# Supplementary material for: Integrated metabolomic and transcriptomic analysis of anthocyanin accumulation mechanisms in maize kernels of different colors
Source: Front Genet. 2026 Jun 1;17:1797093. doi: 10.3389/fgene.2026.1797093 (PMC13265062; doi:10.3389/fgene.2026.1797093)
Supplement: Supplementary file 1 [file DataSheet1.zip]

Archive with 16 entries (15 files):
- Supplement/
- Supplement/Supplementary Figure 1.tif
- Supplement/Supplementary Figure 2.tif
- Supplement/Supplementary Figure 3.tif
- Supplement/Supplementary Table 1.csv
- Supplement/Supplementary Table 10.csv
- Supplement/Supplementary Table 11.csv
- Supplement/Supplementary Table 12.csv
- Supplement/Supplementary Table 2.csv
- Supplement/supplementary table 3.csv
- Supplement/Supplementary Table 4.csv
- Supplement/Supplementary Table 5.csv
- Supplement/Supplementary Table 6.csv
- Supplement/Supplementary Table 7.csv
- Supplement/Supplementary Table 8.xlsx
- Supplement/Supplementary Table 9.csv
