# Supplementary material for: Integrated metabolomic and transcriptomic analysis of anthocyanin accumulation mechanisms in maize kernels of different colors
Source: Front Genet. 2026 Jun 1;17:1797093. doi: 10.3389/fgene.2026.1797093 (PMC13265062; doi:10.3389/fgene.2026.1797093)
Supplement: Supplementary file 1 [file DataSheet1.zip › Supplement/Supplementary Table 1.csv]

Metabolite	metab_id	Library ID	KEGG Compound ID	Quant Mass	Retention time	Mode	Formula	CAS ID	WN2000_1	WN2000_2	WN2000_3	HN_1	HN_2	HN_3	CN1_1	CN1_2	CN1_3	HTN188_1	HTN188_2	HTN188_3
Malvidin-3-O-glucoside	metab_0	-	C12140	120	0.1	pos	C23H25O12	18470-06-9	0.009762016	0.009585245	0.00809589	0.009870655	0.008515988	0.009070029	0.003445865	0.003077912	0.004307173	0.014159938	0.01226744	0.012694813
Petunidin-3-O-(6-O-p-coumaroyl)-glucoside	metab_1	-	-	121	0.2	pos	C31H29O14	-	0.013853918	0.014512186	0.014500034	0.010001684	0.012912596	0.012568051	0.004818295	0.007583938	0.006025677	0.599291751	0.544301962	0.577358054
Peonidin-3-O-glucoside	metab_2	-	C12141	122	0.3	pos	C22H23O11	68795-37-9	0.004535904	0.004839902	0.004659452	0.003564494	0.00430687	0.004675562	0.032582491	0.033136602	0.029483477	1.889144289	1.896632341	1.898621152
Peonidin-3-O-(caffeoyl)rhamnoside	metab_3	-	-	123	0.4	pos	C31H29O13	-	0.048269844	0.044934861	0.043142817	0.042920905	0.044421533	0.043951458	0.037517291	0.038758926	0.039212871	0.817417346	0.807894488	0.815032626
Malvidin-3-O-(6-O-p-coumaroyl)-glucoside	metab_4	-	-	124	0.5	pos	C32H31O14	34693-53-3	0.748698543	0.779471762	0.799495111	0.70412902	0.709167286	0.730590768	0.149369595	0.144773551	0.173216725	1.189900336	1.190052825	1.180951451
Malvidin-3-O-galactoside	metab_5	-	-	125	0.6	pos	C23H25O12	30113-37-2	0.012089209	0.013120802	0.010210226	0.01101996	0.01098969	0.010031338	0.011333389	0.009318513	0.011593954	0.01399354	0.012948352	0.012102928
Quercetin-3-O-glucoside	metab_6	-	C05623	126	0.7	pos	C21H20O12	21637-25-2	0.00960995	0.006506562	0.007713226	0.007657807	0.006207108	0.007671547	0.024745515	0.022985254	0.025471189	0.757382213	0.737168708	0.710993063
Pelargonidin-3-O-glucoside	metab_7	-	C12137	127	0.8	pos	C21H21O10	47684-27-5	0	0	0	0.025191512	0.024169707	0.024307988	0.187996765	0.193312654	0.125521671	1.517134799	1.482999661	1.504545582
Cyanidin-3-O-rutinoside	metab_8	-	C08620	128	0.9	pos	C27H31O15	28338-59-2	0.040014476	0.042189819	0.038641058	0.036282907	0.040031347	0.057468154	0	0	0	0.586089441	0.577268179	0.568218269
Naringenin	metab_9	HMDB0002670;LMPK12140001	C00509	129	1	pos	C15H12O5	480-41-1	0.003901889	0.004825121	0.005236207	0	0	0	0.039992896	0.039034963	0.03503023	0.012739391	0.012707963	0.010796126
Cyanidin-3-O-(acetyl)galactoside	metab_10	-	-	130	1.1	pos	C23H23O12	-	0	0	0	0	0	0	0.02138977	0.020792555	0.020048407	0.791074919	0.794396442	0.82802442
Cyanidin-3-O-glucoside	metab_11	-	C08604	131	1.2	pos	C21H21O11	47705-70-4	0	0	0	0	0	0	0.792970772	0.7829842	0.756251747	2.323752911	2.314794526	2.318222237
Cyanidin-3-O-xyloside	metab_12	-	-	132	1.3	pos	C20H19O10	29761-24-8	0	0	0	0	0	0	0.036880366	0.035774657	0.033654012	0.799258735	0.781323879	0.799981403
Cyanidin-3-dimalonyl-glucoside	metab_13	-	-	133	1.4	pos	C27H25O17	-	0	0	0	0	0	0	1.013842298	1.015860353	1.025707959	2.542126369	2.515922978	2.523458874
Delphinidin	metab_14	LMPK12010001	C05908	134	1.5	pos	C15H11O7	13270-61-6	0	0	0	0.021369473	0.021113463	0.020329462	0	0	0	0.022478944	0.021609762	0.023470417
Delphinidin-3-O-glucoside	metab_15	-	C12138	135	1.6	pos	C21H21O12	50986-17-9	0	0	0	0.003601436	0.002514767	0.002099191	0	0	0	0.010742469	0.013233652	0.010930036
Cyanidin-3-O-arabinoside	metab_16	-	-	136	1.7	pos	C20H19O10	-	0	0	0	0	0	0	0.003673405	0.002377567	0.002466969	0.14851919	0.149388995	0.141361364
Cyanidin-3-O-sophoroside	metab_17	-	C16306	137	1.8	pos	C27H31O16	38820-68-7	0	0	0	0	0	0	0.026938649	0.021793289	0.024543449	0.114116433	0.107665071	0.108818728
Cyanidin-3-O-(6-O-malonyl-beta-D-glucoside)	metab_18	-	C12643	138	1.9	pos	C24H23O14	171828-62-9	0	0	0	0	0	0	0.98866942	0.999688992	0.976866501	2.552989068	2.541748194	2.545867355
Petunidin-caffeoyl-rhamnoside-glucoside	metab_19	-	-	139	2	pos	C37H39O19	-	0	0	0	0	0	0	0	0	0	0.004733568	0.007876599	0.005540953
Petunidin-3-O-(6-O-malonyl)galactoside	metab_20	-	-	140	2.1	pos	C25H25O15	-	0	0	0	0	0	0	0	0	0	0.013712573	0.014522982	0.014339251
Petunidin-3-O-sambubioside	metab_21	-	-	141	2.2	pos	C27H31O16	-	0	0	0	0	0	0	0	0	0	0.006292776	0.005669703	0.007606085
Petunidin-glucoside-galactoside	metab_22	-	-	142	2.3	pos	C28H33O17	-	0	0	0	0	0	0	0	0	0	0.012982224	0.017033172	0.01723847
Petunidin-3-O-(6-O-malonyl)-glucoside-5-O-glucoside	metab_23	-	-	143	2.4	pos	C31H35O20	-	0	0	0	0	0	0	0	0	0	0.005034964	0.005699876	0.005335136
Cyanidin-3-gentiobioside	metab_24	-	-	144	2.5	pos	C27H31O16	-	0	0	0	0	0	0	0	0	0	0.205217537	0.195696509	0.198075519
Peonidin-3-O-arabinoside	metab_25	-	-	145	2.6	pos	C21H21O10	-	0	0	0	0	0	0	0	0	0	0.152824566	0.150348353	0.148200107
Peonidin-3-O-(6-O-malonyl)diglucoside	metab_26	-	-	146	2.7	pos	C31H35O19	-	0	0	0	0	0	0	0	0	0	0.204677954	0.191853353	0.21457874
Peonidin-3-O-(6-O-acetyl)galactoside	metab_27	-	-	147	2.8	pos	C24H25O12	-	0	0	0	0	0	0	0	0	0	0.822609758	0.825737894	0.807809834
Peonidin-3-O-sophoroside	metab_28	-	-	148	2.9	pos	C28H33O16	-	0	0	0	0	0	0	0	0	0	0.112953751	0.114864509	0.118165605
Peonidin-3,5-O-diglucoside	metab_29	-	-	149	3	pos	C28H33O16	47851-83-2	0	0	0	0	0	0	0	0	0	0.262589535	0.275351331	0.28364362
Cyanidin-3-O-(malonyl)(glucoside)galactoside	metab_30	-	-	150	3.1	pos	C30H33O19	-	0	0	0	0	0	0	0	0	0	0.038731507	0.033373497	0.034174317
Peonidin-sinapoyl-sambubioside	metab_31	-	-	151	3.2	pos	C38H41O19	-	0	0	0	0	0	0	0	0	0	0.034569364	0.035484897	0.035832
Delphinidin-3-O-galactoside	metab_32	-	-	152	3.3	pos	C21H21O12	197250-28-5	0	0	0	0	0	0	0	0	0	0.018361304	0.020552357	0.022437424
Pelargonidin-3,5-O-diglucoside	metab_33	-	C08725	153	3.4	pos	C27H31O15	-	0	0	0	0	0	0	0	0	0	0.115310921	0.098907089	0.099744037
Pelargonidin-3-O-coumaroyl-5-O-galactoside	metab_34	-	-	154	3.5	pos	C30H27O12	-	0	0	0	0	0	0	0	0	0	0.182364308	0.175571712	0.177594024
Pelargonidin-3-O-(6-O-acetyl)glucoside	metab_35	-	-	155	3.6	pos	C23H23O11	-	0	0	0	0	0	0	0	0	0	0.055700627	0.053752986	0.056516276
Pelargonidin-3-O-xyloside	metab_36	-	-	156	3.7	pos	C20H19O9	-	0	0	0	0	0	0	0	0	0	0.071525243	0.070650242	0.07060769
Cyanidin-3-O-(6-O-malonyl)galactoside	metab_37	-	-	157	3.8	pos	C24H23O14	-	0	0	0	0	0	0	0	0	0	0.550269484	0.478735783	0.511977531
Pelargonidin-3-O-sophoroside	metab_38	-	C16305	158	3.9	pos	C27H31O15	34365-81-6	0	0	0	0	0	0	0	0	0	0.079872166	0.085456984	0.083355973
Cyanidin-3,5-O-diglucoside	metab_39	-	C08639	159	4	pos	C27H31O16	20905-74-2	0	0	0	0	0	0	0	0	0	0.200932276	0.198211884	0.194822136
Cyanidin-glucuronide-glucuronide	metab_40	-	-	160	4.1	pos	C27H27O18	-	0	0	0	0	0	0	0	0	0	0.021867763	0.021030628	0.021543883
Cyanidin-3-O-(6-O-p-coumaroyl)-glucoside	metab_41	-	C12095	161	4.2	pos	C30H27O13	-	0	0	0	0	0	0	0.020541979	0.0200787	0.022766352	0	0	0
Malvidin-3-O-(6-O-malonyl-beta-D-glucoside)	metab_42	-	-	162	4.3	pos	C26H27O15	-	0	0	0	0	0	0	0	0	0	0.062589272	0.063195541	0.067840096
Cyanidin-3-malonyl-succinyl-succinyl-glucoside-glucoside	metab_43	-	-	163	4.4	pos	C38H41O25	-	0	0	0	0	0	0	0	0	0	0.022780544	0.022588435	0.022788169
Delphinidin-3-O-(coumaroyl)glucoside-5-O-galactoside	metab_44	-	-	164	4.5	pos	C36H37O19	-	0	0	0	0	0	0	0	0	0	0.020157148	0.020839599	0.019631501
Delphinidin-3-O-(6-O-malonyl)-glucoside-3'-glucoside	metab_45	-	C16304	165	4.6	pos	C30H33O20	-	0	0	0	0	0	0	0	0	0	0.0212311	0.021762587	0.022013994
Cyanidin-3-O-(hydroxybenzoyl)rhamnoside-5-O-Dixyloside-7-O-glucoside	metab_46	-	-	166	4.7	pos	C44H51O25	-	0	0	0	0	0	0	0	0	0	0.018984343	0.019390154	0.019862728
Delphinidin-3-O-rutinoside-5-O-glucoside	metab_47	-	-	167	4.8	pos	C33H41O21	-	0	0	0	0	0	0	0	0	0	0.02157174	0.021770707	0.021454161
Pelargonidin-3-O-rutinoside	metab_48	-	C12644	168	4.9	pos	C27H31O14	-	0	0	0	0	0	0	0	0	0	0.174222136	0.168768098	0.170553523
