# Supplementary material for: Integrated metabolomic and transcriptomic analysis of anthocyanin accumulation mechanisms in maize kernels of different colors
Source: Front Genet. 2026 Jun 1;17:1797093. doi: 10.3389/fgene.2026.1797093 (PMC13265062; doi:10.3389/fgene.2026.1797093)
Supplement: Supplementary file 1 [file DataSheet1.zip › Supplement/Supplementary Table 10.csv]

Transcript ID	Gene ID	Gene Name	Gene Description	Family	DNA domain	Domain description	Evalue	Score	TF id	Hit pident	Hit evalue
MSTRG.10010.1	gene_Zm00001d003195	double B-box zinc finger protein1	-	DBB	PF00643	B-box zinc finger	6.4E-13	48.5	GRMZM2G018876_P01	100	1.41E-188
MSTRG.10093.1	gene_Zm00001d003302		-	FAR1	PF03101	FAR1 DNA-binding domain	1.9E-19	70	GRMZM2G104268_P01	38.9	3.38E-167
MSTRG.10093.2	gene_Zm00001d003302		-	FAR1	PF03101	FAR1 DNA-binding domain	1.9E-19	70	GRMZM2G104268_P01	38.9	3.38E-167
MSTRG.10093.3	gene_Zm00001d003302		-	FAR1	PF03101	FAR1 DNA-binding domain	1.9E-19	70	GRMZM2G104268_P01	38.9	3.38E-167
MSTRG.10180.1	gene_Zm00001d003408		-	MIKC	PF00319	SRF-type transcription factor (DNA-binding and dimerisation domain)	1.1E-25	88.7	GRMZM2G032905_P01	100	4.73E-54
MSTRG.10180.1	gene_Zm00001d003408		-	MIKC	PF01486	K-box region	7.4E-27	93.3	GRMZM2G032905_P01	100	4.73E-54
MSTRG.10180.1	gene_Zm00001d003408		-	M_type	PF00319	SRF-type transcription factor (DNA-binding and dimerisation domain)	1.1E-25	88.7	GRMZM2G032905_P01	100	4.73E-54
MSTRG.10181.3	gene_Zm00001d003414	NAC-transcription factor 32	-	NAC	PF02365	No apical meristem (NAM) protein	3.4E-29	101.4	GRMZM2G009892_P04	100	9.81E-103
MSTRG.10328.1	gene_Zm00001d003616		-	C3H	PF00642	Zinc finger C-x8-C-x5-C-x3-H type (and similar)	8.2E-13	47.8	GRMZM2G021834_P02	100	1.7E-149
MSTRG.10328.11	gene_Zm00001d003616		-	C3H	PF00642	Zinc finger C-x8-C-x5-C-x3-H type (and similar)	4.4E-12	45.5	GRMZM2G021834_P02	99.6	6.45E-144
MSTRG.10328.23	gene_Zm00001d003616		-	C3H	PF00642	Zinc finger C-x8-C-x5-C-x3-H type (and similar)	7.6E-13	47.9	GRMZM2G021834_P02	100	7.54E-150
MSTRG.10328.8	gene_Zm00001d003616		-	C3H	PF00642	Zinc finger C-x8-C-x5-C-x3-H type (and similar)	5.4E-12	45.2	GRMZM2G021834_P02	99.7	1.96E-147
MSTRG.10381.1	gene_Zm00001d003677	bHLH-transcription factor 167	-	bHLH	PF00010	Helix-loop-helix DNA-binding domain	8.9E-10	38.3	GRMZM2G147685_P01	97	3.99E-295
MSTRG.10381.3	gene_Zm00001d003677	bHLH-transcription factor 167	-	bHLH	PF00010	Helix-loop-helix DNA-binding domain	6.4E-10	38.7	GRMZM2G147685_P01	77.1	1.21E-249
MSTRG.10381.4	gene_Zm00001d003677	bHLH-transcription factor 167	-	bHLH	PF00010	Helix-loop-helix DNA-binding domain	9.0E-10	38.2	GRMZM2G147685_P01	100	1.75E-267
MSTRG.10381.5	gene_Zm00001d003677	bHLH-transcription factor 167	-	bHLH	PF00010	Helix-loop-helix DNA-binding domain	7.8E-10	38.4	GRMZM2G147685_P01	84.6	1.18E-243
MSTRG.10433.1	gene_Zm00001d003755	E2F-DP-transcription factor 217	-	E2F/DP	PF02319	E2F/DP family winged-helix DNA-binding domain	7.2E-22	77.1	AC214168.3_FGP001	89.4	4.65E-139
MSTRG.10433.3	gene_Zm00001d003755	E2F-DP-transcription factor 217	-	E2F/DP	PF02319	E2F/DP family winged-helix DNA-binding domain	8.0E-22	76.9	AC214168.3_FGP001	80.5	2.76E-178
MSTRG.10433.4	gene_Zm00001d003755	E2F-DP-transcription factor 217	-	E2F/DP	PF02319	E2F/DP family winged-helix DNA-binding domain	5.2E-22	77.5	AC214168.3_FGP001	81.6	4.98E-120
MSTRG.10618.1	gene_Zm00001d003958	CAMTA-transcription factor 1	-	CAMTA	PF03859	CG-1 domain	3.0E-47	159.1	GRMZM2G143205_P01	100	0
MSTRG.10618.2	gene_Zm00001d003958	CAMTA-transcription factor 1	-	CAMTA	PF03859	CG-1 domain	3.0E-47	159.1	GRMZM2G143205_P01	100	0
MSTRG.10675.1	gene_Zm00001d004025		-	MYB	PF00249	Myb-like DNA-binding domain	3.9E-12	46
MSTRG.10683.1	gene_Zm00001d004033		-	MYB	PF00249	Myb-like DNA-binding domain	8.2E-14	51.4
MSTRG.10722.1	gene_Zm00001d004095	bHLH-transcription factor 144	-	bHLH	PF00010	Helix-loop-helix DNA-binding domain	9.9E-11	41.3	GRMZM2G042893_P01	99.7	1.21E-195
MSTRG.10722.2	gene_Zm00001d004095	bHLH-transcription factor 144	-	bHLH	PF00010	Helix-loop-helix DNA-binding domain	1.0E-10	41.3	GRMZM2G042893_P01	99.4	4.53E-193
MSTRG.1093.2	gene_Zm00001d028603	GRAS-transcription factor 67	-	GRAS	PF03514	GRAS domain family	5.2E-117	390.8	GRMZM2G049159_P01	100	0
MSTRG.11337.3	gene_Zm00001d004857	bZIP-transcription factor 23	-	bZIP	PF00170	bZIP transcription factor	1.9E-9	37.3	GRMZM5G821024_P02	100	1.48E-149
MSTRG.11445.1	gene_Zm00001d005016	WRI1 transcription factor1	-	AP2	PF00847	AP2 domain	4.9E-27	93.8	GRMZM2G124524_P01	100	9.14E-237
MSTRG.11523.1	gene_Zm00001d005100	prolamin-box binding factor1	-	Dof	PF02701	Dof domain, zinc finger	1.7E-34	117.6	GRMZM2G146283_P01	100	1.99E-212
MSTRG.11523.2	gene_Zm00001d005100	prolamin-box binding factor1	-	Dof	PF02701	Dof domain, zinc finger	1.7E-34	117.6	GRMZM2G146283_P01	100	1.99E-212
MSTRG.11523.3	gene_Zm00001d005100	prolamin-box binding factor1	-	Dof	PF02701	Dof domain, zinc finger	1.7E-34	117.6	GRMZM2G146283_P01	100	1.99E-212
MSTRG.11523.4	gene_Zm00001d005100	prolamin-box binding factor1	-	Dof	PF02701	Dof domain, zinc finger	1.7E-34	117.6	GRMZM2G146283_P01	100	1.99E-212
MSTRG.11535.1	gene_Zm00001d005143		-	bZIP	PF00170	bZIP transcription factor	1.5E-8	34.5	GRMZM2G006578_P03	51.6	4.23E-117
MSTRG.11555.1	gene_Zm00001d005160	BBR/BPC-transcription factor 2	-	BBR-BPC	PF06217	GAGA binding protein-like family	9.5E-89	298.4	GRMZM2G166230_P02	100	7.24E-138
MSTRG.11619.1	gene_Zm00001d005244	bZIP-transcription factor 86	-	bZIP	PF00170	bZIP transcription factor	4.1E-21	74.7	GRMZM2G171370_P03	98.7	6.83E-181
MSTRG.11619.2	gene_Zm00001d005244	bZIP-transcription factor 86	-	bZIP	PF00170	bZIP transcription factor	4.0E-21	74.7	GRMZM2G171370_P04	100	2.15E-13
MSTRG.11619.3	gene_Zm00001d005244	bZIP-transcription factor 86	-	bZIP	PF00170	bZIP transcription factor	4.1E-21	74.7	GRMZM2G171370_P04	100	2.15E-13
MSTRG.11619.4	gene_Zm00001d005244	bZIP-transcription factor 86	-	bZIP	PF00170	bZIP transcription factor	5.2E-21	74.4	GRMZM2G171370_P04	100	5.87E-216
MSTRG.11788.2	gene_Zm00001d005476		-	HB-other	PF00046	Homeobox domain	6.5E-6	25.7	GRMZM2G381748_P01	91.1	8.37E-30
MSTRG.11843.1	gene_Zm00001d005547		-	MYB_related	PF00249	Myb-like DNA-binding domain	9.8E-9	35.1	GRMZM2G064197_P03	91.5	1.39E-144
MSTRG.11843.4	gene_Zm00001d005547		-	MYB_related	PF00249	Myb-like DNA-binding domain	2.4E-9	37.1	GRMZM2G064197_P02	95.2	1.46E-71
MSTRG.11858.1	gene_Zm00001d005578	bZIP-transcription factor 40	-	bZIP	PF00170	bZIP transcription factor	8.0E-13	48.2	AC203957.3_FGP004	100	5.08E-104
MSTRG.11858.2	gene_Zm00001d005578	bZIP-transcription factor 40	-	bZIP	PF00170	bZIP transcription factor	9.4E-13	47.9	AC203957.3_FGP004	100	5.08E-104
MSTRG.11858.3	gene_Zm00001d005578	bZIP-transcription factor 40	-	bZIP	PF00170	bZIP transcription factor	9.4E-13	47.9	AC203957.3_FGP004	100	5.08E-104
MSTRG.12067.1	MSTRG.12067		-	WRKY	PF03106	WRKY DNA -binding domain	7.3E-25	87	GRMZM2G130854_P01	98.3	9.12E-115
MSTRG.12072.1	gene_Zm00001d005865	GeBP-transcription factor 8	-	GeBP	PF04504	Protein of unknown function, DUF573	4.6E-27	94.4	GRMZM2G134866_P02	100	7.38E-258
MSTRG.12088.4	gene_Zm00001d005884	bZIP-transcription factor 123	-	bZIP	PF00170	bZIP transcription factor	9.8E-12	44.7	GRMZM2G002075_P01	96.6	2.09E-178
MSTRG.12088.5	gene_Zm00001d005884	bZIP-transcription factor 123	-	bZIP	PF00170	bZIP transcription factor	3.6E-11	42.9	GRMZM2G002075_P01	100	2.04E-168
MSTRG.12088.6	gene_Zm00001d005884	bZIP-transcription factor 123	-	bZIP	PF00170	bZIP transcription factor	3.3E-12	46.2	GRMZM2G002075_P01	100	5.87E-57
MSTRG.12143.1	gene_Zm00001d005959	empty pericarp6	-	FAR1	PF03101	FAR1 DNA-binding domain	1.9E-16	60.4	GRMZM2G104268_P01	27.8	9.38E-57
MSTRG.12143.2	gene_Zm00001d005959	empty pericarp6	-	FAR1	PF03101	FAR1 DNA-binding domain	1.9E-16	60.4	GRMZM2G104268_P01	27.8	9.38E-57
MSTRG.12143.5	gene_Zm00001d005959	empty pericarp6	-	FAR1	PF03101	FAR1 DNA-binding domain	1.9E-16	60.4	GRMZM2G104268_P01	27.8	9.38E-57
MSTRG.12143.8	gene_Zm00001d000994		-	FAR1	PF03101	FAR1 DNA-binding domain	1.9E-16	60.4	GRMZM2G104268_P01	27.8	9.38E-57
MSTRG.12143.9	gene_Zm00001d000994		-	FAR1	PF03101	FAR1 DNA-binding domain	1.9E-16	60.4	GRMZM2G104268_P01	27.8	9.38E-57
MSTRG.12152.16	gene_Zm00001d005969	bHLH-transcription factor 157	-	bHLH	PF00010	Helix-loop-helix DNA-binding domain	1.2E-15	57	GRMZM2G009478_P03	100	8.72E-232
MSTRG.12175.5	gene_Zm00001d006001	WRKY-transcription factor 71	-	WRKY	PF03106	WRKY DNA -binding domain	2.4E-25	88.5	GRMZM2G052671_P02	100	0
MSTRG.12175.6	gene_Zm00001d006001	WRKY-transcription factor 71	-	WRKY	PF03106	WRKY DNA -binding domain	2.4E-25	88.5	GRMZM2G052671_P02	100	0
MSTRG.12309.1	gene_Zm00001d006157	bZIP-transcription factor 46	-	bZIP	PF00170	bZIP transcription factor	2.1E-9	37.2	GRMZM2G037910_P01	100	2.94E-194
MSTRG.12367.1	gene_Zm00001d006223		-	bZIP	PF00170	bZIP transcription factor	1.3E-8	34.6	GRMZM2G342424_P01	95.8	1.85E-56
MSTRG.12633.1	gene_Zm00001d006551	GRAS-transcription factor 49	-	GRAS	PF03514	GRAS domain family	1.6E-127	425.4	GRMZM5G821439_P01	100	0
MSTRG.12654.6	gene_Zm00001d006578	bHLH-transcription factor 80	-	bHLH	PF00010	Helix-loop-helix DNA-binding domain	4.1E-10	39.3	GRMZM2G142932_P02	100	7.08E-234
MSTRG.12679.24	gene_Zm00001d006597		-	B3	PF02362	B3 DNA binding domain	5.2E-12	45.4	GRMZM2G008356_P01	90.4	7.1E-237
MSTRG.12692.1	gene_Zm00001d006619	C3H-transcription factor 315	-	C3H	PF00642	Zinc finger C-x8-C-x5-C-x3-H type (and similar)	1.2E-6	28.1	GRMZM5G842019_P01	90.2	0
MSTRG.12758.1	gene_Zm00001d006701	GRAS-transcription factor 75	-	GRAS	PF03514	GRAS domain family	7.6E-131	436.3	GRMZM2G431309_P01	100	0
MSTRG.12759.4	gene_Zm00001d006702	WRKY-transcription factor 116	-	WRKY	PF03106	WRKY DNA -binding domain	1.7E-49	165.9	GRMZM2G130854_P01	100	0
MSTRG.12828.1	gene_Zm00001d006791	MYB-related-transcription factor 29	-	MYB_related	PF00249	Myb-like DNA-binding domain	2.6E-7	30.5	AC199820.4_FGP006	100	7.05E-114
MSTRG.12855.1	gene_Zm00001d006835	CCAAT-HAP2-transcription factor 24	-	NF-YA	PF02045	CCAAT-binding transcription factor (CBF-B/NF-YA) subunit B	8.6E-29	99.9	GRMZM2G040349_P02	100	1.5E-199
MSTRG.12855.5	gene_Zm00001d006835	CCAAT-HAP2-transcription factor 24	-	NF-YA	PF02045	CCAAT-binding transcription factor (CBF-B/NF-YA) subunit B	3.6E-29	101.1	GRMZM2G040349_P02	94.9	1.84E-195
MSTRG.13022.1	MSTRG.13022		-	FAR1	PF03101	FAR1 DNA-binding domain	6.2E-23	81.2	GRMZM2G106653_P01	34.5	7.71E-47
MSTRG.13048.1	gene_Zm00001d007124		-	bZIP	PF00170	bZIP transcription factor	8.7E-6	25.6
MSTRG.13061.3	gene_Zm00001d007141		-	MYB_related	PF00249	Myb-like DNA-binding domain	1.3E-8	34.7	GRMZM2G111906_P01	87.2	2.35E-251
MSTRG.13087.1	gene_Zm00001d007173	ABI3-VP1-transcription factor 39	-	bZIP	PF00170	bZIP transcription factor	2.1E-9	37.2	GRMZM2G172621_P01	100	0
MSTRG.13087.1	gene_Zm00001d007173	ABI3-VP1-transcription factor 39	-	B3	PF02362	B3 DNA binding domain	1.5E-16	60	GRMZM2G172621_P01	100	0
MSTRG.13087.4	gene_Zm00001d007173	ABI3-VP1-transcription factor 39	-	bZIP	PF00170	bZIP transcription factor	1.8E-9	37.4	GRMZM2G149040_P01	85.6	3.54E-202
MSTRG.13087.4	gene_Zm00001d007173	ABI3-VP1-transcription factor 39	-	B3	PF02362	B3 DNA binding domain	1.8E-16	59.7	GRMZM2G149040_P01	85.6	3.54E-202
MSTRG.13087.5	gene_Zm00001d007173	ABI3-VP1-transcription factor 39	-	B3	PF02362	B3 DNA binding domain	1.5E-16	60	GRMZM2G172621_P01	99.7	0
MSTRG.13295.1	gene_Zm00001d007465	GRF-transcription factor 15	-	GRF	PF08879	WRC	3.4E-18	65	GRMZM2G099862_P01	100	2.88E-266
MSTRG.13295.1	gene_Zm00001d007465	GRF-transcription factor 15	-	GRF	PF08880	QLQ	5.5E-14	51.5	GRMZM2G099862_P01	100	2.88E-266
MSTRG.13295.4	gene_Zm00001d007465	GRF-transcription factor 15	-	GRF	PF08879	WRC	3.0E-18	65.2	GRMZM2G099862_P01	98.6	4.51E-155
MSTRG.13295.4	gene_Zm00001d007465	GRF-transcription factor 15	-	GRF	PF08880	QLQ	4.3E-14	51.8	GRMZM2G099862_P01	98.6	4.51E-155
MSTRG.1333.1	gene_Zm00001d028919	AP2-EREBP-transcription factor 26	-	AP2	PF00847	AP2 domain	6.4E-22	77.4	GRMZM2G317160_P01	100	1.2500000018076E-315
MSTRG.13577.1	gene_Zm00001d007868	TCP-transcription factor 43	-	TCP	PF03634	TCP family transcription factor	1.4E-40	139.3	GRMZM2G020805_P01	100	3.76E-275
MSTRG.1366.1	gene_Zm00001d028962	WRKY-transcription factor 32	-	WRKY	PF03106	WRKY DNA -binding domain	7.4E-8	32.5	GRMZM2G030272_P01	100	1.47E-31
MSTRG.13682.1	gene_Zm00001d039250	NLP-transcription factor 1	-	Nin-like	PF02042	RWP-RK domain	1.7E-21	75.8	AC233880.1_FGP006	100	6.33E-199
MSTRG.13699.5	gene_Zm00001d039266	NLP-transcription factor 6	-	Nin-like	PF02042	RWP-RK domain	6.8E-27	93.1	GRMZM2G475305_P01	100	0
MSTRG.13702.1	gene_Zm00001d039271		-	bHLH	PF00010	Helix-loop-helix DNA-binding domain	1.7E-10	40.6	GRMZM2G148723_P02	100	0
MSTRG.1378.1	gene_Zm00001d028974	ethylene insensitive-like3	-	EIL	PF04873	Ethylene insensitive 3	6.2E-132	438.4	GRMZM2G033570_P01	100	0
MSTRG.13787.2	gene_Zm00001d039371	TCP-transcription factor 33	-	TCP	PF03634	TCP family transcription factor	7.6E-32	110.9	AC205574.3_FGP006	99.8	1.65E-284
MSTRG.138.6	gene_Zm00001d027395	NAC-transcription factor 78	-	NAC	PF02365	No apical meristem (NAM) protein	2.1E-30	105.3	GRMZM2G406204_P01	98.2	1.61E-34
MSTRG.13836.1	gene_Zm00001d039434		-	MIKC	PF00319	SRF-type transcription factor (DNA-binding and dimerisation domain)	6.8E-27	92.6	GRMZM2G359952_P01	73.3	2.08E-115
MSTRG.13836.1	gene_Zm00001d039434		-	MIKC	PF01486	K-box region	1.4E-22	79.5	GRMZM2G359952_P01	73.3	2.08E-115
MSTRG.13836.1	gene_Zm00001d039434		-	M_type	PF00319	SRF-type transcription factor (DNA-binding and dimerisation domain)	6.8E-27	92.6	GRMZM2G359952_P01	73.3	2.08E-115
MSTRG.13836.3	gene_Zm00001d039434		-	MIKC	PF00319	SRF-type transcription factor (DNA-binding and dimerisation domain)	7.3E-27	92.5	GRMZM2G359952_P01	76.2	3.55E-22
MSTRG.13836.3	gene_Zm00001d039434		-	MIKC	PF01486	K-box region	4.4E-24	84.3	GRMZM2G359952_P01	76.2	3.55E-22
MSTRG.13836.3	gene_Zm00001d039434		-	M_type	PF00319	SRF-type transcription factor (DNA-binding and dimerisation domain)	7.3E-27	92.5	GRMZM2G359952_P01	76.2	3.55E-22
MSTRG.13843.2	gene_Zm00001d039439	BZR-transcription factor 2	-	BES1	PF05687	BES1/BZR1 plant transcription factor, N-terminal	5.4E-8	33.2	GRMZM6G287292_P01	100	2.73E-104
MSTRG.1386.2	gene_Zm00001d028984	G2-like-transcription factor 26	-	MYB_related	PF00249	Myb-like DNA-binding domain	5.6E-11	42.3	GRMZM2G009060_P01	92.4	3.63E-235
MSTRG.1386.4	gene_Zm00001d028984	G2-like-transcription factor 26	-	MYB_related	PF00249	Myb-like DNA-binding domain	3.8E-10	39.6	GRMZM2G009060_P01	100	1.08E-69
MSTRG.1386.7	gene_Zm00001d028984	G2-like-transcription factor 26	-	MYB_related	PF00249	Myb-like DNA-binding domain	1.4E-11	44.2	GRMZM2G009060_P01	100	4.83E-102
MSTRG.13874.6	gene_Zm00001d039475	MYB-related-transcription factor 22	-	MYB_related	PF00249	Myb-like DNA-binding domain	3.1E-9	36.7	GRMZM2G468479_P01	97.8	0
MSTRG.13874.8	gene_Zm00001d039475	MYB-related-transcription factor 22	-	MYB_related	PF00249	Myb-like DNA-binding domain	2.1E-9	37.2	GRMZM2G468479_P01	97	0
MSTRG.1389.1	gene_Zm00001d028995	NAC-transcription factor 11	-	NAC	PF02365	No apical meristem (NAM) protein	1.8E-28	99.1	GRMZM2G031001_P01	98.2	8.18E-302
MSTRG.1389.2	gene_Zm00001d028995	NAC-transcription factor 11	-	NAC	PF02365	No apical meristem (NAM) protein	1.2E-28	99.7	GRMZM2G031001_P01	100	5.94E-263
MSTRG.13898.3	gene_Zm00001d039506	NAC-transcription factor 16	-	NAC	PF02365	No apical meristem (NAM) protein	2.5E-16	60.2	GRMZM2G166721_P03	100	2.0200002387287E-317
MSTRG.13898.4	gene_Zm00001d039506	NAC-transcription factor 16	-	NAC	PF02365	No apical meristem (NAM) protein	1.6E-16	60.7	GRMZM2G166721_P03	99.5	1.2399999999947E-314
MSTRG.13898.5	gene_Zm00001d039506	NAC-transcription factor 16	-	NAC	PF02365	No apical meristem (NAM) protein	1.7E-16	60.7	GRMZM2G166721_P03	100	2.0900014356941E-318
MSTRG.13943.3	gene_Zm00001d039559		-	MYB_related	PF00249	Myb-like DNA-binding domain	8.9E-11	41.6	GRMZM2G175265_P01	65.3	3.66E-21
MSTRG.14026.1	gene_Zm00001d039658	bZIP-transcription factor 6	-	bZIP	PF00170	bZIP transcription factor	9.8E-11	41.5	GRMZM2G039828_P01	100	4.93E-79
MSTRG.1404.1	gene_Zm00001d029020	G2-like-transcription factor 17	-	MYB_related	PF00249	Myb-like DNA-binding domain	2.3E-10	40.3	GRMZM2G006477_P01	100	1.67E-290
MSTRG.1404.6	gene_Zm00001d029020	G2-like-transcription factor 17	-	MYB_related	PF00249	Myb-like DNA-binding domain	2.3E-10	40.3	GRMZM2G006477_P01	100	1.67E-290
MSTRG.14097.3	gene_Zm00001d039750	MYB-related-transcription factor 80	-	MYB_related	PF00249	Myb-like DNA-binding domain	1.2E-7	31.7	GRMZM2G163291_P02	92.2	1.8E-8
MSTRG.14097.7	gene_Zm00001d039750	MYB-related-transcription factor 80	-	MYB_related	PF00249	Myb-like DNA-binding domain	2.4E-7	30.7	GRMZM2G163291_P02	100	3.93E-172
MSTRG.14097.8	gene_Zm00001d039750	MYB-related-transcription factor 80	-	MYB_related	PF00249	Myb-like DNA-binding domain	8.1E-8	32.2	GRMZM2G163291_P02	92.2	1.8E-8
MSTRG.14116.2	gene_Zm00001d039785		-	MYB_related	PF00249	Myb-like DNA-binding domain	3.8E-14	52.4	GRMZM2G048403_P01	63.8	7.09E-93
MSTRG.14206.1	gene_Zm00001d039893	MYB-transcription factor 81	-	MYB	PF00249	Myb-like DNA-binding domain	1.6E-20	72.9	GRMZM2G020772_P01	100	7.81E-229
MSTRG.14206.2	gene_Zm00001d039893	MYB-transcription factor 81	-	MYB_related	PF00249	Myb-like DNA-binding domain	7.3E-8	32.3	GRMZM2G020772_P01	100	7.93E-112
MSTRG.14224.3	gene_Zm00001d039913	MADS-transcription factor 54	-	M_type	PF00319	SRF-type transcription factor (DNA-binding and dimerisation domain)	3.0E-26	90.5	GRMZM2G320549_P02	100	9.8E-45
MSTRG.14431.1	gene_Zm00001d040189	no-apical-meristem-related protein1	-	NAC	PF02365	No apical meristem (NAM) protein	1.6E-26	92.8	GRMZM2G062650_P01	100	6.21E-263
MSTRG.14522.3	gene_Zm00001d040301	C3H-transcription factor 312	-	C3H	PF00642	Zinc finger C-x8-C-x5-C-x3-H type (and similar)	8.9E-10	38.1	GRMZM2G069009_P01	84.7	1.07E-192
MSTRG.14538.1	gene_Zm00001d040318	NAC-transcription factor 66	-	NAC	PF02365	No apical meristem (NAM) protein	6.6E-25	87.6	GRMZM2G064541_P01	86.8	4.05E-111
MSTRG.14677.1	gene_Zm00001d040527	MYB-transcription factor 128	-	MYB	PF00249	Myb-like DNA-binding domain	1.7E-31	108	GRMZM2G017520_P01	100	2.0800015470223E-318
MSTRG.14717.1	gene_Zm00001d040571	SBP-transcription factor 24	-	SBP	PF03110	SBP domain	7.6E-28	96.4	GRMZM2G133646_P01	100	0
MSTRG.14717.7	gene_Zm00001d040571	SBP-transcription factor 24	-	SBP	PF03110	SBP domain	1.8E-28	98.4	GRMZM2G133646_P01	100	1.4900000000005E-312
MSTRG.14749.1	gene_Zm00001d040611	Homeobox-transcription factor 74	-	TALE	PF03789	ELK domain	5.0E-9	35.8	GRMZM2G087741_P01	98.5	7.89E-37
MSTRG.14749.1	gene_Zm00001d040611	Homeobox-transcription factor 74	-	TALE	PF00046	Homeobox domain	7.7E-8	31.9	GRMZM2G087741_P01	98.5	7.89E-37
MSTRG.14749.1	gene_Zm00001d040611	Homeobox-transcription factor 74	-	HB-other	PF00046	Homeobox domain	7.7E-8	31.9	GRMZM2G087741_P01	98.5	7.89E-37
MSTRG.14749.2	gene_Zm00001d040611	Homeobox-transcription factor 74	-	TALE	PF03789	ELK domain	6.3E-9	35.5	GRMZM2G087741_P01	100	5.0E-100
MSTRG.14749.2	gene_Zm00001d040611	Homeobox-transcription factor 74	-	TALE	PF00046	Homeobox domain	1.1E-7	31.4	GRMZM2G087741_P01	100	5.0E-100
MSTRG.14749.2	gene_Zm00001d040611	Homeobox-transcription factor 74	-	HB-other	PF00046	Homeobox domain	1.1E-7	31.4	GRMZM2G087741_P01	100	5.0E-100
MSTRG.14749.5	gene_Zm00001d040611	Homeobox-transcription factor 74	-	TALE	PF03789	ELK domain	6.3E-9	35.5	GRMZM2G087741_P01	100	4.72E-109
MSTRG.14749.5	gene_Zm00001d040611	Homeobox-transcription factor 74	-	TALE	PF00046	Homeobox domain	1.1E-7	31.5	GRMZM2G087741_P01	100	4.72E-109
MSTRG.14749.5	gene_Zm00001d040611	Homeobox-transcription factor 74	-	HB-other	PF00046	Homeobox domain	1.1E-7	31.5	GRMZM2G087741_P01	100	4.72E-109
MSTRG.14860.1	gene_Zm00001d040775	C2C2-GATA-transcription factor 27	-	GATA	PF00320	GATA zinc finger	2.3E-17	62.2	GRMZM2G052616_P01	98.4	1.78E-42
MSTRG.15171.1	gene_Zm00001d041142	bZIP-transcription factor 3	-	bZIP	PF00170	bZIP transcription factor	8.1E-21	73.8	GRMZM2G074373_P01	100	2.37E-251
MSTRG.15171.2	gene_Zm00001d041142	bZIP-transcription factor 3	-	bZIP	PF00170	bZIP transcription factor	8.1E-21	73.8	GRMZM2G074373_P01	100	2.37E-251
MSTRG.15171.3	gene_Zm00001d041142	bZIP-transcription factor 3	-	bZIP	PF00170	bZIP transcription factor	8.1E-21	73.8	GRMZM2G074373_P01	100	2.37E-251
MSTRG.15268.1	gene_Zm00001d041277	C2C2-YABBY-transcription factor 5	-	YABBY	PF04690	YABBY protein	3.5E-62	209.6	GRMZM2G116646_P02	100	4.55E-123
MSTRG.15268.2	gene_Zm00001d041277	C2C2-YABBY-transcription factor 5	-	YABBY	PF04690	YABBY protein	2.2E-62	210.3	GRMZM2G116646_P02	99.4	6.45E-121
MSTRG.15268.3	gene_Zm00001d041277	C2C2-YABBY-transcription factor 5	-	YABBY	PF04690	YABBY protein	5.4E-71	238.3	GRMZM2G116646_P02	99.5	7.92E-158
MSTRG.15268.7	gene_Zm00001d041277	C2C2-YABBY-transcription factor 5	-	YABBY	PF04690	YABBY protein	9.8E-54	182.1	GRMZM2G116646_P05	100	2.12E-13
MSTRG.15268.8	gene_Zm00001d041277	C2C2-YABBY-transcription factor 5	-	YABBY	PF04690	YABBY protein	9.8E-54	182.1	GRMZM2G116646_P05	100	2.12E-13
MSTRG.15336.2	gene_Zm00001d041376	G2-like-transcription factor 42	-	MYB_related	PF00249	Myb-like DNA-binding domain	1.1E-7	31.8	GRMZM2G370425_P01	98.8	6.69E-102
MSTRG.15336.3	gene_Zm00001d041377		-	MYB_related	PF00249	Myb-like DNA-binding domain	8.4E-8	32.1	GRMZM2G370425_P01	97.6	2.13E-128
MSTRG.15336.4	gene_Zm00001d041377		-	MYB_related	PF00249	Myb-like DNA-binding domain	2.1E-7	30.8	GRMZM2G370425_P01	100	2.45E-269
MSTRG.15360.1	gene_Zm00001d041417		-	ZF-HD	PF04770	ZF-HD protein dimerisation region	3.3E-21	75.3	GRMZM2G414844_P01	87	4.32E-24
MSTRG.15381.3	gene_Zm00001d041444	CPP-transcription factor 13	-	CPP	PF03638	Tesmin/TSO1-like CXC domain, cysteine-rich domain	1.3E-12	47.7	GRMZM2G015097_P01	93.9	7.96E-31
MSTRG.15403.2	gene_Zm00001d041472	NAC-transcription factor 108	-	NAC	PF02365	No apical meristem (NAM) protein	9.4E-27	93.6	GRMZM2G114850_P01	100	6.89E-215
MSTRG.15407.2	gene_Zm00001d041474		-	LSD	PF06943	LSD1 zinc finger	7.5E-37	124.7	GRMZM2G114613_P01	100	1.93E-82
MSTRG.15420.7	gene_Zm00001d041489	Homeobox-transcription factor 25	-	HD-ZIP	PF01852	START domain	1.0E-48	165.4	GRMZM2G178102_P01	100	0
MSTRG.15420.7	gene_Zm00001d041489	Homeobox-transcription factor 25	-	HD-ZIP	PF00046	Homeobox domain	1.1E-15	57	GRMZM2G178102_P01	100	0
MSTRG.15420.7	gene_Zm00001d041489	Homeobox-transcription factor 25	-	HB-other	PF00046	Homeobox domain	1.1E-15	57	GRMZM2G178102_P01	100	0
MSTRG.15420.8	gene_Zm00001d041489	Homeobox-transcription factor 25	-	HD-ZIP	PF01852	START domain	8.8E-49	165.6	GRMZM2G178102_P01	100	0
MSTRG.15420.8	gene_Zm00001d041489	Homeobox-transcription factor 25	-	HD-ZIP	PF00046	Homeobox domain	2.3E-15	56	GRMZM2G178102_P01	100	0
MSTRG.15420.8	gene_Zm00001d041489	Homeobox-transcription factor 25	-	HB-other	PF00046	Homeobox domain	2.3E-15	56	GRMZM2G178102_P01	100	0
MSTRG.15421.3	gene_Zm00001d041491	CCAAT-HAP2-transcription factor 212	-	NF-YA	PF02045	CCAAT-binding transcription factor (CBF-B/NF-YA) subunit B	1.9E-27	95.6	GRMZM2G104396_P01	100	2.56E-106
MSTRG.15431.12	gene_Zm00001d041497	ARF-transcription factor 9	-	ARF	PF02362	B3 DNA binding domain	9.8E-23	79.8	GRMZM2G073750_P01	98.4	0
MSTRG.15431.12	gene_Zm00001d041497	ARF-transcription factor 9	-	ARF	PF06507	Auxin response factor	1.0E-33	115.3	GRMZM2G073750_P01	98.4	0
MSTRG.15431.12	gene_Zm00001d041497	ARF-transcription factor 9	-	B3	PF02362	B3 DNA binding domain	9.8E-23	79.8	GRMZM2G073750_P01	98.4	0
MSTRG.15448.1	gene_Zm00001d041536	GRAS domain family50	-	GRAS	PF03514	GRAS domain family	1.2E-107	360	GRMZM2G159475_P01	97.6	0
MSTRG.15485.1	gene_Zm00001d041576	MYB-transcription factor 6	-	MYB	PF00249	Myb-like DNA-binding domain	2.8E-14	52.8	GRMZM2G130149_P04	100	7.38E-28
MSTRG.15612.2	gene_Zm00001d041740	WRKY-transcription factor 58	-	WRKY	PF03106	WRKY DNA -binding domain	6.8E-50	167.1	GRMZM2G076657_P01	100	1.13E-256
MSTRG.15653.1	gene_Zm00001d041781	Zea AGAMOUS homolog2	-	MIKC	PF00319	SRF-type transcription factor (DNA-binding and dimerisation domain)	9.3E-27	92.1	GRMZM2G160687_P01	98.9	1.04E-173
MSTRG.15653.1	gene_Zm00001d041781	Zea AGAMOUS homolog2	-	MIKC	PF01486	K-box region	2.8E-25	88.2	GRMZM2G160687_P01	98.9	1.04E-173
MSTRG.15653.1	gene_Zm00001d041781	Zea AGAMOUS homolog2	-	M_type	PF00319	SRF-type transcription factor (DNA-binding and dimerisation domain)	9.3E-27	92.1	GRMZM2G160687_P01	98.9	1.04E-173
MSTRG.15742.1	gene_Zm00001d041883	C2C2-GATA-transcription factor 31	-	GATA	PF00320	GATA zinc finger	3.3E-27	93.7	GRMZM2G396451_P01	93.2	1.12E-19
MSTRG.15757.1	MSTRG.15757		-	FAR1	PF03101	FAR1 DNA-binding domain	2.1E-16	60.3	GRMZM2G104268_P01	29.7	3.11E-34
MSTRG.15758.1	MSTRG.15758		-	FAR1	PF03101	FAR1 DNA-binding domain	4.2E-9	36.9	GRMZM2G104268_P01	29.7	3.11E-34
MSTRG.15758.2	MSTRG.15758		-	FAR1	PF03101	FAR1 DNA-binding domain	5.3E-17	62.2	GRMZM2G114461_P02	41.9	1.56E-19
MSTRG.15769.2	gene_Zm00001d041920	bZIP-transcription factor 8	-	bZIP	PF00170	bZIP transcription factor	1.6E-8	34.4	GRMZM2G146020_P01	100	3.66E-24
MSTRG.15772.1	gene_Zm00001d041923	FAR1-like-transcription factor 5	-	FAR1	PF03101	FAR1 DNA-binding domain	4.3E-22	78.5	GRMZM2G034868_P01	100	0
MSTRG.15772.5	gene_Zm00001d041923	FAR1-like-transcription factor 5	-	FAR1	PF03101	FAR1 DNA-binding domain	4.1E-22	78.6	GRMZM2G034868_P01	100	0
MSTRG.158.2	gene_Zm00001d027425	agamous-like6	-	MIKC	PF00319	SRF-type transcription factor (DNA-binding and dimerisation domain)	4.1E-27	93.3	GRMZM2G026223_P06	100	2.99E-145
MSTRG.158.2	gene_Zm00001d027425	agamous-like6	-	MIKC	PF01486	K-box region	3.3E-25	88	GRMZM2G026223_P06	100	2.99E-145
MSTRG.158.2	gene_Zm00001d027425	agamous-like6	-	M_type	PF00319	SRF-type transcription factor (DNA-binding and dimerisation domain)	4.1E-27	93.3	GRMZM2G026223_P06	100	2.99E-145
MSTRG.158.3	gene_Zm00001d027425	agamous-like6	-	MIKC	PF00319	SRF-type transcription factor (DNA-binding and dimerisation domain)	3.1E-27	93.7	GRMZM2G026223_P03	100	1.37E-131
MSTRG.158.3	gene_Zm00001d027425	agamous-like6	-	MIKC	PF01486	K-box region	4.3E-25	87.6	GRMZM2G026223_P03	100	1.37E-131
MSTRG.158.3	gene_Zm00001d027425	agamous-like6	-	M_type	PF00319	SRF-type transcription factor (DNA-binding and dimerisation domain)	3.1E-27	93.7	GRMZM2G026223_P03	100	1.37E-131
MSTRG.16055.1	gene_Zm00001d042263	bHLH-transcription factor 175	-	bHLH	PF00010	Helix-loop-helix DNA-binding domain	1.2E-9	37.8	GRMZM2G173534_P02	100	1.51E-256
MSTRG.16055.2	gene_Zm00001d042263	bHLH-transcription factor 175	-	bHLH	PF00010	Helix-loop-helix DNA-binding domain	1.2E-9	37.8	GRMZM2G173534_P01	100	8.07E-256
MSTRG.16084.1	gene_Zm00001d042288	NAC-transcription factor 90	-	NAC	PF02365	No apical meristem (NAM) protein	1.3E-6	29	AC203535.4_FGP002	100	9.15E-43
MSTRG.16092.1	gene_Zm00001d042305	TCP-transcription factor 8	-	TCP	PF03634	TCP family transcription factor	1.1E-32	113.7	GRMZM2G092214_P01	100	9.8E-164
MSTRG.16101.1	gene_Zm00001d042315	MADS-transcription factor 69	-	M_type	PF00319	SRF-type transcription factor (DNA-binding and dimerisation domain)	2.6E-25	87.5	GRMZM2G171650_P05	100	1.81E-111
MSTRG.1612.1	gene_Zm00001d029293	MYB-transcription factor 156	-	MYB	PF00249	Myb-like DNA-binding domain	2.1E-34	117.3	GRMZM2G147698_P01	100	2.11E-242
MSTRG.16138.1	gene_Zm00001d042363	C3H-transcription factor 313	-	C3H	PF00642	Zinc finger C-x8-C-x5-C-x3-H type (and similar)	1.7E-45	152	GRMZM2G087032_P01	91.4	1.35E-204
MSTRG.16145.1	gene_Zm00001d042373	bHLH-transcription factor 32	-	bHLH	PF00010	Helix-loop-helix DNA-binding domain	5.5E-7	29.3	GRMZM2G180406_P03	97.2	1.22E-296
MSTRG.16157.6	gene_Zm00001d042396	viviparous1	-	B3	PF02362	B3 DNA binding domain	3.5E-15	55.6	GRMZM2G133398_P02	100	0
MSTRG.16207.1	gene_Zm00001d042463	ARR-B-transcription factor 6	-	MYB_related	PF00249	Myb-like DNA-binding domain	2.2E-8	34	GRMZM2G177220_P01	100	0
MSTRG.16311.1	gene_Zm00001d042591	MADS-transcription factor 41	-	MIKC	PF00319	SRF-type transcription factor (DNA-binding and dimerisation domain)	4.4E-26	89.9	GRMZM2G018589_P01	100	2.04E-91
MSTRG.16311.1	gene_Zm00001d042591	MADS-transcription factor 41	-	MIKC	PF01486	K-box region	3.0E-19	68.9	GRMZM2G018589_P01	100	2.04E-91
MSTRG.16311.1	gene_Zm00001d042591	MADS-transcription factor 41	-	M_type	PF00319	SRF-type transcription factor (DNA-binding and dimerisation domain)	4.4E-26	89.9	GRMZM2G018589_P01	100	2.04E-91
MSTRG.16323.1	gene_Zm00001d042609	NAC-transcription factor 109	-	NAC	PF02365	No apical meristem (NAM) protein	1.4E-26	93	GRMZM2G014653_P03	100	2.48E-156
MSTRG.16420.1	gene_Zm00001d042721	bZIP-transcription factor 95	-	bZIP	PF00170	bZIP transcription factor	6.5E-14	51.6	GRMZM5G858197_P02	100	3.97E-159
MSTRG.16420.3	gene_Zm00001d042721	bZIP-transcription factor 95	-	bZIP	PF00170	bZIP transcription factor	2.1E-15	56.4	GRMZM5G858197_P03	100	1.41E-132
MSTRG.16455.1	gene_Zm00001d042779		-	bZIP	PF00170	bZIP transcription factor	1.1E-11	44.6	GRMZM2G168079_P01	62.7	6.82E-130
MSTRG.16553.1	gene_Zm00001d042904		-	WRKY	PF03106	WRKY DNA -binding domain	1.9E-26	92	AC165171.2_FGP002	60.3	3.29E-26
MSTRG.16558.1	gene_Zm00001d042907	GRAS-transcription factor 23	-	GRAS	PF03514	GRAS domain family	8.2E-117	390.2	GRMZM2G157679_P01	100	0
MSTRG.16562.10	gene_Zm00001d042910	MYB-transcription factor 15	-	MYB	PF00249	Myb-like DNA-binding domain	2.1E-51	171.7	GRMZM2G081919_P04	100	0
MSTRG.16661.2	gene_Zm00001d043060	WRKY-transcription factor 81	-	WRKY	PF03106	WRKY DNA -binding domain	9.4E-24	83.4	GRMZM2G059562_P01	100	3.08E-185
MSTRG.16673.2	gene_Zm00001d043076	Homeobox-transcription factor 88	-	HB-other	PF00046	Homeobox domain	1.7E-19	69.2	GRMZM2G069274_P02	100	1.47E-40
MSTRG.16673.3	gene_Zm00001d043076	Homeobox-transcription factor 88	-	HB-other	PF00046	Homeobox domain	4.4E-19	67.9	GRMZM2G069274_P02	99.6	2.11E-170
MSTRG.16709.1	gene_Zm00001d043117	bZIP-transcription factor 102	-	bZIP	PF00170	bZIP transcription factor	4.3E-13	49	GRMZM2G159134_P03	99.7	5.72E-212
MSTRG.16721.1	gene_Zm00001d043131	MYB-transcription factor 138	-	MYB	PF00249	Myb-like DNA-binding domain	7.4E-25	86.7	GRMZM2G139688_P01	98.6	3.22E-241
MSTRG.16721.4	gene_Zm00001d043131	MYB-transcription factor 138	-	MYB	PF00249	Myb-like DNA-binding domain	7.4E-25	86.7	GRMZM2G139688_P01	99.3	7.41E-307
MSTRG.16741.1	gene_Zm00001d043153	bZIP-transcription factor 56	-	bZIP	PF00170	bZIP transcription factor	7.0E-8	32.3	GRMZM2G125243_P01	91.9	1.05E-297
MSTRG.16814.1	gene_Zm00001d043231	Homeobox-transcription factor 118	-	HD-ZIP	PF01852	START domain	5.1E-23	81.4	GRMZM2G386276_P01	100	0
MSTRG.16814.1	gene_Zm00001d043231	Homeobox-transcription factor 118	-	HD-ZIP	PF00046	Homeobox domain	1.4E-15	56.7	GRMZM2G386276_P01	100	0
MSTRG.16814.1	gene_Zm00001d043231	Homeobox-transcription factor 118	-	HB-other	PF00046	Homeobox domain	1.4E-15	56.7	GRMZM2G386276_P01	100	0
MSTRG.16941.2	gene_Zm00001d043378	CPP-transcription factor 11	-	CPP	PF03638	Tesmin/TSO1-like CXC domain, cysteine-rich domain	1.9E-22	79.1	GRMZM2G059678_P01	99.4	4.25E-254
MSTRG.16971.2	gene_Zm00001d043420	bZIP-transcription factor 53	-	bZIP	PF00170	bZIP transcription factor	1.0E-8	35	GRMZM2G027976_P01	100	5.01E-53
MSTRG.16980.3	gene_Zm00001d043431	ARF-transcription factor 11	-	ARF	PF02362	B3 DNA binding domain	5.5E-23	80.6	GRMZM2G056120_P01	94.6	0
MSTRG.16980.3	gene_Zm00001d043431	ARF-transcription factor 11	-	ARF	PF06507	Auxin response factor	9.6E-26	89.7	GRMZM2G056120_P01	94.6	0
MSTRG.16980.3	gene_Zm00001d043431	ARF-transcription factor 11	-	B3	PF02362	B3 DNA binding domain	5.5E-23	80.6	GRMZM2G056120_P01	94.6	0
MSTRG.17004.9	gene_Zm00001d043452	homeobox3	-	HB-PHD	PF00628	PHD-finger	3.7E-12	45.8	GRMZM2G314546_P01	100	0
MSTRG.17004.9	gene_Zm00001d043452	homeobox3	-	HB-PHD	PF00046	Homeobox domain	1.3E-19	69.6	GRMZM2G314546_P01	100	0
MSTRG.17004.9	gene_Zm00001d043452	homeobox3	-	HB-other	PF00046	Homeobox domain	1.3E-19	69.6	GRMZM2G314546_P01	100	0
MSTRG.17015.2	MSTRG.17015		-	FAR1	PF03101	FAR1 DNA-binding domain	4.6E-11	43.2	GRMZM2G114461_P02	36	3.37E-25
MSTRG.17015.3	MSTRG.17015		-	FAR1	PF03101	FAR1 DNA-binding domain	4.4E-11	43.2	GRMZM2G083374_P01	52.8	2.98E-70
MSTRG.17020.1	MSTRG.17020		-	FAR1	PF03101	FAR1 DNA-binding domain	1.8E-23	83	GRMZM2G114461_P02	32.6	2.92E-66
MSTRG.17171.1	gene_Zm00001d043687	MYB-transcription factor 47	-	MYB	PF00249	Myb-like DNA-binding domain	5.0E-33	112.9	GRMZM2G088783_P01	100	3.75E-235
MSTRG.17171.2	gene_Zm00001d043687	MYB-transcription factor 47	-	MYB	PF00249	Myb-like DNA-binding domain	2.2E-7	30.8	GRMZM2G088783_P01	94.6	2.6E-63
MSTRG.17206.1	gene_Zm00001d043729		-	MYB	PF00249	Myb-like DNA-binding domain	6.5E-30	102.9	GRMZM2G003406_P01	80.4	2.07E-175
MSTRG.17352.2	gene_Zm00001d043915	Homeobox-transcription factor 99	-	HB-other	PF00046	Homeobox domain	2.2E-16	59.3	GRMZM2G159357_P01	98.7	0
MSTRG.17357.3	gene_Zm00001d043922	ARF-transcription factor 12	-	ARF	PF02362	B3 DNA binding domain	3.1E-22	78.2	GRMZM2G437460_P01	96.2	0
MSTRG.17357.3	gene_Zm00001d043922	ARF-transcription factor 12	-	ARF	PF06507	Auxin response factor	5.7E-30	103.2	GRMZM2G437460_P01	96.2	0
MSTRG.17357.3	gene_Zm00001d043922	ARF-transcription factor 12	-	B3	PF02362	B3 DNA binding domain	3.1E-22	78.2	GRMZM2G437460_P01	96.2	0
MSTRG.17390.1	gene_Zm00001d043968	MYB-related-transcription factor 89	-	MYB_related	PF00249	Myb-like DNA-binding domain	1.6E-6	28	GRMZM2G121753_P01	100	6.48E-63
MSTRG.17413.3	gene_Zm00001d043992	bZIP transcription factor1	-	bZIP	PF00170	bZIP transcription factor	3.5E-21	74.9	GRMZM2G117851_P01	100	1.16E-212
MSTRG.17413.4	gene_Zm00001d043992	bZIP transcription factor1	-	bZIP	PF00170	bZIP transcription factor	3.9E-21	74.8	GRMZM2G117851_P01	100	3.42E-227
MSTRG.17413.6	gene_Zm00001d043992	bZIP transcription factor1	-	bZIP	PF00170	bZIP transcription factor	1.8E-21	75.8	GRMZM2G117851_P01	100	4.72E-173
MSTRG.17469.1	gene_Zm00001d044074	C3H-transcription factor 321	-	C3H	PF00642	Zinc finger C-x8-C-x5-C-x3-H type (and similar)	9.2E-17	60.4	GRMZM2G157927_P01	100	1.05E-197
MSTRG.1757.1	gene_Zm00001d029481		-	B3	PF02362	B3 DNA binding domain	1.6E-7	31	GRMZM2G035405_P02	88.9	6.09E-17
MSTRG.1757.2	gene_Zm00001d029481		-	ARF	PF02362	B3 DNA binding domain	2.4E-10	40	GRMZM2G078274_P03	93	2.54E-96
MSTRG.1757.2	gene_Zm00001d029481		-	ARF	PF06507	Auxin response factor	2.2E-31	107.8	GRMZM2G078274_P03	93	2.54E-96
MSTRG.1757.2	gene_Zm00001d029481		-	B3	PF02362	B3 DNA binding domain	2.4E-10	40	GRMZM2G078274_P03	93	2.54E-96
MSTRG.17600.1	gene_Zm00001d044259	HSF-transcription factor 3	-	HSF	PF00447	HSF-type DNA-binding	1.3E-28	99.3	GRMZM2G005815_P01	100	2.93E-284
MSTRG.17601.1	gene_Zm00001d044260	C3H-transcription factor 32	-	C3H	PF00642	Zinc finger C-x8-C-x5-C-x3-H type (and similar)	1.5E-9	37.4	GRMZM2G306357_P02	100	0
MSTRG.17601.2	gene_Zm00001d044260	C3H-transcription factor 32	-	C3H	PF00642	Zinc finger C-x8-C-x5-C-x3-H type (and similar)	1.5E-9	37.4	GRMZM2G306357_P02	100	0
MSTRG.1766.2	gene_Zm00001d029488		-	NF-YA	PF02045	CCAAT-binding transcription factor (CBF-B/NF-YA) subunit B	7.1E-27	93.7	GRMZM2G037630_P01	100	3.62E-54
MSTRG.17660.1	gene_Zm00001d044330	MYB-related-transcription factor 6	-	MYB_related	PF00249	Myb-like DNA-binding domain	2.0E-10	40.6	GRMZM2G087817_P02	100	3.27E-180
MSTRG.17660.6	gene_Zm00001d044330	MYB-related-transcription factor 6	-	MYB_related	PF00249	Myb-like DNA-binding domain	2.4E-8	33.8	GRMZM2G087817_P02	99.2	8.99E-148
MSTRG.17764.1	gene_Zm00001d044463		-	LSD	PF06943	LSD1 zinc finger	4.6E-19	67.8	GRMZM2G002606_P01	94.3	9.5E-17
MSTRG.17777.1	gene_Zm00001d044481	C3H-transcription factor 322	-	C3H	PF00642	Zinc finger C-x8-C-x5-C-x3-H type (and similar)	2.2E-48	161.2	GRMZM2G422205_P01	100	5.5E-210
MSTRG.17819.2	gene_Zm00001d044538	MYB-transcription factor 27	-	MYB	PF00249	Myb-like DNA-binding domain	3.4E-31	107	GRMZM2G064744_P01	100	1.15E-225
MSTRG.17927.1	gene_Zm00001d044680	WRKY-transcription factor 5	-	WRKY	PF03106	WRKY DNA -binding domain	7.3E-23	80.6	GRMZM2G005207_P01	80.2	1.81E-40
MSTRG.17978.3	gene_Zm00001d048599		-	GRAS	PF03514	GRAS domain family	2.6E-87	293.1	GRMZM5G895672_P01	100	0
MSTRG.17981.1	gene_Zm00001d048604	GRAS-transcription factor 34	-	GRAS	PF03514	GRAS domain family	8.3E-103	344.1	GRMZM2G163427_P01	100	0
MSTRG.18001.1	gene_Zm00001d048623	MYB-transcription factor 88	-	MYB	PF00249	Myb-like DNA-binding domain	4.1E-15	55.5	GRMZM2G048136_P02	100	1.1E-26
MSTRG.1826.1	gene_Zm00001d029564	WRKY-transcription factor 75	-	WRKY	PF03106	WRKY DNA -binding domain	2.2E-49	165.5	GRMZM2G171428_P01	81.4	2.88E-283
MSTRG.1826.3	gene_Zm00001d029564	WRKY-transcription factor 75	-	WRKY	PF03106	WRKY DNA -binding domain	1.6E-49	165.9	GRMZM2G171428_P01	84.6	1.19E-273
MSTRG.18277.1	gene_Zm00001d049000	ZF-HD-transcription factor 1	-	ZF-HD	PF04770	ZF-HD protein dimerisation region	6.4E-30	103.1	GRMZM2G068330_P01	100	3.78E-218
MSTRG.18404.2	gene_Zm00001d049158	bHLH-transcription factor 141	-	bHLH	PF00010	Helix-loop-helix DNA-binding domain	1.4E-6	28	GRMZM2G080168_P01	100	9.57E-182
MSTRG.18452.1	gene_Zm00001d049223	C3H-transcription factor 311	-	C3H	PF00642	Zinc finger C-x8-C-x5-C-x3-H type (and similar)	2.8E-45	151.3	GRMZM2G146514_P02	100	5.67E-231
MSTRG.18511.1	gene_Zm00001d049295	ARF-transcription factor 13	-	ARF	PF02362	B3 DNA binding domain	1.3E-22	79.4	GRMZM2G378580_P01	100	0
MSTRG.18511.1	gene_Zm00001d049295	ARF-transcription factor 13	-	ARF	PF06507	Auxin response factor	2.2E-32	111	GRMZM2G378580_P01	100	0
MSTRG.18511.1	gene_Zm00001d049295	ARF-transcription factor 13	-	B3	PF02362	B3 DNA binding domain	1.3E-22	79.4	GRMZM2G378580_P01	100	0
MSTRG.18511.2	gene_Zm00001d049295	ARF-transcription factor 13	-	ARF	PF02362	B3 DNA binding domain	1.4E-22	79.3	GRMZM2G378580_P02	100	0
MSTRG.18511.2	gene_Zm00001d049295	ARF-transcription factor 13	-	ARF	PF06507	Auxin response factor	2.3E-32	110.9	GRMZM2G378580_P02	100	0
MSTRG.18511.2	gene_Zm00001d049295	ARF-transcription factor 13	-	B3	PF02362	B3 DNA binding domain	1.4E-22	79.3	GRMZM2G378580_P02	100	0
MSTRG.18577.1	gene_Zm00001d049369	ABI3-VP1-transcription factor 14	-	B3	PF02362	B3 DNA binding domain	1.8E-13	50.1	GRMZM2G106673_P06	100	3.58E-164
MSTRG.18577.2	gene_Zm00001d049369	ABI3-VP1-transcription factor 14	-	B3	PF02362	B3 DNA binding domain	1.8E-13	50.1	GRMZM2G106673_P06	100	3.58E-164
MSTRG.18658.2	gene_Zm00001d049493	FAR1-like-transcription factor 6	-	FAR1	PF03101	FAR1 DNA-binding domain	1.1E-41	141.3	GRMZM2G302323_P01	100	0
MSTRG.18660.1	gene_Zm00001d049495	MYB-related-transcription factor 83	-	MYB	PF00249	Myb-like DNA-binding domain	7.5E-15	54.7	GRMZM2G098884_P01	100	0
MSTRG.18680.1	gene_Zm00001d049525		-	LSD	PF06943	LSD1 zinc finger	1.1E-34	117.8	GRMZM2G055135_P01	100	4.02E-51
MSTRG.18680.10	gene_Zm00001d049525		-	LSD	PF06943	LSD1 zinc finger	2.6E-11	43	GRMZM2G055135_P04	56.6	1.52E-33
MSTRG.18680.2	gene_Zm00001d049525		-	LSD	PF06943	LSD1 zinc finger	2.2E-35	120	GRMZM2G055135_P03	100	1.36E-94
MSTRG.18700.2	gene_Zm00001d049540	NAC-transcription factor 77	-	NAC	PF02365	No apical meristem (NAM) protein	7.3E-28	97.1	AC196475.3_FGP005	98.8	0
MSTRG.18708.12	gene_Zm00001d049543	circadian clock associated1	-	MYB_related	PF00249	Myb-like DNA-binding domain	1.0E-12	47.9	GRMZM2G014902_P01	100	0
MSTRG.18708.13	gene_Zm00001d049543	circadian clock associated1	-	MYB_related	PF00249	Myb-like DNA-binding domain	1.0E-12	47.9	GRMZM2G014902_P01	100	0
MSTRG.18836.2	gene_Zm00001d049678	NAC-transcription factor 115	-	NAC	PF02365	No apical meristem (NAM) protein	1.5E-28	99.3	GRMZM2G069047_P01	100	1.13E-108
MSTRG.18853.4	gene_Zm00001d049691		-	M_type	PF00319	SRF-type transcription factor (DNA-binding and dimerisation domain)	1.0E-23	82.4	GRMZM2G105387_P01	100	6.32E-51
MSTRG.18853.5	gene_Zm00001d049691		-	M_type	PF00319	SRF-type transcription factor (DNA-binding and dimerisation domain)	1.0E-23	82.4	GRMZM2G105387_P01	100	6.32E-51
MSTRG.18853.6	gene_Zm00001d049691		-	M_type	PF00319	SRF-type transcription factor (DNA-binding and dimerisation domain)	1.0E-23	82.4	GRMZM2G105387_P01	100	6.32E-51
MSTRG.18853.7	gene_Zm00001d049691		-	M_type	PF00319	SRF-type transcription factor (DNA-binding and dimerisation domain)	1.0E-23	82.4	GRMZM2G105387_P01	100	6.32E-51
MSTRG.18853.8	gene_Zm00001d049691		-	M_type	PF00319	SRF-type transcription factor (DNA-binding and dimerisation domain)	1.0E-23	82.4	GRMZM2G105387_P01	100	6.32E-51
MSTRG.18854.2	gene_Zm00001d049692	MADS-transcription factor 32	-	MIKC	PF00319	SRF-type transcription factor (DNA-binding and dimerisation domain)	2.1E-23	81.4	GRMZM2G105387_P03	99.1	2.62E-159
MSTRG.18854.2	gene_Zm00001d049692	MADS-transcription factor 32	-	MIKC	PF01486	K-box region	7.4E-19	67.6	GRMZM2G105387_P03	99.1	2.62E-159
MSTRG.18854.2	gene_Zm00001d049692	MADS-transcription factor 32	-	M_type	PF00319	SRF-type transcription factor (DNA-binding and dimerisation domain)	2.1E-23	81.4	GRMZM2G105387_P03	99.1	2.62E-159
MSTRG.189.1	gene_Zm00001d027461	bZIP-transcription factor 114	-	bZIP	PF00170	bZIP transcription factor	1.4E-9	37.8	GRMZM2G428184_P01	100	2.53E-161
MSTRG.189.2	gene_Zm00001d027461	bZIP-transcription factor 114	-	bZIP	PF00170	bZIP transcription factor	5.1E-9	36	GRMZM2G428184_P01	100	5.46E-266
MSTRG.18945.1	gene_Zm00001d049800	BBR/BPC-transcription factor 3	-	BBR-BPC	PF06217	GAGA binding protein-like family	8.0E-115	384	GRMZM2G164735_P02	100	1.03E-237
MSTRG.18964.3	gene_Zm00001d049824	neighbor of tga1	-	SBP	PF03110	SBP domain	1.4E-16	60.3	AC233751.1_FGP002	100	1.31E-134
MSTRG.18993.2	gene_Zm00001d049860	NAC-transcription factor 75	-	NAC	PF02365	No apical meristem (NAM) protein	1.3E-8	35.5	GRMZM2G100583_P02	100	8.88E-145
MSTRG.19029.1	gene_Zm00001d049913	NAC-transcription factor 12	-	NAC	PF02365	No apical meristem (NAM) protein	1.5E-28	99.3	GRMZM2G125777_P01	100	0
MSTRG.19633.1	gene_Zm00001d050664	E2F-DP-transcription factor 216	-	E2F/DP	PF02319	E2F/DP family winged-helix DNA-binding domain	5.8E-24	83.8	GRMZM2G041701_P01	100	0
MSTRG.19637.6	gene_Zm00001d050669		-	bZIP	PF00170	bZIP transcription factor	7.3E-6	25.9	GRMZM2G118870_P02	100	2.5E-39
MSTRG.19685.3	gene_Zm00001d050726		-	MYB_related	PF00249	Myb-like DNA-binding domain	3.9E-9	36.4	GRMZM2G059167_P03	100	0
MSTRG.19689.1	gene_Zm00001d050730	yin-yang1	-	C2H2	PF00096	Zinc finger, C2H2 type	6.4E-18	64	GRMZM5G885700_P02	88.9	6.52E-127
MSTRG.19713.1	gene_Zm00001d050781	ARF-transcription factor 14	-	ARF	PF02362	B3 DNA binding domain	1.4E-21	76.2	GRMZM2G702026_P01	83.9	5.96E-60
MSTRG.19713.1	gene_Zm00001d050781	ARF-transcription factor 14	-	ARF	PF06507	Auxin response factor	1.2E-32	111.9	GRMZM2G702026_P01	83.9	5.96E-60
MSTRG.19713.1	gene_Zm00001d050781	ARF-transcription factor 14	-	B3	PF02362	B3 DNA binding domain	1.4E-21	76.2	GRMZM2G702026_P01	83.9	5.96E-60
MSTRG.19953.2	gene_Zm00001d051122		-	bHLH	PF00010	Helix-loop-helix DNA-binding domain	3.6E-11	42.7	GRMZM2G142932_P02	95.2	1.45E-64
MSTRG.20083.5	gene_Zm00001d051316	Trihelix-transcription factor 16	-	MYB_related	PF00249	Myb-like DNA-binding domain	6.3E-9	35.7	GRMZM2G063203_P02	98.9	0
MSTRG.20083.8	gene_Zm00001d051316	Trihelix-transcription factor 16	-	MYB_related	PF00249	Myb-like DNA-binding domain	9.4E-9	35.2	GRMZM2G063203_P01	100	0
MSTRG.20083.9	gene_Zm00001d051316	Trihelix-transcription factor 16	-	MYB_related	PF00249	Myb-like DNA-binding domain	9.4E-9	35.2	GRMZM2G063203_P01	100	0
MSTRG.20150.1	gene_Zm00001d051387	GRAS-transcription factor 80	-	GRAS	PF03514	GRAS domain family	9.9E-67	225.3	GRMZM2G098800_P02	94.2	0
MSTRG.20208.6	gene_Zm00001d051458	methyl erythritol cyclodiphosphate synthase1	-	MYB_related	PF00249	Myb-like DNA-binding domain	1.2E-11	44.4	GRMZM2G118693_P01	99.6	5.26E-194
MSTRG.20209.1	gene_Zm00001d051465	zea agamous5	-	MIKC	PF00319	SRF-type transcription factor (DNA-binding and dimerisation domain)	3.8E-27	93.4	GRMZM2G003514_P01	94.9	1.53E-173
MSTRG.20209.1	gene_Zm00001d051465	zea agamous5	-	MIKC	PF01486	K-box region	3.7E-30	103.8	GRMZM2G003514_P01	94.9	1.53E-173
MSTRG.20209.1	gene_Zm00001d051465	zea agamous5	-	M_type	PF00319	SRF-type transcription factor (DNA-binding and dimerisation domain)	3.8E-27	93.4	GRMZM2G003514_P01	94.9	1.53E-173
MSTRG.20209.2	gene_Zm00001d051465	zea agamous5	-	MIKC	PF00319	SRF-type transcription factor (DNA-binding and dimerisation domain)	4.5E-27	93.1	GRMZM2G003514_P01	93.1	2.4E-183
MSTRG.20209.2	gene_Zm00001d051465	zea agamous5	-	MIKC	PF01486	K-box region	4.9E-26	90.6	GRMZM2G003514_P01	93.1	2.4E-183
MSTRG.20209.2	gene_Zm00001d051465	zea agamous5	-	M_type	PF00319	SRF-type transcription factor (DNA-binding and dimerisation domain)	4.5E-27	93.1	GRMZM2G003514_P01	93.1	2.4E-183
MSTRG.20224.2	gene_Zm00001d051480	MYB-related-transcription factor 58	-	MYB_related	PF00249	Myb-like DNA-binding domain	4.9E-14	52.1	GRMZM2G170322_P02	100	4.44E-146
MSTRG.20383.4	gene_Zm00001d051684	C2C2-CO-like-transcription factor 9	-	DBB	PF00643	B-box zinc finger	5.3E-11	42.3	GRMZM2G042198_P01	99.8	8.11E-264
MSTRG.20383.4	gene_Zm00001d051684	C2C2-CO-like-transcription factor 9	-	CO-like	PF00643	B-box zinc finger	5.3E-11	42.3	GRMZM2G042198_P01	99.8	8.11E-264
MSTRG.20383.4	gene_Zm00001d051684	C2C2-CO-like-transcription factor 9	-	CO-like	PF06203	CCT motif	1.7E-17	63	GRMZM2G042198_P01	99.8	8.11E-264
MSTRG.20383.6	gene_Zm00001d051684	C2C2-CO-like-transcription factor 9	-	DBB	PF00643	B-box zinc finger	7.0E-11	42	GRMZM2G042198_P01	100	4.37E-266
MSTRG.20383.6	gene_Zm00001d051684	C2C2-CO-like-transcription factor 9	-	CO-like	PF00643	B-box zinc finger	7.0E-11	42	GRMZM2G042198_P01	100	4.37E-266
MSTRG.20383.6	gene_Zm00001d051684	C2C2-CO-like-transcription factor 9	-	CO-like	PF06203	CCT motif	1.7E-17	63	GRMZM2G042198_P01	100	4.37E-266
MSTRG.20383.7	gene_Zm00001d051684	C2C2-CO-like-transcription factor 9	-	DBB	PF00643	B-box zinc finger	5.5E-11	42.3	GRMZM2G042198_P01	100	4.37E-266
MSTRG.20383.7	gene_Zm00001d051684	C2C2-CO-like-transcription factor 9	-	CO-like	PF00643	B-box zinc finger	5.5E-11	42.3	GRMZM2G042198_P01	100	4.37E-266
MSTRG.20383.7	gene_Zm00001d051684	C2C2-CO-like-transcription factor 9	-	CO-like	PF06203	CCT motif	1.7E-17	63	GRMZM2G042198_P01	100	4.37E-266
MSTRG.20418.1	gene_Zm00001d051749	Homeobox-transcription factor 115	-	HB-other	PF00046	Homeobox domain	6.7E-18	64.1	GRMZM2G021339_P02	100	1.02E-155
MSTRG.20418.2	gene_Zm00001d051749	Homeobox-transcription factor 115	-	HB-other	PF00046	Homeobox domain	6.5E-18	64.2	GRMZM2G021339_P02	100	1.02E-155
MSTRG.2049.1	gene_Zm00001d029875	MYB-related-transcription factor 43	-	MYB_related	PF00249	Myb-like DNA-binding domain	2.0E-11	43.7	GRMZM5G813892_P01	100	1.48E-97
MSTRG.20598.1	gene_Zm00001d051981	C2C2-GATA-transcription factor 4	-	GATA	PF00320	GATA zinc finger	6.8E-16	57.5	GRMZM2G379005_P02	100	8.75E-224
MSTRG.20598.3	gene_Zm00001d051981	C2C2-GATA-transcription factor 4	-	GATA	PF00320	GATA zinc finger	4.7E-16	58	GRMZM2G379005_P05	100	2.5E-156
MSTRG.20671.1	gene_Zm00001d052069	MYB-transcription factor 16	-	MYB_related	PF00249	Myb-like DNA-binding domain	1.2E-7	31.7	GRMZM2G015021_P01	100	1.1E-161
MSTRG.20759.1	gene_Zm00001d052180	tunicate1	-	MIKC	PF00319	SRF-type transcription factor (DNA-binding and dimerisation domain)	1.1E-25	88.7	GRMZM2G370777_P01	100	7.99E-150
MSTRG.20759.1	gene_Zm00001d052180	tunicate1	-	MIKC	PF01486	K-box region	1.9E-17	63.1	GRMZM2G370777_P01	100	7.99E-150
MSTRG.20759.1	gene_Zm00001d052180	tunicate1	-	M_type	PF00319	SRF-type transcription factor (DNA-binding and dimerisation domain)	1.1E-25	88.7	GRMZM2G370777_P01	100	7.99E-150
MSTRG.20768.1	MSTRG.20768		-	HB-other	PF00046	Homeobox domain	1.2E-6	28.1	GRMZM2G151266_P01	90	1.06E-24
MSTRG.20768.2	MSTRG.20768		-	HB-other	PF00046	Homeobox domain	1.2E-6	28.1	GRMZM2G151266_P01	90	1.06E-24
MSTRG.20772.1	gene_Zm00001d052192	bHLH-transcription factor 36	-	bHLH	PF00010	Helix-loop-helix DNA-binding domain	4.9E-7	29.5	GRMZM2G008691_P03	100	1.97E-95
MSTRG.20853.2	gene_Zm00001d052288	E2F-DP-transcription factor 213	-	E2F/DP	PF02319	E2F/DP family winged-helix DNA-binding domain	7.8E-10	38.5	GRMZM2G361659_P01	100	6.35E-161
MSTRG.20908.2	gene_Zm00001d052357	WRKY-transcription factor 16	-	WRKY	PF03106	WRKY DNA -binding domain	4.6E-25	87.6	GRMZM2G063216_P01	90.7	4.61E-148
MSTRG.20944.4	gene_Zm00001d052405	WRI1 transcription factor2	-	ERF	PF00847	AP2 domain	3.5E-10	39.9	GRMZM2G174834_P04	99.5	2.73E-158
MSTRG.20944.5	gene_Zm00001d052405	WRI1 transcription factor2	-	AP2	PF00847	AP2 domain	2.3E-26	91.7	GRMZM2G174834_P03	99.7	1.91E-246
MSTRG.20944.6	gene_Zm00001d052405	WRI1 transcription factor2	-	ERF	PF00847	AP2 domain	1.2E-13	50.9	GRMZM2G174834_P04	100	1.85E-181
MSTRG.21031.4	gene_Zm00001d052543	bZIP-transcription factor 79	-	bZIP	PF00170	bZIP transcription factor	6.0E-9	35.7	GRMZM2G030877_P01	97.4	1.06E-45
MSTRG.21148.1	gene_Zm00001d052725	bZIP-transcription factor 43	-	bZIP	PF00170	bZIP transcription factor	2.2E-9	37.2	GRMZM2G149150_P01	100	2.67E-17
MSTRG.2115.2	gene_Zm00001d029963	MYB-related-transcription factor 32	-	MYB_related	PF00249	Myb-like DNA-binding domain	1.1E-12	47.7	GRMZM2G088524_P01	100	1.23E-144
MSTRG.21163.1	gene_Zm00001d052738	HSF-transcription factor 7	-	HSF	PF00447	HSF-type DNA-binding	5.7E-32	110.1	GRMZM2G098696_P01	100	6.28E-266
MSTRG.21279.1	gene_Zm00001d052890	unbranched3	-	SBP	PF03110	SBP domain	5.6E-32	109.6	GRMZM2G460544_P01	100	5.19E-259
MSTRG.21279.2	gene_Zm00001d052890	unbranched3	-	SBP	PF03110	SBP domain	5.6E-32	109.6	GRMZM2G460544_P01	99.8	2.75E-256
MSTRG.21298.2	gene_Zm00001d052905	SBP-transcription factor 7	-	SBP	PF03110	SBP domain	2.6E-15	56.2	GRMZM2G098557_P01	100	7.13E-124
MSTRG.21504.1	gene_Zm00001d053151	Homeobox-transcription factor 6	-	HB-other	PF00046	Homeobox domain	2.6E-7	30.2	GRMZM2G458728_P06	100	0
MSTRG.21504.3	gene_Zm00001d053151	Homeobox-transcription factor 6	-	HB-other	PF00046	Homeobox domain	2.6E-7	30.2	GRMZM2G458728_P06	100	0
MSTRG.21557.1	gene_Zm00001d053210	MYB-transcription factor 17	-	MYB	PF00249	Myb-like DNA-binding domain	2.5E-32	110.6	GRMZM2G138427_P01	100	2.83E-186
MSTRG.21623.1	gene_Zm00001d053298	GeBP-transcription factor 14	-	GeBP	PF04504	Protein of unknown function, DUF573	1.1E-14	54.6	GRMZM2G125239_P03	100	1.2E-265
MSTRG.21733.1	MSTRG.21733		-	FAR1	PF03101	FAR1 DNA-binding domain	6.6E-9	36.3	GRMZM2G083374_P01	79.7	9.62E-83
MSTRG.21987.1	gene_Zm00001d053775	SBP-transcription factor 19	-	SBP	PF03110	SBP domain	1.9E-31	108	GRMZM2G163813_P02	99.4	4.77E-243
MSTRG.21987.2	gene_Zm00001d053775	SBP-transcription factor 19	-	SBP	PF03110	SBP domain	9.4E-18	64.1	GRMZM2G163813_P02	98.4	6.69E-130
MSTRG.22034.1	gene_Zm00001d053819	ARF-transcription factor 16	-	ARF	PF02362	B3 DNA binding domain	7.3E-9	35.3	GRMZM2G028980_P01	99.9	0
MSTRG.22034.1	gene_Zm00001d053819	ARF-transcription factor 16	-	ARF	PF06507	Auxin response factor	2.2E-34	117.4	GRMZM2G028980_P01	99.9	0
MSTRG.22034.1	gene_Zm00001d053819	ARF-transcription factor 16	-	B3	PF02362	B3 DNA binding domain	7.3E-9	35.3	GRMZM2G028980_P01	99.9	0
MSTRG.22043.8	gene_Zm00001d053841	C3H-transcription factor 31	-	C3H	PF00642	Zinc finger C-x8-C-x5-C-x3-H type (and similar)	3.7E-6	26.6	GRMZM2G119640_P06	100	9.32E-51
MSTRG.22043.9	gene_Zm00001d053841	C3H-transcription factor 31	-	C3H	PF00642	Zinc finger C-x8-C-x5-C-x3-H type (and similar)	3.8E-6	26.5	GRMZM2G119640_P01	100	1.34E-214
MSTRG.22091.9	gene_Zm00001d053890	SBP-transcription factor 20	-	SBP	PF03110	SBP domain	5.8E-32	109.6	GRMZM2G065451_P02	100	5.28E-79
MSTRG.22141.2	gene_Zm00001d053967	bZIP-transcription factor 71	-	bZIP	PF00170	bZIP transcription factor	4.6E-20	71.4	GRMZM2G019106_P01	100	1.11E-190
MSTRG.22150.5	gene_Zm00001d053975	BZR-transcription factor 5	-	BES1	PF05687	BES1/BZR1 plant transcription factor, N-terminal	8.5E-32	110.5	GRMZM2G069486_P01	99.8	0
MSTRG.22150.7	gene_Zm00001d053975	BZR-transcription factor 5	-	BES1	PF05687	BES1/BZR1 plant transcription factor, N-terminal	8.5E-32	110.5	GRMZM2G069486_P01	99.8	0
MSTRG.22150.8	gene_Zm00001d053975	BZR-transcription factor 5	-	BES1	PF05687	BES1/BZR1 plant transcription factor, N-terminal	1.6E-19	70.7	GRMZM2G069486_P01	99.8	0
MSTRG.22150.9	gene_Zm00001d053975	BZR-transcription factor 5	-	BES1	PF05687	BES1/BZR1 plant transcription factor, N-terminal	4.5E-21	75.7	GRMZM2G069486_P01	100	0
MSTRG.22281.2	gene_Zm00001d012823	HSF-transcription factor 22	-	HSF	PF00447	HSF-type DNA-binding	4.3E-31	107.3	GRMZM2G384339_P01	100	0
MSTRG.22360.2	gene_Zm00001d012916	SBP-transcription factor 6	-	SBP	PF03110	SBP domain	2.0E-29	101.5	GRMZM2G138421_P01	100	0
MSTRG.22524.1	gene_Zm00001d013119	TCP-transcription factor 44	-	TCP	PF03634	TCP family transcription factor	7.9E-35	120.6	GRMZM2G089361_P01	100	1.09E-228
MSTRG.22524.2	gene_Zm00001d013119	TCP-transcription factor 44	-	TCP	PF03634	TCP family transcription factor	2.1E-33	116	GRMZM2G089361_P01	100	6.96E-190
MSTRG.22529.1	gene_Zm00001d013138	GeBP-transcription factor 19	-	GeBP	PF04504	Protein of unknown function, DUF573	3.0E-15	56.5	GRMZM5G868875_P01	100	4.7E-178
MSTRG.22540.2	gene_Zm00001d013126		-	GeBP	PF04504	Protein of unknown function, DUF573	3.8E-15	56.2	GRMZM5G868875_P01	92.2	1.99E-162
MSTRG.22643.1	gene_Zm00001d013258	Zea mays MADS31	-	MIKC	PF00319	SRF-type transcription factor (DNA-binding and dimerisation domain)	5.5E-26	89.6	GRMZM2G071620_P01	100	2.42E-171
MSTRG.22643.1	gene_Zm00001d013258	Zea mays MADS31	-	MIKC	PF01486	K-box region	3.2E-28	97.6	GRMZM2G071620_P01	100	2.42E-171
MSTRG.22643.1	gene_Zm00001d013258	Zea mays MADS31	-	M_type	PF00319	SRF-type transcription factor (DNA-binding and dimerisation domain)	5.5E-26	89.6	GRMZM2G071620_P01	100	2.42E-171
MSTRG.22644.4	gene_Zm00001d013259	Zea mays MADS-box 15	-	MIKC	PF00319	SRF-type transcription factor (DNA-binding and dimerisation domain)	9.8E-27	92.1	GRMZM2G553379_P07	100	1.61E-87
MSTRG.22644.4	gene_Zm00001d013259	Zea mays MADS-box 15	-	MIKC	PF01486	K-box region	2.4E-20	72.4	GRMZM2G553379_P07	100	1.61E-87
MSTRG.22644.4	gene_Zm00001d013259	Zea mays MADS-box 15	-	M_type	PF00319	SRF-type transcription factor (DNA-binding and dimerisation domain)	9.8E-27	92.1	GRMZM2G553379_P07	100	1.61E-87
MSTRG.22649.1	gene_Zm00001d013265	MYB-related-transcription factor 106	-	MYB_related	PF00249	Myb-like DNA-binding domain	3.1E-11	43.1	GRMZM2G129817_P02	100	0
MSTRG.22649.2	gene_Zm00001d013265	MYB-related-transcription factor 106	-	MYB_related	PF00249	Myb-like DNA-binding domain	3.1E-11	43.1	GRMZM2G129817_P02	100	0
MSTRG.22681.1	gene_Zm00001d013307	WRKY-transcription factor 113	-	WRKY	PF03106	WRKY DNA -binding domain	8.7E-27	93.1	GRMZM2G147880_P01	100	1.24E-277
MSTRG.22818.1	gene_Zm00001d013465	dwarf plant9	-	GRAS	PF03514	GRAS domain family	2.3E-136	454.5	GRMZM2G024973_P01	98.4	0
MSTRG.22894.1	gene_Zm00001d013547	Homeobox-transcription factor 37	-	HB-other	PF00046	Homeobox domain	1.1E-6	28.3	GRMZM2G148098_P01	100	0
MSTRG.22902.1	gene_Zm00001d013555		-	GRF	PF08879	WRC	5.4E-6	26	GRMZM2G018414_P01	100	8.98E-13
MSTRG.22902.1	gene_Zm00001d013555		-	GRF	PF08880	QLQ	4.4E-12	45.4	GRMZM2G018414_P01	100	8.98E-13
MSTRG.22902.2	gene_Zm00001d013555		-	GRF	PF08879	WRC	9.3E-7	28.4	GRMZM2G018414_P02	90.3	5.01E-40
MSTRG.22902.2	gene_Zm00001d013555		-	GRF	PF08880	QLQ	2.6E-11	43	GRMZM2G018414_P02	90.3	5.01E-40
MSTRG.2295.1	gene_Zm00001d030191	Homeobox-transcription factor 121	-	HB-other	PF00046	Homeobox domain	2.2E-16	59.3	GRMZM2G131476_P01	100	3.09E-106
MSTRG.22964.1	gene_Zm00001d013645		-	FAR1	PF03101	FAR1 DNA-binding domain	1.7E-29	102.3	GRMZM2G302323_P01	32.5	3.02E-99
MSTRG.22976.1	gene_Zm00001d013662	C2C2-YABBY-transcription factor 6	-	YABBY	PF04690	YABBY protein	2.3E-70	236.2	GRMZM2G074124_P05	100	2.32E-147
MSTRG.22979.1	gene_Zm00001d013663		-	YABBY	PF04690	YABBY protein	3.7E-29	102.2	GRMZM2G074124_P02	100	3.02E-83
MSTRG.22994.1	gene_Zm00001d013694	single myb histone6	-	MYB_related	PF00249	Myb-like DNA-binding domain	3.6E-7	30.1	GRMZM2G095239_P03	100	2.51E-174
MSTRG.23009.9	gene_Zm00001d013709	GRMZM2G023347	-	WRKY	PF03106	WRKY DNA -binding domain	1.6E-26	92.3	GRMZM5G880069_P02	100	1.12E-263
MSTRG.23074.2	gene_Zm00001d013801	MYB-transcription factor 129	-	MYB	PF00249	Myb-like DNA-binding domain	4.5E-31	106.6	GRMZM2G070523_P03	100	6.78E-266
MSTRG.23098.2	gene_Zm00001d013827	MYB-related-transcription factor 99	-	MYB_related	PF00249	Myb-like DNA-binding domain	3.8E-7	30	GRMZM2G024054_P01	100	4.38E-235
MSTRG.23159.1	gene_Zm00001d013895	yabby9	-	YABBY	PF04690	YABBY protein	4.0E-61	206.2	GRMZM2G074543_P03	100	6.67E-194
MSTRG.23159.2	gene_Zm00001d013895	yabby9	-	YABBY	PF04690	YABBY protein	7.9E-6	26.4	GRMZM2G074543_P03	100	8.01E-132
MSTRG.23247.2	gene_Zm00001d014013	ARF-transcription factor 17	-	ARF	PF02362	B3 DNA binding domain	6.5E-22	77.2	GRMZM2G159399_P01	100	0
MSTRG.23247.2	gene_Zm00001d014013	ARF-transcription factor 17	-	ARF	PF06507	Auxin response factor	3.0E-34	117	GRMZM2G159399_P01	100	0
MSTRG.23247.2	gene_Zm00001d014013	ARF-transcription factor 17	-	B3	PF02362	B3 DNA binding domain	6.5E-22	77.2	GRMZM2G159399_P01	100	0
MSTRG.233.1	gene_Zm00001d027510	NLP-transcription factor 7	-	Nin-like	PF02042	RWP-RK domain	1.4E-26	92.1	GRMZM2G109509_P02	100	0
MSTRG.23309.1	gene_Zm00001d014117	MYB-related-transcription factor 90	-	MYB_related	PF00249	Myb-like DNA-binding domain	1.1E-6	28.5	GRMZM2G046438_P01	93.6	2.09E-128
MSTRG.23322.1	gene_Zm00001d014132	E2F-DP-transcription factor 218	-	E2F/DP	PF02319	E2F/DP family winged-helix DNA-binding domain	4.8E-25	87.3	GRMZM2G139024_P01	100	3.7E-232
MSTRG.23322.2	gene_Zm00001d014132	E2F-DP-transcription factor 218	-	E2F/DP	PF02319	E2F/DP family winged-helix DNA-binding domain	9.8E-22	76.6	GRMZM2G139024_P01	100	4.22E-184
MSTRG.2333.2	gene_Zm00001d030232	bHLH-transcription factor 111	-	bHLH	PF00010	Helix-loop-helix DNA-binding domain	5.0E-10	39.1	GRMZM2G150327_P01	100	4.18E-191
MSTRG.23440.1	gene_Zm00001d014286		-	CAMTA	PF03859	CG-1 domain	3.4E-48	162.1	GRMZM2G341747_P01	99.9	0
MSTRG.23521.1	gene_Zm00001d014378		-	C3H	PF00642	Zinc finger C-x8-C-x5-C-x3-H type (and similar)	8.1E-8	31.9	GRMZM2G126197_P01	100	1.1E-128
MSTRG.23521.4	gene_Zm00001d014378		-	C3H	PF00642	Zinc finger C-x8-C-x5-C-x3-H type (and similar)	1.4E-7	31.1	GRMZM2G126197_P01	100	1.89E-127
MSTRG.23522.3	gene_Zm00001d014377	ARF-transcription factor 18	-	ARF	PF02362	B3 DNA binding domain	2.7E-24	84.8	GRMZM2G035405_P02	100	0
MSTRG.23522.3	gene_Zm00001d014377	ARF-transcription factor 18	-	ARF	PF06507	Auxin response factor	4.9E-34	116.3	GRMZM2G035405_P02	100	0
MSTRG.23522.3	gene_Zm00001d014377	ARF-transcription factor 18	-	B3	PF02362	B3 DNA binding domain	2.7E-24	84.8	GRMZM2G035405_P02	100	0
MSTRG.23544.1	gene_Zm00001d014405	NAC-transcription factor 113	-	NAC	PF02365	No apical meristem (NAM) protein	7.3E-26	90.7	GRMZM2G063522_P01	100	5.87E-44
MSTRG.23627.1	gene_Zm00001d014507	ARF-transcription factor 19	-	ARF	PF02362	B3 DNA binding domain	1.4E-22	79.3	AC207656.3_FGP002	100	0
MSTRG.23627.1	gene_Zm00001d014507	ARF-transcription factor 19	-	ARF	PF06507	Auxin response factor	4.9E-33	113.1	AC207656.3_FGP002	100	0
MSTRG.23627.1	gene_Zm00001d014507	ARF-transcription factor 19	-	B3	PF02362	B3 DNA binding domain	1.4E-22	79.3	AC207656.3_FGP002	100	0
MSTRG.23627.2	gene_Zm00001d014507	ARF-transcription factor 19	-	ARF	PF02362	B3 DNA binding domain	1.4E-22	79.3	AC207656.3_FGP002	100	0
MSTRG.23627.2	gene_Zm00001d014507	ARF-transcription factor 19	-	ARF	PF06507	Auxin response factor	4.9E-33	113.1	AC207656.3_FGP002	100	0
MSTRG.23627.2	gene_Zm00001d014507	ARF-transcription factor 19	-	B3	PF02362	B3 DNA binding domain	1.4E-22	79.3	AC207656.3_FGP002	100	0
MSTRG.23629.2	gene_Zm00001d014508		-	FAR1	PF03101	FAR1 DNA-binding domain	3.2E-6	27.6	GRMZM2G083374_P01	66.2	2.21E-27
MSTRG.23743.1	gene_Zm00001d014656	ZIM-transcription factor 36	-	GATA	PF00320	GATA zinc finger	1.5E-14	53.1	GRMZM2G058479_P01	93	1.12E-200
MSTRG.23743.7	gene_Zm00001d014656	ZIM-transcription factor 36	-	GATA	PF00320	GATA zinc finger	1.4E-15	56.5	GRMZM2G058479_P01	92.2	9.71E-204
MSTRG.23773.7	gene_Zm00001d014698	SBP-transcription factor 25	-	SBP	PF03110	SBP domain	1.1E-16	60.6	GRMZM2G414805_P04	100	2.52E-152
MSTRG.23778.3	gene_Zm00001d014710	bZIP-transcription factor 66	-	bZIP	PF00170	bZIP transcription factor	5.3E-9	35.9	GRMZM2G342424_P01	100	2.95E-60
MSTRG.23778.4	gene_Zm00001d014710	bZIP-transcription factor 66	-	bZIP	PF00170	bZIP transcription factor	5.3E-9	35.9	GRMZM2G342424_P01	100	2.95E-60
MSTRG.23835.1	gene_Zm00001d014762	SHI/STY (SRS)-transcription factor 4	-	SRS	PF05142	Domain of unknown function (DUF702)	9.9E-64	214.2	GRMZM2G097683_P01	100	2.73E-180
MSTRG.23835.2	gene_Zm00001d014762	SHI/STY (SRS)-transcription factor 4	-	SRS	PF05142	Domain of unknown function (DUF702)	9.9E-64	214.2	GRMZM2G097683_P01	100	2.73E-180
MSTRG.23835.3	gene_Zm00001d014762	SHI/STY (SRS)-transcription factor 4	-	SRS	PF05142	Domain of unknown function (DUF702)	9.9E-64	214.2	GRMZM2G097683_P01	100	2.73E-180
MSTRG.23840.2	gene_Zm00001d014765	double B-box zinc finger protein5	-	DBB	PF00643	B-box zinc finger	4.3E-12	45.9	GRMZM2G118884_P01	100	3.61E-211
MSTRG.23866.1	gene_Zm00001d014795	bZIP-transcription factor 83	-	bZIP	PF00170	bZIP transcription factor	4.2E-7	29.8	GRMZM2G000171_P02	100	4.89E-193
MSTRG.24023.1	gene_Zm00001d014995	bHLH-transcription factor 129	-	bHLH	PF00010	Helix-loop-helix DNA-binding domain	1.8E-9	37.3	GRMZM5G856837_P01	99.6	8.61E-139
MSTRG.24114.1	gene_Zm00001d015118	bZIP-transcription factor 14	-	bZIP	PF00170	bZIP transcription factor	3.7E-20	71.7	GRMZM2G153144_P01	96.1	1.69E-198
MSTRG.24114.2	gene_Zm00001d015118	bZIP-transcription factor 14	-	bZIP	PF00170	bZIP transcription factor	4.0E-20	71.5	GRMZM2G153144_P01	96.1	1.69E-198
MSTRG.24114.3	gene_Zm00001d015118	bZIP-transcription factor 14	-	bZIP	PF00170	bZIP transcription factor	3.9E-20	71.6	GRMZM2G153144_P01	96.6	1.88E-196
MSTRG.24176.2	gene_Zm00001d015201	NLP-transcription factor 15	-	Nin-like	PF02042	RWP-RK domain	1.0E-25	89.3	GRMZM2G042278_P01	99.8	0
MSTRG.24198.1	gene_Zm00001d015226	G2-like-transcription factor 18	-	MYB_related	PF00249	Myb-like DNA-binding domain	1.3E-9	38	GRMZM2G010920_P01	98.5	6.5E-195
MSTRG.24202.5	gene_Zm00001d015233	SBP-transcription factor 27	-	SBP	PF03110	SBP domain	4.8E-32	109.9	GRMZM2G097275_P01	100	0
MSTRG.24208.3	gene_Zm00001d015243	ARF-transcription factor 20	-	ARF	PF02362	B3 DNA binding domain	1.5E-20	72.8	GRMZM2G102845_P01	100	0
MSTRG.24208.3	gene_Zm00001d015243	ARF-transcription factor 20	-	ARF	PF06507	Auxin response factor	2.9E-33	113.8	GRMZM2G102845_P01	100	0
MSTRG.24208.3	gene_Zm00001d015243	ARF-transcription factor 20	-	B3	PF02362	B3 DNA binding domain	1.5E-20	72.8	GRMZM2G102845_P01	100	0
MSTRG.24222.1	gene_Zm00001d015265	Homeobox-transcription factor 28	-	HB-PHD	PF00628	PHD-finger	1.1E-7	31.5	GRMZM2G033138_P01	100	0
MSTRG.24222.1	gene_Zm00001d015265	Homeobox-transcription factor 28	-	HB-PHD	PF00046	Homeobox domain	8.7E-7	28.5	GRMZM2G033138_P01	100	0
MSTRG.24222.1	gene_Zm00001d015265	Homeobox-transcription factor 28	-	HB-other	PF00046	Homeobox domain	8.7E-7	28.5	GRMZM2G033138_P01	100	0
MSTRG.24222.2	gene_Zm00001d015265	Homeobox-transcription factor 28	-	HB-PHD	PF00628	PHD-finger	5.5E-8	32.4	GRMZM2G033138_P03	100	0
MSTRG.24222.2	gene_Zm00001d015265	Homeobox-transcription factor 28	-	HB-PHD	PF00046	Homeobox domain	5.7E-7	29.1	GRMZM2G033138_P03	100	0
MSTRG.24222.2	gene_Zm00001d015265	Homeobox-transcription factor 28	-	HB-other	PF00046	Homeobox domain	5.7E-7	29.1	GRMZM2G033138_P03	100	0
MSTRG.24222.3	gene_Zm00001d015265	Homeobox-transcription factor 28	-	HB-PHD	PF00628	PHD-finger	1.1E-7	31.5	GRMZM2G033138_P01	100	0
MSTRG.24222.3	gene_Zm00001d015265	Homeobox-transcription factor 28	-	HB-PHD	PF00046	Homeobox domain	8.7E-7	28.5	GRMZM2G033138_P01	100	0
MSTRG.24222.3	gene_Zm00001d015265	Homeobox-transcription factor 28	-	HB-other	PF00046	Homeobox domain	8.7E-7	28.5	GRMZM2G033138_P01	100	0
MSTRG.24259.1	MSTRG.24259		-	ERF	PF00847	AP2 domain	5.9E-11	42.3	GRMZM2G322672_P01	100	1.45E-123
MSTRG.24322.1	gene_Zm00001d015381	zea mays MADS17	-	MIKC	PF00319	SRF-type transcription factor (DNA-binding and dimerisation domain)	9.0E-26	89	GRMZM2G135018_P01	44.2	2.89E-55
MSTRG.24322.1	gene_Zm00001d015381	zea mays MADS17	-	MIKC	PF01486	K-box region	2.2E-24	85.3	GRMZM2G135018_P01	44.2	2.89E-55
MSTRG.24322.1	gene_Zm00001d015381	zea mays MADS17	-	M_type	PF00319	SRF-type transcription factor (DNA-binding and dimerisation domain)	9.0E-26	89	GRMZM2G135018_P01	44.2	2.89E-55
MSTRG.24322.2	gene_Zm00001d015381	zea mays MADS17	-	MIKC	PF00319	SRF-type transcription factor (DNA-binding and dimerisation domain)	9.0E-26	89	GRMZM2G135018_P01	44.2	2.8E-55
MSTRG.24322.2	gene_Zm00001d015381	zea mays MADS17	-	MIKC	PF01486	K-box region	2.2E-24	85.3	GRMZM2G135018_P01	44.2	2.8E-55
MSTRG.24322.2	gene_Zm00001d015381	zea mays MADS17	-	M_type	PF00319	SRF-type transcription factor (DNA-binding and dimerisation domain)	9.0E-26	89	GRMZM2G135018_P01	44.2	2.8E-55
MSTRG.24352.1	gene_Zm00001d015421	bZIP-transcription factor 104	-	bZIP	PF00170	bZIP transcription factor	1.7E-13	50.3	GRMZM2G098904_P02	100	2.95E-126
MSTRG.24352.2	gene_Zm00001d015421	bZIP-transcription factor 104	-	bZIP	PF00170	bZIP transcription factor	1.7E-13	50.3	GRMZM2G098904_P01	100	4.16E-34
MSTRG.24352.3	gene_Zm00001d015421	bZIP-transcription factor 104	-	bZIP	PF00170	bZIP transcription factor	3.1E-14	52.7	GRMZM2G098904_P01	100	9.94E-229
MSTRG.24430.1	gene_Zm00001d015521	G2-like-transcription factor 24	-	MYB_related	PF00249	Myb-like DNA-binding domain	1.2E-6	28.4	GRMZM2G060485_P01	100	5.4E-39
MSTRG.24510.1	gene_Zm00001d015639	AP2-EREBP-transcription factor 138	-	ERF	PF00847	AP2 domain	3.4E-13	49.5	GRMZM2G079653_P01	100	1.92E-112
MSTRG.24621.6	gene_Zm00001d015747		-	MYB_related	PF00249	Myb-like DNA-binding domain	1.3E-6	28.3	AC199571.3_FGP004	96.5	4.69E-97
MSTRG.24630.21	gene_Zm00001d015765		-	MYB_related	PF00249	Myb-like DNA-binding domain	6.8E-6	26
MSTRG.24704.1	gene_Zm00001d015846	bZIP-transcription factor 28	-	bZIP	PF00170	bZIP transcription factor	5.2E-9	35.9	GRMZM2G029979_P01	98.2	3.93E-141
MSTRG.24704.3	gene_Zm00001d015846	bZIP-transcription factor 28	-	bZIP	PF00170	bZIP transcription factor	5.3E-9	35.9	GRMZM2G029979_P01	99	1.41E-134
MSTRG.24704.5	gene_Zm00001d015846	bZIP-transcription factor 28	-	bZIP	PF00170	bZIP transcription factor	4.5E-9	36.1	GRMZM2G029979_P01	100	6.48E-143
MSTRG.24704.6	gene_Zm00001d015846	bZIP-transcription factor 28	-	bZIP	PF00170	bZIP transcription factor	4.0E-9	36.3	GRMZM2G029979_P01	98.5	5.38E-76
MSTRG.24802.1	gene_Zm00001d015965		-	GeBP	PF04504	Protein of unknown function, DUF573	2.0E-17	63.5	GRMZM2G125239_P03	75.6	2.1E-151
MSTRG.24844.1	gene_Zm00001d016000	MYB-related-transcription factor 74	-	MYB	PF00249	Myb-like DNA-binding domain	4.0E-43	145.2	GRMZM2G073836_P01	99.7	1.01E-203
MSTRG.24844.2	gene_Zm00001d016000	MYB-related-transcription factor 74	-	MYB	PF00249	Myb-like DNA-binding domain	4.0E-43	145.2	GRMZM2G073836_P01	99.7	1.01E-203
MSTRG.24844.3	gene_Zm00001d016000	MYB-related-transcription factor 74	-	MYB	PF00249	Myb-like DNA-binding domain	4.0E-43	145.2	GRMZM2G073836_P01	99.7	1.01E-203
MSTRG.24844.4	gene_Zm00001d016000	MYB-related-transcription factor 74	-	MYB	PF00249	Myb-like DNA-binding domain	7.4E-17	61.1	GRMZM2G073836_P01	99.7	4.9E-209
MSTRG.25204.1	gene_Zm00001d016520	HSF-transcription factor 29	-	HSF	PF00447	HSF-type DNA-binding	1.1E-19	70.7	GRMZM2G179802_P03	100	2.36E-62
MSTRG.25213.1	gene_Zm00001d016535		-	ERF	PF00847	AP2 domain	2.8E-6	27.4
MSTRG.25213.2	gene_Zm00001d016535		-	ERF	PF00847	AP2 domain	5.2E-6	26.5
MSTRG.25321.1	gene_Zm00001d016674	HSF-transcription factor 6	-	HSF	PF00447	HSF-type DNA-binding	1.6E-20	73.4	GRMZM2G059851_P01	100	2.24E-91
MSTRG.25392.1	gene_Zm00001d016772	FAR1-like-transcription factor 7	-	FAR1	PF03101	FAR1 DNA-binding domain	2.0E-19	70	GRMZM2G043250_P01	96.1	0
MSTRG.25402.3	gene_Zm00001d016784	MYB-related-transcription factor 38	-	MYB_related	PF00249	Myb-like DNA-binding domain	5.3E-9	36	GRMZM2G119133_P01	100	0
MSTRG.25413.1	gene_Zm00001d016793	C2H2-transcription factor 2133	-	C2H2	PF00096	Zinc finger, C2H2 type	6.5E-19	67.1	GRMZM5G885700_P01	100	9.09E-184
MSTRG.25459.1	gene_Zm00001d016836	rough endosperm3	-	C3H	PF00642	Zinc finger C-x8-C-x5-C-x3-H type (and similar)	5.3E-6	26.1	GRMZM5G849788_P01	83.6	1.92E-110
MSTRG.25459.2	gene_Zm00001d016836	rough endosperm3	-	C3H	PF00642	Zinc finger C-x8-C-x5-C-x3-H type (and similar)	6.0E-6	25.9	GRMZM5G849788_P01	79.3	1.25E-110
MSTRG.25459.3	gene_Zm00001d016836	rough endosperm3	-	C3H	PF00642	Zinc finger C-x8-C-x5-C-x3-H type (and similar)	6.0E-6	25.9	GRMZM5G849788_P01	79.3	1.25E-110
MSTRG.25464.4	gene_Zm00001d016838	ARF-transcription factor 36	-	ARF	PF02362	B3 DNA binding domain	4.0E-23	81.1	GRMZM2G702026_P01	100	0
MSTRG.25464.4	gene_Zm00001d016838	ARF-transcription factor 36	-	ARF	PF06507	Auxin response factor	2.7E-33	113.9	GRMZM2G702026_P01	100	0
MSTRG.25464.4	gene_Zm00001d016838	ARF-transcription factor 36	-	B3	PF02362	B3 DNA binding domain	4.0E-23	81.1	GRMZM2G702026_P01	100	0
MSTRG.25489.1	gene_Zm00001d016873	bHLH-transcription factor 152	-	bHLH	PF00010	Helix-loop-helix DNA-binding domain	3.9E-9	36.2	GRMZM5G839518_P02	100	1.3300000153223E-317
MSTRG.25489.3	gene_Zm00001d016873	bHLH-transcription factor 152	-	bHLH	PF00010	Helix-loop-helix DNA-binding domain	3.5E-9	36.3	GRMZM5G839518_P02	100	2.7499990286911E-318
MSTRG.2564.1	gene_Zm00001d030500	GRAS-transcription factor 21	-	GRAS	PF03514	GRAS domain family	9.2E-128	426.2	GRMZM2G116638_P01	100	0
MSTRG.25651.1	gene_Zm00001d017112	ABI3-VP1-transcription factor 35	-	B3	PF02362	B3 DNA binding domain	2.9E-17	62.3	GRMZM5G834874_P01	78.8	0
MSTRG.25651.4	gene_Zm00001d017112	ABI3-VP1-transcription factor 35	-	B3	PF02362	B3 DNA binding domain	2.7E-17	62.4	GRMZM5G834874_P02	85.7	0
MSTRG.25664.1	gene_Zm00001d017129	GRAS-transcription factor 39	-	GRAS	PF03514	GRAS domain family	1.5E-11	43.7	GRMZM2G408012_P01	100	3.14E-35
MSTRG.25693.1	gene_Zm00001d017164	FAR1-like-transcription factor 8	-	FAR1	PF03101	FAR1 DNA-binding domain	2.7E-11	43.9	GRMZM2G117108_P01	99.9	0
MSTRG.25693.8	gene_Zm00001d017164	FAR1-like-transcription factor 8	-	FAR1	PF03101	FAR1 DNA-binding domain	2.5E-11	44	GRMZM2G117108_P02	96.9	0
MSTRG.25694.1	gene_Zm00001d017165	FAR1-like-transcription factor 9	-	FAR1	PF03101	FAR1 DNA-binding domain	1.4E-15	57.6	GRMZM2G106653_P01	100	0
MSTRG.25867.6	gene_Zm00001d017391	yabby15	-	YABBY	PF04690	YABBY protein	2.2E-27	96.5	GRMZM2G529859_P02	100	4.08E-35
MSTRG.25887.2	gene_Zm00001d017420	Trihelix-transcription factor 20	-	MYB_related	PF00249	Myb-like DNA-binding domain	6.8E-8	32.4	GRMZM2G169580_P01	100	0
MSTRG.25965.13	gene_Zm00001d017505		-	MYB_related	PF00249	Myb-like DNA-binding domain	7.5E-7	29.1	GRMZM2G071468_P02	93.7	1.86E-58
MSTRG.25965.14	gene_Zm00001d017505		-	MYB_related	PF00249	Myb-like DNA-binding domain	7.7E-9	35.4	GRMZM2G071468_P02	95.7	1.63E-46
MSTRG.25965.16	gene_Zm00001d017505		-	MYB_related	PF00249	Myb-like DNA-binding domain	1.8E-8	34.2	GRMZM2G071468_P02	94.9	2.85E-77
MSTRG.25965.38	gene_Zm00001d017505		-	MYB_related	PF00249	Myb-like DNA-binding domain	1.6E-8	34.5	GRMZM2G071468_P02	100	8.04E-80
MSTRG.25965.41	gene_Zm00001d017505		-	MYB_related	PF00249	Myb-like DNA-binding domain	9.2E-8	32	GRMZM2G071468_P02	98.2	8.61E-71
MSTRG.25965.46	gene_Zm00001d017507	MYB-related-transcription factor 11	-	MYB_related	PF00249	Myb-like DNA-binding domain	1.6E-8	34.5	GRMZM2G071468_P02	100	8.04E-80
MSTRG.25965.47	gene_Zm00001d017507	MYB-related-transcription factor 11	-	MYB_related	PF00249	Myb-like DNA-binding domain	1.6E-8	34.5	GRMZM2G071468_P02	100	8.04E-80
MSTRG.2603.5	gene_Zm00001d030518		-	CAMTA	PF03859	CG-1 domain	3.4E-48	162.1	GRMZM2G341747_P01	91.5	0
MSTRG.26032.1	gene_Zm00001d017614	bearded-ear1	-	MIKC	PF00319	SRF-type transcription factor (DNA-binding and dimerisation domain)	2.0E-27	94.3	GRMZM2G160565_P01	98	1.45E-180
MSTRG.26032.1	gene_Zm00001d017614	bearded-ear1	-	MIKC	PF01486	K-box region	1.5E-23	82.6	GRMZM2G160565_P01	98	1.45E-180
MSTRG.26032.1	gene_Zm00001d017614	bearded-ear1	-	M_type	PF00319	SRF-type transcription factor (DNA-binding and dimerisation domain)	2.0E-27	94.3	GRMZM2G160565_P01	98	1.45E-180
MSTRG.26041.1	gene_Zm00001d017609	MYB-related-transcription factor 100	-	MYB_related	PF00249	Myb-like DNA-binding domain	3.2E-12	46.3	GRMZM5G833032_P03	100	1.48E-137
MSTRG.26041.19	gene_Zm00001d017609	MYB-related-transcription factor 100	-	MYB_related	PF00249	Myb-like DNA-binding domain	6.0E-11	42.2	GRMZM5G833032_P03	100	3.82E-66
MSTRG.26041.2	gene_Zm00001d017609	MYB-related-transcription factor 100	-	MYB_related	PF00249	Myb-like DNA-binding domain	4.4E-11	42.6	GRMZM5G833032_P02	98.9	1.4E-54
MSTRG.26041.28	gene_Zm00001d017609	MYB-related-transcription factor 100	-	MYB_related	PF00249	Myb-like DNA-binding domain	6.4E-11	42.1	GRMZM5G833032_P03	100	4.51E-66
MSTRG.26041.3	gene_Zm00001d017609	MYB-related-transcription factor 100	-	MYB_related	PF00249	Myb-like DNA-binding domain	1.4E-12	47.4	GRMZM5G833032_P03	98.7	4.24E-46
MSTRG.26041.4	gene_Zm00001d017609	MYB-related-transcription factor 100	-	MYB_related	PF00249	Myb-like DNA-binding domain	3.2E-12	46.3	GRMZM5G833032_P03	100	1.48E-137
MSTRG.26041.5	gene_Zm00001d017609	MYB-related-transcription factor 100	-	MYB_related	PF00249	Myb-like DNA-binding domain	3.2E-12	46.3	GRMZM5G833032_P02	98.9	1.4E-54
MSTRG.26041.6	gene_Zm00001d017609	MYB-related-transcription factor 100	-	MYB_related	PF00249	Myb-like DNA-binding domain	3.3E-12	46.2	GRMZM5G833032_P02	98.9	1.4E-54
MSTRG.26121.2	gene_Zm00001d017726	G2-like-transcription factor 11	-	MYB_related	PF00249	Myb-like DNA-binding domain	9.3E-10	38.4	AC233960.1_FGP003	100	1.07E-193
MSTRG.26126.1	gene_Zm00001d017742	GRF-transcription factor 6	-	GRF	PF08879	WRC	2.7E-21	74.9	GRMZM2G034876_P01	100	1.71E-281
MSTRG.26126.1	gene_Zm00001d017742	GRF-transcription factor 6	-	GRF	PF08880	QLQ	1.0E-15	57	GRMZM2G034876_P01	100	1.71E-281
MSTRG.26157.2	gene_Zm00001d017778	bHLH-transcription factor 29	-	bHLH	PF00010	Helix-loop-helix DNA-binding domain	5.1E-7	29.4	GRMZM2G101350_P02	97.9	2.72E-150
MSTRG.26158.1	gene_Zm00001d017782	MYB-related-transcription factor 78	-	MYB_related	PF00249	Myb-like DNA-binding domain	5.4E-7	29.5	AC204212.4_FGP001	100	2.66E-55
MSTRG.26236.7	gene_Zm00001d017885	C2C2-CO-like-transcription factor 5	-	DBB	PF00643	B-box zinc finger	5.3E-11	42.4	GRMZM2G075562_P01	99.8	3.2E-266
MSTRG.26236.7	gene_Zm00001d017885	C2C2-CO-like-transcription factor 5	-	CO-like	PF00643	B-box zinc finger	5.3E-11	42.4	GRMZM2G075562_P01	99.8	3.2E-266
MSTRG.26236.7	gene_Zm00001d017885	C2C2-CO-like-transcription factor 5	-	CO-like	PF06203	CCT motif	7.3E-17	61	GRMZM2G075562_P01	99.8	3.2E-266
MSTRG.2625.2	gene_Zm00001d030577	bZIP-transcription factor 45	-	bZIP	PF00170	bZIP transcription factor	3.9E-8	33.1	GRMZM2G093020_P02	100	1.13E-65
MSTRG.26272.1	gene_Zm00001d017920		-	HB-other	PF00046	Homeobox domain	1.1E-17	63.5	GRMZM2G021339_P02	83.5	8.73E-107
MSTRG.26272.2	gene_Zm00001d017920		-	HB-other	PF00046	Homeobox domain	1.2E-17	63.3	GRMZM2G021339_P02	83.5	8.73E-107
MSTRG.26279.1	gene_Zm00001d017932	MADS-transcription factor 26	-	MIKC	PF00319	SRF-type transcription factor (DNA-binding and dimerisation domain)	2.9E-25	87.3	GRMZM2G018589_P01	51	2.77E-44
MSTRG.26279.1	gene_Zm00001d017932	MADS-transcription factor 26	-	MIKC	PF01486	K-box region	4.0E-25	87.7	GRMZM2G018589_P01	51	2.77E-44
MSTRG.26279.1	gene_Zm00001d017932	MADS-transcription factor 26	-	M_type	PF00319	SRF-type transcription factor (DNA-binding and dimerisation domain)	2.9E-25	87.3	GRMZM2G018589_P01	51	2.77E-44
MSTRG.26279.2	gene_Zm00001d017932	MADS-transcription factor 26	-	MIKC	PF00319	SRF-type transcription factor (DNA-binding and dimerisation domain)	1.0E-25	88.8	GRMZM2G018589_P01	51	2.6E-44
MSTRG.26279.2	gene_Zm00001d017932	MADS-transcription factor 26	-	MIKC	PF01486	K-box region	4.7E-25	87.5	GRMZM2G018589_P01	51	2.6E-44
MSTRG.26279.2	gene_Zm00001d017932	MADS-transcription factor 26	-	M_type	PF00319	SRF-type transcription factor (DNA-binding and dimerisation domain)	1.0E-25	88.8	GRMZM2G018589_P01	51	2.6E-44
MSTRG.26286.2	gene_Zm00001d017939	2C2-CO-like-transcription factor 12	-	CO-like	PF00643	B-box zinc finger	8.9E-7	28.8	GRMZM2G041991_P01	100	0
MSTRG.26286.2	gene_Zm00001d017939	2C2-CO-like-transcription factor 12	-	CO-like	PF06203	CCT motif	6.0E-18	64.5	GRMZM2G041991_P01	100	0
MSTRG.26385.1	gene_Zm00001d018050	AP2-EREBP-transcription factor 187	-	AP2	PF00847	AP2 domain	1.9E-23	82.3	GRMZM2G130459_P02	100	4.07E-264
MSTRG.26406.1	gene_Zm00001d018097	MYB-transcription factor 48	-	MYB	PF00249	Myb-like DNA-binding domain	2.9E-36	123.2	GRMZM2G159547_P01	100	4.9E-232
MSTRG.26442.2	gene_Zm00001d018142	MADS-transcription factor 73	-	MIKC	PF00319	SRF-type transcription factor (DNA-binding and dimerisation domain)	1.5E-25	88.2	GRMZM2G046885_P01	100	3.96E-150
MSTRG.26442.2	gene_Zm00001d018142	MADS-transcription factor 73	-	MIKC	PF01486	K-box region	1.5E-17	63.4	GRMZM2G046885_P01	100	3.96E-150
MSTRG.26442.2	gene_Zm00001d018142	MADS-transcription factor 73	-	M_type	PF00319	SRF-type transcription factor (DNA-binding and dimerisation domain)	1.5E-25	88.2	GRMZM2G046885_P01	100	3.96E-150
MSTRG.26463.2	gene_Zm00001d018178	bZIP-transcription factor 4	-	bZIP	PF00170	bZIP transcription factor	8.8E-14	51.2	GRMZM2G479760_P01	100	2.98E-185
MSTRG.26485.1	gene_Zm00001d018209		-	GeBP	PF04504	Protein of unknown function, DUF573	3.9E-15	56.1	GRMZM2G083886_P01	100	1.0E-197
MSTRG.26512.2	gene_Zm00001d018255	CCAAT-HAP2-transcription factor 213	-	NF-YA	PF02045	CCAAT-binding transcription factor (CBF-B/NF-YA) subunit B	8.4E-29	99.9	GRMZM5G857944_P02	100	8.53E-187
MSTRG.26515.7	gene_Zm00001d018258	MYB-related-transcription factor 67	-	MYB_related	PF00249	Myb-like DNA-binding domain	5.7E-6	26.3	GRMZM2G049194_P02	99.4	0
MSTRG.26552.1	gene_Zm00001d018305	AP2-EREBP-transcription factor 90	-	ERF	PF00847	AP2 domain	5.2E-12	45.7	GRMZM2G110333_P01	100	4.57E-244
MSTRG.26623.1	gene_Zm00001d018380	ARR-B-transcription factor 8	-	MYB_related	PF00249	Myb-like DNA-binding domain	5.9E-7	29.4	GRMZM2G479110_P01	97.9	0
MSTRG.26654.4	gene_Zm00001d018416	bHLH-transcription factor 168	-	bHLH	PF00010	Helix-loop-helix DNA-binding domain	1.2E-14	53.9	GRMZM2G030744_P03	100	5.11E-197
MSTRG.26706.1	gene_Zm00001d018465	MYB-related-transcription factor 51	-	MYB_related	PF00249	Myb-like DNA-binding domain	1.9E-10	40.6	GRMZM2G379167_P01	93.9	6.71E-99
MSTRG.26706.10	gene_Zm00001d018465	MYB-related-transcription factor 51	-	MYB_related	PF00249	Myb-like DNA-binding domain	3.3E-11	43	GRMZM2G006477_P01	74.2	2.37E-30
MSTRG.26706.11	gene_Zm00001d018465	MYB-related-transcription factor 51	-	MYB_related	PF00249	Myb-like DNA-binding domain	1.6E-10	40.8	GRMZM2G379167_P01	97	5.18E-226
MSTRG.26706.2	gene_Zm00001d018465	MYB-related-transcription factor 51	-	MYB_related	PF00249	Myb-like DNA-binding domain	2.3E-10	40.3	GRMZM2G379167_P01	97.6	4.83E-283
MSTRG.26706.3	gene_Zm00001d018465	MYB-related-transcription factor 51	-	MYB_related	PF00249	Myb-like DNA-binding domain	2.3E-10	40.3	GRMZM2G379167_P01	97.6	4.83E-283
MSTRG.26706.4	gene_Zm00001d018465	MYB-related-transcription factor 51	-	MYB_related	PF00249	Myb-like DNA-binding domain	3.3E-11	43	GRMZM2G379167_P01	100	6.81E-136
MSTRG.26706.7	gene_Zm00001d018465	MYB-related-transcription factor 51	-	MYB_related	PF00249	Myb-like DNA-binding domain	1.7E-10	40.8	GRMZM2G006477_P02	92	1.43E-29
MSTRG.26706.9	gene_Zm00001d018465	MYB-related-transcription factor 51	-	MYB_related	PF00249	Myb-like DNA-binding domain	1.9E-10	40.6	GRMZM2G379167_P01	93.9	6.71E-99
MSTRG.26809.1	gene_Zm00001d034965	ABI3-VP1-transcription factor 49	-	B3	PF02362	B3 DNA binding domain	2.3E-10	40.1	GRMZM2G405699_P02	100	1.11E-214
MSTRG.26824.1	MSTRG.26824		-	FAR1	PF03101	FAR1 DNA-binding domain	6.2E-9	36.3
MSTRG.26899.2	gene_Zm00001d035076	NAC-transcription factor 54	-	NAC	PF02365	No apical meristem (NAM) protein	2.1E-24	86.1	GRMZM2G030325_P01	100	5.66E-248
MSTRG.26907.1	gene_Zm00001d035084	NAC-transcription factor 123	-	NAC	PF02365	No apical meristem (NAM) protein	4.9E-29	100.9	GRMZM2G092465_P03	100	1.64E-139
MSTRG.26925.10	gene_Zm00001d035113		-	MYB_related	PF00249	Myb-like DNA-binding domain	4.9E-7	29.7	GRMZM2G071468_P02	91.6	1.7E-54
MSTRG.26925.4	gene_Zm00001d035113		-	MYB_related	PF00249	Myb-like DNA-binding domain	4.9E-7	29.7	GRMZM2G071468_P02	91.6	1.7E-54
MSTRG.2694.1	gene_Zm00001d030678	MYB-transcription factor 56	-	MYB	PF00249	Myb-like DNA-binding domain	5.0E-20	71.2	GRMZM2G130149_P06	99	6.93E-156
MSTRG.2694.2	gene_Zm00001d030678	MYB-transcription factor 56	-	MYB	PF00249	Myb-like DNA-binding domain	2.6E-14	53	GRMZM2G130149_P04	100	7.38E-28
MSTRG.27039.1	gene_Zm00001d035224	GeBP-transcription factor 1	-	GeBP	PF04504	Protein of unknown function, DUF573	8.9E-16	58.2	GRMZM2G392516_P01	96.9	1.62E-269
MSTRG.27062.1	gene_Zm00001d035234	GeBP-transcription factor 15	-	GeBP	PF04504	Protein of unknown function, DUF573	6.9E-15	55.3	GRMZM2G036966_P01	100	1.49E-289
MSTRG.27104.1	gene_Zm00001d035295	GeBP-transcription factor 13	-	GeBP	PF04504	Protein of unknown function, DUF573	5.2E-10	39.7	GRMZM2G155252_P01	96.1	1.1E-243
MSTRG.27208.1	gene_Zm00001d035408		-	GRAS	PF03514	GRAS domain family	2.7E-6	26.4	GRMZM2G143433_P01	87.8	3.71E-23
MSTRG.27208.2	gene_Zm00001d035408		-	GRAS	PF03514	GRAS domain family	2.2E-6	26.7	GRMZM2G143433_P01	87.8	3.13E-23
MSTRG.27241.1	gene_Zm00001d035439	knotted related homeobox5	-	TALE	PF03789	ELK domain	1.4E-8	34.5	GRMZM5G832409_P01	100	9.24E-209
MSTRG.27241.1	gene_Zm00001d035439	knotted related homeobox5	-	TALE	PF00046	Homeobox domain	3.0E-7	30	GRMZM5G832409_P01	100	9.24E-209
MSTRG.27241.1	gene_Zm00001d035439	knotted related homeobox5	-	HB-other	PF00046	Homeobox domain	3.0E-7	30	GRMZM5G832409_P01	100	9.24E-209
MSTRG.27252.1	gene_Zm00001d035455		-	C3H	PF00642	Zinc finger C-x8-C-x5-C-x3-H type (and similar)	1.9E-6	27.5	GRMZM2G117007_P01	75.4	7.85E-182
MSTRG.27265.1	gene_Zm00001d035470	MYB-related-transcription factor 63	-	MYB	PF00249	Myb-like DNA-binding domain	3.3E-15	55.8	GRMZM2G447745_P01	100	0
MSTRG.27265.2	gene_Zm00001d035470	MYB-related-transcription factor 63	-	MYB	PF00249	Myb-like DNA-binding domain	3.3E-15	55.8	GRMZM2G447745_P01	100	0
MSTRG.27265.3	gene_Zm00001d035470	MYB-related-transcription factor 63	-	MYB	PF00249	Myb-like DNA-binding domain	3.5E-15	55.7	GRMZM2G447745_P01	100	0
MSTRG.27265.4	gene_Zm00001d035470	MYB-related-transcription factor 63	-	MYB	PF00249	Myb-like DNA-binding domain	3.3E-15	55.8	GRMZM2G447745_P01	98	0
MSTRG.27295.1	gene_Zm00001d035512	AP2-EREBP-transcription factor 81	-	AP2	PF00847	AP2 domain	1.2E-18	67	GRMZM2G416701_P01	96	1.29E-277
MSTRG.27297.15	gene_Zm00001d035514	C2H2-transcription factor 226	-	C2H2	PF00096	Zinc finger, C2H2 type	3.0E-7	30.4	GRMZM2G050939_P05	100	1.22E-177
MSTRG.27297.16	gene_Zm00001d035514	C2H2-transcription factor 226	-	C2H2	PF00096	Zinc finger, C2H2 type	5.2E-6	26.5	GRMZM2G050939_P06	100	4.74E-71
MSTRG.27384.1	gene_Zm00001d035605	MYB-transcription factor 21	-	MYB	PF00249	Myb-like DNA-binding domain	2.4E-17	62.7	GRMZM2G305856_P01	83	2.82E-24
MSTRG.2741.1	gene_Zm00001d030737	rough sheath2	-	MYB	PF00249	Myb-like DNA-binding domain	1.2E-23	82.9	GRMZM2G403620_P01	100	8.91E-234
MSTRG.27469.3	gene_Zm00001d035701	C2H2-transcription factor 24	-	C2H2	PF00096	Zinc finger, C2H2 type	3.9E-9	36.3	GRMZM2G175000_P01	100	5.26E-92
MSTRG.27651.1	gene_Zm00001d035918	MYB-transcription factor 57	-	MYB	PF00249	Myb-like DNA-binding domain	4.3E-36	122.7	GRMZM2G102790_P01	100	1.89E-261
MSTRG.27746.1	MSTRG.27746		-	FAR1	PF03101	FAR1 DNA-binding domain	9.6E-17	61.4	GRMZM2G114461_P02	37.2	7.23E-120
MSTRG.27769.1	gene_Zm00001d036077		-	B3	PF02362	B3 DNA binding domain	2.4E-7	30.5
MSTRG.27771.1	gene_Zm00001d036079	ABI3-VP1-transcription factor 29	-	B3	PF02362	B3 DNA binding domain	3.2E-6	26.8
MSTRG.27771.4	gene_Zm00001d036080		-	B3	PF02362	B3 DNA binding domain	2.8E-6	27
MSTRG.27872.1	gene_Zm00001d036214	double B-box zinc finger protein8	-	DBB	PF00643	B-box zinc finger	1.3E-12	47.5	GRMZM2G070446_P01	100	3.83E-274
MSTRG.27989.1	gene_Zm00001d036400	bZIP-transcription factor 106	-	bZIP	PF00170	bZIP transcription factor	9.6E-7	28.7	GRMZM2G055413_P05	100	2.65E-197
MSTRG.28016.2	gene_Zm00001d036426	SHI/STY (SRS)-transcription factor 5	-	SRS	PF05142	Domain of unknown function (DUF702)	3.2E-63	212.5	GRMZM2G108798_P01	100	1.47E-194
MSTRG.28089.1	gene_Zm00001d036536	AP2-EREBP-transcription factor 19	-	ERF	PF00847	AP2 domain	3.6E-12	46.2	GRMZM2G175543_P01	100	1.63E-90
MSTRG.28089.2	gene_Zm00001d036536	AP2-EREBP-transcription factor 19	-	ERF	PF00847	AP2 domain	3.6E-12	46.2	GRMZM2G175543_P01	100	1.63E-90
MSTRG.28089.3	gene_Zm00001d036536	AP2-EREBP-transcription factor 19	-	ERF	PF00847	AP2 domain	3.6E-12	46.2	GRMZM2G175543_P01	100	1.63E-90
MSTRG.28089.4	gene_Zm00001d036536	AP2-EREBP-transcription factor 19	-	ERF	PF00847	AP2 domain	3.6E-12	46.2	GRMZM2G175543_P01	100	1.63E-90
MSTRG.28089.5	gene_Zm00001d036536	AP2-EREBP-transcription factor 19	-	ERF	PF00847	AP2 domain	3.6E-12	46.2	GRMZM2G175543_P01	100	1.63E-90
MSTRG.28089.6	gene_Zm00001d036536	AP2-EREBP-transcription factor 19	-	ERF	PF00847	AP2 domain	3.6E-12	46.2	GRMZM2G175543_P01	100	1.63E-90
MSTRG.28105.1	gene_Zm00001d036551	MYB-transcription factor 59	-	MYB	PF00249	Myb-like DNA-binding domain	4.0E-29	100.4	GRMZM2G093789_P01	100	5.79E-302
MSTRG.28145.2	gene_Zm00001d036593	ARF-transcription factor 22	-	ARF	PF02362	B3 DNA binding domain	6.5E-24	83.6	GRMZM2G028980_P01	75.1	0
MSTRG.28145.2	gene_Zm00001d036593	ARF-transcription factor 22	-	ARF	PF06507	Auxin response factor	7.2E-35	119	GRMZM2G028980_P01	75.1	0
MSTRG.28145.2	gene_Zm00001d036593	ARF-transcription factor 22	-	B3	PF02362	B3 DNA binding domain	6.5E-24	83.6	GRMZM2G028980_P01	75.1	0
MSTRG.28146.1	gene_Zm00001d036594		-	C3H	PF00642	Zinc finger C-x8-C-x5-C-x3-H type (and similar)	4.1E-8	32.8	GRMZM2G049027_P01	100	4.37E-136
MSTRG.28175.1	gene_Zm00001d036632	MYB-related-transcription factor 77	-	MYB_related	PF00249	Myb-like DNA-binding domain	6.5E-11	42.1	GRMZM2G057408_P01	100	2.43E-179
MSTRG.28186.2	gene_Zm00001d036647	math-btb26	-	MIKC	PF00319	SRF-type transcription factor (DNA-binding and dimerisation domain)	5.0E-25	86.6	GRMZM2G161666_P01	96.7	2.33E-94
MSTRG.28186.2	gene_Zm00001d036647	math-btb26	-	MIKC	PF01486	K-box region	3.4E-10	39.9	GRMZM2G161666_P01	96.7	2.33E-94
MSTRG.28186.2	gene_Zm00001d036647	math-btb26	-	M_type	PF00319	SRF-type transcription factor (DNA-binding and dimerisation domain)	5.0E-25	86.6	GRMZM2G161666_P01	96.7	2.33E-94
MSTRG.28186.5	gene_Zm00001d036647	math-btb26	-	MIKC	PF00319	SRF-type transcription factor (DNA-binding and dimerisation domain)	7.7E-25	86	GRMZM2G161666_P01	99.6	3.84E-163
MSTRG.28186.5	gene_Zm00001d036647	math-btb26	-	MIKC	PF01486	K-box region	2.4E-16	59.6	GRMZM2G161666_P01	99.6	3.84E-163
MSTRG.28186.5	gene_Zm00001d036647	math-btb26	-	M_type	PF00319	SRF-type transcription factor (DNA-binding and dimerisation domain)	7.7E-25	86	GRMZM2G161666_P01	99.6	3.84E-163
MSTRG.28186.6	gene_Zm00001d036647	math-btb26	-	MIKC	PF00319	SRF-type transcription factor (DNA-binding and dimerisation domain)	4.6E-25	86.7	GRMZM2G161666_P01	94.7	7.26E-90
MSTRG.28186.6	gene_Zm00001d036647	math-btb26	-	MIKC	PF01486	K-box region	7.4E-14	51.6	GRMZM2G161666_P01	94.7	7.26E-90
MSTRG.28186.6	gene_Zm00001d036647	math-btb26	-	M_type	PF00319	SRF-type transcription factor (DNA-binding and dimerisation domain)	4.6E-25	86.7	GRMZM2G161666_P01	94.7	7.26E-90
MSTRG.28310.1	gene_Zm00001d036796	C3H-transcription factor 326	-	C3H	PF00642	Zinc finger C-x8-C-x5-C-x3-H type (and similar)	5.0E-18	64.4	GRMZM2G110402_P02	100	1.57E-222
MSTRG.28310.2	gene_Zm00001d036796	C3H-transcription factor 326	-	C3H	PF00642	Zinc finger C-x8-C-x5-C-x3-H type (and similar)	5.4E-13	48.4	GRMZM2G110402_P02	100	2.78E-9
MSTRG.28317.1	gene_Zm00001d036807	bHLH-transcription factor 142	-	bHLH	PF00010	Helix-loop-helix DNA-binding domain	7.2E-7	28.9	GRMZM2G074438_P01	100	1.97E-212
MSTRG.28317.3	gene_Zm00001d036807	bHLH-transcription factor 142	-	bHLH	PF00010	Helix-loop-helix DNA-binding domain	7.2E-7	28.9	GRMZM2G074438_P01	100	1.97E-212
MSTRG.28319.1	gene_Zm00001d036812		-	C2H2	PF00096	Zinc finger, C2H2 type	4.9E-6	26.6	GRMZM2G436344_P01	80.9	2.6E-184
MSTRG.285.1	gene_Zm00001d027587	BZR-transcription factor 9	-	BES1	PF05687	BES1/BZR1 plant transcription factor, N-terminal	1.1E-48	165.4	GRMZM2G152172_P01	100	2.59E-83
MSTRG.28507.1	gene_Zm00001d037098	bHLH-transcription factor 5	-	bHLH	PF00010	Helix-loop-helix DNA-binding domain	1.9E-9	37.2	GRMZM2G116785_P02	100	0
MSTRG.28507.10	gene_Zm00001d037098	bHLH-transcription factor 5	-	bHLH	PF00010	Helix-loop-helix DNA-binding domain	1.9E-9	37.2	GRMZM2G116785_P02	100	0
MSTRG.28507.8	gene_Zm00001d037098	bHLH-transcription factor 5	-	bHLH	PF00010	Helix-loop-helix DNA-binding domain	1.9E-9	37.2	GRMZM2G116785_P02	100	0
MSTRG.28555.1	gene_Zm00001d037158	GeBP-transcription factor 10	-	GeBP	PF04504	Protein of unknown function, DUF573	6.0E-14	52.4	GRMZM2G008558_P02	100	3.68E-183
MSTRG.28649.1	gene_Zm00001d037274	E2F-DP-transcription factor 212	-	E2F/DP	PF02319	E2F/DP family winged-helix DNA-binding domain	1.5E-22	79.3	GRMZM2G060000_P01	88.8	5.49E-51
MSTRG.28668.3	gene_Zm00001d037306		-	SBP	PF03110	SBP domain	8.7E-19	67.4	GRMZM2G435015_P01	100	2.56E-9
MSTRG.28679.15	gene_Zm00001d037315	NAC-transcription factor 8	-	NAC	PF02365	No apical meristem (NAM) protein	5.3E-29	100.8	GRMZM2G027309_P01	64.5	3.26E-272
MSTRG.28679.16	gene_Zm00001d037315	NAC-transcription factor 8	-	NAC	PF02365	No apical meristem (NAM) protein	5.3E-29	100.8	GRMZM2G027309_P01	64.5	3.26E-272
MSTRG.28679.17	gene_Zm00001d037315	NAC-transcription factor 8	-	NAC	PF02365	No apical meristem (NAM) protein	1.2E-13	51.6	GRMZM2G027309_P01	98.3	2.67E-309
MSTRG.28679.9	gene_Zm00001d037315	NAC-transcription factor 8	-	NAC	PF02365	No apical meristem (NAM) protein	5.2E-29	100.8	GRMZM2G027309_P01	99.2	9.87E-267
MSTRG.28697.1	gene_Zm00001d037334	MYB-transcription factor 106	-	MYB	PF00249	Myb-like DNA-binding domain	2.1E-18	66	GRMZM2G048910_P01	100	5.22E-120
MSTRG.28788.1	gene_Zm00001d037461	CPP-transcription factor 12	-	CPP	PF03638	Tesmin/TSO1-like CXC domain, cysteine-rich domain	6.9E-24	83.7	GRMZM2G342588_P01	100	0
MSTRG.2883.1	gene_Zm00001d030936		-	WRKY	PF03106	WRKY DNA -binding domain	5.8E-7	29.6	GRMZM2G451035_P01	75.9	3.19E-11
MSTRG.28838.1	gene_Zm00001d037528	bHLH-transcription factor 123	-	bHLH	PF00010	Helix-loop-helix DNA-binding domain	3.1E-8	33.3	GRMZM2G369629_P01	100	5.86E-183
MSTRG.28905.1	gene_Zm00001d037607	WRKY-transcription factor 125	-	WRKY	PF03106	WRKY DNA -binding domain	2.1E-24	85.5	GRMZM2G163054_P02	100	1.95E-131
MSTRG.29008.1	gene_Zm00001d037737	Zea AGAMOUS homolog1	-	MIKC	PF00319	SRF-type transcription factor (DNA-binding and dimerisation domain)	8.4E-27	92.3	GRMZM2G052890_P01	100	3.47E-197
MSTRG.29008.1	gene_Zm00001d037737	Zea AGAMOUS homolog1	-	MIKC	PF01486	K-box region	1.5E-23	82.6	GRMZM2G052890_P01	100	3.47E-197
MSTRG.29008.1	gene_Zm00001d037737	Zea AGAMOUS homolog1	-	M_type	PF00319	SRF-type transcription factor (DNA-binding and dimerisation domain)	8.4E-27	92.3	GRMZM2G052890_P01	100	3.47E-197
MSTRG.29008.2	gene_Zm00001d037737	Zea AGAMOUS homolog1	-	MIKC	PF00319	SRF-type transcription factor (DNA-binding and dimerisation domain)	5.6E-27	92.8	GRMZM2G052890_P01	100	1.32E-51
MSTRG.29008.2	gene_Zm00001d037737	Zea AGAMOUS homolog1	-	MIKC	PF01486	K-box region	1.8E-16	59.9	GRMZM2G052890_P01	100	1.32E-51
MSTRG.29008.2	gene_Zm00001d037737	Zea AGAMOUS homolog1	-	M_type	PF00319	SRF-type transcription factor (DNA-binding and dimerisation domain)	5.6E-27	92.8	GRMZM2G052890_P01	100	1.32E-51
MSTRG.29008.3	gene_Zm00001d037737	Zea AGAMOUS homolog1	-	MIKC	PF00319	SRF-type transcription factor (DNA-binding and dimerisation domain)	7.9E-27	92.3	GRMZM2G052890_P01	100	5.09E-197
MSTRG.29008.3	gene_Zm00001d037737	Zea AGAMOUS homolog1	-	MIKC	PF01486	K-box region	1.4E-23	82.7	GRMZM2G052890_P01	100	5.09E-197
MSTRG.29008.3	gene_Zm00001d037737	Zea AGAMOUS homolog1	-	M_type	PF00319	SRF-type transcription factor (DNA-binding and dimerisation domain)	7.9E-27	92.3	GRMZM2G052890_P01	100	5.09E-197
MSTRG.29117.1	MSTRG.29117		-	HB-other	PF00046	Homeobox domain	3.4E-6	26.6	GRMZM2G381748_P01	96.3	7.78E-32
MSTRG.2913.1	gene_Zm00001d030969	WRKY-transcription factor 3	-	WRKY	PF03106	WRKY DNA -binding domain	4.8E-26	90.7	GRMZM2G130374_P01	100	1.44E-273
MSTRG.29165.1	gene_Zm00001d037941	AP2-EREBP-transcription factor 69	-	ERF	PF00847	AP2 domain	1.9E-14	53.5	GRMZM2G085964_P02	100	1.44E-100
MSTRG.29278.1	gene_Zm00001d038087	dwarf %26 irregular leaf1	-	ERF	PF00847	AP2 domain	1.8E-12	47.2	GRMZM2G013657_P01	99.8	1.32E-281
MSTRG.29278.6	gene_Zm00001d038087	dwarf %26 irregular leaf1	-	ERF	PF00847	AP2 domain	9.0E-13	48.1	GRMZM2G013657_P01	100	1.47E-283
MSTRG.29398.1	gene_Zm00001d038221	NAC-transcription factor 20	-	NAC	PF02365	No apical meristem (NAM) protein	7.0E-8	33.1	GRMZM2G180328_P01	100	2.43E-195
MSTRG.29405.3	gene_Zm00001d038227	NAC-transcription factor 112	-	NAC	PF02365	No apical meristem (NAM) protein	3.4E-26	91.8	GRMZM2G456568_P01	100	0
MSTRG.29405.4	gene_Zm00001d038227	NAC-transcription factor 112	-	NAC	PF02365	No apical meristem (NAM) protein	3.4E-26	91.8	GRMZM2G456568_P01	100	0
MSTRG.29405.5	gene_Zm00001d038227	NAC-transcription factor 112	-	NAC	PF02365	No apical meristem (NAM) protein	3.4E-26	91.8	GRMZM2G456568_P01	100	0
MSTRG.29472.2	gene_Zm00001d038311	bZIP-transcription factor 101	-	bZIP	PF00170	bZIP transcription factor	3.0E-12	46.3	GRMZM2G129247_P02	100	1.23E-124
MSTRG.29472.3	gene_Zm00001d038311	bZIP-transcription factor 101	-	bZIP	PF00170	bZIP transcription factor	8.5E-6	25.7	GRMZM2G129247_P01	100	2.45E-114
MSTRG.29472.4	gene_Zm00001d038311	bZIP-transcription factor 101	-	bZIP	PF00170	bZIP transcription factor	1.4E-11	44.2	GRMZM2G129247_P02	100	2.92E-138
MSTRG.2948.5	gene_Zm00001d030995	bZIP-transcription factor 111	-	bZIP	PF00170	bZIP transcription factor	3.1E-12	46.3	GRMZM2G073427_P04	100	4.72E-39
MSTRG.2948.6	gene_Zm00001d030995	bZIP-transcription factor 111	-	bZIP	PF00170	bZIP transcription factor	1.9E-13	50.1	GRMZM2G073427_P03	100	7.77E-62
MSTRG.29511.2	gene_Zm00001d038355	Homeobox-transcription factor 76	-	HB-other	PF00046	Homeobox domain	1.3E-8	34.4	GRMZM2G125976_P01	100	4.02E-201
MSTRG.2957.1	gene_Zm00001d031008	CPP-transcription factor 2	-	CPP	PF03638	Tesmin/TSO1-like CXC domain, cysteine-rich domain	2.7E-11	43.4	GRMZM2G015097_P01	90.5	4.15E-49
MSTRG.2957.2	gene_Zm00001d031008	CPP-transcription factor 2	-	CPP	PF03638	Tesmin/TSO1-like CXC domain, cysteine-rich domain	2.4E-11	43.6	GRMZM2G015097_P01	100	1.1E-184
MSTRG.2959.1	MSTRG.2959		-	HB-other	PF00046	Homeobox domain	4.9E-6	26.1	GRMZM2G111964_P01	100	5.83E-30
MSTRG.29605.3	gene_Zm00001d038504	ABI3-VP1-transcription factor 45	-	B3	PF02362	B3 DNA binding domain	1.3E-18	66.6	GRMZM2G174610_P01	98.4	1.25E-129
MSTRG.29640.1	gene_Zm00001d038546	G2-like-transcription factor 58	-	MYB_related	PF00249	Myb-like DNA-binding domain	2.2E-7	30.8	GRMZM2G117854_P01	100	2.03E-169
MSTRG.29823.1	gene_Zm00001d038811	Homeobox-transcription factor 47	-	HB-PHD	PF00628	PHD-finger	4.4E-13	48.8	GRMZM2G474656_P01	95.8	0
MSTRG.29823.1	gene_Zm00001d038811	Homeobox-transcription factor 47	-	HB-PHD	PF00046	Homeobox domain	5.4E-10	38.8	GRMZM2G474656_P01	95.8	0
MSTRG.29823.1	gene_Zm00001d038811	Homeobox-transcription factor 47	-	HB-other	PF00046	Homeobox domain	5.4E-10	38.8	GRMZM2G474656_P01	95.8	0
MSTRG.29823.14	gene_Zm00001d038812	Homeobox-transcription factor 92	-	HB-PHD	PF00628	PHD-finger	4.5E-13	48.8	GRMZM2G094935_P01	98.9	0
MSTRG.29823.14	gene_Zm00001d038812	Homeobox-transcription factor 92	-	HB-PHD	PF00046	Homeobox domain	5.4E-10	38.8	GRMZM2G094935_P01	98.9	0
MSTRG.29823.14	gene_Zm00001d038812	Homeobox-transcription factor 92	-	HB-other	PF00046	Homeobox domain	5.4E-10	38.8	GRMZM2G094935_P01	98.9	0
MSTRG.29823.2	gene_Zm00001d038812	Homeobox-transcription factor 92	-	HB-PHD	PF00628	PHD-finger	4.8E-13	48.6	GRMZM2G094935_P01	99	0
MSTRG.29823.2	gene_Zm00001d038812	Homeobox-transcription factor 92	-	HB-PHD	PF00046	Homeobox domain	5.8E-10	38.7	GRMZM2G094935_P01	99	0
MSTRG.29823.2	gene_Zm00001d038812	Homeobox-transcription factor 92	-	HB-other	PF00046	Homeobox domain	5.8E-10	38.7	GRMZM2G094935_P01	99	0
MSTRG.29880.1	gene_Zm00001d038878	MYB-transcription factor 99	-	MYB	PF00249	Myb-like DNA-binding domain	4.4E-32	109.9	GRMZM2G175232_P01	100	3.08E-231
MSTRG.29918.2	gene_Zm00001d038930	MYB-transcription factor 130	-	MYB_related	PF00249	Myb-like DNA-binding domain	2.6E-6	27.3	GRMZM2G069325_P02	100	8.17E-101
MSTRG.2993.1	gene_Zm00001d031063		-	NF-YA	PF02045	CCAAT-binding transcription factor (CBF-B/NF-YA) subunit B	4.3E-27	94.4	GRMZM2G361842_P01	100	7.54E-148
MSTRG.2994.1	gene_Zm00001d031063		-	NF-YA	PF02045	CCAAT-binding transcription factor (CBF-B/NF-YA) subunit B	2.6E-12	47.1	GRMZM2G361842_P01	96.6	2.03E-32
MSTRG.2996.11	gene_Zm00001d031061	Homeobox-transcription factor 119	-	HD-ZIP	PF01852	START domain	1.4E-49	168.2	GRMZM2G003509_P01	99.9	0
MSTRG.2996.11	gene_Zm00001d031061	Homeobox-transcription factor 119	-	HD-ZIP	PF00046	Homeobox domain	1.2E-13	50.5	GRMZM2G003509_P01	99.9	0
MSTRG.2996.11	gene_Zm00001d031061	Homeobox-transcription factor 119	-	HB-other	PF00046	Homeobox domain	1.2E-13	50.5	GRMZM2G003509_P01	99.9	0
MSTRG.2996.4	gene_Zm00001d031061	Homeobox-transcription factor 119	-	HD-ZIP	PF01852	START domain	1.6E-49	168.1	GRMZM2G003509_P01	99.9	0
MSTRG.2996.4	gene_Zm00001d031061	Homeobox-transcription factor 119	-	HD-ZIP	PF00046	Homeobox domain	5.2E-14	51.7	GRMZM2G003509_P01	99.9	0
MSTRG.2996.4	gene_Zm00001d031061	Homeobox-transcription factor 119	-	HB-other	PF00046	Homeobox domain	5.2E-14	51.7	GRMZM2G003509_P01	99.9	0
MSTRG.2997.4	gene_Zm00001d031064	ARF-transcription factor 34	-	ARF	PF02362	B3 DNA binding domain	4.8E-23	80.8	GRMZM2G081158_P01	99.9	0
MSTRG.2997.4	gene_Zm00001d031064	ARF-transcription factor 34	-	ARF	PF06507	Auxin response factor	1.7E-34	117.8	GRMZM2G081158_P01	99.9	0
MSTRG.2997.4	gene_Zm00001d031064	ARF-transcription factor 34	-	B3	PF02362	B3 DNA binding domain	4.8E-23	80.8	GRMZM2G081158_P01	99.9	0
MSTRG.30017.1	gene_Zm00001d039049	MYB-related-transcription factor 47	-	MYB_related	PF00249	Myb-like DNA-binding domain	1.6E-6	28	GRMZM2G117497_P01	100	6.56E-62
MSTRG.30029.1	gene_Zm00001d039065	G-box binding factor	-	bZIP	PF00170	bZIP transcription factor	5.0E-21	74.4	GRMZM2G011932_P02	95	5.06E-69
MSTRG.30029.10	gene_Zm00001d039065	G-box binding factor	-	bZIP	PF00170	bZIP transcription factor	7.9E-21	73.8	GRMZM2G011932_P01	100	6.68E-244
MSTRG.30029.2	gene_Zm00001d039065	G-box binding factor	-	bZIP	PF00170	bZIP transcription factor	5.0E-21	74.4	GRMZM2G011932_P04	100	3.53E-168
MSTRG.30029.3	gene_Zm00001d039065	G-box binding factor	-	bZIP	PF00170	bZIP transcription factor	5.0E-21	74.4	GRMZM2G011932_P04	100	3.53E-168
MSTRG.30209.1	gene_Zm00001d018656	WRKY-transcription factor 85	-	WRKY	PF03106	WRKY DNA -binding domain	1.3E-8	35	GRMZM2G018721_P01	100	1.02E-27
MSTRG.30277.1	gene_Zm00001d018767		-	MIKC	PF00319	SRF-type transcription factor (DNA-binding and dimerisation domain)	1.2E-25	88.6	GRMZM2G135018_P01	98.8	4.67E-178
MSTRG.30277.1	gene_Zm00001d018767		-	MIKC	PF01486	K-box region	6.6E-15	54.9	GRMZM2G135018_P01	98.8	4.67E-178
MSTRG.30277.1	gene_Zm00001d018767		-	M_type	PF00319	SRF-type transcription factor (DNA-binding and dimerisation domain)	1.2E-25	88.6	GRMZM2G135018_P01	98.8	4.67E-178
MSTRG.30311.1	gene_Zm00001d018806		-	TCP	PF03634	TCP family transcription factor	8.9E-40	136.7	GRMZM2G020805_P01	83.3	4.14E-213
MSTRG.3033.4	gene_Zm00001d031109	C2C2-YABBY-transcription factor 11	-	YABBY	PF04690	YABBY protein	7.1E-71	237.9	GRMZM2G141955_P01	100	1.09E-152
MSTRG.30330.1	gene_Zm00001d018829	C2C2-YABBY-transcription factor 3	-	YABBY	PF04690	YABBY protein	2.3E-37	128.9	GRMZM2G106204_P01	100	5.81E-89
MSTRG.30415.11	gene_Zm00001d018930	CPP-transcription factor 1	-	CPP	PF03638	Tesmin/TSO1-like CXC domain, cysteine-rich domain	1.4E-18	66.7	GRMZM2G153754_P01	100	0
MSTRG.30423.1	gene_Zm00001d018941	HSF-transcription factor 4	-	HSF	PF00447	HSF-type DNA-binding	6.0E-21	74.7	GRMZM2G125969_P02	100	2.25E-108
MSTRG.30423.2	gene_Zm00001d018941	HSF-transcription factor 4	-	HSF	PF00447	HSF-type DNA-binding	6.0E-21	74.7	GRMZM2G125969_P01	100	1.5E-182
MSTRG.30423.3	gene_Zm00001d018941	HSF-transcription factor 4	-	HSF	PF00447	HSF-type DNA-binding	1.3E-31	109	GRMZM2G125969_P01	100	1.95E-267
MSTRG.30455.2	gene_Zm00001d018967	bHLH-transcription factor 39	-	bHLH	PF00010	Helix-loop-helix DNA-binding domain	1.9E-6	27.6	GRMZM2G162382_P01	100	6.1E-18
MSTRG.30459.3	gene_Zm00001d018971	opaque endosperm2	-	bZIP	PF00170	bZIP transcription factor	2.5E-11	43.4	GRMZM2G015534_P02	98.8	3.66E-91
MSTRG.30614.1	gene_Zm00001d019166	EM binding protein1 homologue	-	bZIP	PF00170	bZIP transcription factor	3.4E-22	78.2	GRMZM2G095078_P02	77.5	2.74E-34
MSTRG.30614.10	gene_Zm00001d019166	EM binding protein1 homologue	-	bZIP	PF00170	bZIP transcription factor	5.3E-8	32.7	GRMZM2G095078_P01	100	3.66E-43
MSTRG.30614.9	gene_Zm00001d019166	EM binding protein1 homologue	-	bZIP	PF00170	bZIP transcription factor	2.6E-8	33.7	GRMZM2G095078_P02	96.8	1.58E-31
MSTRG.30616.4	gene_Zm00001d019170	intensifier1	-	bHLH	PF00010	Helix-loop-helix DNA-binding domain	1.0E-11	44.5	GRMZM5G822829_P01	33.1	2.94E-19
MSTRG.30652.2	gene_Zm00001d019216	AP2-EREBP-transcription factor 64	-	ERF	PF00847	AP2 domain	4.0E-14	52.5	GRMZM2G171569_P01	100	1.8E-61
MSTRG.30772.1	gene_Zm00001d019354		-	WRKY	PF03106	WRKY DNA -binding domain	5.2E-13	49	GRMZM2G008029_P01	32	9.83E-12
MSTRG.30772.11	gene_Zm00001d019354		-	WRKY	PF03106	WRKY DNA -binding domain	7.3E-13	48.5	GRMZM2G008029_P01	32	7.18E-12
MSTRG.30772.4	gene_Zm00001d019354		-	WRKY	PF03106	WRKY DNA -binding domain	7.3E-13	48.5	GRMZM2G008029_P01	32	7.18E-12
MSTRG.30772.6	gene_Zm00001d019354		-	WRKY	PF03106	WRKY DNA -binding domain	7.3E-13	48.5	GRMZM2G008029_P01	32	7.18E-12
MSTRG.30772.9	gene_Zm00001d019354		-	WRKY	PF03106	WRKY DNA -binding domain	7.3E-13	48.5	GRMZM2G008029_P01	32	7.18E-12
MSTRG.30851.1	gene_Zm00001d019477		-	HD-ZIP	PF01852	START domain	2.5E-31	108.6	GRMZM2G060444_P01	47.3	1.33E-176
MSTRG.30851.1	gene_Zm00001d019477		-	HD-ZIP	PF00046	Homeobox domain	2.5E-14	52.7	GRMZM2G060444_P01	47.3	1.33E-176
MSTRG.30851.1	gene_Zm00001d019477		-	HB-other	PF00046	Homeobox domain	2.5E-14	52.7	GRMZM2G060444_P01	47.3	1.33E-176
MSTRG.30851.2	gene_Zm00001d019477		-	HD-ZIP	PF01852	START domain	2.5E-31	108.6	GRMZM2G060444_P01	47.3	1.33E-176
MSTRG.30851.2	gene_Zm00001d019477		-	HD-ZIP	PF00046	Homeobox domain	2.5E-14	52.7	GRMZM2G060444_P01	47.3	1.33E-176
MSTRG.30851.2	gene_Zm00001d019477		-	HB-other	PF00046	Homeobox domain	2.5E-14	52.7	GRMZM2G060444_P01	47.3	1.33E-176
MSTRG.30901.2	gene_Zm00001d019536	G2-like-transcription factor 15	-	MYB_related	PF00249	Myb-like DNA-binding domain	4.7E-10	39.3	GRMZM2G162409_P01	100	5.83E-288
MSTRG.30901.3	gene_Zm00001d019536	G2-like-transcription factor 15	-	MYB_related	PF00249	Myb-like DNA-binding domain	4.7E-10	39.3	GRMZM2G162409_P01	100	5.83E-288
MSTRG.31101.1	gene_Zm00001d019757		-	BES1	PF05687	BES1/BZR1 plant transcription factor, N-terminal	1.1E-34	119.9	GRMZM2G446515_P05	100	0
MSTRG.31101.2	gene_Zm00001d019757		-	BES1	PF05687	BES1/BZR1 plant transcription factor, N-terminal	3.0E-35	121.7	GRMZM2G446515_P06	100	6.4E-115
MSTRG.31309.1	MSTRG.31309		-	FAR1	PF03101	FAR1 DNA-binding domain	1.6E-8	35	GRMZM2G083374_P01	80.4	2.04E-83
MSTRG.31347.1	gene_Zm00001d020019	G2-like-transcription factor 1	-	MYB_related	PF00249	Myb-like DNA-binding domain	9.6E-9	35.1	GRMZM2G064197_P01	100	1.76E-176
MSTRG.31350.5	gene_Zm00001d020020	G2-like-transcription factor 7	-	MYB_related	PF00249	Myb-like DNA-binding domain	2.4E-9	37.1	GRMZM2G173943_P02	100	4.32E-205
MSTRG.31356.1	gene_Zm00001d020025	bZIP-transcription factor 9	-	bZIP	PF00170	bZIP transcription factor	1.9E-12	47	GRMZM2G092137_P01	100	7.03E-86
MSTRG.31437.1	MSTRG.31437		-	FAR1	PF03101	FAR1 DNA-binding domain	9.2E-8	32.6	GRMZM2G114461_P02	49.1	5.49E-15
MSTRG.31471.2	gene_Zm00001d020136	WRKY-transcription factor 37	-	WRKY	PF03106	WRKY DNA -binding domain	1.1E-7	31.9	GRMZM2G139815_P01	100	3.49E-71
MSTRG.31472.2	gene_Zm00001d020137	WRKY-transcription factor 79	-	WRKY	PF03106	WRKY DNA -binding domain	8.0E-7	29.2	GRMZM2G061408_P01	100	8.3E-101
MSTRG.31472.3	gene_Zm00001d020137	WRKY-transcription factor 79	-	WRKY	PF03106	WRKY DNA -binding domain	9.0E-26	89.9	GRMZM2G061408_P01	100	8.41E-147
MSTRG.31557.1	gene_Zm00001d020242		-	C3H	PF00642	Zinc finger C-x8-C-x5-C-x3-H type (and similar)	1.1E-6	28.3	GRMZM2G306935_P01	100	6.76E-242
MSTRG.31557.2	gene_Zm00001d020242		-	C3H	PF00642	Zinc finger C-x8-C-x5-C-x3-H type (and similar)	3.2E-7	30	GRMZM2G306935_P01	100	2.29E-246
MSTRG.31559.1	MSTRG.31559		-	FAR1	PF03101	FAR1 DNA-binding domain	1.7E-7	31.7	GRMZM2G129311_P02	71	9.27E-25
MSTRG.31559.2	MSTRG.31559		-	FAR1	PF03101	FAR1 DNA-binding domain	1.7E-7	31.7	GRMZM2G129311_P02	54.2	8.27E-43
MSTRG.31559.3	MSTRG.31559		-	FAR1	PF03101	FAR1 DNA-binding domain	1.7E-7	31.7	GRMZM2G129311_P02	79.8	5.59E-60
MSTRG.31559.4	MSTRG.31559		-	FAR1	PF03101	FAR1 DNA-binding domain	1.7E-7	31.7	GRMZM2G129311_P02	60.5	9.06E-11
MSTRG.31677.1	MSTRG.31677		-	FAR1	PF03101	FAR1 DNA-binding domain	7.5E-7	29.7	GRMZM2G048987_P01	27.1	5.12E-9
MSTRG.31729.2	gene_Zm00001d020457	MYB-transcription factor 162	-	MYB	PF00249	Myb-like DNA-binding domain	2.2E-23	82	GRMZM2G045748_P01	100	5.06E-65
MSTRG.31851.3	gene_Zm00001d020595	AP2-EREBP-transcription factor 102	-	ERF	PF00847	AP2 domain	3.0E-12	46.5	GRMZM2G052667_P01	100	1.65E-283
MSTRG.31921.1	gene_Zm00001d020670	Homeobox-transcription factor 11	-	HB-other	PF00046	Homeobox domain	2.6E-15	55.9	GRMZM2G127537_P01	100	3.45E-40
MSTRG.31956.2	gene_Zm00001d020711		-	bZIP	PF00170	bZIP transcription factor	1.2E-12	47.6	GRMZM2G002075_P01	83.2	4.89E-145
MSTRG.31956.3	gene_Zm00001d020711		-	bZIP	PF00170	bZIP transcription factor	3.8E-12	46	GRMZM2G002075_P01	81.2	3.07E-122
MSTRG.32028.1	gene_Zm00001d020804	Homeobox-transcription factor 120	-	HB-other	PF00046	Homeobox domain	5.9E-17	61.1	GRMZM2G056600_P01	100	5.11E-167
MSTRG.32042.1	gene_Zm00001d020826	bHLH-transcription factor 86	-	bHLH	PF00010	Helix-loop-helix DNA-binding domain	3.5E-7	29.9	GRMZM5G818643_P01	100	8.5E-285
MSTRG.32047.9	gene_Zm00001d020834	bHLH-transcription factor 106	-	bHLH	PF00010	Helix-loop-helix DNA-binding domain	1.8E-15	56.5	GRMZM2G089501_P03	99.8	1.99E-301
MSTRG.32125.1	gene_Zm00001d020938	bZIP-transcription factor 7	-	bZIP	PF00170	bZIP transcription factor	1.1E-8	34.9	GRMZM2G006578_P03	100	2.33E-300
MSTRG.32126.1	gene_Zm00001d020939	EIL-transcription factor 4	-	EIL	PF04873	Ethylene insensitive 3	5.5E-123	409	GRMZM2G006752_P02	100	0
MSTRG.32126.2	gene_Zm00001d020939	EIL-transcription factor 4	-	EIL	PF04873	Ethylene insensitive 3	5.5E-123	409	GRMZM2G006752_P02	100	0
MSTRG.32128.2	gene_Zm00001d020947	MYB-related-transcription factor 82	-	MYB_related	PF00249	Myb-like DNA-binding domain	1.2E-9	38	GRMZM2G103783_P02	100	5.26E-200
MSTRG.32192.1	gene_Zm00001d021019	bHLH-transcription factor 136	-	bHLH	PF00010	Helix-loop-helix DNA-binding domain	2.5E-6	27.2	GRMZM2G144275_P05	100	4.32E-253
MSTRG.32221.1	gene_Zm00001d021057	Zea mays MADS7	-	M_type	PF00319	SRF-type transcription factor (DNA-binding and dimerisation domain)	3.5E-27	93.5	GRMZM2G097059_P01	100	3.35E-68
MSTRG.32245.2	gene_Zm00001d021086		-	bHLH	PF00010	Helix-loop-helix DNA-binding domain	6.3E-7	29.1	GRMZM2G178182_P02	71.7	1.23E-121
MSTRG.32311.1	gene_Zm00001d021189	bZIP-transcription factor 47	-	bZIP	PF00170	bZIP transcription factor	8.3E-10	38.5	AC200057.4_FGP007	95.8	1.0E-209
MSTRG.32324.1	gene_Zm00001d021205	AP2-EREBP-transcription factor 36	-	ERF	PF00847	AP2 domain	1.1E-10	41.4	GRMZM2G069082_P01	100	1.93E-143
MSTRG.32345.4	gene_Zm00001d021236	outer cell layer3	-	HD-ZIP	PF01852	START domain	1.1E-29	103.2	GRMZM2G116658_P01	100	6.96E-180
MSTRG.32345.4	gene_Zm00001d021236	outer cell layer3	-	HD-ZIP	PF00046	Homeobox domain	1.2E-19	69.7	GRMZM2G116658_P01	100	6.96E-180
MSTRG.32345.4	gene_Zm00001d021236	outer cell layer3	-	HB-other	PF00046	Homeobox domain	1.2E-19	69.7	GRMZM2G116658_P01	100	6.96E-180
MSTRG.32367.2	gene_Zm00001d021263	HSF-transcription factor 10	-	HSF	PF00447	HSF-type DNA-binding	2.1E-22	79.4	GRMZM2G165272_P01	100	2.13E-57
MSTRG.32377.3	gene_Zm00001d021278	double B-box zinc finger protein10	-	DBB	PF00643	B-box zinc finger	5.3E-12	45.6	GRMZM2G143718_P02	100	5.95E-142
MSTRG.32393.1	gene_Zm00001d021296	MYB-transcription factor 152	-	MYB	PF00249	Myb-like DNA-binding domain	2.9E-30	104.1	GRMZM2G104551_P03	100	8.4E-189
MSTRG.32438.1	gene_Zm00001d021362	GRF-transcription factor 3	-	GRF	PF08879	WRC	7.5E-20	70.3	GRMZM2G096709_P01	99.4	1.58E-92
MSTRG.32438.1	gene_Zm00001d021362	GRF-transcription factor 3	-	GRF	PF08880	QLQ	4.6E-12	45.3	GRMZM2G096709_P01	99.4	1.58E-92
MSTRG.32516.13	gene_Zm00001d021442	NLP-transcription factor 13	-	Nin-like	PF02042	RWP-RK domain	2.2E-14	53	GRMZM2G053298_P01	100	9.54E-200
MSTRG.32583.6	gene_Zm00001d021516	CAMTA-transcription factor 2	-	CAMTA	PF03859	CG-1 domain	1.4E-44	150.5	GRMZM2G032336_P01	100	3.0E-9
MSTRG.32605.2	gene_Zm00001d021537	MYB-transcription factor 14	-	MYB	PF00249	Myb-like DNA-binding domain	1.7E-31	108	GRMZM2G172327_P01	100	9.26E-287
MSTRG.32635.2	gene_Zm00001d021573	SBP-transcription factor 29	-	SBP	PF03110	SBP domain	1.8E-9	37.5	GRMZM2G067624_P02	100	3.65E-32
MSTRG.32679.2	gene_Zm00001d021617	FAR1-like-transcription factor 11	-	FAR1	PF03101	FAR1 DNA-binding domain	6.2E-20	71.6	GRMZM2G048987_P03	100	0
MSTRG.32679.3	gene_Zm00001d021617	FAR1-like-transcription factor 11	-	FAR1	PF03101	FAR1 DNA-binding domain	6.2E-20	71.6	GRMZM2G048987_P03	100	0
MSTRG.32679.4	gene_Zm00001d021617	FAR1-like-transcription factor 11	-	FAR1	PF03101	FAR1 DNA-binding domain	6.2E-20	71.6	GRMZM2G048987_P03	99.9	0
MSTRG.32679.5	gene_Zm00001d021617	FAR1-like-transcription factor 11	-	FAR1	PF03101	FAR1 DNA-binding domain	6.0E-20	71.6	GRMZM2G048987_P03	100	0
MSTRG.32743.6	gene_Zm00001d021701	bHLH-transcription factor 164	-	bHLH	PF00010	Helix-loop-helix DNA-binding domain	5.4E-8	32.5	GRMZM2G058451_P01	100	2.17E-35
MSTRG.32743.7	gene_Zm00001d021701	bHLH-transcription factor 164	-	bHLH	PF00010	Helix-loop-helix DNA-binding domain	6.8E-8	32.2	GRMZM2G058451_P01	99.6	6.16E-157
MSTRG.32785.1	gene_Zm00001d021748	bHLH-transcription factor 90	-	bHLH	PF00010	Helix-loop-helix DNA-binding domain	3.9E-10	39.4	GRMZM2G153454_P02	100	7.2E-242
MSTRG.32809.15	gene_Zm00001d021790	ABI3-VP1-transcription factor 22	-	B3	PF02362	B3 DNA binding domain	3.9E-16	58.6	GRMZM2G008356_P01	99.7	2.93E-190
MSTRG.3283.2	gene_Zm00001d031441	bHLH-transcription factor 112	-	bHLH	PF00010	Helix-loop-helix DNA-binding domain	5.8E-10	38.9	GRMZM5G879527_P02	100	9.63E-266
MSTRG.32832.1	MSTRG.32832		-	FAR1	PF03101	FAR1 DNA-binding domain	2.2E-16	60.2	GRMZM2G114461_P02	40.6	5.31E-21
MSTRG.32832.2	MSTRG.32832		-	FAR1	PF03101	FAR1 DNA-binding domain	2.3E-16	60.2	GRMZM2G114461_P02	40.6	5.91E-21
MSTRG.32838.1	gene_Zm00001d021818	NAC-transcription factor 132	-	NAC	PF02365	No apical meristem (NAM) protein	6.1E-28	97.4	GRMZM2G179885_P03	100	4.13E-250
MSTRG.32842.1	gene_Zm00001d021824		-	GRAS	PF03514	GRAS domain family	7.1E-109	364	GRMZM2G106548_P01	100	0
MSTRG.32848.1	gene_Zm00001d021831	C3H-transcription factor 333	-	C3H	PF00642	Zinc finger C-x8-C-x5-C-x3-H type (and similar)	1.6E-6	27.8	GRMZM5G842019_P01	100	0
MSTRG.32848.2	gene_Zm00001d021831	C3H-transcription factor 333	-	C3H	PF00642	Zinc finger C-x8-C-x5-C-x3-H type (and similar)	1.6E-6	27.8	GRMZM5G842019_P01	100	0
MSTRG.3289.2	gene_Zm00001d031451	unbranched2	-	SBP	PF03110	SBP domain	8.9E-23	80.2	GRMZM2G160917_P03	100	1.06E-224
MSTRG.3291.2	gene_Zm00001d031454	MYB-related-transcription factor 103	-	MYB_related	PF00249	Myb-like DNA-binding domain	2.0E-9	37.3	GRMZM2G022499_P01	97.9	1.78E-187
MSTRG.32923.2	gene_Zm00001d021934	Homeobox-transcription factor 13	-	HB-other	PF00046	Homeobox domain	2.0E-16	59.4	GRMZM2G104204_P01	71.6	8.84E-96
MSTRG.3293.1	gene_Zm00001d031445	EIL-transcription factor 3	-	EIL	PF04873	Ethylene insensitive 3	7.1E-125	415.2	AC234203.1_FGP011	100	0
MSTRG.32934.1	gene_Zm00001d021946	GRAS-transcription factor 38	-	GRAS	PF03514	GRAS domain family	1.4E-129	432.2	GRMZM2G098517_P01	100	0
MSTRG.32936.1	gene_Zm00001d021947	WRKY-transcription factor 1	-	WRKY	PF03106	WRKY DNA -binding domain	1.2E-51	172.7	GRMZM2G398506_P02	71.9	2.05E-46
MSTRG.32936.6	gene_Zm00001d021947	WRKY-transcription factor 1	-	WRKY	PF03106	WRKY DNA -binding domain	1.2E-51	172.7	GRMZM2G398506_P02	71.9	2.05E-46
MSTRG.33053.1	gene_Zm00001d022088	MADS-transcription factor 67	-	M_type	PF00319	SRF-type transcription factor (DNA-binding and dimerisation domain)	5.1E-27	93	GRMZM2G147716_P01	100	4.63E-60
MSTRG.33053.4	gene_Zm00001d022088	MADS-transcription factor 67	-	MIKC	PF00319	SRF-type transcription factor (DNA-binding and dimerisation domain)	2.2E-26	90.9	GRMZM2G147716_P01	100	3.23E-158
MSTRG.33053.4	gene_Zm00001d022088	MADS-transcription factor 67	-	MIKC	PF01486	K-box region	2.1E-29	101.4	GRMZM2G147716_P01	100	3.23E-158
MSTRG.33053.4	gene_Zm00001d022088	MADS-transcription factor 67	-	M_type	PF00319	SRF-type transcription factor (DNA-binding and dimerisation domain)	2.2E-26	90.9	GRMZM2G147716_P01	100	3.23E-158
MSTRG.33064.14	gene_Zm00001d022109	CCAAT-HAP2-transcription factor 28	-	NF-YA	PF02045	CCAAT-binding transcription factor (CBF-B/NF-YA) subunit B	6.6E-29	100.2	GRMZM2G038303_P01	93	1.19E-92
MSTRG.33064.5	gene_Zm00001d022109	CCAAT-HAP2-transcription factor 28	-	NF-YA	PF02045	CCAAT-binding transcription factor (CBF-B/NF-YA) subunit B	6.6E-29	100.2	GRMZM2G038303_P01	99.4	8.52E-114
MSTRG.33122.10	gene_Zm00001d022185		-	CAMTA	PF03859	CG-1 domain	1.8E-51	172.7	GRMZM2G431243_P01	67.8	9.58E-288
MSTRG.33122.6	gene_Zm00001d022185		-	CAMTA	PF03859	CG-1 domain	7.4E-51	170.7	GRMZM2G431243_P01	65.9	0
MSTRG.3316.1	gene_Zm00001d031487	SBP-transcription factor16	-	SBP	PF03110	SBP domain	4.8E-16	58.6	GRMZM2G169270_P01	100	2.72E-117
MSTRG.33315.1	gene_Zm00001d022424	NAC-transcription factor 122	-	NAC	PF02365	No apical meristem (NAM) protein	8.0E-27	93.8	GRMZM2G430849_P01	100	3.87E-263
MSTRG.33331.6	gene_Zm00001d022440	ABI3-VP1-transcription factor 32	-	B3	PF02362	B3 DNA binding domain	1.7E-16	59.8	GRMZM2G158162_P01	100	0
MSTRG.33399.2	gene_Zm00001d022525	C2C2-Dof-transcription factor 1	-	Dof	PF02701	Dof domain, zinc finger	1.5E-32	111.4	GRMZM6G787651_P01	100	0
MSTRG.33413.5	gene_Zm00001d022542	bZIP-transcription factor 54	-	bZIP	PF00170	bZIP transcription factor	5.6E-7	29.4	GRMZM2G361847_P03	100	1.5E-227
MSTRG.33483.3	gene_Zm00001d022628	MYB-transcription factor 11	-	MYB	PF00249	Myb-like DNA-binding domain	1.9E-32	111	GRMZM2G000818_P01	100	1.43E-172
MSTRG.33497.1	gene_Zm00001d008176	SBP-transcription factor 9	-	SBP	PF03110	SBP domain	1.5E-28	98.7	GRMZM2G081127_P01	97.7	0
MSTRG.33511.2	gene_Zm00001d008198	MYB-related-transcription factor 2	-	MYB_related	PF00249	Myb-like DNA-binding domain	6.0E-11	42.2	GRMZM2G400489_P01	100	2.04E-51
MSTRG.33531.2	gene_Zm00001d008225	bZIP-transcription factor 72	-	bZIP	PF00170	bZIP transcription factor	1.2E-7	31.5	GRMZM2G030280_P02	100	5.59E-221
MSTRG.33534.1	gene_Zm00001d008229	MYB-related-transcription factor 107	-	MYB	PF00249	Myb-like DNA-binding domain	1.3E-16	60.3	GRMZM2G456960_P01	100	3.12E-179
MSTRG.33596.2	gene_Zm00001d008308	NAC-transcription factor 97	-	NAC	PF02365	No apical meristem (NAM) protein	7.7E-25	87.4	GRMZM2G167492_P01	100	0
MSTRG.33596.3	gene_Zm00001d008308	NAC-transcription factor 97	-	NAC	PF02365	No apical meristem (NAM) protein	4.5E-25	88.2	GRMZM2G167492_P01	100	0
MSTRG.33615.1	gene_Zm00001d008322	C3H-transcription factor 328	-	C3H	PF00642	Zinc finger C-x8-C-x5-C-x3-H type (and similar)	1.9E-9	37.1	GRMZM2G036837_P02	99.7	5.93E-186
MSTRG.33615.5	gene_Zm00001d008322	C3H-transcription factor 328	-	C3H	PF00642	Zinc finger C-x8-C-x5-C-x3-H type (and similar)	3.7E-25	87.1	GRMZM2G036837_P04	100	7.75E-92
MSTRG.33671.1	gene_Zm00001d008403	NAC-transcription factor 130	-	NAC	PF02365	No apical meristem (NAM) protein	6.4E-27	94.1	GRMZM2G154182_P02	100	1.94E-262
MSTRG.33671.2	gene_Zm00001d008403	NAC-transcription factor 130	-	NAC	PF02365	No apical meristem (NAM) protein	6.3E-27	94.1	GRMZM2G154182_P01	100	3.64E-263
MSTRG.33786.1	gene_Zm00001d008545		-	ERF	PF00847	AP2 domain	1.4E-8	34.7	GRMZM2G081892_P01	100	3.1E-173
MSTRG.3381.1	gene_Zm00001d031561	bHLH-transcription factor 81	-	bHLH	PF00010	Helix-loop-helix DNA-binding domain	1.6E-6	27.8	GRMZM5G828396_P01	96.7	2.18E-250
MSTRG.3381.2	gene_Zm00001d031561	bHLH-transcription factor 81	-	bHLH	PF00010	Helix-loop-helix DNA-binding domain	1.7E-6	27.7	GRMZM5G828396_P01	100	2.96E-275
MSTRG.33835.1	gene_Zm00001d008602	MYB-related-transcription factor 21	-	MYB	PF00249	Myb-like DNA-binding domain	5.4E-20	71.1	GRMZM2G079458_P01	96.9	6.54E-163
MSTRG.33835.3	gene_Zm00001d008602	MYB-related-transcription factor 21	-	MYB	PF00249	Myb-like DNA-binding domain	8.8E-20	70.5	GRMZM2G079458_P01	100	2.78E-215
MSTRG.3388.1	gene_Zm00001d031572	BBR/BPC-transcription factor 1	-	BBR-BPC	PF06217	GAGA binding protein-like family	1.6E-51	176.3	GRMZM2G179366_P01	80.6	5.35E-204
MSTRG.33881.1	gene_Zm00001d008648		-	NF-X1	PF01422	NF-X1 type zinc finger	6.5E-8	32.4	GRMZM2G139369_P01	100	0
MSTRG.33903.2	gene_Zm00001d008695	MYB-transcription factor 76	-	MYB	PF00249	Myb-like DNA-binding domain	4.9E-29	100.1	GRMZM2G143274_P01	100	5.26E-100
MSTRG.34000.1	gene_Zm00001d008817	NAC-transcription factor 47	-	NAC	PF02365	No apical meristem (NAM) protein	1.8E-16	60.6	GRMZM2G112681_P01	100	0
MSTRG.34055.1	gene_Zm00001d008882	Zea mays MADS2	-	MIKC	PF00319	SRF-type transcription factor (DNA-binding and dimerisation domain)	9.0E-27	92.2	GRMZM2G359952_P01	100	1.93E-179
MSTRG.34055.1	gene_Zm00001d008882	Zea mays MADS2	-	MIKC	PF01486	K-box region	6.0E-22	77.5	GRMZM2G359952_P01	100	1.93E-179
MSTRG.34055.1	gene_Zm00001d008882	Zea mays MADS2	-	M_type	PF00319	SRF-type transcription factor (DNA-binding and dimerisation domain)	9.0E-27	92.2	GRMZM2G359952_P01	100	1.93E-179
MSTRG.34055.3	gene_Zm00001d008882	Zea mays MADS2	-	MIKC	PF00319	SRF-type transcription factor (DNA-binding and dimerisation domain)	6.8E-27	92.6	GRMZM2G359952_P01	100	6.91E-180
MSTRG.34055.3	gene_Zm00001d008882	Zea mays MADS2	-	MIKC	PF01486	K-box region	4.9E-22	77.8	GRMZM2G359952_P01	100	6.91E-180
MSTRG.34055.3	gene_Zm00001d008882	Zea mays MADS2	-	M_type	PF00319	SRF-type transcription factor (DNA-binding and dimerisation domain)	6.8E-27	92.6	GRMZM2G359952_P01	100	6.91E-180
MSTRG.34168.1	gene_Zm00001d009013	bHLH-transcription factor 99	-	bHLH	PF00010	Helix-loop-helix DNA-binding domain	1.4E-10	40.9	GRMZM2G076636_P01	100	0
MSTRG.34168.2	gene_Zm00001d009013	bHLH-transcription factor 99	-	bHLH	PF00010	Helix-loop-helix DNA-binding domain	1.4E-10	40.9	GRMZM2G076636_P01	100	0
MSTRG.3417.1	gene_Zm00001d031620	Zea mays MADS6	-	MIKC	PF00319	SRF-type transcription factor (DNA-binding and dimerisation domain)	7.3E-27	92.5	GRMZM2G159397_P01	100	6.44E-125
MSTRG.3417.1	gene_Zm00001d031620	Zea mays MADS6	-	MIKC	PF01486	K-box region	9.3E-26	89.7	GRMZM2G159397_P01	100	6.44E-125
MSTRG.3417.1	gene_Zm00001d031620	Zea mays MADS6	-	M_type	PF00319	SRF-type transcription factor (DNA-binding and dimerisation domain)	7.3E-27	92.5	GRMZM2G159397_P01	100	6.44E-125
MSTRG.34173.7	gene_Zm00001d009017	NLP-transcription factor 4	-	Nin-like	PF02042	RWP-RK domain	5.7E-10	38.9	GRMZM2G375675_P01	100	0
MSTRG.34224.1	gene_Zm00001d009090		-	MYB	PF00249	Myb-like DNA-binding domain	7.0E-33	112.4	GRMZM2G051528_P01	100	7.23E-201
MSTRG.34229.1	gene_Zm00001d009103	AP2-EREBP-transcription factor 148	-	ERF	PF00847	AP2 domain	5.3E-13	48.9	GRMZM2G053503_P02	99.1	5.19E-135
MSTRG.34300.1	gene_Zm00001d009193	C2C2-GATA-transcription factor 2	-	GATA	PF00320	GATA zinc finger	1.9E-17	62.4	GRMZM2G104390_P01	100	5.85E-54
MSTRG.3443.4	gene_Zm00001d031655	NAC-transcription factor 48	-	NAC	PF02365	No apical meristem (NAM) protein	6.9E-21	74.8	GRMZM2G054252_P01	100	2.43E-121
MSTRG.3443.5	gene_Zm00001d031655	NAC-transcription factor 48	-	NAC	PF02365	No apical meristem (NAM) protein	7.3E-21	74.7	GRMZM2G054252_P02	100	1.84E-121
MSTRG.3451.2	gene_Zm00001d031665	bHLH-transcription factor 173	-	bHLH	PF00010	Helix-loop-helix DNA-binding domain	5.7E-7	29.3	GRMZM5G882527_P03	99.4	5.32E-185
MSTRG.34516.1	gene_Zm00001d009435	MYB-transcription factor 91	-	MYB	PF00249	Myb-like DNA-binding domain	1.7E-29	101.6	GRMZM2G119693_P01	100	1.43E-203
MSTRG.34641.26	gene_Zm00001d009562	Homeobox-transcription factor 29	-	HB-other	PF00046	Homeobox domain	3.6E-17	61.8	GRMZM2G125294_P01	98.9	0
MSTRG.34641.34	gene_Zm00001d009562	Homeobox-transcription factor 29	-	HB-other	PF00046	Homeobox domain	3.5E-17	61.8	GRMZM2G125294_P01	97.3	0
MSTRG.34645.2	gene_Zm00001d009599	MYB-related-transcription factor 87	-	MYB_related	PF00249	Myb-like DNA-binding domain	1.0E-7	31.8	GRMZM2G158117_P01	100	1.93E-62
MSTRG.34789.1	gene_Zm00001d009802	Homeobox-transcription factor 86	-	HB-other	PF00046	Homeobox domain	1.3E-6	27.9	GRMZM2G008286_P01	96.8	4.99E-58
MSTRG.3480.2	gene_Zm00001d031697	bZIP-transcription factor 62	-	bZIP	PF00170	bZIP transcription factor	9.3E-8	31.9	GRMZM2G332294_P01	99.7	5.37E-220
MSTRG.3495.1	gene_Zm00001d031723	bZIP-transcription factor 127	-	bZIP	PF00170	bZIP transcription factor	2.4E-9	37	GRMZM2G175280_P01	100	3.74E-19
MSTRG.3495.2	gene_Zm00001d031723	bZIP-transcription factor 127	-	bZIP	PF00170	bZIP transcription factor	1.6E-9	37.6	GRMZM2G175280_P01	99.7	1.85E-267
MSTRG.34971.1	gene_Zm00001d010048	AP2-EREBP-transcription factor 22	-	ERF	PF00847	AP2 domain	6.0E-14	51.9	GRMZM2G006745_P02	72.9	1.59E-21
MSTRG.34971.2	gene_Zm00001d010048	AP2-EREBP-transcription factor 22	-	ERF	PF00847	AP2 domain	1.3E-13	50.8	GRMZM2G006745_P01	100	2.75E-200
MSTRG.34971.6	gene_Zm00001d010048	AP2-EREBP-transcription factor 22	-	ERF	PF00847	AP2 domain	6.0E-14	51.9	GRMZM2G006745_P03	100	5.19E-149
MSTRG.34982.1	gene_Zm00001d010060	Homeobox-transcription factor 123	-	HB-other	PF00046	Homeobox domain	9.9E-9	34.8	GRMZM2G074645_P01	100	6.39E-255
MSTRG.35051.1	gene_Zm00001d010168	bZIP-transcription factor 116	-	bZIP	PF00170	bZIP transcription factor	2.2E-11	43.5	GRMZM2G132868_P01	100	1.4E-162
MSTRG.35051.2	gene_Zm00001d010168	bZIP-transcription factor 116	-	bZIP	PF00170	bZIP transcription factor	2.0E-12	46.9	GRMZM2G132868_P01	98	7.76E-89
MSTRG.35075.1	gene_Zm00001d010201	MYB-transcription factor 25	-	MYB	PF00249	Myb-like DNA-binding domain	2.4E-34	117.1	GRMZM2G431156_P01	100	1.23E-126
MSTRG.35100.4	gene_Zm00001d010227	NAC-transcription factor 38	-	NAC	PF02365	No apical meristem (NAM) protein	7.5E-27	93.9	GRMZM2G104400_P02	100	0
MSTRG.35106.1	gene_Zm00001d010232	Zea mays MADS29	-	MIKC	PF00319	SRF-type transcription factor (DNA-binding and dimerisation domain)	9.3E-25	85.7	GRMZM2G152862_P01	99.1	3.34E-150
MSTRG.35106.1	gene_Zm00001d010232	Zea mays MADS29	-	MIKC	PF01486	K-box region	3.6E-15	55.8	GRMZM2G152862_P01	99.1	3.34E-150
MSTRG.35106.1	gene_Zm00001d010232	Zea mays MADS29	-	M_type	PF00319	SRF-type transcription factor (DNA-binding and dimerisation domain)	9.3E-25	85.7	GRMZM2G152862_P01	99.1	3.34E-150
MSTRG.35106.10	gene_Zm00001d010232	Zea mays MADS29	-	MIKC	PF00319	SRF-type transcription factor (DNA-binding and dimerisation domain)	2.3E-25	87.7	GRMZM2G152862_P01	97	1.6E-40
MSTRG.35106.10	gene_Zm00001d010232	Zea mays MADS29	-	MIKC	PF01486	K-box region	1.0E-14	54.4	GRMZM2G152862_P01	97	1.6E-40
MSTRG.35106.10	gene_Zm00001d010232	Zea mays MADS29	-	M_type	PF00319	SRF-type transcription factor (DNA-binding and dimerisation domain)	2.3E-25	87.7	GRMZM2G152862_P01	97	1.6E-40
MSTRG.35106.11	gene_Zm00001d010232	Zea mays MADS29	-	MIKC	PF00319	SRF-type transcription factor (DNA-binding and dimerisation domain)	9.3E-25	85.7	GRMZM5G805387_P03	99.1	8.21E-151
MSTRG.35106.11	gene_Zm00001d010232	Zea mays MADS29	-	MIKC	PF01486	K-box region	7.9E-15	54.7	GRMZM5G805387_P03	99.1	8.21E-151
MSTRG.35106.11	gene_Zm00001d010232	Zea mays MADS29	-	M_type	PF00319	SRF-type transcription factor (DNA-binding and dimerisation domain)	9.3E-25	85.7	GRMZM5G805387_P03	99.1	8.21E-151
MSTRG.35106.2	gene_Zm00001d010232	Zea mays MADS29	-	MIKC	PF00319	SRF-type transcription factor (DNA-binding and dimerisation domain)	9.4E-25	85.7	GRMZM2G152862_P01	100	1.21E-152
MSTRG.35106.2	gene_Zm00001d010232	Zea mays MADS29	-	MIKC	PF01486	K-box region	3.5E-15	55.8	GRMZM2G152862_P01	100	1.21E-152
MSTRG.35106.2	gene_Zm00001d010232	Zea mays MADS29	-	M_type	PF00319	SRF-type transcription factor (DNA-binding and dimerisation domain)	9.4E-25	85.7	GRMZM2G152862_P01	100	1.21E-152
MSTRG.35106.3	gene_Zm00001d010232	Zea mays MADS29	-	MIKC	PF00319	SRF-type transcription factor (DNA-binding and dimerisation domain)	2.3E-25	87.7	GRMZM2G152862_P01	97	1.6E-40
MSTRG.35106.3	gene_Zm00001d010232	Zea mays MADS29	-	MIKC	PF01486	K-box region	1.5E-9	37.8	GRMZM2G152862_P01	97	1.6E-40
MSTRG.35106.3	gene_Zm00001d010232	Zea mays MADS29	-	M_type	PF00319	SRF-type transcription factor (DNA-binding and dimerisation domain)	2.3E-25	87.7	GRMZM2G152862_P01	97	1.6E-40
MSTRG.35106.4	gene_Zm00001d010232	Zea mays MADS29	-	MIKC	PF00319	SRF-type transcription factor (DNA-binding and dimerisation domain)	9.3E-25	85.7	GRMZM5G805387_P03	99.1	8.21E-151
MSTRG.35106.4	gene_Zm00001d010232	Zea mays MADS29	-	MIKC	PF01486	K-box region	7.9E-15	54.7	GRMZM5G805387_P03	99.1	8.21E-151
MSTRG.35106.4	gene_Zm00001d010232	Zea mays MADS29	-	M_type	PF00319	SRF-type transcription factor (DNA-binding and dimerisation domain)	9.3E-25	85.7	GRMZM5G805387_P03	99.1	8.21E-151
MSTRG.35106.5	gene_Zm00001d010232	Zea mays MADS29	-	MIKC	PF00319	SRF-type transcription factor (DNA-binding and dimerisation domain)	2.3E-25	87.7	GRMZM2G152862_P03	100	7.19E-72
MSTRG.35106.5	gene_Zm00001d010232	Zea mays MADS29	-	MIKC	PF01486	K-box region	5.8E-10	39.1	GRMZM2G152862_P03	100	7.19E-72
MSTRG.35106.5	gene_Zm00001d010232	Zea mays MADS29	-	M_type	PF00319	SRF-type transcription factor (DNA-binding and dimerisation domain)	2.3E-25	87.7	GRMZM2G152862_P03	100	7.19E-72
MSTRG.35106.6	gene_Zm00001d010232	Zea mays MADS29	-	MIKC	PF00319	SRF-type transcription factor (DNA-binding and dimerisation domain)	7.4E-25	86	GRMZM2G152862_P01	98.8	2.66E-114
MSTRG.35106.6	gene_Zm00001d010232	Zea mays MADS29	-	MIKC	PF01486	K-box region	1.5E-9	37.8	GRMZM2G152862_P01	98.8	2.66E-114
MSTRG.35106.6	gene_Zm00001d010232	Zea mays MADS29	-	M_type	PF00319	SRF-type transcription factor (DNA-binding and dimerisation domain)	7.4E-25	86	GRMZM2G152862_P01	98.8	2.66E-114
MSTRG.35106.7	gene_Zm00001d010232	Zea mays MADS29	-	MIKC	PF00319	SRF-type transcription factor (DNA-binding and dimerisation domain)	2.3E-25	87.7	GRMZM2G152862_P03	100	7.19E-72
MSTRG.35106.7	gene_Zm00001d010232	Zea mays MADS29	-	MIKC	PF01486	K-box region	1.5E-9	37.8	GRMZM2G152862_P03	100	7.19E-72
MSTRG.35106.7	gene_Zm00001d010232	Zea mays MADS29	-	M_type	PF00319	SRF-type transcription factor (DNA-binding and dimerisation domain)	2.3E-25	87.7	GRMZM2G152862_P03	100	7.19E-72
MSTRG.35106.8	gene_Zm00001d010232	Zea mays MADS29	-	MIKC	PF00319	SRF-type transcription factor (DNA-binding and dimerisation domain)	9.4E-25	85.7	GRMZM2G152862_P01	100	1.21E-152
MSTRG.35106.8	gene_Zm00001d010232	Zea mays MADS29	-	MIKC	PF01486	K-box region	3.5E-15	55.8	GRMZM2G152862_P01	100	1.21E-152
MSTRG.35106.8	gene_Zm00001d010232	Zea mays MADS29	-	M_type	PF00319	SRF-type transcription factor (DNA-binding and dimerisation domain)	9.4E-25	85.7	GRMZM2G152862_P01	100	1.21E-152
MSTRG.35106.9	gene_Zm00001d010232	Zea mays MADS29	-	MIKC	PF00319	SRF-type transcription factor (DNA-binding and dimerisation domain)	9.3E-25	85.7	GRMZM5G805387_P03	99.1	8.21E-151
MSTRG.35106.9	gene_Zm00001d010232	Zea mays MADS29	-	MIKC	PF01486	K-box region	7.9E-15	54.7	GRMZM5G805387_P03	99.1	8.21E-151
MSTRG.35106.9	gene_Zm00001d010232	Zea mays MADS29	-	M_type	PF00319	SRF-type transcription factor (DNA-binding and dimerisation domain)	9.3E-25	85.7	GRMZM5G805387_P03	99.1	8.21E-151
MSTRG.3513.1	gene_Zm00001d031745	Homeobox-transcription factor 129	-	HB-other	PF00046	Homeobox domain	5.0E-16	58.1	GRMZM2G142962_P02	100	5.31E-228
MSTRG.35424.1	gene_Zm00001d010638	bZIP-transcription factor 96	-	bZIP	PF00170	bZIP transcription factor	2.1E-13	50	GRMZM2G161009_P01	100	4.14E-225
MSTRG.35439.2	gene_Zm00001d010658	bZIP-transcription factor 25	-	bZIP	PF00170	bZIP transcription factor	9.9E-8	31.8	GRMZM2G080731_P02	100	6.1E-222
MSTRG.35439.3	gene_Zm00001d010658	bZIP-transcription factor 25	-	bZIP	PF00170	bZIP transcription factor	3.1E-8	33.5	GRMZM2G080731_P02	100	1.7E-95
MSTRG.3545.1	gene_Zm00001d031790	bZIP-transcription factor 49	-	bZIP	PF00170	bZIP transcription factor	4.1E-14	52.3	GRMZM2G478417_P01	100	3.63E-94
MSTRG.35483.8	gene_Zm00001d010713	CPP-transcription factor 8	-	CPP	PF03638	Tesmin/TSO1-like CXC domain, cysteine-rich domain	5.5E-22	77.7	GRMZM2G096600_P02	100	8.1E-243
MSTRG.35496.1	gene_Zm00001d010730	TCP-transcription factor 7	-	TCP	PF03634	TCP family transcription factor	1.2E-26	94	GRMZM2G035944_P02	100	3.23E-202
MSTRG.35515.1	gene_Zm00001d010758	homeobox1	-	HB-PHD	PF00628	PHD-finger	4.8E-13	48.6	GRMZM2G094935_P01	87.1	0
MSTRG.35515.1	gene_Zm00001d010758	homeobox1	-	HB-PHD	PF00046	Homeobox domain	1.2E-9	37.7	GRMZM2G094935_P01	87.1	0
MSTRG.35515.1	gene_Zm00001d010758	homeobox1	-	HB-other	PF00046	Homeobox domain	1.2E-9	37.7	GRMZM2G094935_P01	87.1	0
MSTRG.35590.1	gene_Zm00001d010842	C2H2-transcription factor 21	-	C2H2	PF00096	Zinc finger, C2H2 type	9.2E-18	63.5	GRMZM2G380515_P04	100	9.39E-254
MSTRG.35590.2	gene_Zm00001d010842	C2H2-transcription factor 21	-	C2H2	PF00096	Zinc finger, C2H2 type	1.3E-9	37.9	GRMZM2G380515_P04	91.8	2.25E-156
MSTRG.35643.1	gene_Zm00001d010907	MYB-transcription factor 30	-	MYB_related	PF00249	Myb-like DNA-binding domain	2.2E-8	34	GRMZM2G127490_P02	97.7	1.66E-32
MSTRG.35677.2	gene_Zm00001d010948	liguleless4	-	TALE	PF03789	ELK domain	3.2E-9	36.5	GRMZM2G094241_P01	100	3.75E-108
MSTRG.35677.2	gene_Zm00001d010948	liguleless4	-	TALE	PF00046	Homeobox domain	7.9E-8	31.9	GRMZM2G094241_P01	100	3.75E-108
MSTRG.35677.2	gene_Zm00001d010948	liguleless4	-	HB-other	PF00046	Homeobox domain	7.9E-8	31.9	GRMZM2G094241_P01	100	3.75E-108
MSTRG.35699.1	gene_Zm00001d010967	MYB-related-transcription factor 85	-	MYB	PF00249	Myb-like DNA-binding domain	2.6E-16	59.3	GRMZM2G089406_P01	100	9.01E-103
MSTRG.35699.2	gene_Zm00001d010967	MYB-related-transcription factor 85	-	MYB	PF00249	Myb-like DNA-binding domain	4.3E-16	58.7	GRMZM2G089406_P01	100	0
MSTRG.35713.1	gene_Zm00001d010987	rap2.7 orthologue	-	AP2	PF00847	AP2 domain	2.4E-18	66	GRMZM2G700665_P03	100	1.26E-265
MSTRG.35713.2	gene_Zm00001d010987	rap2.7 orthologue	-	AP2	PF00847	AP2 domain	4.2E-11	42.8	GRMZM2G700665_P02	100	5.18E-255
MSTRG.35813.1	gene_Zm00001d011133	WRKY-transcription factor 68	-	WRKY	PF03106	WRKY DNA -binding domain	6.7E-25	87.1	GRMZM2G137802_P01	100	2.39E-110
MSTRG.35813.2	gene_Zm00001d011133	WRKY-transcription factor 68	-	WRKY	PF03106	WRKY DNA -binding domain	1.6E-25	89.1	GRMZM2G137802_P01	100	6.9E-71
MSTRG.359.1	gene_Zm00001d027677		-	C2H2	PF00096	Zinc finger, C2H2 type	5.9E-8	32.6	GRMZM2G329159_P01	99.7	1.39E-254
MSTRG.3592.1	gene_Zm00001d031861	AP2-EREBP-transcription factor 137	-	ERF	PF00847	AP2 domain	2.2E-13	50.1	GRMZM2G028386_P01	100	3.94E-164
MSTRG.35978.5	gene_Zm00001d011355	C3H-transcription factor 346	-	C3H	PF00642	Zinc finger C-x8-C-x5-C-x3-H type (and similar)	3.7E-10	39.3	GRMZM2G039889_P05	100	4.16E-200
MSTRG.3612.1	gene_Zm00001d031882		-	LBD (AS2/LOB)	PF03195	Protein of unknown function DUF260	3.5E-32	110.6	GRMZM2G092542_P02	88.2	1.96E-53
MSTRG.36133.1	gene_Zm00001d011560	Homeobox-transcription factor 113	-	HB-other	PF00046	Homeobox domain	1.2E-15	56.9	GRMZM2G159357_P01	86.6	0
MSTRG.36228.1	gene_Zm00001d011669	MYB-transcription factor 124	-	MYB	PF00249	Myb-like DNA-binding domain	8.5E-31	105.7	GRMZM2G003406_P01	100	1.85E-230
MSTRG.36244.1	gene_Zm00001d011691	SMH3	-	MYB_related	PF00249	Myb-like DNA-binding domain	4.7E-10	39.3	GRMZM2G023667_P01	100	2.73E-199
MSTRG.36261.5	gene_Zm00001d011712	ABI3-VP1-transcription factor 19	-	B3	PF02362	B3 DNA binding domain	5.5E-9	35.7	GRMZM2G035701_P01	100	6.92E-142
MSTRG.36285.4	gene_Zm00001d011745	ABI3-VP1-transcription factor 20	-	B3	PF02362	B3 DNA binding domain	8.4E-14	51.1	GRMZM2G313737_P01	100	8.21E-94
MSTRG.36317.1	gene_Zm00001d011785	G2-like-transcription factor 56	-	MYB_related	PF00249	Myb-like DNA-binding domain	1.9E-8	34.2	GRMZM2G067702_P01	100	2.45E-160
MSTRG.36360.2	gene_Zm00001d011843	lateral root primordia1	-	SRS	PF05142	Domain of unknown function (DUF702)	1.5E-63	213.6	GRMZM2G077752_P01	100	2.32E-148
MSTRG.36473.1	gene_Zm00001d011969	NAC-transcription factor 9	-	NAC	PF02365	No apical meristem (NAM) protein	9.4E-7	29.5	GRMZM2G134073_P02	100	6.87E-60
MSTRG.36483.1	gene_Zm00001d011985	TCP-transcription factor 20	-	TCP	PF03634	TCP family transcription factor	9.1E-33	113.9	GRMZM2G034638_P01	100	9.86E-149
MSTRG.36528.1	gene_Zm00001d012049	C3H-transcription factor 349	-	C3H	PF00642	Zinc finger C-x8-C-x5-C-x3-H type (and similar)	1.8E-46	155.1	GRMZM2G107491_P01	100	2.22E-206
MSTRG.36698.1	gene_Zm00001d012273	bZIP-transcription factor 44	-	bZIP	PF00170	bZIP transcription factor	1.1E-11	44.5	GRMZM2G438293_P01	99.2	2.32E-153
MSTRG.36757.1	gene_Zm00001d012337	MYB-transcription factor 79	-	MYB	PF00249	Myb-like DNA-binding domain	9.3E-24	83.2	GRMZM2G056986_P01	100	2.1E-177
MSTRG.36777.1	gene_Zm00001d012379	MYB-transcription factor 36	-	MYB_related	PF00249	Myb-like DNA-binding domain	3.0E-9	36.7	GRMZM2G169316_P01	100	4.5E-46
MSTRG.36816.11	gene_Zm00001d012404		-	MYB	PF00249	Myb-like DNA-binding domain	6.0E-52	173.4	GRMZM2G081919_P04	85.7	3.21E-297
MSTRG.36816.3	gene_Zm00001d012404		-	MYB	PF00249	Myb-like DNA-binding domain	6.6E-52	173.3	GRMZM2G081919_P04	85.7	9.25E-298
MSTRG.36816.4	gene_Zm00001d012404		-	MYB	PF00249	Myb-like DNA-binding domain	7.7E-52	173.1	GRMZM2G081919_P04	82.5	1.9799999997605E-314
MSTRG.36827.1	gene_Zm00001d012419	WUSCHEL-related homeobox 2b	-	HB-other	PF00046	Homeobox domain	3.7E-17	61.7	GRMZM2G339751_P01	98.7	9.1E-101
MSTRG.36920.2	gene_Zm00001d012544	MYB-transcription factor 74	-	MYB	PF00249	Myb-like DNA-binding domain	6.5E-31	106.1	GRMZM2G028054_P03	99.8	0
MSTRG.36920.3	gene_Zm00001d012544	MYB-transcription factor 74	-	MYB	PF00249	Myb-like DNA-binding domain	6.5E-31	106.1	GRMZM2G028054_P03	100	0
MSTRG.36927.1	gene_Zm00001d012553	octopine synthase binding factor4	-	bZIP	PF00170	bZIP transcription factor	3.6E-7	30	GRMZM2G125243_P01	99.6	1.8000000002314E-315
MSTRG.36927.3	gene_Zm00001d012553	octopine synthase binding factor4	-	bZIP	PF00170	bZIP transcription factor	2.9E-7	30.3	GRMZM2G125243_P01	99.1	1.98E-303
MSTRG.37051.2	gene_Zm00001d012719	bZIP-transcription factor 20	-	bZIP	PF00170	bZIP transcription factor	1.3E-8	34.7	GRMZM2G027976_P01	63.3	1.02E-10
MSTRG.37057.9	gene_Zm00001d012731	ARF-transcription factor 26	-	ARF	PF02362	B3 DNA binding domain	4.8E-23	80.8	GRMZM5G874163_P03	99.2	0
MSTRG.37057.9	gene_Zm00001d012731	ARF-transcription factor 26	-	ARF	PF06507	Auxin response factor	2.1E-26	91.8	GRMZM5G874163_P03	99.2	0
MSTRG.37057.9	gene_Zm00001d012731	ARF-transcription factor 26	-	B3	PF02362	B3 DNA binding domain	4.8E-23	80.8	GRMZM5G874163_P03	99.2	0
MSTRG.37085.1	gene_Zm00001d012751	Homeobox-transcription factor 9	-	HB-PHD	PF00628	PHD-finger	7.0E-12	44.9	GRMZM2G351018_P01	97.3	0
MSTRG.37085.1	gene_Zm00001d012751	Homeobox-transcription factor 9	-	HB-PHD	PF00046	Homeobox domain	1.2E-18	66.6	GRMZM2G351018_P01	97.3	0
MSTRG.37085.1	gene_Zm00001d012751	Homeobox-transcription factor 9	-	HB-other	PF00046	Homeobox domain	1.2E-18	66.6	GRMZM2G351018_P01	97.3	0
MSTRG.37085.2	gene_Zm00001d012751	Homeobox-transcription factor 9	-	HB-PHD	PF00628	PHD-finger	6.9E-12	44.9	GRMZM2G351018_P01	96.6	0
MSTRG.37085.2	gene_Zm00001d012751	Homeobox-transcription factor 9	-	HB-PHD	PF00046	Homeobox domain	1.1E-18	66.6	GRMZM2G351018_P01	96.6	0
MSTRG.37085.2	gene_Zm00001d012751	Homeobox-transcription factor 9	-	HB-other	PF00046	Homeobox domain	1.1E-18	66.6	GRMZM2G351018_P01	96.6	0
MSTRG.3715.1	gene_Zm00001d032032	MYB-transcription factor 167	-	MYB	PF00249	Myb-like DNA-binding domain	1.0E-31	108.7	GRMZM2G037650_P01	100	1.04E-200
MSTRG.3715.3	gene_Zm00001d032032	MYB-transcription factor 167	-	MYB	PF00249	Myb-like DNA-binding domain	1.0E-31	108.7	GRMZM2G037650_P01	100	1.04E-200
MSTRG.3715.4	gene_Zm00001d032032	MYB-transcription factor 167	-	MYB	PF00249	Myb-like DNA-binding domain	9.1E-20	70.4	GRMZM2G037650_P01	100	3.8E-103
MSTRG.3715.8	gene_Zm00001d032032	MYB-transcription factor 167	-	MYB	PF00249	Myb-like DNA-binding domain	8.8E-20	70.5	GRMZM2G037650_P01	100	3.8E-103
MSTRG.37253.1	gene_Zm00001d044899	MADS-transcription factor 74	-	MIKC	PF00319	SRF-type transcription factor (DNA-binding and dimerisation domain)	8.1E-25	85.9	GRMZM5G814279_P01	100	2.21E-118
MSTRG.37253.1	gene_Zm00001d044899	MADS-transcription factor 74	-	MIKC	PF01486	K-box region	5.7E-17	61.5	GRMZM5G814279_P01	100	2.21E-118
MSTRG.37253.1	gene_Zm00001d044899	MADS-transcription factor 74	-	M_type	PF00319	SRF-type transcription factor (DNA-binding and dimerisation domain)	8.1E-25	85.9	GRMZM5G814279_P01	100	2.21E-118
MSTRG.37253.2	gene_Zm00001d044899	MADS-transcription factor 74	-	MIKC	PF00319	SRF-type transcription factor (DNA-binding and dimerisation domain)	9.0E-25	85.8	GRMZM5G814279_P01	96.1	4.62E-111
MSTRG.37253.2	gene_Zm00001d044899	MADS-transcription factor 74	-	MIKC	PF01486	K-box region	9.5E-18	64	GRMZM5G814279_P01	96.1	4.62E-111
MSTRG.37253.2	gene_Zm00001d044899	MADS-transcription factor 74	-	M_type	PF00319	SRF-type transcription factor (DNA-binding and dimerisation domain)	9.0E-25	85.8	GRMZM5G814279_P01	96.1	4.62E-111
MSTRG.37278.1	gene_Zm00001d044940	bZIP-transcription factor 100	-	bZIP	PF00170	bZIP transcription factor	1.6E-13	50.4	GRMZM2G033413_P01	99.7	1.48E-180
MSTRG.37283.1	gene_Zm00001d044953	GeBP-transcription factor 4	-	GeBP	PF04504	Protein of unknown function, DUF573	5.3E-15	55.7	GRMZM2G066373_P01	100	2.96E-165
MSTRG.37296.1	gene_Zm00001d044973		-	HD-ZIP	PF01852	START domain	1.3E-38	132.4	GRMZM2G004334_P01	88.8	0
MSTRG.37296.1	gene_Zm00001d044973		-	HD-ZIP	PF00046	Homeobox domain	1.4E-18	66.3	GRMZM2G004334_P01	88.8	0
MSTRG.37296.1	gene_Zm00001d044973		-	HB-other	PF00046	Homeobox domain	1.4E-18	66.3	GRMZM2G004334_P01	88.8	0
MSTRG.37335.1	gene_Zm00001d045026	ARF-transcription factor 27	-	ARF	PF02362	B3 DNA binding domain	4.9E-15	55.1	GRMZM2G160005_P01	100	0
MSTRG.37335.1	gene_Zm00001d045026	ARF-transcription factor 27	-	ARF	PF06507	Auxin response factor	3.8E-35	119.8	GRMZM2G160005_P01	100	0
MSTRG.37335.1	gene_Zm00001d045026	ARF-transcription factor 27	-	B3	PF02362	B3 DNA binding domain	4.9E-15	55.1	GRMZM2G160005_P01	100	0
MSTRG.37347.2	gene_Zm00001d045044	AP2-EREBP-transcription factor 160	-	ERF	PF00847	AP2 domain	1.4E-11	44.4	GRMZM2G171179_P02	100	7.22E-257
MSTRG.37352.2	gene_Zm00001d045046	bHLH-transcription factor 171	-	bHLH	PF00010	Helix-loop-helix DNA-binding domain	1.2E-8	34.6	GRMZM2G024530_P01	99.4	0
MSTRG.37473.1	gene_Zm00001d045212	bHLH-transcription factor 125	-	bHLH	PF00010	Helix-loop-helix DNA-binding domain	5.2E-14	51.8	GRMZM2G017349_P01	100	4.22E-196
MSTRG.37558.3	gene_Zm00001d045323	double B-box zinc finger protein11	-	DBB	PF00643	B-box zinc finger	3.8E-15	55.6	GRMZM2G028594_P01	100	2.01E-134
MSTRG.3759.1	gene_Zm00001d032095	AP2-EREBP-transcription factor 167	-	ERF	PF00847	AP2 domain	1.3E-11	44.4	GRMZM2G050851_P01	100	2.73E-267
MSTRG.3759.2	gene_Zm00001d032095	AP2-EREBP-transcription factor 167	-	ERF	PF00847	AP2 domain	1.3E-11	44.4	GRMZM2G050851_P01	100	2.73E-267
MSTRG.37682.2	gene_Zm00001d045477	BBR/BPC-transcription factor 4	-	BBR-BPC	PF06217	GAGA binding protein-like family	1.8E-95	320.5	GRMZM2G118690_P03	100	7.19E-213
MSTRG.37682.3	gene_Zm00001d045477	BBR/BPC-transcription factor 4	-	BBR-BPC	PF06217	GAGA binding protein-like family	3.9E-95	319.4	GRMZM2G118690_P03	100	7.36E-212
MSTRG.37682.4	gene_Zm00001d045477	BBR/BPC-transcription factor 4	-	BBR-BPC	PF06217	GAGA binding protein-like family	5.7E-95	318.9	GRMZM2G118690_P03	100	6.14E-212
MSTRG.37724.1	gene_Zm00001d045533		-	GRF	PF08879	WRC	6.6E-22	76.9	GRMZM2G098594_P02	70.5	8.21E-21
MSTRG.37724.1	gene_Zm00001d045533		-	GRF	PF08880	QLQ	1.8E-15	56.3	GRMZM2G098594_P02	70.5	8.21E-21
MSTRG.37772.1	gene_Zm00001d045581	MYB-related-transcription factor 69	-	MYB_related	PF00249	Myb-like DNA-binding domain	1.3E-10	41.1	GRMZM2G135052_P01	100	3.27E-187
MSTRG.37794.1	gene_Zm00001d045617	NAC-transcription factor 117	-	NAC	PF02365	No apical meristem (NAM) protein	4.8E-26	91.3	GRMZM2G163914_P02	100	0
MSTRG.37878.3	gene_Zm00001d045735	constans1	-	DBB	PF00643	B-box zinc finger	2.0E-11	43.7	GRMZM2G405368_P01	97.7	3.3E-79
MSTRG.37878.3	gene_Zm00001d045735	constans1	-	CO-like	PF00643	B-box zinc finger	2.0E-11	43.7	GRMZM2G405368_P01	97.7	3.3E-79
MSTRG.37878.3	gene_Zm00001d045735	constans1	-	CO-like	PF06203	CCT motif	8.3E-18	64.1	GRMZM2G405368_P01	97.7	3.3E-79
MSTRG.37878.5	gene_Zm00001d045735	constans1	-	DBB	PF00643	B-box zinc finger	1.7E-11	43.9	GRMZM2G405368_P01	100	6.86E-134
MSTRG.37878.5	gene_Zm00001d045735	constans1	-	CO-like	PF00643	B-box zinc finger	1.7E-11	43.9	GRMZM2G405368_P01	100	6.86E-134
MSTRG.37878.5	gene_Zm00001d045735	constans1	-	CO-like	PF06203	CCT motif	8.3E-18	64.1	GRMZM2G405368_P01	100	6.86E-134
MSTRG.37991.1	gene_Zm00001d045887	C3H-transcription factor 35	-	C3H	PF00642	Zinc finger C-x8-C-x5-C-x3-H type (and similar)	1.7E-15	56.3	GRMZM2G395842_P01	100	1.89E-271
MSTRG.37991.2	gene_Zm00001d045887	C3H-transcription factor 35	-	C3H	PF00642	Zinc finger C-x8-C-x5-C-x3-H type (and similar)	1.9E-15	56.2	GRMZM2G395842_P01	100	1.89E-271
MSTRG.3818.1	gene_Zm00001d032178	MYB-transcription factor 83	-	MYB	PF00249	Myb-like DNA-binding domain	2.1E-33	114.1	GRMZM2G024468_P01	99.3	8.52E-201
MSTRG.38239.1	gene_Zm00001d046173		-	bHLH	PF00010	Helix-loop-helix DNA-binding domain	2.6E-8	33.5	GRMZM2G093744_P01	90.5	1.01E-57
MSTRG.38312.1	gene_Zm00001d046246	NAC-transcription factor 98	-	NAC	PF02365	No apical meristem (NAM) protein	1.7E-15	57.5	GRMZM2G115721_P01	75.4	1.27E-204
MSTRG.38356.2	gene_Zm00001d046305	BZR-transcription factor 1	-	BES1	PF05687	BES1/BZR1 plant transcription factor, N-terminal	3.7E-14	53.2	GRMZM5G812774_P01	100	1.67E-177
MSTRG.38371.1	gene_Zm00001d046323	MADS-transcription factor 71	-	M_type	PF00319	SRF-type transcription factor (DNA-binding and dimerisation domain)	8.1E-18	63.5	GRMZM2G110582_P03	100	2.52E-155
MSTRG.3838.2	gene_Zm00001d032194	MYB-transcription factor 78	-	MYB	PF00249	Myb-like DNA-binding domain	7.3E-11	41.9	GRMZM2G428555_P02	100	3.06E-156
MSTRG.3854.1	gene_Zm00001d032206	MYB-transcription factor 125	-	MYB	PF00249	Myb-like DNA-binding domain	7.6E-35	118.7	GRMZM2G079123_P01	94.4	2.02E-260
MSTRG.3855.1	gene_Zm00001d032206	MYB-transcription factor 125	-	MYB_related	PF00249	Myb-like DNA-binding domain	9.9E-14	51.1	GRMZM2G079123_P01	100	2.13E-58
MSTRG.38612.1	gene_Zm00001d046632	MYB-transcription factor 112	-	MYB	PF00249	Myb-like DNA-binding domain	4.4E-36	122.6	GRMZM5G803308_P01	94.4	2.27E-198
MSTRG.38621.4	gene_Zm00001d046630		-	C3H	PF00642	Zinc finger C-x8-C-x5-C-x3-H type (and similar)	5.8E-6	26
MSTRG.38676.1	gene_Zm00001d046718	bZIP transcription factor60	-	bZIP	PF00170	bZIP transcription factor	6.0E-9	35.7	GRMZM2G025812_P01	98.6	2.54E-92
MSTRG.38695.1	gene_Zm00001d046740	C3H-transcription factor 318	-	C3H	PF00642	Zinc finger C-x8-C-x5-C-x3-H type (and similar)	3.2E-21	74.6	GRMZM2G151689_P03	100	2.61E-203
MSTRG.38709.2	gene_Zm00001d046759	bHLH-transcription factor 69	-	bHLH	PF00010	Helix-loop-helix DNA-binding domain	6.0E-7	29.2	GRMZM2G378653_P01	100	1.74E-246
MSTRG.38824.1	gene_Zm00001d046937	bZIP-transcription factor 17	-	bZIP	PF00170	bZIP transcription factor	2.1E-14	53.2	GRMZM2G103647_P01	97.6	4.06E-183
MSTRG.38824.3	gene_Zm00001d046937	bZIP-transcription factor 17	-	bZIP	PF00170	bZIP transcription factor	1.8E-14	53.4	GRMZM2G103647_P03	100	9.81E-155
MSTRG.38836.1	gene_Zm00001d046947	G2-like-transcription factor 34	-	MYB_related	PF00249	Myb-like DNA-binding domain	5.1E-10	39.2	GRMZM2G081671_P01	100	1.09E-72
MSTRG.38857.1	gene_Zm00001d046974	MYB-related-transcription factor 86	-	MYB_related	PF00249	Myb-like DNA-binding domain	8.6E-11	41.7	GRMZM2G170148_P01	100	2.51E-195
MSTRG.3888.4	gene_Zm00001d032249	KANADI1	-	MYB_related	PF00249	Myb-like DNA-binding domain	3.8E-7	30	GRMZM2G056400_P01	100	6.64E-264
MSTRG.39007.1	gene_Zm00001d047181		-	MYB	PF00249	Myb-like DNA-binding domain	2.2E-33	114	GRMZM2G098179_P01	100	5.47E-227
MSTRG.39007.2	gene_Zm00001d047181		-	MYB	PF00249	Myb-like DNA-binding domain	2.2E-33	114	GRMZM2G098179_P01	100	5.47E-227
MSTRG.39007.5	gene_Zm00001d047181		-	MYB	PF00249	Myb-like DNA-binding domain	2.2E-33	114	GRMZM2G098179_P01	100	5.47E-227
MSTRG.39007.6	gene_Zm00001d047181		-	MYB	PF00249	Myb-like DNA-binding domain	2.2E-33	114	GRMZM2G098179_P01	100	5.47E-227
MSTRG.39007.9	gene_Zm00001d047181		-	MYB	PF00249	Myb-like DNA-binding domain	2.2E-33	114	GRMZM2G098179_P01	100	5.47E-227
MSTRG.39037.9	gene_Zm00001d047209		-	CAMTA	PF03859	CG-1 domain	1.1E-39	134.7	GRMZM2G431243_P01	92.8	0
MSTRG.39151.1	gene_Zm00001d047356	MADS-transcription factor 76	-	MIKC	PF00319	SRF-type transcription factor (DNA-binding and dimerisation domain)	6.9E-27	92.5	GRMZM2G070034_P01	100	2.14E-152
MSTRG.39151.1	gene_Zm00001d047356	MADS-transcription factor 76	-	MIKC	PF01486	K-box region	2.8E-23	81.8	GRMZM2G070034_P01	100	2.14E-152
MSTRG.39151.1	gene_Zm00001d047356	MADS-transcription factor 76	-	M_type	PF00319	SRF-type transcription factor (DNA-binding and dimerisation domain)	6.9E-27	92.5	GRMZM2G070034_P01	100	2.14E-152
MSTRG.39151.2	gene_Zm00001d047356	MADS-transcription factor 76	-	MIKC	PF00319	SRF-type transcription factor (DNA-binding and dimerisation domain)	6.8E-27	92.6	GRMZM2G070034_P02	100	8.09E-152
MSTRG.39151.2	gene_Zm00001d047356	MADS-transcription factor 76	-	MIKC	PF01486	K-box region	2.1E-23	82.2	GRMZM2G070034_P02	100	8.09E-152
MSTRG.39151.2	gene_Zm00001d047356	MADS-transcription factor 76	-	M_type	PF00319	SRF-type transcription factor (DNA-binding and dimerisation domain)	6.8E-27	92.6	GRMZM2G070034_P02	100	8.09E-152
MSTRG.39334.1	gene_Zm00001d047563	ethylene insensitive-like1	-	EIL	PF04873	Ethylene insensitive 3	4.5E-132	438.8	GRMZM2G317584_P01	100	0
MSTRG.39341.6	gene_Zm00001d047574	WRKY-transcription factor 65	-	WRKY	PF03106	WRKY DNA -binding domain	1.9E-24	85.6	GRMZM2G030272_P01	90.2	4.4E-117
MSTRG.39341.9	gene_Zm00001d047574	WRKY-transcription factor 65	-	WRKY	PF03106	WRKY DNA -binding domain	5.6E-13	48.9	GRMZM2G030272_P01	87.4	3.56E-80
MSTRG.39350.2	gene_Zm00001d047589	Trihelix-transcription factor 29	-	MYB_related	PF00249	Myb-like DNA-binding domain	4.2E-7	29.9	GRMZM2G326783_P01	100	1.15E-243
MSTRG.39351.1	gene_Zm00001d047587	bZIP-transcription factor 105	-	bZIP	PF00170	bZIP transcription factor	4.4E-8	33	GRMZM2G056099_P01	100	3.58E-205
MSTRG.39351.11	gene_Zm00001d047587	bZIP-transcription factor 105	-	bZIP	PF00170	bZIP transcription factor	2.3E-7	30.7	GRMZM2G056099_P01	100	9.43E-163
MSTRG.39351.9	gene_Zm00001d047587	bZIP-transcription factor 105	-	bZIP	PF00170	bZIP transcription factor	5.1E-8	32.8	GRMZM2G056099_P02	100	9.69E-225
MSTRG.39461.2	gene_Zm00001d047742	MADS-transcription factor 28	-	MIKC	PF00319	SRF-type transcription factor (DNA-binding and dimerisation domain)	8.9E-25	85.8	GRMZM2G128953_P02	97.3	1.18E-94
MSTRG.39461.2	gene_Zm00001d047742	MADS-transcription factor 28	-	MIKC	PF01486	K-box region	1.5E-13	50.6	GRMZM2G128953_P02	97.3	1.18E-94
MSTRG.39461.2	gene_Zm00001d047742	MADS-transcription factor 28	-	M_type	PF00319	SRF-type transcription factor (DNA-binding and dimerisation domain)	8.9E-25	85.8	GRMZM2G128953_P02	97.3	1.18E-94
MSTRG.39461.3	gene_Zm00001d047742	MADS-transcription factor 28	-	MIKC	PF00319	SRF-type transcription factor (DNA-binding and dimerisation domain)	9.4E-25	85.7	GRMZM2G128953_P02	100	1.06E-98
MSTRG.39461.3	gene_Zm00001d047742	MADS-transcription factor 28	-	MIKC	PF01486	K-box region	5.4E-13	48.8	GRMZM2G128953_P02	100	1.06E-98
MSTRG.39461.3	gene_Zm00001d047742	MADS-transcription factor 28	-	M_type	PF00319	SRF-type transcription factor (DNA-binding and dimerisation domain)	9.4E-25	85.7	GRMZM2G128953_P02	100	1.06E-98
MSTRG.39461.4	gene_Zm00001d047742	MADS-transcription factor 28	-	M_type	PF00319	SRF-type transcription factor (DNA-binding and dimerisation domain)	2.9E-25	87.4	GRMZM2G128953_P02	100	1.43E-42
MSTRG.39461.5	gene_Zm00001d047742	MADS-transcription factor 28	-	MIKC	PF00319	SRF-type transcription factor (DNA-binding and dimerisation domain)	9.4E-25	85.7	GRMZM2G128953_P02	100	1.06E-98
MSTRG.39461.5	gene_Zm00001d047742	MADS-transcription factor 28	-	MIKC	PF01486	K-box region	5.4E-13	48.8	GRMZM2G128953_P02	100	1.06E-98
MSTRG.39461.5	gene_Zm00001d047742	MADS-transcription factor 28	-	M_type	PF00319	SRF-type transcription factor (DNA-binding and dimerisation domain)	9.4E-25	85.7	GRMZM2G128953_P02	100	1.06E-98
MSTRG.39461.6	gene_Zm00001d047742	MADS-transcription factor 28	-	MIKC	PF00319	SRF-type transcription factor (DNA-binding and dimerisation domain)	9.4E-25	85.7	GRMZM2G128953_P02	100	1.06E-98
MSTRG.39461.6	gene_Zm00001d047742	MADS-transcription factor 28	-	MIKC	PF01486	K-box region	5.4E-13	48.8	GRMZM2G128953_P02	100	1.06E-98
MSTRG.39461.6	gene_Zm00001d047742	MADS-transcription factor 28	-	M_type	PF00319	SRF-type transcription factor (DNA-binding and dimerisation domain)	9.4E-25	85.7	GRMZM2G128953_P02	100	1.06E-98
MSTRG.39526.3	gene_Zm00001d047813	GRAS-transcription factor 1	-	GRAS	PF03514	GRAS domain family	6.2E-117	390.6	GRMZM2G098784_P01	100	0
MSTRG.39593.2	gene_Zm00001d047895		-	FAR1	PF03101	FAR1 DNA-binding domain	4.7E-16	59.2	GRMZM2G104268_P01	37.9	4.65E-147
MSTRG.39616.1	MSTRG.39616		-	FAR1	PF03101	FAR1 DNA-binding domain	2.0E-15	57.1	GRMZM2G104268_P01	27.1	9.93E-59
MSTRG.39616.2	MSTRG.39616		-	FAR1	PF03101	FAR1 DNA-binding domain	2.0E-15	57.1	GRMZM2G104268_P01	27.1	9.93E-59
MSTRG.39652.1	gene_Zm00001d047967		-	bZIP	PF00170	bZIP transcription factor	1.6E-19	69.6	GRMZM2G157177_P01	87	1.8E-184
MSTRG.39675.3	gene_Zm00001d047999	bHLH-transcription factor 9	-	bHLH	PF00010	Helix-loop-helix DNA-binding domain	4.1E-9	36.1	GRMZM2G180452_P03	80.7	1.01E-148
MSTRG.39706.7	gene_Zm00001d048041	HSF-transcription factor 9	-	HSF	PF00447	HSF-type DNA-binding	1.2E-30	105.8	GRMZM2G026742_P01	99.8	2.7E-296
MSTRG.39709.1	gene_Zm00001d048046	ARR-B-transcription factor 1	-	MYB_related	PF00249	Myb-like DNA-binding domain	3.8E-7	30	GRMZM2G126834_P01	100	0
MSTRG.39724.1	gene_Zm00001d048059	NAC-transcription factor 99	-	NAC	PF02365	No apical meristem (NAM) protein	1.7E-8	35	GRMZM5G894234_P01	100	1.75E-268
MSTRG.39740.1	gene_Zm00001d048082	Zea mays MADS8	-	MIKC	PF00319	SRF-type transcription factor (DNA-binding and dimerisation domain)	5.4E-25	86.5	GRMZM2G099522_P01	94.1	5.34E-93
MSTRG.39740.1	gene_Zm00001d048082	Zea mays MADS8	-	MIKC	PF01486	K-box region	2.1E-26	91.8	GRMZM2G099522_P01	94.1	5.34E-93
MSTRG.39740.1	gene_Zm00001d048082	Zea mays MADS8	-	M_type	PF00319	SRF-type transcription factor (DNA-binding and dimerisation domain)	5.4E-25	86.5	GRMZM2G099522_P01	94.1	5.34E-93
MSTRG.39740.2	gene_Zm00001d048082	Zea mays MADS8	-	MIKC	PF00319	SRF-type transcription factor (DNA-binding and dimerisation domain)	8.8E-25	85.8	GRMZM2G102161_P01	100	2.48E-143
MSTRG.39740.2	gene_Zm00001d048082	Zea mays MADS8	-	MIKC	PF01486	K-box region	7.5E-26	90	GRMZM2G102161_P01	100	2.48E-143
MSTRG.39740.2	gene_Zm00001d048082	Zea mays MADS8	-	M_type	PF00319	SRF-type transcription factor (DNA-binding and dimerisation domain)	8.8E-25	85.8	GRMZM2G102161_P01	100	2.48E-143
MSTRG.39743.2	gene_Zm00001d048083	drooping leaf2	-	YABBY	PF04690	YABBY protein	1.1E-44	152.7	GRMZM2G102218_P01	99	2.63E-150
MSTRG.39838.1	gene_Zm00001d048199	GRAS-transcription factor 45	-	GRAS	PF03514	GRAS domain family	2.0E-124	415.2	GRMZM5G885274_P01	100	0
MSTRG.39919.1	gene_Zm00001d048312	Homeobox-transcription factor 22	-	HB-other	PF00046	Homeobox domain	6.6E-17	61	GRMZM2G178741_P02	100	3.32E-190
MSTRG.39989.1	gene_Zm00001d027222		-	C2H2	PF00096	Zinc finger, C2H2 type	1.9E-6	27.9	AC149818.2_FGP008	100	1.68E-82
MSTRG.39990.1	gene_Zm00001d048400		-	C2H2	PF00096	Zinc finger, C2H2 type	1.6E-8	34.4	AC149818.2_FGP008	100	1.17E-6
MSTRG.39990.2	gene_Zm00001d048400		-	C2H2	PF00096	Zinc finger, C2H2 type	1.6E-8	34.4	AC149818.2_FGP008	96.7	1.13E-33
MSTRG.39995.12	gene_Zm00001d048404	JUMONJI-transcription factor 20	-	C2H2	PF00096	Zinc finger, C2H2 type	1.9E-8	34.1	AC149475.2_FGP005	94	0
MSTRG.4005.2	gene_Zm00001d032384	G2-like-transcription factor 38	-	MYB_related	PF00249	Myb-like DNA-binding domain	1.6E-8	34.4	GRMZM2G113742_P01	100	2.12E-178
MSTRG.40183.1	gene_Zm00001d000358	ARF-transcription factor 21	-	ARF	PF02362	B3 DNA binding domain	1.7E-22	79	GRMZM2G390641_P01	100	0
MSTRG.40183.1	gene_Zm00001d000358	ARF-transcription factor 21	-	ARF	PF06507	Auxin response factor	1.5E-33	114.7	GRMZM2G390641_P01	100	0
MSTRG.40183.1	gene_Zm00001d000358	ARF-transcription factor 21	-	B3	PF02362	B3 DNA binding domain	1.7E-22	79	GRMZM2G390641_P01	100	0
MSTRG.40183.3	gene_Zm00001d000358	ARF-transcription factor 21	-	ARF	PF02362	B3 DNA binding domain	1.7E-22	79	GRMZM2G390641_P01	100	0
MSTRG.40183.3	gene_Zm00001d000358	ARF-transcription factor 21	-	ARF	PF06507	Auxin response factor	1.5E-33	114.7	GRMZM2G390641_P01	100	0
MSTRG.40183.3	gene_Zm00001d000358	ARF-transcription factor 21	-	B3	PF02362	B3 DNA binding domain	1.7E-22	79	GRMZM2G390641_P01	100	0
MSTRG.40184.1	gene_Zm00001d000361	MYB-transcription factor 115	-	MYB	PF00249	Myb-like DNA-binding domain	7.8E-29	99.5	GRMZM2G423833_P01	100	5.7998366165304E-320
MSTRG.40192.1	gene_Zm00001d000247	Homeobox-transcription factor 17	-	HD-ZIP	PF01852	START domain	2.7E-49	167.3	GRMZM2G118063_P03	100	0
MSTRG.40192.1	gene_Zm00001d000247	Homeobox-transcription factor 17	-	HD-ZIP	PF00046	Homeobox domain	1.8E-18	66	GRMZM2G118063_P03	100	0
MSTRG.40192.1	gene_Zm00001d000247	Homeobox-transcription factor 17	-	HB-other	PF00046	Homeobox domain	1.8E-18	66	GRMZM2G118063_P03	100	0
MSTRG.40212.1	gene_Zm00001d000291	bHLH-transcription factor 88	-	bHLH	PF00010	Helix-loop-helix DNA-binding domain	2.8E-9	36.7	GRMZM2G350165_P01	99.7	2.54E-170
MSTRG.40354.1	gene_Zm00001d000184	MYB-related-transcription factor 31	-	MYB_related	PF00249	Myb-like DNA-binding domain	2.9E-11	43.2	GRMZM2G034110_P01	100	5.9E-225
MSTRG.40429.1	gene_Zm00001d000339	AP2-EREBP-transcription factor 92	-	ERF	PF00847	AP2 domain	5.6E-14	52	GRMZM2G174347_P01	100	3.82E-139
MSTRG.40507.2	gene_Zm00001d000112	NAC-transcription factor 125	-	NAC	PF02365	No apical meristem (NAM) protein	1.1E-26	93.4	GRMZM2G123667_P05	100	2.19E-134
MSTRG.40507.4	gene_Zm00001d000112	NAC-transcription factor 125	-	NAC	PF02365	No apical meristem (NAM) protein	1.1E-26	93.4	GRMZM2G123667_P05	100	2.19E-134
MSTRG.4062.2	gene_Zm00001d032453		-	MYB_related	PF00249	Myb-like DNA-binding domain	5.4E-6	26.3	GRMZM2G414159_P01	83	4.05E-284
MSTRG.4091.1	gene_Zm00001d032502	yabby homolog10	-	YABBY	PF04690	YABBY protein	2.3E-62	210.2	GRMZM2G167824_P01	100	5.38E-173
MSTRG.4091.2	gene_Zm00001d032502	yabby homolog10	-	YABBY	PF04690	YABBY protein	5.1E-39	134.3	GRMZM2G167824_P01	100	4.5E-125
MSTRG.413.2	gene_Zm00001d027757	HSF-transcription factor 13	-	HSF	PF00447	HSF-type DNA-binding	6.8E-21	74.5	GRMZM2G165972_P02	100	7.48E-25
MSTRG.4163.1	gene_Zm00001d032578	C2C2-Dof-transcription factor 13	-	Dof	PF02701	Dof domain, zinc finger	3.3E-30	103.9	GRMZM2G456452_P01	100	1.22E-129
MSTRG.4230.1	gene_Zm00001d032681	Homeobox-transcription factor 69	-	HD-ZIP	PF01852	START domain	9.5E-48	162.2	GRMZM2G469551_P01	100	0
MSTRG.4230.1	gene_Zm00001d032681	Homeobox-transcription factor 69	-	HD-ZIP	PF00046	Homeobox domain	1.6E-16	59.7	GRMZM2G469551_P01	100	0
MSTRG.4230.1	gene_Zm00001d032681	Homeobox-transcription factor 69	-	HB-other	PF00046	Homeobox domain	1.6E-16	59.7	GRMZM2G469551_P01	100	0
MSTRG.4239.2	gene_Zm00001d032694	MYB-transcription factor 121	-	MYB_related	PF00249	Myb-like DNA-binding domain	5.1E-6	26.4	GRMZM2G147346_P01	100	4.78E-76
MSTRG.4415.1	gene_Zm00001d032923	HSF-transcription factor 24	-	HSF	PF00447	HSF-type DNA-binding	2.0E-20	73.1	GRMZM2G010871_P03	100	2.47E-153
MSTRG.4415.2	gene_Zm00001d032923	HSF-transcription factor 24	-	HSF	PF00447	HSF-type DNA-binding	2.0E-20	73.1	GRMZM2G010871_P05	97.2	1.96E-77
MSTRG.4415.3	gene_Zm00001d032923	HSF-transcription factor 24	-	HSF	PF00447	HSF-type DNA-binding	2.9E-20	72.5	GRMZM2G010871_P05	98.1	3.32E-77
MSTRG.4415.4	gene_Zm00001d032923	HSF-transcription factor 24	-	HSF	PF00447	HSF-type DNA-binding	2.0E-20	73.1	GRMZM2G010871_P03	100	2.47E-153
MSTRG.4415.8	gene_Zm00001d032923	HSF-transcription factor 24	-	HSF	PF00447	HSF-type DNA-binding	1.0E-30	106.1	GRMZM2G010871_P03	100	1.92E-258
MSTRG.4536.1	gene_Zm00001d033075	MYB-transcription factor 58	-	MYB	PF00249	Myb-like DNA-binding domain	1.1E-31	108.6	AC217264.3_FGP005	100	0
MSTRG.4536.3	gene_Zm00001d033075	MYB-transcription factor 58	-	MYB	PF00249	Myb-like DNA-binding domain	6.5E-24	83.7	AC217264.3_FGP005	99.2	1.37E-83
MSTRG.4610.1	gene_Zm00001d033166	GRAS-transcription factor 16	-	GRAS	PF03514	GRAS domain family	9.7E-105	350.4	GRMZM2G335814_P01	100	0
MSTRG.4648.1	gene_Zm00001d033215	CCAAT-HAP2-transcription factor 26	-	NF-YA	PF02045	CCAAT-binding transcription factor (CBF-B/NF-YA) subunit B	1.1E-27	96.3	GRMZM5G829103_P03	100	1.59E-237
MSTRG.4648.2	gene_Zm00001d033215	CCAAT-HAP2-transcription factor 26	-	NF-YA	PF02045	CCAAT-binding transcription factor (CBF-B/NF-YA) subunit B	1.1E-27	96.3	GRMZM5G829103_P03	100	1.59E-237
MSTRG.4648.5	gene_Zm00001d033215	CCAAT-HAP2-transcription factor 26	-	NF-YA	PF02045	CCAAT-binding transcription factor (CBF-B/NF-YA) subunit B	3.8E-28	97.8	GRMZM5G829103_P06	100	3.56E-116
MSTRG.4648.8	gene_Zm00001d033215	CCAAT-HAP2-transcription factor 26	-	NF-YA	PF02045	CCAAT-binding transcription factor (CBF-B/NF-YA) subunit B	3.8E-28	97.8	GRMZM5G829103_P06	100	3.56E-116
MSTRG.4687.1	gene_Zm00001d033262		-	LSD	PF06943	LSD1 zinc finger	3.9E-36	122.4	GRMZM2G173425_P02	100	3.13E-75
MSTRG.4689.1	gene_Zm00001d033265	MYB-transcription factor 73	-	MYB	PF00249	Myb-like DNA-binding domain	3.9E-25	87.6	GRMZM2G121570_P01	100	5.31E-235
MSTRG.4689.3	gene_Zm00001d033265	MYB-transcription factor 73	-	MYB	PF00249	Myb-like DNA-binding domain	7.4E-16	57.9	GRMZM2G121570_P01	100	6.51E-196
MSTRG.4731.1	gene_Zm00001d033314	ABI3-VP1-transcription factor 30	-	B3	PF02362	B3 DNA binding domain	1.5E-30	104.9	GRMZM2G088427_P01	100	1.99E-251
MSTRG.4734.1	gene_Zm00001d033315		-	B3	PF02362	B3 DNA binding domain	7.7E-23	80.2	GRMZM2G344521_P01	79.2	4.36E-148
MSTRG.4734.6	gene_Zm00001d033315		-	B3	PF02362	B3 DNA binding domain	3.5E-25	87.7	GRMZM2G344521_P01	77.5	1.49E-207
MSTRG.4743.2	gene_Zm00001d033324	ABI3-VP1-transcription factor 25	-	B3	PF02362	B3 DNA binding domain	1.3E-25	89	GRMZM2G344521_P02	100	0
MSTRG.4791.1	gene_Zm00001d033378	Homeobox-transcription factor 33	-	HB-other	PF00046	Homeobox domain	9.7E-7	28.4	GRMZM2G011588_P03	100	0
MSTRG.4808.1	gene_Zm00001d033396	GRF-transcription factor 4	-	GRF	PF08879	WRC	7.1E-21	73.6	GRMZM2G018414_P02	100	3.75E-236
MSTRG.4808.1	gene_Zm00001d033396	GRF-transcription factor 4	-	GRF	PF08880	QLQ	3.7E-8	32.8	GRMZM2G018414_P02	100	3.75E-236
MSTRG.4808.2	gene_Zm00001d033396	GRF-transcription factor 4	-	GRF	PF08879	WRC	5.8E-21	73.8	GRMZM2G018414_P02	100	4.25E-123
MSTRG.4808.2	gene_Zm00001d033396	GRF-transcription factor 4	-	GRF	PF08880	QLQ	7.8E-15	54.2	GRMZM2G018414_P02	100	4.25E-123
MSTRG.481.1	gene_Zm00001d027852	Homeobox-transcription factor 102	-	HB-other	PF00046	Homeobox domain	1.4E-15	56.7	GRMZM2G139963_P01	100	5.81E-185
MSTRG.4818.2	gene_Zm00001d033404	Homeobox-transcription factor 110	-	TALE	PF03789	ELK domain	9.7E-11	41.3	GRMZM2G061101_P01	100	1.25E-256
MSTRG.4818.2	gene_Zm00001d033404	Homeobox-transcription factor 110	-	TALE	PF00046	Homeobox domain	1.5E-6	27.8	GRMZM2G061101_P01	100	1.25E-256
MSTRG.4818.2	gene_Zm00001d033404	Homeobox-transcription factor 110	-	HB-other	PF00046	Homeobox domain	1.5E-6	27.8	GRMZM2G061101_P01	100	1.25E-256
MSTRG.4864.1	gene_Zm00001d033481		-	FAR1	PF03101	FAR1 DNA-binding domain	2.5E-29	101.7	GRMZM2G302323_P01	31.7	1.24E-99
MSTRG.4900.1	gene_Zm00001d033523		-	GATA	PF00320	GATA zinc finger	1.2E-14	53.4	GRMZM2G065896_P01	63.1	1.22E-67
MSTRG.499.4	gene_Zm00001d027874	nuclear transcription factor y subunit a1	-	NF-YA	PF02045	CCAAT-binding transcription factor (CBF-B/NF-YA) subunit B	3.9E-29	101	GRMZM2G000686_P02	100	4.9E-169
MSTRG.499.5	gene_Zm00001d027874	nuclear transcription factor y subunit a1	-	NF-YA	PF02045	CCAAT-binding transcription factor (CBF-B/NF-YA) subunit B	3.2E-29	101.2	GRMZM2G000686_P05	100	6.98E-156
MSTRG.5.15	gene_Zm00001d027233		-	FAR1	PF03101	FAR1 DNA-binding domain	6.0E-6	26.8	GRMZM2G083374_P01	26.5	2.37E-6
MSTRG.5.16	gene_Zm00001d027233		-	FAR1	PF03101	FAR1 DNA-binding domain	6.0E-6	26.8	GRMZM2G083374_P01	26.5	2.37E-6
MSTRG.5.17	gene_Zm00001d027233		-	FAR1	PF03101	FAR1 DNA-binding domain	6.0E-6	26.8	GRMZM2G083374_P01	26.5	2.37E-6
MSTRG.503.1	gene_Zm00001d027878	AP2-EREBP-transcription factor 130	-	AP2	PF00847	AP2 domain	3.0E-22	78.5	GRMZM2G399072_P02	100	4.01E-190
MSTRG.5045.18	gene_Zm00001d033657		-	GRAS	PF03514	GRAS domain family	2.1E-7	30.1	AC234164.1_FGP004	95.5	8.31E-10
MSTRG.5045.42	gene_Zm00001d033657		-	GRAS	PF03514	GRAS domain family	2.1E-7	30.1	AC234164.1_FGP004	95.5	8.31E-10
MSTRG.5045.61	gene_Zm00001d033657		-	GRAS	PF03514	GRAS domain family	2.1E-7	30.1	AC234164.1_FGP004	95.5	8.31E-10
MSTRG.5052.1	gene_Zm00001d033680	dwarf plant8	-	GRAS	PF03514	GRAS domain family	3.2E-138	460.6	GRMZM2G144744_P02	100	4.22E-298
MSTRG.5192.1	gene_Zm00001d033870	bHLH-transcription factor 27	-	bHLH	PF00010	Helix-loop-helix DNA-binding domain	3.0E-8	33.4	GRMZM2G092091_P01	100	4.68E-227
MSTRG.5258.1	gene_Zm00001d033965	WRKY-transcription factor 107	-	WRKY	PF03106	WRKY DNA -binding domain	8.8E-27	93.1	GRMZM2G018487_P02	100	7.77E-276
MSTRG.5334.1	gene_Zm00001d034045	MADS-transcription factor 4	-	MIKC	PF00319	SRF-type transcription factor (DNA-binding and dimerisation domain)	8.5E-26	89	GRMZM2G032339_P02	100	1.9E-171
MSTRG.5334.1	gene_Zm00001d034045	MADS-transcription factor 4	-	MIKC	PF01486	K-box region	1.8E-29	101.6	GRMZM2G032339_P02	100	1.9E-171
MSTRG.5334.1	gene_Zm00001d034045	MADS-transcription factor 4	-	M_type	PF00319	SRF-type transcription factor (DNA-binding and dimerisation domain)	8.5E-26	89	GRMZM2G032339_P02	100	1.9E-171
MSTRG.5337.14	gene_Zm00001d034047	Zea mays MADS24	-	MIKC	PF00319	SRF-type transcription factor (DNA-binding and dimerisation domain)	2.8E-26	90.6	GRMZM2G087095_P01	99	4.77E-70
MSTRG.5337.14	gene_Zm00001d034047	Zea mays MADS24	-	MIKC	PF01486	K-box region	1.7E-18	66.4	GRMZM2G087095_P01	99	4.77E-70
MSTRG.5337.14	gene_Zm00001d034047	Zea mays MADS24	-	M_type	PF00319	SRF-type transcription factor (DNA-binding and dimerisation domain)	2.8E-26	90.6	GRMZM2G087095_P01	99	4.77E-70
MSTRG.5360.3	gene_Zm00001d034073	WRKY-transcription factor 30	-	WRKY	PF03106	WRKY DNA -binding domain	8.5E-28	96.4	GRMZM2G143204_P01	100	1.14E-52
MSTRG.5418.1	gene_Zm00001d034160	G2-like-transcription factor 44	-	MYB_related	PF00249	Myb-like DNA-binding domain	6.0E-6	26.2	GRMZM2G124540_P01	100	4.88E-33
MSTRG.546.1	gene_Zm00001d027924	AP2-EREBP-transcription factor 179	-	ERF	PF00847	AP2 domain	2.2E-10	40.5	GRMZM2G129674_P01	100	1.41E-189
MSTRG.5510.10	gene_Zm00001d034282	FAR1-like-transcription factor 2	-	FAR1	PF03101	FAR1 DNA-binding domain	1.5E-11	44.7	GRMZM2G463730_P02	100	0
MSTRG.5510.11	gene_Zm00001d034282	FAR1-like-transcription factor 2	-	FAR1	PF03101	FAR1 DNA-binding domain	1.1E-21	77.3	GRMZM2G463730_P01	99.5	3.18E-222
MSTRG.5510.12	gene_Zm00001d034282	FAR1-like-transcription factor 2	-	FAR1	PF03101	FAR1 DNA-binding domain	1.5E-11	44.7	GRMZM2G463730_P02	100	0
MSTRG.5565.1	gene_Zm00001d034353	TCP-transcription factor 5	-	TCP	PF03634	TCP family transcription factor	7.6E-34	117.4	GRMZM2G115516_P01	100	1.83E-257
MSTRG.5593.1	MSTRG.5593		-	GATA	PF00320	GATA zinc finger	2.1E-16	59.1	GRMZM2G110295_P01	100	8.51E-82
MSTRG.5661.1	gene_Zm00001d034447	bZIP-transcription factor 41	-	bZIP	PF00170	bZIP transcription factor	3.8E-10	39.6	GRMZM2G019446_P01	100	7.66E-270
MSTRG.5666.1	gene_Zm00001d034455		-	bZIP	PF00170	bZIP transcription factor	2.0E-10	40.5	GRMZM2G016150_P01	100	1.22E-178
MSTRG.5678.1	gene_Zm00001d034502		-	bHLH	PF00010	Helix-loop-helix DNA-binding domain	3.4E-9	36.4	GRMZM2G137358_P01	100	5.66E-145
MSTRG.5729.4	gene_Zm00001d034571	bZIP-transcription factor 29	-	bZIP	PF00170	bZIP transcription factor	3.8E-22	78	GRMZM5G884349_P01	95.1	3.58E-58
MSTRG.5729.5	gene_Zm00001d034571	bZIP-transcription factor 29	-	bZIP	PF00170	bZIP transcription factor	7.9E-22	77	GRMZM5G884349_P01	95.5	8.54E-64
MSTRG.579.2	gene_Zm00001d027957	MADS-transcription factor 68	-	MIKC	PF00319	SRF-type transcription factor (DNA-binding and dimerisation domain)	1.3E-24	85.2	GRMZM2G059102_P04	100	1.37E-152
MSTRG.579.2	gene_Zm00001d027957	MADS-transcription factor 68	-	MIKC	PF01486	K-box region	6.9E-15	54.9	GRMZM2G059102_P04	100	1.37E-152
MSTRG.579.2	gene_Zm00001d027957	MADS-transcription factor 68	-	M_type	PF00319	SRF-type transcription factor (DNA-binding and dimerisation domain)	1.3E-24	85.2	GRMZM2G059102_P04	100	1.37E-152
MSTRG.579.3	gene_Zm00001d027957	MADS-transcription factor 68	-	MIKC	PF00319	SRF-type transcription factor (DNA-binding and dimerisation domain)	1.3E-24	85.2	GRMZM2G059102_P03	100	9.64E-154
MSTRG.579.3	gene_Zm00001d027957	MADS-transcription factor 68	-	MIKC	PF01486	K-box region	1.0E-14	54.3	GRMZM2G059102_P03	100	9.64E-154
MSTRG.579.3	gene_Zm00001d027957	MADS-transcription factor 68	-	M_type	PF00319	SRF-type transcription factor (DNA-binding and dimerisation domain)	1.3E-24	85.2	GRMZM2G059102_P03	100	9.64E-154
MSTRG.579.4	gene_Zm00001d027957	MADS-transcription factor 68	-	MIKC	PF00319	SRF-type transcription factor (DNA-binding and dimerisation domain)	1.0E-24	85.6	GRMZM2G059102_P04	100	5.19E-153
MSTRG.579.4	gene_Zm00001d027957	MADS-transcription factor 68	-	MIKC	PF01486	K-box region	5.6E-15	55.2	GRMZM2G059102_P04	100	5.19E-153
MSTRG.579.4	gene_Zm00001d027957	MADS-transcription factor 68	-	M_type	PF00319	SRF-type transcription factor (DNA-binding and dimerisation domain)	1.0E-24	85.6	GRMZM2G059102_P04	100	5.19E-153
MSTRG.5803.1	gene_Zm00001d034664	GRAS-transcription factor 40	-	GRAS	PF03514	GRAS domain family	4.0E-113	378	GRMZM2G368909_P01	100	0
MSTRG.5803.2	gene_Zm00001d034664	GRAS-transcription factor 40	-	GRAS	PF03514	GRAS domain family	1.6E-113	379.4	GRMZM2G368909_P01	100	0
MSTRG.5803.3	gene_Zm00001d034664	GRAS-transcription factor 40	-	GRAS	PF03514	GRAS domain family	4.0E-113	378	GRMZM2G368909_P01	100	0
MSTRG.5803.5	gene_Zm00001d034664	GRAS-transcription factor 40	-	GRAS	PF03514	GRAS domain family	4.0E-113	378	GRMZM2G368909_P01	100	0
MSTRG.5803.6	gene_Zm00001d034664	GRAS-transcription factor 40	-	GRAS	PF03514	GRAS domain family	1.6E-113	379.4	GRMZM2G368909_P01	100	0
MSTRG.5803.7	gene_Zm00001d034664	GRAS-transcription factor 40	-	GRAS	PF03514	GRAS domain family	4.0E-113	378	GRMZM2G368909_P01	100	0
MSTRG.5803.8	gene_Zm00001d034664	GRAS-transcription factor 40	-	GRAS	PF03514	GRAS domain family	4.0E-113	378	GRMZM2G368909_P01	100	0
MSTRG.5870.1	gene_Zm00001d034751	C2C2-GATA-transcription factor 18	-	GATA	PF00320	GATA zinc finger	3.5E-16	58.4	GRMZM2G114775_P02	100	1.84E-70
MSTRG.5921.1	gene_Zm00001d034813	FAR1-like-transcription factor 3	-	FAR1	PF03101	FAR1 DNA-binding domain	5.4E-16	59	GRMZM2G155980_P02	100	0
MSTRG.5921.2	gene_Zm00001d034813	FAR1-like-transcription factor 3	-	FAR1	PF03101	FAR1 DNA-binding domain	5.4E-16	59	GRMZM2G155980_P01	100	0
MSTRG.5921.3	gene_Zm00001d034813	FAR1-like-transcription factor 3	-	FAR1	PF03101	FAR1 DNA-binding domain	5.4E-16	59	GRMZM2G155980_P02	100	0
MSTRG.5943.1	gene_Zm00001d034838		-	GeBP	PF04504	Protein of unknown function, DUF573	1.9E-6	28.3	GRMZM2G083886_P01	95.7	9.21E-26
MSTRG.5989.2	gene_Zm00001d034888	WRKY-transcription factor 10	-	WRKY	PF03106	WRKY DNA -binding domain	8.5E-26	90	GRMZM2G083717_P01	99.7	1.26E-173
MSTRG.6127.2	gene_Zm00001d023296		-	MYB_related	PF00249	Myb-like DNA-binding domain	5.5E-7	29.5	GRMZM2G320305_P01	100	2.68E-58
MSTRG.6278.1	gene_Zm00001d023465	E2F-DP-transcription factor 211	-	E2F/DP	PF02319	E2F/DP family winged-helix DNA-binding domain	8.1E-24	83.3	GRMZM2G052515_P01	99.7	5.39E-267
MSTRG.6278.2	gene_Zm00001d023465	E2F-DP-transcription factor 211	-	E2F/DP	PF02319	E2F/DP family winged-helix DNA-binding domain	9.1E-24	83.1	GRMZM2G052515_P01	100	2.34E-292
MSTRG.6278.3	gene_Zm00001d023465	E2F-DP-transcription factor 211	-	E2F/DP	PF02319	E2F/DP family winged-helix DNA-binding domain	9.8E-24	83	GRMZM2G052515_P01	100	3.68E-308
MSTRG.6278.4	gene_Zm00001d023465	E2F-DP-transcription factor 211	-	E2F/DP	PF02319	E2F/DP family winged-helix DNA-binding domain	8.1E-24	83.3	GRMZM2G052515_P01	100	6.78E-253
MSTRG.6296.3	gene_Zm00001d023507	bZIP-transcription factor 10	-	bZIP	PF00170	bZIP transcription factor	4.0E-9	36.3	GRMZM2G136266_P01	100	1.45E-202
MSTRG.6322.1	gene_Zm00001d023055		-	GATA	PF00320	GATA zinc finger	1.1E-21	76	GRMZM2G324131_P01	97.7	0
MSTRG.6384.1	gene_Zm00001d023615	WRKY-transcription factor 15	-	WRKY	PF03106	WRKY DNA -binding domain	3.7E-22	78.3	GRMZM2G004060_P01	100	6.67E-223
MSTRG.6384.2	gene_Zm00001d023615	WRKY-transcription factor 15	-	WRKY	PF03106	WRKY DNA -binding domain	3.6E-22	78.3	GRMZM2G004060_P01	98.4	2.92E-221
MSTRG.6384.4	gene_Zm00001d023616		-	WRKY	PF03106	WRKY DNA -binding domain	3.5E-22	78.4	GRMZM2G004060_P01	95.5	6.6E-213
MSTRG.6397.2	gene_Zm00001d023636	C3H-transcription factor 354	-	C3H	PF00642	Zinc finger C-x8-C-x5-C-x3-H type (and similar)	4.0E-30	103	GRMZM2G006493_P01	100	0
MSTRG.6397.3	gene_Zm00001d023636	C3H-transcription factor 354	-	C3H	PF00642	Zinc finger C-x8-C-x5-C-x3-H type (and similar)	5.0E-30	102.7	GRMZM2G006493_P02	100	0
MSTRG.6418.1	gene_Zm00001d023659	ARF-transcription factor 28	-	ARF	PF02362	B3 DNA binding domain	3.7E-23	81.2	GRMZM2G006042_P02	100	0
MSTRG.6418.1	gene_Zm00001d023659	ARF-transcription factor 28	-	ARF	PF06507	Auxin response factor	2.9E-33	113.8	GRMZM2G006042_P02	100	0
MSTRG.6418.1	gene_Zm00001d023659	ARF-transcription factor 28	-	B3	PF02362	B3 DNA binding domain	3.7E-23	81.2	GRMZM2G006042_P02	100	0
MSTRG.6615.1	gene_Zm00001d023932		-	MYB	PF00249	Myb-like DNA-binding domain	5.0E-31	106.5	GRMZM2G052606_P01	99.8	9.46E-224
MSTRG.6615.2	gene_Zm00001d023932		-	MYB	PF00249	Myb-like DNA-binding domain	4.4E-31	106.7	GRMZM2G052606_P01	100	1.07E-224
MSTRG.6645.1	gene_Zm00001d023955	Zea mays MADS1	-	MIKC	PF00319	SRF-type transcription factor (DNA-binding and dimerisation domain)	1.0E-26	92	GRMZM2G010669_P02	94.1	2.42E-159
MSTRG.6645.1	gene_Zm00001d023955	Zea mays MADS1	-	MIKC	PF01486	K-box region	3.4E-25	87.9	GRMZM2G010669_P02	94.1	2.42E-159
MSTRG.6645.1	gene_Zm00001d023955	Zea mays MADS1	-	M_type	PF00319	SRF-type transcription factor (DNA-binding and dimerisation domain)	1.0E-26	92	GRMZM2G010669_P02	94.1	2.42E-159
MSTRG.6645.2	gene_Zm00001d023955	Zea mays MADS1	-	MIKC	PF00319	SRF-type transcription factor (DNA-binding and dimerisation domain)	1.0E-26	92	GRMZM2G010669_P02	94.1	2.42E-159
MSTRG.6645.2	gene_Zm00001d023955	Zea mays MADS1	-	MIKC	PF01486	K-box region	3.4E-25	87.9	GRMZM2G010669_P02	94.1	2.42E-159
MSTRG.6645.2	gene_Zm00001d023955	Zea mays MADS1	-	M_type	PF00319	SRF-type transcription factor (DNA-binding and dimerisation domain)	1.0E-26	92	GRMZM2G010669_P02	94.1	2.42E-159
MSTRG.6719.3	gene_Zm00001d024041	bZIP-transcription factor 37	-	bZIP	PF00170	bZIP transcription factor	6.3E-20	70.9	GRMZM2G088140_P03	100	1.36E-247
MSTRG.6930.2	gene_Zm00001d024275		-	WRKY	PF03106	WRKY DNA -binding domain	1.4E-12	47.7	GRMZM2G106560_P01	34.4	9.42E-8
MSTRG.6965.1	gene_Zm00001d024321	ABI3-VP1-transcription factor 51	-	B3	PF02362	B3 DNA binding domain	5.7E-15	54.9	GRMZM2G173321_P02	100	3.58E-164
MSTRG.6967.1	gene_Zm00001d024323	WRKY-transcription factor 33	-	WRKY	PF03106	WRKY DNA -binding domain	4.5E-25	87.7	GRMZM2G020254_P02	100	7.41E-153
MSTRG.6968.1	gene_Zm00001d024324	AP2-EREBP-transcription factor 54	-	ERF	PF00847	AP2 domain	2.4E-14	53.2	GRMZM2G020054_P01	100	7.94E-102
MSTRG.7007.2	gene_Zm00001d024384		-	SBP	PF03110	SBP domain	8.7E-19	67.4	GRMZM2G061734_P01	93.8	7.24E-42
MSTRG.7007.3	gene_Zm00001d024384		-	SBP	PF03110	SBP domain	8.7E-19	67.4	GRMZM2G061734_P01	93.8	7.24E-42
MSTRG.705.1	gene_Zm00001d028129	grassy tillers1	-	HB-other	PF00046	Homeobox domain	7.5E-16	57.6	GRMZM2G005624_P01	100	2.8E-144
MSTRG.705.6	gene_Zm00001d028129	grassy tillers1	-	HB-other	PF00046	Homeobox domain	7.0E-16	57.7	GRMZM2G005624_P01	95.4	4.75E-141
MSTRG.7068.1	gene_Zm00001d024468	AP2-EREBP-transcription factor 163	-	AP2	PF00847	AP2 domain	1.4E-16	60.3	GRMZM2G022359_P01	100	1.09E-68
MSTRG.7082.1	gene_Zm00001d024488	MYB-transcription factor 155	-	MYB_related	PF00249	Myb-like DNA-binding domain	2.2E-16	59.6	GRMZM2G150680_P01	100	2.57E-108
MSTRG.7082.3	gene_Zm00001d024488	MYB-transcription factor 155	-	MYB_related	PF00249	Myb-like DNA-binding domain	1.0E-16	60.6	GRMZM2G150680_P02	100	1.81E-139
MSTRG.71.15	gene_Zm00001d027317	rolled leaf2	-	HD-ZIP	PF01852	START domain	6.1E-49	166.1	GRMZM2G042250_P02	100	0
MSTRG.71.15	gene_Zm00001d027317	rolled leaf2	-	HD-ZIP	PF00046	Homeobox domain	2.7E-16	59	GRMZM2G042250_P02	100	0
MSTRG.71.15	gene_Zm00001d027317	rolled leaf2	-	HB-other	PF00046	Homeobox domain	2.7E-16	59	GRMZM2G042250_P02	100	0
MSTRG.71.8	gene_Zm00001d027317	rolled leaf2	-	HD-ZIP	PF01852	START domain	6.1E-49	166.1	GRMZM2G042250_P02	100	0
MSTRG.71.8	gene_Zm00001d027317	rolled leaf2	-	HD-ZIP	PF00046	Homeobox domain	2.7E-16	59	GRMZM2G042250_P02	100	0
MSTRG.71.8	gene_Zm00001d027317	rolled leaf2	-	HB-other	PF00046	Homeobox domain	2.7E-16	59	GRMZM2G042250_P02	100	0
MSTRG.7118.2	gene_Zm00001d024522	bHLH-transcription factor 116	-	bHLH	PF00010	Helix-loop-helix DNA-binding domain	4.2E-11	42.5	GRMZM2G042895_P01	97.8	2.25E-149
MSTRG.7133.1	gene_Zm00001d024538		-	MYB	PF00249	Myb-like DNA-binding domain	3.1E-14	52.7
MSTRG.7133.2	gene_Zm00001d024538		-	MYB	PF00249	Myb-like DNA-binding domain	3.1E-14	52.7
MSTRG.7137.1	gene_Zm00001d024543	NAC-transcription factor 61	-	NAC	PF02365	No apical meristem (NAM) protein	2.4E-13	50.6	GRMZM2G003715_P01	100	2.35E-33
MSTRG.7137.2	gene_Zm00001d024543	NAC-transcription factor 61	-	NAC	PF02365	No apical meristem (NAM) protein	5.8E-26	91	GRMZM2G003715_P01	93.6	5.99E-188
MSTRG.7142.1	gene_Zm00001d024546	late hypocotyl elongation protein ortholog1	-	MYB_related	PF00249	Myb-like DNA-binding domain	1.5E-12	47.4	GRMZM2G014902_P01	87.5	0
MSTRG.7196.3	gene_Zm00001d024627	MYB-related-transcription factor 84	-	MYB_related	PF00249	Myb-like DNA-binding domain	4.0E-13	49.2	GRMZM2G108892_P01	100	4.73E-166
MSTRG.7264.1	gene_Zm00001d024703	C3H-transcription factor 324	-	C3H	PF00642	Zinc finger C-x8-C-x5-C-x3-H type (and similar)	7.0E-11	41.6	GRMZM2G005126_P01	100	0
MSTRG.7264.11	gene_Zm00001d024703	C3H-transcription factor 324	-	C3H	PF00642	Zinc finger C-x8-C-x5-C-x3-H type (and similar)	7.0E-11	41.6	GRMZM2G005126_P01	100	0
MSTRG.7264.12	gene_Zm00001d024703	C3H-transcription factor 324	-	C3H	PF00642	Zinc finger C-x8-C-x5-C-x3-H type (and similar)	7.0E-11	41.6	GRMZM2G005126_P01	100	0
MSTRG.7264.13	gene_Zm00001d024703	C3H-transcription factor 324	-	C3H	PF00642	Zinc finger C-x8-C-x5-C-x3-H type (and similar)	7.0E-11	41.6	GRMZM2G005126_P01	100	0
MSTRG.7264.2	gene_Zm00001d024703	C3H-transcription factor 324	-	C3H	PF00642	Zinc finger C-x8-C-x5-C-x3-H type (and similar)	7.0E-11	41.6	GRMZM2G005126_P01	100	0
MSTRG.7264.3	gene_Zm00001d024703	C3H-transcription factor 324	-	C3H	PF00642	Zinc finger C-x8-C-x5-C-x3-H type (and similar)	7.0E-11	41.6	GRMZM2G005126_P01	100	0
MSTRG.7324.1	gene_Zm00001d024784	MYB-transcription factor 149	-	MYB	PF00249	Myb-like DNA-binding domain	1.4E-31	108.2	GRMZM2G127490_P01	100	0
MSTRG.7324.3	gene_Zm00001d024784	MYB-transcription factor 149	-	MYB	PF00249	Myb-like DNA-binding domain	1.4E-31	108.2	GRMZM2G127490_P01	100	0
MSTRG.7346.1	gene_Zm00001d024809	MYB-related-transcription factor 81	-	MYB_related	PF00249	Myb-like DNA-binding domain	1.9E-10	40.6	GRMZM2G121111_P01	100	7.73E-156
MSTRG.7497.1	MSTRG.7497		-	WRKY	PF03106	WRKY DNA -binding domain	7.3E-25	87	GRMZM2G130854_P01	98.3	9.12E-115
MSTRG.7537.2	gene_Zm00001d025041		-	B3	PF02362	B3 DNA binding domain	4.5E-9	36	GRMZM2G109879_P01	55.7	2.26E-67
MSTRG.7685.1	gene_Zm00001d025235	CAMTA-transcription factor 5	-	CAMTA	PF03859	CG-1 domain	1.2E-47	160.3	GRMZM2G143205_P01	91.2	0
MSTRG.772.2	gene_Zm00001d028216	indeterminate floral apex1	-	YABBY	PF04690	YABBY protein	1.5E-46	158.8	GRMZM2G088309_P01	100	6.07E-154
MSTRG.772.3	gene_Zm00001d028216	indeterminate floral apex1	-	YABBY	PF04690	YABBY protein	1.9E-44	151.9	GRMZM2G088309_P02	100	3.0E-155
MSTRG.773.1	gene_Zm00001d028217	Zea mays MADS14	-	MIKC	PF00319	SRF-type transcription factor (DNA-binding and dimerisation domain)	9.5E-25	85.7	GRMZM2G099522_P01	100	4.62E-160
MSTRG.773.1	gene_Zm00001d028217	Zea mays MADS14	-	MIKC	PF01486	K-box region	3.2E-23	81.6	GRMZM2G099522_P01	100	4.62E-160
MSTRG.773.1	gene_Zm00001d028217	Zea mays MADS14	-	M_type	PF00319	SRF-type transcription factor (DNA-binding and dimerisation domain)	9.5E-25	85.7	GRMZM2G099522_P01	100	4.62E-160
MSTRG.7762.1	MSTRG.7762		-	WRKY	PF03106	WRKY DNA -binding domain	7.3E-25	87	GRMZM2G130854_P01	98.3	9.12E-115
MSTRG.7765.5	gene_Zm00001d025339	SF1 binding protein candidate1	-	S1Fa-like	PF04689	DNA binding protein S1FA	1.2E-38	130.9	GRMZM2G147424_P03	100	3.06E-44
MSTRG.7854.1	gene_Zm00001d025450		-	C3H	PF00642	Zinc finger C-x8-C-x5-C-x3-H type (and similar)	4.2E-11	42.3	GRMZM2G021834_P02	85.2	9.37E-84
MSTRG.7854.2	gene_Zm00001d025450		-	C3H	PF00642	Zinc finger C-x8-C-x5-C-x3-H type (and similar)	5.5E-11	41.9	GRMZM2G021834_P02	85.2	9.37E-84
MSTRG.7955.2	gene_Zm00001d025589	bZIP-transcription factor 88	-	bZIP	PF00170	bZIP transcription factor	6.6E-11	42	GRMZM2G425920_P02	100	6.26E-114
MSTRG.7955.3	gene_Zm00001d025589	bZIP-transcription factor 88	-	bZIP	PF00170	bZIP transcription factor	6.3E-11	42.1	GRMZM2G425920_P02	100	6.26E-114
MSTRG.8100.1	gene_Zm00001d025757	NLP-transcription factor 9	-	Nin-like	PF02042	RWP-RK domain	4.9E-25	87.1	GRMZM2G105004_P01	100	0
MSTRG.812.1	gene_Zm00001d028265	cytokinin response regulator8	-	MYB_related	PF00249	Myb-like DNA-binding domain	4.3E-7	29.9	GRMZM2G099797_P01	100	0
MSTRG.812.10	gene_Zm00001d028265	cytokinin response regulator8	-	MYB_related	PF00249	Myb-like DNA-binding domain	3.9E-7	30	GRMZM2G099797_P01	100	0
MSTRG.816.1	gene_Zm00001d028269	HSF-transcription factor 14	-	HSF	PF00447	HSF-type DNA-binding	2.2E-31	108.2	GRMZM2G118485_P01	100	1.1E-276
MSTRG.816.3	gene_Zm00001d028269	HSF-transcription factor 14	-	HSF	PF00447	HSF-type DNA-binding	2.2E-31	108.2	GRMZM2G118485_P02	100	1.31E-284
MSTRG.816.4	gene_Zm00001d028269	HSF-transcription factor 14	-	HSF	PF00447	HSF-type DNA-binding	2.2E-31	108.2	GRMZM2G118485_P01	100	1.1E-276
MSTRG.8195.1	gene_Zm00001d025861	NAC-transcription factor 65	-	NAC	PF02365	No apical meristem (NAM) protein	7.5E-28	97.1	GRMZM2G043813_P01	100	1.84E-226
MSTRG.8259.2	gene_Zm00001d025944	yabby14	-	YABBY	PF04690	YABBY protein	7.1E-65	218.4	GRMZM2G005353_P01	100	5.47E-186
MSTRG.8284.1	gene_Zm00001d025981		-	MYB_related	PF00249	Myb-like DNA-binding domain	4.2E-6	26.7	GRMZM2G427087_P01	100	2.29E-113
MSTRG.8291.2	gene_Zm00001d025988	C2C2-GATA-transcription factor 19	-	GATA	PF00320	GATA zinc finger	1.6E-14	53	GRMZM2G421212_P01	100	0
MSTRG.8372.1	gene_Zm00001d026096	C2C2-Dof-transcription factor 23	-	Dof	PF02701	Dof domain, zinc finger	4.4E-33	113.1	GRMZM2G010290_P02	100	2.6E-210
MSTRG.8381.1	gene_Zm00001d026113	naked endosperm2	-	C2H2	PF00096	Zinc finger, C2H2 type	4.8E-7	29.7	GRMZM5G884137_P02	100	0
MSTRG.8381.20	gene_Zm00001d026113	naked endosperm2	-	C2H2	PF00096	Zinc finger, C2H2 type	5.5E-6	26.4	GRMZM5G884137_P02	100	1.19E-86
MSTRG.8381.4	gene_Zm00001d026113	naked endosperm2	-	C2H2	PF00096	Zinc finger, C2H2 type	4.6E-7	29.8	GRMZM5G884137_P02	100	0
MSTRG.840.1	gene_Zm00001d028297	bHLH-transcription factor 3	-	bHLH	PF00010	Helix-loop-helix DNA-binding domain	1.1E-9	37.9	GRMZM2G180452_P03	100	2.38E-211
MSTRG.8415.1	gene_Zm00001d026147	colored1	-	bHLH	PF00010	Helix-loop-helix DNA-binding domain	7.5E-11	41.7	GRMZM5G822829_P03	85	0
MSTRG.8415.6	gene_Zm00001d026147	colored1	-	bHLH	PF00010	Helix-loop-helix DNA-binding domain	5.8E-11	42.1	GRMZM5G822829_P01	100	6.24E-275
MSTRG.8528.1	gene_Zm00001d026302		-	FAR1	PF03101	FAR1 DNA-binding domain	1.0E-21	77.3	GRMZM2G463730_P02	45.4	2.01E-244
MSTRG.8528.2	gene_Zm00001d026302		-	FAR1	PF03101	FAR1 DNA-binding domain	1.0E-21	77.3	GRMZM2G463730_P02	45.4	2.01E-244
MSTRG.8528.9	gene_Zm00001d026302		-	FAR1	PF03101	FAR1 DNA-binding domain	1.0E-21	77.3	GRMZM2G463730_P02	45.2	3.09E-239
MSTRG.8530.9	gene_Zm00001d026305	CCAAT-HAP2-transcription factor 27	-	NF-YA	PF02045	CCAAT-binding transcription factor (CBF-B/NF-YA) subunit B	1.7E-13	50.9	GRMZM2G126957_P02	100	3.99E-220
MSTRG.8546.5	gene_Zm00001d026317	bHLH-transcription factor 7	-	bHLH	PF00010	Helix-loop-helix DNA-binding domain	1.1E-14	53.9	GRMZM2G042920_P02	96.7	8.57E-127
MSTRG.8587.5	gene_Zm00001d026362	MYB-related-transcription factor 71	-	MYB_related	PF00249	Myb-like DNA-binding domain	3.2E-6	27.1	GRMZM2G448104_P03	99.8	0
MSTRG.8587.6	gene_Zm00001d026362	MYB-related-transcription factor 71	-	MYB_related	PF00249	Myb-like DNA-binding domain	3.2E-6	27.1	GRMZM2G448104_P03	99.8	0
MSTRG.8660.2	gene_Zm00001d026448	AP2-EREBP-transcription factor 212	-	ERF	PF00847	AP2 domain	6.3E-12	45.4	GRMZM2G076602_P01	100	5.27E-87
MSTRG.8692.1	gene_Zm00001d026485	FAR1-like-transcription factor 15	-	FAR1	PF03101	FAR1 DNA-binding domain	7.1E-18	65	GRMZM2G104268_P02	97.5	0
MSTRG.8728.1	gene_Zm00001d026543	C3H-transcription factor 352	-	C3H	PF00642	Zinc finger C-x8-C-x5-C-x3-H type (and similar)	3.2E-19	68.2	GRMZM2G124476_P02	100	2.35E-223
MSTRG.8728.4	gene_Zm00001d026543	C3H-transcription factor 352	-	C3H	PF00642	Zinc finger C-x8-C-x5-C-x3-H type (and similar)	1.1E-15	57	GRMZM2G124476_P01	100	1.47E-168
MSTRG.8728.6	gene_Zm00001d026543	C3H-transcription factor 352	-	C3H	PF00642	Zinc finger C-x8-C-x5-C-x3-H type (and similar)	2.1E-19	68.8	GRMZM2G124476_P02	100	5.13E-224
MSTRG.8776.24	gene_Zm00001d026590	ARF-transcription factor 30	-	ARF	PF02362	B3 DNA binding domain	8.9E-23	80	GRMZM2G078274_P01	94	3.67E-275
MSTRG.8776.24	gene_Zm00001d026590	ARF-transcription factor 30	-	ARF	PF06507	Auxin response factor	1.9E-32	111.2	GRMZM2G078274_P01	94	3.67E-275
MSTRG.8776.24	gene_Zm00001d026590	ARF-transcription factor 30	-	B3	PF02362	B3 DNA binding domain	8.9E-23	80	GRMZM2G078274_P01	94	3.67E-275
MSTRG.8942.2	gene_Zm00001d001838	ABI3-VP1-transcription factor 3	-	B3	PF02362	B3 DNA binding domain	1.6E-12	47	GRMZM2G149940_P01	98.7	5.49E-104
MSTRG.897.4	gene_Zm00001d028380	MYB-related-transcription factor 59	-	MYB_related	PF00249	Myb-like DNA-binding domain	1.3E-7	31.5	GRMZM2G152319_P02	85.3	0
MSTRG.9023.1	gene_Zm00001d001933	C3H-transcription factor 316	-	C3H	PF00642	Zinc finger C-x8-C-x5-C-x3-H type (and similar)	1.8E-16	59.4	GRMZM2G071034_P02	100	1.23E-140
MSTRG.9093.5	gene_Zm00001d002025	AP2-EREBP-transcription factor 24	-	AP2	PF00847	AP2 domain	1.4E-23	82.7	GRMZM2G086573_P01	100	2.45E-260
MSTRG.9138.1	gene_Zm00001d002075	AP2-EREBP-transcription factor 197	-	AP2	PF00847	AP2 domain	1.4E-20	73.2	GRMZM2G174784_P01	100	1.99E-253
MSTRG.9138.2	gene_Zm00001d002075	AP2-EREBP-transcription factor 197	-	AP2	PF00847	AP2 domain	4.7E-15	55.4	GRMZM2G174784_P01	99.7	3.79E-227
MSTRG.9192.4	gene_Zm00001d002143	bZIP-transcription factor 27	-	bZIP	PF00170	bZIP transcription factor	1.4E-7	31.3	GRMZM2G131961_P05	100	1.14E-217
MSTRG.9192.8	gene_Zm00001d002143	bZIP-transcription factor 27	-	bZIP	PF00170	bZIP transcription factor	1.1E-6	28.5	GRMZM2G131961_P01	100	1.12E-263
MSTRG.9192.9	gene_Zm00001d002143	bZIP-transcription factor 27	-	bZIP	PF00170	bZIP transcription factor	1.3E-7	31.4	GRMZM2G131961_P05	100	2.25E-216
MSTRG.9254.1	gene_Zm00001d002234	Homeobox-transcription factor 75	-	HD-ZIP	PF01852	START domain	1.0E-50	172	GRMZM2G001289_P02	100	0
MSTRG.9254.1	gene_Zm00001d002234	Homeobox-transcription factor 75	-	HD-ZIP	PF00046	Homeobox domain	6.3E-17	61	GRMZM2G001289_P02	100	0
MSTRG.9254.1	gene_Zm00001d002234	Homeobox-transcription factor 75	-	HB-other	PF00046	Homeobox domain	6.3E-17	61	GRMZM2G001289_P02	100	0
MSTRG.9293.3	gene_Zm00001d002288	bHLH-transcription factor 148	-	bHLH	PF00010	Helix-loop-helix DNA-binding domain	1.0E-14	54.1	GRMZM2G080054_P03	100	1.1E-128
MSTRG.9407.1	gene_Zm00001d002429	GRF-transcription factor 8	-	GRF	PF08879	WRC	2.0E-21	75.4	GRMZM2G041223_P01	100	1.19E-255
MSTRG.9407.1	gene_Zm00001d002429	GRF-transcription factor 8	-	GRF	PF08880	QLQ	1.7E-14	53.1	GRMZM2G041223_P01	100	1.19E-255
MSTRG.9414.1	gene_Zm00001d002439	G2-like-transcription factor 36	-	MYB_related	PF00249	Myb-like DNA-binding domain	1.5E-9	37.7	GRMZM2G125704_P02	100	1.14E-184
MSTRG.9574.1	gene_Zm00001d002642		-	Dof	PF02701	Dof domain, zinc finger	2.4E-33	113.9	GRMZM2G010290_P02	72.2	2.28E-148
MSTRG.9580.15	gene_Zm00001d002654	naked endosperm1	-	C2H2	PF00096	Zinc finger, C2H2 type	2.8E-6	27.3	GRMZM2G129261_P01	100	0
MSTRG.9587.2	gene_Zm00001d002661	NLP-transcription factor 2	-	Nin-like	PF02042	RWP-RK domain	3.3E-22	78.1	GRMZM2G057131_P02	100	1.21E-259
MSTRG.9657.1	gene_Zm00001d002754	Homeobox-transcription factor 53	-	HB-other	PF00046	Homeobox domain	3.7E-17	61.7	GRMZM2G044752_P05	100	2.92E-100
MSTRG.9686.1	gene_Zm00001d002790	C2C2-GATA-transcription factor 5	-	GATA	PF00320	GATA zinc finger	1.2E-14	53.4	GRMZM2G077002_P01	100	6.52E-305
MSTRG.9689.1	gene_Zm00001d002782		-	MYB_related	PF00249	Myb-like DNA-binding domain	7.7E-7	29	GRMZM2G320827_P01	100	2.05E-117
MSTRG.9698.1	gene_Zm00001d002801	Trihelix-transcription factor 12	-	MYB	PF00249	Myb-like DNA-binding domain	2.9E-6	27.2	GRMZM2G016649_P01	100	0
MSTRG.979.1	MSTRG.979		-	FAR1	PF03101	FAR1 DNA-binding domain	1.8E-19	70.1	GRMZM2G048987_P01	32.5	3.2E-52
MSTRG.9794.1	gene_Zm00001d002934	NAC-transcription factor 103	-	NAC	PF02365	No apical meristem (NAM) protein	6.5E-28	97.3	AC212859.3_FGP008	100	3.11E-202
MSTRG.9809.6	gene_Zm00001d002945	ras-related protein18A1	-	NAC	PF02365	No apical meristem (NAM) protein	5.7E-8	33.4	GRMZM2G176677_P04	100	2.45E-36
MSTRG.9809.9	gene_Zm00001d002945	ras-related protein18A1	-	NAC	PF02365	No apical meristem (NAM) protein	5.7E-8	33.4	GRMZM2G176677_P04	100	2.45E-36
MSTRG.9986.1	gene_Zm00001d003168	MADS-transcription factor 27	-	MIKC	PF00319	SRF-type transcription factor (DNA-binding and dimerisation domain)	1.2E-25	88.6	GRMZM2G135018_P01	100	2.42E-180
MSTRG.9986.1	gene_Zm00001d003168	MADS-transcription factor 27	-	MIKC	PF01486	K-box region	6.4E-15	55	GRMZM2G135018_P01	100	2.42E-180
MSTRG.9986.1	gene_Zm00001d003168	MADS-transcription factor 27	-	M_type	PF00319	SRF-type transcription factor (DNA-binding and dimerisation domain)	1.2E-25	88.6	GRMZM2G135018_P01	100	2.42E-180
MSTRG.9992.2	gene_Zm00001d003176	NLP-transcription factor 3	-	Nin-like	PF02042	RWP-RK domain	4.6E-25	87.2	GRMZM2G031398_P01	99.4	0
transcript_Zm00001d000112_T001	gene_Zm00001d000112	NAC-transcription factor 125	-	NAC	PF02365	No apical meristem (NAM) protein	5.2E-26	91.2	GRMZM2G123667_P02	100	3.94E-268
transcript_Zm00001d000112_T004	gene_Zm00001d000112	NAC-transcription factor 125	-	NAC	PF02365	No apical meristem (NAM) protein	1.2E-26	93.3	GRMZM2G123667_P05	100	1.92E-116
transcript_Zm00001d000179_T001	gene_Zm00001d000179	AP2-EREBP-transcription factor 1	-	ERF	PF00847	AP2 domain	3.6E-12	46.2	GRMZM5G889719_P01	100	2.63E-156
transcript_Zm00001d000184_T001	gene_Zm00001d000184	MYB-related-transcription factor 31	-	MYB_related	PF00249	Myb-like DNA-binding domain	2.9E-11	43.2	GRMZM2G034110_P01	100	5.9E-225
transcript_Zm00001d000236_T001	gene_Zm00001d000236	colored plant1	-	bHLH	PF00010	Helix-loop-helix DNA-binding domain	2.3E-11	43.3	GRMZM2G172795_P01	100	0
transcript_Zm00001d000238_T001	gene_Zm00001d000238	GRF-transcription factor 12	-	GRF	PF08879	WRC	8.3E-20	70.2	GRMZM2G067743_P03	100	6.9E-231
transcript_Zm00001d000238_T001	gene_Zm00001d000238	GRF-transcription factor 12	-	GRF	PF08880	QLQ	9.8E-16	57.1	GRMZM2G067743_P03	100	6.9E-231
transcript_Zm00001d000247_T001	gene_Zm00001d000247	Homeobox-transcription factor 17	-	HD-ZIP	PF01852	START domain	1.3E-32	112.7	GRMZM2G118063_P02	89.4	0
transcript_Zm00001d000247_T001	gene_Zm00001d000247	Homeobox-transcription factor 17	-	HD-ZIP	PF00046	Homeobox domain	2.2E-9	36.9	GRMZM2G118063_P02	89.4	0
transcript_Zm00001d000247_T001	gene_Zm00001d000247	Homeobox-transcription factor 17	-	HB-other	PF00046	Homeobox domain	2.2E-9	36.9	GRMZM2G118063_P02	89.4	0
transcript_Zm00001d000291_T001	gene_Zm00001d000291	bHLH-transcription factor 88	-	bHLH	PF00010	Helix-loop-helix DNA-binding domain	1.5E-9	37.6	GRMZM2G350165_P02	99.6	1.87E-267
transcript_Zm00001d000303_T001	gene_Zm00001d000303	Homeobox-transcription factor 24	-	HB-other	PF00046	Homeobox domain	1.1E-15	57	GRMZM2G166041_P01	100	9.34E-130
transcript_Zm00001d000339_T001	gene_Zm00001d000339	AP2-EREBP-transcription factor 92	-	ERF	PF00847	AP2 domain	5.6E-14	52	GRMZM2G174347_P01	100	3.82E-139
transcript_Zm00001d000344_T001	gene_Zm00001d000344		-	E2F/DP	PF02319	E2F/DP family winged-helix DNA-binding domain	6.9E-20	70.7	GRMZM2G351232_P01	82.6	2.27E-193
transcript_Zm00001d000358_T001	gene_Zm00001d000358	ARF-transcription factor 21	-	ARF	PF02362	B3 DNA binding domain	1.7E-22	79	GRMZM2G390641_P01	100	0
transcript_Zm00001d000358_T001	gene_Zm00001d000358	ARF-transcription factor 21	-	ARF	PF06507	Auxin response factor	1.5E-33	114.7	GRMZM2G390641_P01	100	0
transcript_Zm00001d000358_T001	gene_Zm00001d000358	ARF-transcription factor 21	-	B3	PF02362	B3 DNA binding domain	1.7E-22	79	GRMZM2G390641_P01	100	0
transcript_Zm00001d000361_T001	gene_Zm00001d000361	MYB-transcription factor 115	-	MYB	PF00249	Myb-like DNA-binding domain	7.8E-29	99.5	GRMZM2G423833_P01	100	5.7998366165304E-320
transcript_Zm00001d001824_T001	gene_Zm00001d001824		-	Dof	PF02701	Dof domain, zinc finger	5.0E-33	112.9	GRMZM2G142718_P01	75.6	7.84E-82
transcript_Zm00001d001837_T001	gene_Zm00001d001837	MYB-transcription factor 133	-	MYB	PF00249	Myb-like DNA-binding domain	3.1E-22	78.3	GRMZM2G149958_P01	100	1.12E-188
transcript_Zm00001d001838_T001	gene_Zm00001d001838	ABI3-VP1-transcription factor 3	-	B3	PF02362	B3 DNA binding domain	7.2E-12	44.9	GRMZM2G149940_P01	100	0
transcript_Zm00001d001879_T001	gene_Zm00001d001879	ARF-transcription factor 3	-	ARF	PF02362	B3 DNA binding domain	1.9E-21	75.7	GRMZM2G078274_P03	100	0
transcript_Zm00001d001879_T001	gene_Zm00001d001879	ARF-transcription factor 3	-	ARF	PF06507	Auxin response factor	2.1E-32	111	GRMZM2G078274_P03	100	0
transcript_Zm00001d001879_T001	gene_Zm00001d001879	ARF-transcription factor 3	-	B3	PF02362	B3 DNA binding domain	1.9E-21	75.7	GRMZM2G078274_P03	100	0
transcript_Zm00001d001879_T002	gene_Zm00001d001879	ARF-transcription factor 3	-	ARF	PF02362	B3 DNA binding domain	1.6E-21	76	GRMZM2G078274_P03	99.9	0
transcript_Zm00001d001879_T002	gene_Zm00001d001879	ARF-transcription factor 3	-	ARF	PF06507	Auxin response factor	2.0E-32	111.1	GRMZM2G078274_P03	99.9	0
transcript_Zm00001d001879_T002	gene_Zm00001d001879	ARF-transcription factor 3	-	B3	PF02362	B3 DNA binding domain	1.6E-21	76	GRMZM2G078274_P03	99.9	0
transcript_Zm00001d001879_T005	gene_Zm00001d001879	ARF-transcription factor 3	-	ARF	PF02362	B3 DNA binding domain	2.1E-21	75.6	GRMZM2G078274_P03	100	0
transcript_Zm00001d001879_T005	gene_Zm00001d001879	ARF-transcription factor 3	-	ARF	PF06507	Auxin response factor	2.3E-32	110.9	GRMZM2G078274_P03	100	0
transcript_Zm00001d001879_T005	gene_Zm00001d001879	ARF-transcription factor 3	-	B3	PF02362	B3 DNA binding domain	2.1E-21	75.6	GRMZM2G078274_P03	100	0
transcript_Zm00001d001879_T008	gene_Zm00001d001879	ARF-transcription factor 3	-	ARF	PF02362	B3 DNA binding domain	2.2E-21	75.5	GRMZM2G078274_P03	99.7	0
transcript_Zm00001d001879_T008	gene_Zm00001d001879	ARF-transcription factor 3	-	ARF	PF06507	Auxin response factor	2.4E-32	110.9	GRMZM2G078274_P03	99.7	0
transcript_Zm00001d001879_T008	gene_Zm00001d001879	ARF-transcription factor 3	-	B3	PF02362	B3 DNA binding domain	2.2E-21	75.5	GRMZM2G078274_P03	99.7	0
transcript_Zm00001d001879_T009	gene_Zm00001d001879	ARF-transcription factor 3	-	ARF	PF02362	B3 DNA binding domain	6.7E-22	77.1	GRMZM2G078274_P01	100	0
transcript_Zm00001d001879_T009	gene_Zm00001d001879	ARF-transcription factor 3	-	ARF	PF06507	Auxin response factor	2.2E-32	111	GRMZM2G078274_P01	100	0
transcript_Zm00001d001879_T009	gene_Zm00001d001879	ARF-transcription factor 3	-	B3	PF02362	B3 DNA binding domain	6.7E-22	77.1	GRMZM2G078274_P01	100	0
transcript_Zm00001d001879_T012	gene_Zm00001d001879	ARF-transcription factor 3	-	ARF	PF02362	B3 DNA binding domain	5.9E-22	77.3	GRMZM2G078274_P01	96.2	0
transcript_Zm00001d001879_T012	gene_Zm00001d001879	ARF-transcription factor 3	-	ARF	PF06507	Auxin response factor	2.0E-32	111.1	GRMZM2G078274_P01	96.2	0
transcript_Zm00001d001879_T012	gene_Zm00001d001879	ARF-transcription factor 3	-	B3	PF02362	B3 DNA binding domain	5.9E-22	77.3	GRMZM2G078274_P01	96.2	0
transcript_Zm00001d001879_T014	gene_Zm00001d001879	ARF-transcription factor 3	-	ARF	PF02362	B3 DNA binding domain	9.7E-22	76.6	GRMZM2G078274_P01	100	0
transcript_Zm00001d001879_T014	gene_Zm00001d001879	ARF-transcription factor 3	-	ARF	PF06507	Auxin response factor	2.4E-32	110.8	GRMZM2G078274_P01	100	0
transcript_Zm00001d001879_T014	gene_Zm00001d001879	ARF-transcription factor 3	-	B3	PF02362	B3 DNA binding domain	9.7E-22	76.6	GRMZM2G078274_P01	100	0
transcript_Zm00001d001879_T016	gene_Zm00001d001879	ARF-transcription factor 3	-	ARF	PF02362	B3 DNA binding domain	2.1E-21	75.6	GRMZM2G078274_P03	100	0
transcript_Zm00001d001879_T016	gene_Zm00001d001879	ARF-transcription factor 3	-	ARF	PF06507	Auxin response factor	2.3E-32	110.9	GRMZM2G078274_P03	100	0
transcript_Zm00001d001879_T016	gene_Zm00001d001879	ARF-transcription factor 3	-	B3	PF02362	B3 DNA binding domain	2.1E-21	75.6	GRMZM2G078274_P03	100	0
transcript_Zm00001d001879_T021	gene_Zm00001d001879	ARF-transcription factor 3	-	ARF	PF02362	B3 DNA binding domain	6.7E-22	77.1	GRMZM2G078274_P01	100	0
transcript_Zm00001d001879_T021	gene_Zm00001d001879	ARF-transcription factor 3	-	ARF	PF06507	Auxin response factor	2.2E-32	111	GRMZM2G078274_P01	100	0
transcript_Zm00001d001879_T021	gene_Zm00001d001879	ARF-transcription factor 3	-	B3	PF02362	B3 DNA binding domain	6.7E-22	77.1	GRMZM2G078274_P01	100	0
transcript_Zm00001d001879_T022	gene_Zm00001d001879	ARF-transcription factor 3	-	ARF	PF02362	B3 DNA binding domain	7.5E-22	77	GRMZM2G078274_P01	92	0
transcript_Zm00001d001879_T022	gene_Zm00001d001879	ARF-transcription factor 3	-	ARF	PF06507	Auxin response factor	2.2E-32	111	GRMZM2G078274_P01	92	0
transcript_Zm00001d001879_T022	gene_Zm00001d001879	ARF-transcription factor 3	-	B3	PF02362	B3 DNA binding domain	7.5E-22	77	GRMZM2G078274_P01	92	0
transcript_Zm00001d001879_T025	gene_Zm00001d001879	ARF-transcription factor 3	-	ARF	PF02362	B3 DNA binding domain	2.0E-21	75.6	GRMZM2G078274_P03	100	0
transcript_Zm00001d001879_T025	gene_Zm00001d001879	ARF-transcription factor 3	-	ARF	PF06507	Auxin response factor	2.1E-32	111	GRMZM2G078274_P03	100	0
transcript_Zm00001d001879_T025	gene_Zm00001d001879	ARF-transcription factor 3	-	B3	PF02362	B3 DNA binding domain	2.0E-21	75.6	GRMZM2G078274_P03	100	0
transcript_Zm00001d001879_T026	gene_Zm00001d001879	ARF-transcription factor 3	-	ARF	PF02362	B3 DNA binding domain	4.5E-22	77.7	GRMZM2G078274_P03	99.5	2.02E-272
transcript_Zm00001d001879_T026	gene_Zm00001d001879	ARF-transcription factor 3	-	ARF	PF06507	Auxin response factor	9.5E-33	112.2	GRMZM2G078274_P03	99.5	2.02E-272
transcript_Zm00001d001879_T026	gene_Zm00001d001879	ARF-transcription factor 3	-	B3	PF02362	B3 DNA binding domain	4.5E-22	77.7	GRMZM2G078274_P03	99.5	2.02E-272
transcript_Zm00001d001879_T028	gene_Zm00001d001879	ARF-transcription factor 3	-	ARF	PF02362	B3 DNA binding domain	9.7E-22	76.6	GRMZM2G078274_P01	100	0
transcript_Zm00001d001879_T028	gene_Zm00001d001879	ARF-transcription factor 3	-	ARF	PF06507	Auxin response factor	2.4E-32	110.8	GRMZM2G078274_P01	100	0
transcript_Zm00001d001879_T028	gene_Zm00001d001879	ARF-transcription factor 3	-	B3	PF02362	B3 DNA binding domain	9.7E-22	76.6	GRMZM2G078274_P01	100	0
transcript_Zm00001d001879_T030	gene_Zm00001d001879	ARF-transcription factor 3	-	ARF	PF02362	B3 DNA binding domain	5.4E-22	77.4	GRMZM2G078274_P03	98.7	1.87E-273
transcript_Zm00001d001879_T030	gene_Zm00001d001879	ARF-transcription factor 3	-	ARF	PF06507	Auxin response factor	1.1E-32	112	GRMZM2G078274_P03	98.7	1.87E-273
transcript_Zm00001d001879_T030	gene_Zm00001d001879	ARF-transcription factor 3	-	B3	PF02362	B3 DNA binding domain	5.4E-22	77.4	GRMZM2G078274_P03	98.7	1.87E-273
transcript_Zm00001d001879_T032	gene_Zm00001d001879	ARF-transcription factor 3	-	ARF	PF02362	B3 DNA binding domain	2.0E-21	75.6	GRMZM2G078274_P03	100	0
transcript_Zm00001d001879_T032	gene_Zm00001d001879	ARF-transcription factor 3	-	ARF	PF06507	Auxin response factor	2.1E-32	111	GRMZM2G078274_P03	100	0
transcript_Zm00001d001879_T032	gene_Zm00001d001879	ARF-transcription factor 3	-	B3	PF02362	B3 DNA binding domain	2.0E-21	75.6	GRMZM2G078274_P03	100	0
transcript_Zm00001d001879_T035	gene_Zm00001d001879	ARF-transcription factor 3	-	ARF	PF02362	B3 DNA binding domain	9.7E-22	76.6	GRMZM2G078274_P01	100	0
transcript_Zm00001d001879_T035	gene_Zm00001d001879	ARF-transcription factor 3	-	ARF	PF06507	Auxin response factor	2.4E-32	110.8	GRMZM2G078274_P01	100	0
transcript_Zm00001d001879_T035	gene_Zm00001d001879	ARF-transcription factor 3	-	B3	PF02362	B3 DNA binding domain	9.7E-22	76.6	GRMZM2G078274_P01	100	0
transcript_Zm00001d001879_T036	gene_Zm00001d001879	ARF-transcription factor 3	-	ARF	PF02362	B3 DNA binding domain	9.7E-22	76.6	GRMZM2G078274_P01	100	0
transcript_Zm00001d001879_T036	gene_Zm00001d001879	ARF-transcription factor 3	-	ARF	PF06507	Auxin response factor	2.4E-32	110.8	GRMZM2G078274_P01	100	0
transcript_Zm00001d001879_T036	gene_Zm00001d001879	ARF-transcription factor 3	-	B3	PF02362	B3 DNA binding domain	9.7E-22	76.6	GRMZM2G078274_P01	100	0
transcript_Zm00001d001907_T001	gene_Zm00001d001907		-	ERF	PF00847	AP2 domain	8.5E-14	51.4	GRMZM2G146028_P01	55.2	3.96E-38
transcript_Zm00001d001933_T001	gene_Zm00001d001933	C3H-transcription factor 316	-	C3H	PF00642	Zinc finger C-x8-C-x5-C-x3-H type (and similar)	6.7E-20	70.4	GRMZM2G071034_P01	100	1.36E-194
transcript_Zm00001d001933_T002	gene_Zm00001d001933	C3H-transcription factor 316	-	C3H	PF00642	Zinc finger C-x8-C-x5-C-x3-H type (and similar)	1.8E-16	59.4	GRMZM2G071034_P02	100	1.23E-140
transcript_Zm00001d001936_T001	gene_Zm00001d001936	G2-like-transcription factor 16	-	MYB_related	PF00249	Myb-like DNA-binding domain	3.3E-8	33.4	GRMZM2G035370_P04	100	5.21E-290
transcript_Zm00001d001945_T001	gene_Zm00001d001945	ARF-transcription factor 4	-	ARF	PF02362	B3 DNA binding domain	8.7E-22	76.8	GRMZM2G034840_P02	100	0
transcript_Zm00001d001945_T001	gene_Zm00001d001945	ARF-transcription factor 4	-	ARF	PF06507	Auxin response factor	1.4E-32	111.6	GRMZM2G034840_P02	100	0
transcript_Zm00001d001945_T001	gene_Zm00001d001945	ARF-transcription factor 4	-	B3	PF02362	B3 DNA binding domain	8.7E-22	76.8	GRMZM2G034840_P02	100	0
transcript_Zm00001d001945_T002	gene_Zm00001d001945	ARF-transcription factor 4	-	ARF	PF02362	B3 DNA binding domain	1.5E-19	69.6	GRMZM2G034840_P02	98.7	0
transcript_Zm00001d001945_T002	gene_Zm00001d001945	ARF-transcription factor 4	-	ARF	PF06507	Auxin response factor	1.4E-32	111.6	GRMZM2G034840_P02	98.7	0
transcript_Zm00001d001945_T002	gene_Zm00001d001945	ARF-transcription factor 4	-	B3	PF02362	B3 DNA binding domain	1.5E-19	69.6	GRMZM2G034840_P02	98.7	0
transcript_Zm00001d001945_T004	gene_Zm00001d001945	ARF-transcription factor 4	-	ARF	PF02362	B3 DNA binding domain	8.7E-22	76.8	GRMZM2G034840_P02	100	0
transcript_Zm00001d001945_T004	gene_Zm00001d001945	ARF-transcription factor 4	-	ARF	PF06507	Auxin response factor	1.4E-32	111.6	GRMZM2G034840_P02	100	0
transcript_Zm00001d001945_T004	gene_Zm00001d001945	ARF-transcription factor 4	-	B3	PF02362	B3 DNA binding domain	8.7E-22	76.8	GRMZM2G034840_P02	100	0
transcript_Zm00001d001945_T006	gene_Zm00001d001945	ARF-transcription factor 4	-	ARF	PF02362	B3 DNA binding domain	1.5E-19	69.6	GRMZM2G034840_P02	98.7	0
transcript_Zm00001d001945_T006	gene_Zm00001d001945	ARF-transcription factor 4	-	ARF	PF06507	Auxin response factor	1.4E-32	111.6	GRMZM2G034840_P02	98.7	0
transcript_Zm00001d001945_T006	gene_Zm00001d001945	ARF-transcription factor 4	-	B3	PF02362	B3 DNA binding domain	1.5E-19	69.6	GRMZM2G034840_P02	98.7	0
transcript_Zm00001d001945_T007	gene_Zm00001d001945	ARF-transcription factor 4	-	ARF	PF02362	B3 DNA binding domain	8.7E-22	76.8	GRMZM2G034840_P02	100	0
transcript_Zm00001d001945_T007	gene_Zm00001d001945	ARF-transcription factor 4	-	ARF	PF06507	Auxin response factor	1.4E-32	111.6	GRMZM2G034840_P02	100	0
transcript_Zm00001d001945_T007	gene_Zm00001d001945	ARF-transcription factor 4	-	B3	PF02362	B3 DNA binding domain	8.7E-22	76.8	GRMZM2G034840_P02	100	0
transcript_Zm00001d001945_T009	gene_Zm00001d001945	ARF-transcription factor 4	-	ARF	PF02362	B3 DNA binding domain	8.7E-22	76.8	GRMZM2G034840_P02	100	0
transcript_Zm00001d001945_T009	gene_Zm00001d001945	ARF-transcription factor 4	-	ARF	PF06507	Auxin response factor	1.4E-32	111.6	GRMZM2G034840_P02	100	0
transcript_Zm00001d001945_T009	gene_Zm00001d001945	ARF-transcription factor 4	-	B3	PF02362	B3 DNA binding domain	8.7E-22	76.8	GRMZM2G034840_P02	100	0
transcript_Zm00001d001945_T010	gene_Zm00001d001945	ARF-transcription factor 4	-	ARF	PF02362	B3 DNA binding domain	3.9E-20	71.5	GRMZM2G034840_P01	100	0
transcript_Zm00001d001945_T010	gene_Zm00001d001945	ARF-transcription factor 4	-	ARF	PF06507	Auxin response factor	1.4E-32	111.6	GRMZM2G034840_P01	100	0
transcript_Zm00001d001945_T010	gene_Zm00001d001945	ARF-transcription factor 4	-	B3	PF02362	B3 DNA binding domain	3.9E-20	71.5	GRMZM2G034840_P01	100	0
transcript_Zm00001d001945_T011	gene_Zm00001d001945	ARF-transcription factor 4	-	ARF	PF02362	B3 DNA binding domain	8.7E-22	76.8	GRMZM2G034840_P02	100	0
transcript_Zm00001d001945_T011	gene_Zm00001d001945	ARF-transcription factor 4	-	ARF	PF06507	Auxin response factor	1.4E-32	111.6	GRMZM2G034840_P02	100	0
transcript_Zm00001d001945_T011	gene_Zm00001d001945	ARF-transcription factor 4	-	B3	PF02362	B3 DNA binding domain	8.7E-22	76.8	GRMZM2G034840_P02	100	0
transcript_Zm00001d001945_T012	gene_Zm00001d001945	ARF-transcription factor 4	-	ARF	PF02362	B3 DNA binding domain	8.7E-22	76.8	GRMZM2G034840_P02	100	0
transcript_Zm00001d001945_T012	gene_Zm00001d001945	ARF-transcription factor 4	-	ARF	PF06507	Auxin response factor	1.4E-32	111.6	GRMZM2G034840_P02	100	0
transcript_Zm00001d001945_T012	gene_Zm00001d001945	ARF-transcription factor 4	-	B3	PF02362	B3 DNA binding domain	8.7E-22	76.8	GRMZM2G034840_P02	100	0
transcript_Zm00001d001945_T016	gene_Zm00001d001945	ARF-transcription factor 4	-	ARF	PF02362	B3 DNA binding domain	6.7E-22	77.1	GRMZM2G034840_P02	100	0
transcript_Zm00001d001945_T016	gene_Zm00001d001945	ARF-transcription factor 4	-	ARF	PF06507	Auxin response factor	1.2E-32	111.8	GRMZM2G034840_P02	100	0
transcript_Zm00001d001945_T016	gene_Zm00001d001945	ARF-transcription factor 4	-	B3	PF02362	B3 DNA binding domain	6.7E-22	77.1	GRMZM2G034840_P02	100	0
transcript_Zm00001d001945_T017	gene_Zm00001d001945	ARF-transcription factor 4	-	ARF	PF02362	B3 DNA binding domain	7.7E-22	77	GRMZM2G034840_P02	100	0
transcript_Zm00001d001945_T017	gene_Zm00001d001945	ARF-transcription factor 4	-	ARF	PF06507	Auxin response factor	1.3E-32	111.7	GRMZM2G034840_P02	100	0
transcript_Zm00001d001945_T017	gene_Zm00001d001945	ARF-transcription factor 4	-	B3	PF02362	B3 DNA binding domain	7.7E-22	77	GRMZM2G034840_P02	100	0
transcript_Zm00001d001948_T001	gene_Zm00001d001948	Homeobox-transcription factor 67	-	HB-other	PF00046	Homeobox domain	6.2E-17	61	GRMZM2G047448_P01	100	1.54E-218
transcript_Zm00001d002005_T001	gene_Zm00001d002005	liguleless1	-	SBP	PF03110	SBP domain	4.8E-31	106.7	GRMZM2G036297_P01	100	1.72E-192
transcript_Zm00001d002023_T001	gene_Zm00001d002023	GRAS-transcription factor 35	-	GRAS	PF03514	GRAS domain family	3.2E-21	75.6	GRMZM2G386362_P01	100	1.91E-236
transcript_Zm00001d002025_T001	gene_Zm00001d002025	AP2-EREBP-transcription factor 24	-	AP2	PF00847	AP2 domain	9.5E-13	48.1	GRMZM2G086573_P01	90.9	1.27E-224
transcript_Zm00001d002025_T002	gene_Zm00001d002025	AP2-EREBP-transcription factor 24	-	AP2	PF00847	AP2 domain	3.4E-13	49.5	GRMZM2G086573_P01	98.8	1.22E-162
transcript_Zm00001d002025_T003	gene_Zm00001d002025	AP2-EREBP-transcription factor 24	-	AP2	PF00847	AP2 domain	1.3E-20	73.3	GRMZM2G086573_P01	99.4	1.27E-255
transcript_Zm00001d002025_T004	gene_Zm00001d002025	AP2-EREBP-transcription factor 24	-	AP2	PF00847	AP2 domain	1.2E-20	73.3	GRMZM2G086573_P01	98.9	1.63E-235
transcript_Zm00001d002025_T005	gene_Zm00001d002025	AP2-EREBP-transcription factor 24	-	AP2	PF00847	AP2 domain	1.2E-20	73.3	GRMZM2G086573_P01	98.7	1.33E-234
transcript_Zm00001d002075_T001	gene_Zm00001d002075	AP2-EREBP-transcription factor 197	-	AP2	PF00847	AP2 domain	1.6E-20	73	GRMZM2G174784_P01	90.8	2.36E-243
transcript_Zm00001d002079_T001	gene_Zm00001d002079	AP2-EREBP-transcription factor 47	-	ERF	PF00847	AP2 domain	8.1E-10	38.7	GRMZM2G174917_P01	100	4.68E-105
transcript_Zm00001d002143_T001	gene_Zm00001d002143	bZIP-transcription factor 27	-	bZIP	PF00170	bZIP transcription factor	5.4E-7	29.5	GRMZM2G131961_P02	93.8	3.6E-261
transcript_Zm00001d002143_T004	gene_Zm00001d002143	bZIP-transcription factor 27	-	bZIP	PF00170	bZIP transcription factor	1.7E-7	31.1	GRMZM2G131961_P05	100	1.59E-262
transcript_Zm00001d002234_T001	gene_Zm00001d002234	Homeobox-transcription factor 75	-	HD-ZIP	PF01852	START domain	9.8E-51	172	GRMZM2G001289_P02	99.9	0
transcript_Zm00001d002234_T001	gene_Zm00001d002234	Homeobox-transcription factor 75	-	HD-ZIP	PF00046	Homeobox domain	6.2E-17	61	GRMZM2G001289_P02	99.9	0
transcript_Zm00001d002234_T001	gene_Zm00001d002234	Homeobox-transcription factor 75	-	HB-other	PF00046	Homeobox domain	6.2E-17	61	GRMZM2G001289_P02	99.9	0
transcript_Zm00001d002234_T003	gene_Zm00001d002234	Homeobox-transcription factor 75	-	HD-ZIP	PF01852	START domain	9.8E-51	172	GRMZM2G001289_P02	99.9	0
transcript_Zm00001d002234_T003	gene_Zm00001d002234	Homeobox-transcription factor 75	-	HD-ZIP	PF00046	Homeobox domain	6.2E-17	61	GRMZM2G001289_P02	99.9	0
transcript_Zm00001d002234_T003	gene_Zm00001d002234	Homeobox-transcription factor 75	-	HB-other	PF00046	Homeobox domain	6.2E-17	61	GRMZM2G001289_P02	99.9	0
transcript_Zm00001d002234_T006	gene_Zm00001d002234	Homeobox-transcription factor 75	-	HD-ZIP	PF01852	START domain	8.5E-51	172.2	GRMZM2G001289_P02	99.9	0
transcript_Zm00001d002234_T006	gene_Zm00001d002234	Homeobox-transcription factor 75	-	HD-ZIP	PF00046	Homeobox domain	5.9E-17	61.1	GRMZM2G001289_P02	99.9	0
transcript_Zm00001d002234_T006	gene_Zm00001d002234	Homeobox-transcription factor 75	-	HB-other	PF00046	Homeobox domain	5.9E-17	61.1	GRMZM2G001289_P02	99.9	0
transcript_Zm00001d002234_T008	gene_Zm00001d002234	Homeobox-transcription factor 75	-	HD-ZIP	PF01852	START domain	8.5E-51	172.2	GRMZM2G001289_P02	99.9	0
transcript_Zm00001d002234_T008	gene_Zm00001d002234	Homeobox-transcription factor 75	-	HD-ZIP	PF00046	Homeobox domain	5.9E-17	61.1	GRMZM2G001289_P02	99.9	0
transcript_Zm00001d002234_T008	gene_Zm00001d002234	Homeobox-transcription factor 75	-	HB-other	PF00046	Homeobox domain	5.9E-17	61.1	GRMZM2G001289_P02	99.9	0
transcript_Zm00001d002234_T009	gene_Zm00001d002234	Homeobox-transcription factor 75	-	HD-ZIP	PF01852	START domain	8.5E-51	172.2	GRMZM2G001289_P02	99.9	0
transcript_Zm00001d002234_T009	gene_Zm00001d002234	Homeobox-transcription factor 75	-	HD-ZIP	PF00046	Homeobox domain	5.9E-17	61.1	GRMZM2G001289_P02	99.9	0
transcript_Zm00001d002234_T009	gene_Zm00001d002234	Homeobox-transcription factor 75	-	HB-other	PF00046	Homeobox domain	5.9E-17	61.1	GRMZM2G001289_P02	99.9	0
transcript_Zm00001d002234_T010	gene_Zm00001d002234	Homeobox-transcription factor 75	-	HD-ZIP	PF01852	START domain	5.4E-51	172.8	GRMZM2G001289_P02	85.4	0
transcript_Zm00001d002234_T010	gene_Zm00001d002234	Homeobox-transcription factor 75	-	HD-ZIP	PF00046	Homeobox domain	4.8E-13	48.6	GRMZM2G001289_P02	85.4	0
transcript_Zm00001d002234_T010	gene_Zm00001d002234	Homeobox-transcription factor 75	-	HB-other	PF00046	Homeobox domain	4.8E-13	48.6	GRMZM2G001289_P02	85.4	0
transcript_Zm00001d002234_T011	gene_Zm00001d002234	Homeobox-transcription factor 75	-	HD-ZIP	PF01852	START domain	5.9E-20	71.4	GRMZM2G001289_P01	83.4	0
transcript_Zm00001d002234_T011	gene_Zm00001d002234	Homeobox-transcription factor 75	-	HD-ZIP	PF00046	Homeobox domain	6.1E-12	45	GRMZM2G001289_P01	83.4	0
transcript_Zm00001d002234_T011	gene_Zm00001d002234	Homeobox-transcription factor 75	-	HB-other	PF00046	Homeobox domain	6.1E-12	45	GRMZM2G001289_P01	83.4	0
transcript_Zm00001d002234_T012	gene_Zm00001d002234	Homeobox-transcription factor 75	-	HD-ZIP	PF01852	START domain	5.9E-20	71.4	GRMZM2G001289_P01	83.4	0
transcript_Zm00001d002234_T012	gene_Zm00001d002234	Homeobox-transcription factor 75	-	HD-ZIP	PF00046	Homeobox domain	6.1E-12	45	GRMZM2G001289_P01	83.4	0
transcript_Zm00001d002234_T012	gene_Zm00001d002234	Homeobox-transcription factor 75	-	HB-other	PF00046	Homeobox domain	6.1E-12	45	GRMZM2G001289_P01	83.4	0
transcript_Zm00001d002281_T001	gene_Zm00001d002281	MYB-related-transcription factor 50	-	MYB_related	PF00249	Myb-like DNA-binding domain	1.5E-7	31.3	GRMZM2G337011_P01	100	9.48E-95
transcript_Zm00001d002285_T001	gene_Zm00001d002285	NAC-transcription factor 22	-	NAC	PF02365	No apical meristem (NAM) protein	9.5E-26	90.3	GRMZM2G156977_P01	100	1.74E-218
transcript_Zm00001d002288_T001	gene_Zm00001d002288	bHLH-transcription factor 148	-	bHLH	PF00010	Helix-loop-helix DNA-binding domain	1.0E-14	54.1	GRMZM2G080054_P03	100	1.1E-128
transcript_Zm00001d002288_T002	gene_Zm00001d002288	bHLH-transcription factor 148	-	bHLH	PF00010	Helix-loop-helix DNA-binding domain	1.4E-14	53.7	GRMZM2G080054_P03	100	1.24E-128
transcript_Zm00001d002288_T003	gene_Zm00001d002288	bHLH-transcription factor 148	-	bHLH	PF00010	Helix-loop-helix DNA-binding domain	1.0E-14	54.1	GRMZM2G080054_P03	100	1.1E-128
transcript_Zm00001d002288_T004	gene_Zm00001d002288	bHLH-transcription factor 148	-	bHLH	PF00010	Helix-loop-helix DNA-binding domain	1.0E-14	54.1	GRMZM2G080054_P03	100	1.1E-128
transcript_Zm00001d002288_T005	gene_Zm00001d002288	bHLH-transcription factor 148	-	bHLH	PF00010	Helix-loop-helix DNA-binding domain	1.2E-14	53.9	GRMZM2G080054_P03	100	5.18E-129
transcript_Zm00001d002332_T005	gene_Zm00001d002332	MADS-transcription factor 9	-	MIKC	PF00319	SRF-type transcription factor (DNA-binding and dimerisation domain)	1.2E-25	88.6	GRMZM2G005155_P01	100	3.17E-177
transcript_Zm00001d002332_T005	gene_Zm00001d002332	MADS-transcription factor 9	-	MIKC	PF01486	K-box region	2.2E-14	53.3	GRMZM2G005155_P01	100	3.17E-177
transcript_Zm00001d002332_T005	gene_Zm00001d002332	MADS-transcription factor 9	-	M_type	PF00319	SRF-type transcription factor (DNA-binding and dimerisation domain)	1.2E-25	88.6	GRMZM2G005155_P01	100	3.17E-177
transcript_Zm00001d002332_T006	gene_Zm00001d002332	MADS-transcription factor 9	-	MIKC	PF00319	SRF-type transcription factor (DNA-binding and dimerisation domain)	1.2E-25	88.6	GRMZM2G005155_P01	100	3.17E-177
transcript_Zm00001d002332_T006	gene_Zm00001d002332	MADS-transcription factor 9	-	MIKC	PF01486	K-box region	2.2E-14	53.3	GRMZM2G005155_P01	100	3.17E-177
transcript_Zm00001d002332_T006	gene_Zm00001d002332	MADS-transcription factor 9	-	M_type	PF00319	SRF-type transcription factor (DNA-binding and dimerisation domain)	1.2E-25	88.6	GRMZM2G005155_P01	100	3.17E-177
transcript_Zm00001d002332_T007	gene_Zm00001d002332	MADS-transcription factor 9	-	MIKC	PF00319	SRF-type transcription factor (DNA-binding and dimerisation domain)	1.2E-25	88.6	GRMZM2G005155_P01	100	3.17E-177
transcript_Zm00001d002332_T007	gene_Zm00001d002332	MADS-transcription factor 9	-	MIKC	PF01486	K-box region	2.2E-14	53.3	GRMZM2G005155_P01	100	3.17E-177
transcript_Zm00001d002332_T007	gene_Zm00001d002332	MADS-transcription factor 9	-	M_type	PF00319	SRF-type transcription factor (DNA-binding and dimerisation domain)	1.2E-25	88.6	GRMZM2G005155_P01	100	3.17E-177
transcript_Zm00001d002364_T001	gene_Zm00001d002364	AP2-EREBP-transcription factor 97	-	ERF	PF00847	AP2 domain	5.1E-14	52.1	GRMZM2G068967_P01	100	1.59E-100
transcript_Zm00001d002405_T001	gene_Zm00001d002405	WRKY-transcription factor 50	-	WRKY	PF03106	WRKY DNA -binding domain	1.3E-26	92.6	GRMZM2G071907_P01	100	4.03E-203
transcript_Zm00001d002429_T002	gene_Zm00001d002429	GRF-transcription factor 8	-	GRF	PF08879	WRC	1.8E-21	75.5	GRMZM2G041223_P01	100	6.08E-234
transcript_Zm00001d002429_T002	gene_Zm00001d002429	GRF-transcription factor 8	-	GRF	PF08880	QLQ	1.6E-14	53.2	GRMZM2G041223_P01	100	6.08E-234
transcript_Zm00001d002429_T003	gene_Zm00001d002429	GRF-transcription factor 8	-	GRF	PF08879	WRC	1.8E-21	75.5	GRMZM2G041223_P01	100	6.08E-234
transcript_Zm00001d002429_T003	gene_Zm00001d002429	GRF-transcription factor 8	-	GRF	PF08880	QLQ	1.6E-14	53.2	GRMZM2G041223_P01	100	6.08E-234
transcript_Zm00001d002439_T001	gene_Zm00001d002439	G2-like-transcription factor 36	-	MYB_related	PF00249	Myb-like DNA-binding domain	4.1E-10	39.5	GRMZM2G125704_P02	100	3.78E-80
transcript_Zm00001d002439_T002	gene_Zm00001d002439	G2-like-transcription factor 36	-	MYB_related	PF00249	Myb-like DNA-binding domain	5.9E-10	39	GRMZM2G125704_P02	100	3.19E-93
transcript_Zm00001d002449_T001	gene_Zm00001d002449	Zea floricaula leafy2	-	LFY	PF01698	Floricaula / Leafy protein	4.9E-190	631.5	GRMZM2G180190_P01	100	6.15E-260
transcript_Zm00001d002449_T002	gene_Zm00001d002449	Zea floricaula leafy2	-	LFY	PF01698	Floricaula / Leafy protein	2.9E-9	36.5	GRMZM2G180190_P01	100	1.24E-45
transcript_Zm00001d002452_T001	gene_Zm00001d002452	WRKY-transcription factor 70	-	WRKY	PF03106	WRKY DNA -binding domain	3.5E-26	91.2	GRMZM2G024898_P01	100	7.7600000708256E-317
transcript_Zm00001d002476_T001	gene_Zm00001d002476	MYB-transcription factor 13	-	MYB	PF00249	Myb-like DNA-binding domain	1.4E-31	108.2	GRMZM2G038722_P01	100	1.41E-266
transcript_Zm00001d002482_T001	gene_Zm00001d002482	MYB-related-transcription factor 36	-	MYB	PF00249	Myb-like DNA-binding domain	4.7E-19	68.2	GRMZM2G014534_P01	91.6	4.67E-191
transcript_Zm00001d002492_T001	gene_Zm00001d002492		-	bHLH	PF00010	Helix-loop-helix DNA-binding domain	7.1E-6	25.8	GRMZM2G086474_P02	56.1	3.1E-51
transcript_Zm00001d002545_T002	gene_Zm00001d002545	MYB-related-transcription factor 20	-	MYB_related	PF00249	Myb-like DNA-binding domain	2.4E-14	53.1	GRMZM2G181030_P01	65.8	2.9E-181
transcript_Zm00001d002562_T001	gene_Zm00001d002562	ABI3-VP1-transcription factor 12	-	B3	PF02362	B3 DNA binding domain	1.6E-27	95.2	GRMZM2G102059_P01	100	3.07E-219
transcript_Zm00001d002573_T001	gene_Zm00001d002573	GRAS-transcription factor 52	-	GRAS	PF03514	GRAS domain family	9.8E-90	301	GRMZM2G109869_P01	100	0
transcript_Zm00001d002618_T001	gene_Zm00001d002618	AP2-EREBP-transcription factor 105	-	ERF	PF00847	AP2 domain	1.4E-12	47.5	GRMZM2G042756_P01	100	2.0E-156
transcript_Zm00001d002620_T001	gene_Zm00001d002620	AP2-EREBP-transcription factor 68	-	ERF	PF00847	AP2 domain	2.6E-9	37.1	GRMZM2G368838_P01	100	6.91E-97
transcript_Zm00001d002642_T001	gene_Zm00001d002642		-	Dof	PF02701	Dof domain, zinc finger	3.6E-33	113.4	GRMZM2G010290_P02	69.5	4.21E-134
transcript_Zm00001d002642_T002	gene_Zm00001d002642		-	Dof	PF02701	Dof domain, zinc finger	2.2E-33	114.1	GRMZM2G010290_P02	73.4	3.44E-140
transcript_Zm00001d002649_T001	gene_Zm00001d002649	G2-like-transcription factor 37	-	MYB_related	PF00249	Myb-like DNA-binding domain	5.7E-8	32.7	GRMZM2G069525_P01	94.2	3.48E-206
transcript_Zm00001d002649_T002	gene_Zm00001d002649	G2-like-transcription factor 37	-	MYB_related	PF00249	Myb-like DNA-binding domain	5.7E-8	32.7	GRMZM2G069525_P01	100	1.47E-212
transcript_Zm00001d002654_T002	gene_Zm00001d002654	naked endosperm1	-	C2H2	PF00096	Zinc finger, C2H2 type	2.7E-6	27.4	GRMZM2G129261_P01	100	0
transcript_Zm00001d002654_T005	gene_Zm00001d002654	naked endosperm1	-	C2H2	PF00096	Zinc finger, C2H2 type	3.0E-6	27.3	GRMZM2G129261_P01	100	0
transcript_Zm00001d002654_T007	gene_Zm00001d002654	naked endosperm1	-	C2H2	PF00096	Zinc finger, C2H2 type	3.0E-6	27.3	GRMZM2G129261_P01	100	0
transcript_Zm00001d002654_T010	gene_Zm00001d002654	naked endosperm1	-	C2H2	PF00096	Zinc finger, C2H2 type	2.9E-6	27.3	GRMZM2G129261_P01	94.6	0
transcript_Zm00001d002654_T011	gene_Zm00001d002654	naked endosperm1	-	C2H2	PF00096	Zinc finger, C2H2 type	1.2E-6	28.5	GRMZM2G129261_P01	97.1	0
transcript_Zm00001d002654_T012	gene_Zm00001d002654	naked endosperm1	-	C2H2	PF00096	Zinc finger, C2H2 type	2.6E-6	27.4	GRMZM2G129261_P01	94.6	0
transcript_Zm00001d002654_T013	gene_Zm00001d002654	naked endosperm1	-	C2H2	PF00096	Zinc finger, C2H2 type	2.5E-6	27.5	GRMZM2G129261_P01	100	0
transcript_Zm00001d002654_T015	gene_Zm00001d002654	naked endosperm1	-	C2H2	PF00096	Zinc finger, C2H2 type	3.8E-6	26.9	GRMZM2G129261_P01	100	0
transcript_Zm00001d002654_T017	gene_Zm00001d002654	naked endosperm1	-	C2H2	PF00096	Zinc finger, C2H2 type	1.4E-6	28.2	GRMZM2G129261_P01	97.1	0
transcript_Zm00001d002654_T018	gene_Zm00001d002654	naked endosperm1	-	C2H2	PF00096	Zinc finger, C2H2 type	2.9E-6	27.3	GRMZM2G129261_P01	94.6	0
transcript_Zm00001d002654_T019	gene_Zm00001d002654	naked endosperm1	-	C2H2	PF00096	Zinc finger, C2H2 type	2.6E-6	27.4	GRMZM2G129261_P01	94.6	0
transcript_Zm00001d002654_T021	gene_Zm00001d002654	naked endosperm1	-	C2H2	PF00096	Zinc finger, C2H2 type	3.0E-6	27.3	GRMZM2G129261_P01	94.6	0
transcript_Zm00001d002654_T024	gene_Zm00001d002654	naked endosperm1	-	C2H2	PF00096	Zinc finger, C2H2 type	3.0E-6	27.3	GRMZM2G129261_P01	100	0
transcript_Zm00001d002654_T025	gene_Zm00001d002654	naked endosperm1	-	C2H2	PF00096	Zinc finger, C2H2 type	3.4E-6	27.1	GRMZM2G129261_P01	94.6	0
transcript_Zm00001d002661_T001	gene_Zm00001d002661	NLP-transcription factor 2	-	Nin-like	PF02042	RWP-RK domain	2.8E-22	78.3	GRMZM2G057131_P01	100	2.08E-233
transcript_Zm00001d002661_T004	gene_Zm00001d002661	NLP-transcription factor 2	-	Nin-like	PF02042	RWP-RK domain	9.5E-23	79.8	GRMZM2G057131_P03	94.9	1.15E-95
transcript_Zm00001d002661_T005	gene_Zm00001d002661	NLP-transcription factor 2	-	Nin-like	PF02042	RWP-RK domain	9.3E-23	79.8	GRMZM2G057131_P03	97.4	6.71E-99
transcript_Zm00001d002718_T001	gene_Zm00001d002718	GRAS-transcription factor 31	-	GRAS	PF03514	GRAS domain family	1.9E-81	273.8	GRMZM5G825321_P02	100	0
transcript_Zm00001d002731_T001	gene_Zm00001d002731		-	C2H2	PF00096	Zinc finger, C2H2 type	2.3E-8	33.9	GRMZM2G170520_P01	100	4.75E-211
transcript_Zm00001d002744_T001	gene_Zm00001d002744	AP2-EREBP-transcription factor 6	-	ERF	PF00847	AP2 domain	8.3E-13	48.3	GRMZM2G172936_P01	100	1.12E-113
transcript_Zm00001d002747_T001	gene_Zm00001d002747	AP2-EREBP-transcription factor 185	-	ERF	PF00847	AP2 domain	1.1E-11	44.7	GRMZM2G028969_P01	100	9.53E-147
transcript_Zm00001d002750_T001	gene_Zm00001d002750	MYB-transcription factor 104	-	MYB	PF00249	Myb-like DNA-binding domain	1.3E-23	82.7	GRMZM2G105137_P01	98.5	2.04E-243
transcript_Zm00001d002754_T001	gene_Zm00001d002754	Homeobox-transcription factor 53	-	HB-other	PF00046	Homeobox domain	3.1E-17	62	GRMZM2G044752_P01	100	9.66E-146
transcript_Zm00001d002760_T001	gene_Zm00001d002760	AP2-EREBP-transcription factor 61	-	ERF	PF00847	AP2 domain	9.7E-15	54.4	GRMZM2G475678_P01	100	1.06E-234
transcript_Zm00001d002761_T001	gene_Zm00001d002761	AP2-EREBP-transcription factor 87	-	ERF	PF00847	AP2 domain	2.1E-13	50.2	GRMZM5G805505_P01	100	1.45E-225
transcript_Zm00001d002762_T001	gene_Zm00001d002762	AP2-EREBP-transcription factor 198	-	ERF	PF00847	AP2 domain	1.2E-14	54.2	GRMZM2G055180_P01	100	2.02E-182
transcript_Zm00001d002782_T001	gene_Zm00001d002782		-	MYB_related	PF00249	Myb-like DNA-binding domain	7.7E-7	29	GRMZM2G320827_P01	100	2.05E-117
transcript_Zm00001d002790_T001	gene_Zm00001d002790	C2C2-GATA-transcription factor 5	-	GATA	PF00320	GATA zinc finger	3.3E-10	39.2	GRMZM2G077002_P01	98.9	7.24E-183
transcript_Zm00001d002794_T001	gene_Zm00001d002794	WRKY-transcription factor 101	-	WRKY	PF03106	WRKY DNA -binding domain	5.0E-25	87.5	GRMZM2G123387_P01	100	2.75E-203
transcript_Zm00001d002799_T001	gene_Zm00001d002799	Homeobox-transcription factor 66	-	HB-other	PF00046	Homeobox domain	3.9E-17	61.7	GRMZM2G351330_P01	100	2.32E-126
transcript_Zm00001d002801_T001	gene_Zm00001d002801	Trihelix-transcription factor 12	-	MYB	PF00249	Myb-like DNA-binding domain	3.1E-6	27.1	GRMZM2G016649_P01	98.2	0
transcript_Zm00001d002806_T001	gene_Zm00001d002806	double B-box zinc finger protein2	-	DBB	PF00643	B-box zinc finger	2.8E-12	46.4	GRMZM2G131982_P02	100	2.45E-193
transcript_Zm00001d002811_T001	gene_Zm00001d002811	C2C2-GATA-transcription factor 11	-	GATA	PF00320	GATA zinc finger	1.0E-17	63.3	GRMZM2G404973_P01	100	3.79E-260
transcript_Zm00001d002811_T002	gene_Zm00001d002811	C2C2-GATA-transcription factor 11	-	GATA	PF00320	GATA zinc finger	1.1E-17	63.2	GRMZM2G404973_P01	100	1.62E-272
transcript_Zm00001d002818_T001	gene_Zm00001d002818	TCP-transcription factor 34	-	TCP	PF03634	TCP family transcription factor	3.9E-17	63.1	AC234521.1_FGP006	88.2	2.62E-145
transcript_Zm00001d002828_T001	gene_Zm00001d002828	NAC-transcription factor 131	-	NAC	PF02365	No apical meristem (NAM) protein	1.2E-28	99.6	GRMZM2G178998_P01	100	2.45E-268
transcript_Zm00001d002829_T001	gene_Zm00001d002829	C2C2-YABBY-transcription factor 1	-	YABBY	PF04690	YABBY protein	3.2E-67	226	GRMZM2G054795_P01	100	3.55E-175
transcript_Zm00001d002843_T001	gene_Zm00001d002843	MYB-transcription factor 54	-	MYB	PF00249	Myb-like DNA-binding domain	4.0E-31	106.8	GRMZM2G123202_P01	100	3.45E-201
transcript_Zm00001d002843_T002	gene_Zm00001d002843	MYB-transcription factor 54	-	MYB_related	PF00249	Myb-like DNA-binding domain	3.9E-7	30	GRMZM2G001106_P01	74.6	4.66E-19
transcript_Zm00001d002867_T001	gene_Zm00001d002867	AP2-EREBP-transcription factor 154	-	ERF	PF00847	AP2 domain	4.6E-12	45.9	GRMZM2G026926_P01	100	5.72E-299
transcript_Zm00001d002929_T001	gene_Zm00001d002929	ARF-transcription factor 5	-	ARF	PF02362	B3 DNA binding domain	2.8E-22	78.4	GRMZM5G808366_P01	100	0
transcript_Zm00001d002929_T001	gene_Zm00001d002929	ARF-transcription factor 5	-	ARF	PF06507	Auxin response factor	5.1E-11	42.5	GRMZM5G808366_P01	100	0
transcript_Zm00001d002929_T001	gene_Zm00001d002929	ARF-transcription factor 5	-	B3	PF02362	B3 DNA binding domain	2.8E-22	78.4	GRMZM5G808366_P01	100	0
transcript_Zm00001d002934_T001	gene_Zm00001d002934	NAC-transcription factor 103	-	NAC	PF02365	No apical meristem (NAM) protein	7.0E-28	97.2	AC212859.3_FGP008	97.6	1.66E-199
transcript_Zm00001d002945_T001	gene_Zm00001d002945	ras-related protein18A1	-	NAC	PF02365	No apical meristem (NAM) protein	3.8E-26	91.6	GRMZM2G176677_P02	100	7.9700000000002E-311
transcript_Zm00001d002945_T002	gene_Zm00001d002945	ras-related protein18A1	-	NAC	PF02365	No apical meristem (NAM) protein	3.8E-26	91.6	GRMZM2G176677_P02	100	7.9700000000002E-311
transcript_Zm00001d002945_T005	gene_Zm00001d002945	ras-related protein18A1	-	NAC	PF02365	No apical meristem (NAM) protein	3.8E-26	91.6	GRMZM2G176677_P02	100	7.9700000000002E-311
transcript_Zm00001d002945_T007	gene_Zm00001d002945	ras-related protein18A1	-	NAC	PF02365	No apical meristem (NAM) protein	8.5E-15	55.2	GRMZM2G176677_P02	90.7	2.1E-271
transcript_Zm00001d002945_T008	gene_Zm00001d002945	ras-related protein18A1	-	NAC	PF02365	No apical meristem (NAM) protein	3.8E-26	91.6	GRMZM2G176677_P02	100	7.9700000000002E-311
transcript_Zm00001d002945_T009	gene_Zm00001d002945	ras-related protein18A1	-	NAC	PF02365	No apical meristem (NAM) protein	3.8E-26	91.6	GRMZM2G176677_P02	100	7.9700000000002E-311
transcript_Zm00001d002945_T010	gene_Zm00001d002945	ras-related protein18A1	-	NAC	PF02365	No apical meristem (NAM) protein	3.8E-26	91.6	GRMZM2G176677_P02	100	7.9700000000002E-311
transcript_Zm00001d002945_T012	gene_Zm00001d002945	ras-related protein18A1	-	NAC	PF02365	No apical meristem (NAM) protein	2.1E-26	92.5	GRMZM2G176677_P02	100	4.26E-227
transcript_Zm00001d003011_T001	gene_Zm00001d003011	ARF-transcription factor 6	-	ARF	PF02362	B3 DNA binding domain	5.4E-18	64.6	GRMZM2G122614_P01	99.5	3.2E-141
transcript_Zm00001d003011_T001	gene_Zm00001d003011	ARF-transcription factor 6	-	ARF	PF06507	Auxin response factor	1.0E-8	35.1	GRMZM2G122614_P01	99.5	3.2E-141
transcript_Zm00001d003011_T001	gene_Zm00001d003011	ARF-transcription factor 6	-	B3	PF02362	B3 DNA binding domain	5.4E-18	64.6	GRMZM2G122614_P01	99.5	3.2E-141
transcript_Zm00001d003037_T001	gene_Zm00001d003037		-	MYB_related	PF00249	Myb-like DNA-binding domain	4.5E-9	36.2	GRMZM5G869984_P02	71.2	9.39E-149
transcript_Zm00001d003037_T002	gene_Zm00001d003037		-	MYB_related	PF00249	Myb-like DNA-binding domain	4.8E-9	36.1	GRMZM5G869984_P02	71.8	1.07E-155
transcript_Zm00001d003052_T001	gene_Zm00001d003052	NAC-transcription factor 36	-	NAC	PF02365	No apical meristem (NAM) protein	3.6E-27	94.9	GRMZM2G081930_P01	100	2.31E-222
transcript_Zm00001d003064_T001	gene_Zm00001d003064	MYB-transcription factor 72	-	MYB	PF00249	Myb-like DNA-binding domain	1.6E-31	108	GRMZM2G048295_P01	100	2.96E-164
transcript_Zm00001d003080_T001	gene_Zm00001d003080	NAC-transcription factor 34	-	NAC	PF02365	No apical meristem (NAM) protein	5.7E-11	43	AC208663.3_FGP002	100	3.58E-286
transcript_Zm00001d003162_T001	gene_Zm00001d003162	C2C2-CO-like-transcription factor 11	-	DBB	PF00643	B-box zinc finger	1.9E-12	47	GRMZM2G095598_P01	100	8.51E-200
transcript_Zm00001d003162_T001	gene_Zm00001d003162	C2C2-CO-like-transcription factor 11	-	CO-like	PF00643	B-box zinc finger	1.9E-12	47	GRMZM2G095598_P01	100	8.51E-200
transcript_Zm00001d003162_T001	gene_Zm00001d003162	C2C2-CO-like-transcription factor 11	-	CO-like	PF06203	CCT motif	5.8E-18	64.5	GRMZM2G095598_P01	100	8.51E-200
transcript_Zm00001d003168_T001	gene_Zm00001d003168	MADS-transcription factor 27	-	MIKC	PF00319	SRF-type transcription factor (DNA-binding and dimerisation domain)	1.1E-25	88.7	GRMZM2G135018_P01	94.5	2.33E-170
transcript_Zm00001d003168_T001	gene_Zm00001d003168	MADS-transcription factor 27	-	MIKC	PF01486	K-box region	2.3E-12	46.8	GRMZM2G135018_P01	94.5	2.33E-170
transcript_Zm00001d003168_T001	gene_Zm00001d003168	MADS-transcription factor 27	-	M_type	PF00319	SRF-type transcription factor (DNA-binding and dimerisation domain)	1.1E-25	88.7	GRMZM2G135018_P01	94.5	2.33E-170
transcript_Zm00001d003176_T001	gene_Zm00001d003176	NLP-transcription factor 3	-	Nin-like	PF02042	RWP-RK domain	4.9E-25	87.1	GRMZM2G031398_P01	97.4	0
transcript_Zm00001d003180_T001	gene_Zm00001d003180	bZIP-transcription factor 121	-	bZIP	PF00170	bZIP transcription factor	1.7E-9	37.5	GRMZM2G112483_P01	100	7.64E-223
transcript_Zm00001d003180_T002	gene_Zm00001d003180	bZIP-transcription factor 121	-	bZIP	PF00170	bZIP transcription factor	7.0E-10	38.7	GRMZM2G112483_P02	100	3.82E-168
transcript_Zm00001d003180_T003	gene_Zm00001d003180	bZIP-transcription factor 121	-	bZIP	PF00170	bZIP transcription factor	1.5E-9	37.7	GRMZM2G112483_P02	100	1.27E-77
transcript_Zm00001d003180_T004	gene_Zm00001d003180	bZIP-transcription factor 121	-	bZIP	PF00170	bZIP transcription factor	4.0E-9	36.3	GRMZM2G112483_P01	100	2.73E-132
transcript_Zm00001d003195_T001	gene_Zm00001d003195	double B-box zinc finger protein1	-	DBB	PF00643	B-box zinc finger	2.6E-7	30.6	GRMZM2G018876_P01	56.8	5.53E-87
transcript_Zm00001d003284_T003	gene_Zm00001d003284	MYB-related-transcription factor 93	-	MYB_related	PF00249	Myb-like DNA-binding domain	2.7E-9	36.9	GRMZM2G304840_P01	43.7	6.21E-13
transcript_Zm00001d003293_T001	gene_Zm00001d003293	NAC-transcription factor 111	-	NAC	PF02365	No apical meristem (NAM) protein	1.6E-11	44.7	GRMZM2G450445_P02	86.3	4.82E-275
transcript_Zm00001d003302_T001	gene_Zm00001d003302		-	FAR1	PF03101	FAR1 DNA-binding domain	1.9E-19	70	GRMZM2G104268_P01	38.9	3.38E-167
transcript_Zm00001d003331_T001	gene_Zm00001d003331	WRKY-transcription factor 72	-	WRKY	PF03106	WRKY DNA -binding domain	2.0E-48	162.5	GRMZM5G816457_P01	100	0
transcript_Zm00001d003331_T002	gene_Zm00001d003331	WRKY-transcription factor 72	-	WRKY	PF03106	WRKY DNA -binding domain	1.9E-48	162.5	GRMZM5G816457_P01	98.3	0
transcript_Zm00001d003341_T001	gene_Zm00001d003341		-	C2H2	PF00096	Zinc finger, C2H2 type	1.6E-6	28.1	AC185655.3_FGP004	100	0
transcript_Zm00001d003409_T001	gene_Zm00001d003409	MADS-transcription factor 63	-	M_type	PF00319	SRF-type transcription factor (DNA-binding and dimerisation domain)	1.3E-26	91.6	GRMZM2G032905_P01	100	4.63E-56
transcript_Zm00001d003412_T001	gene_Zm00001d003412	MYB-transcription factor 49	-	MYB	PF00249	Myb-like DNA-binding domain	4.9E-33	112.9	GRMZM2G032655_P01	100	5.85E-243
transcript_Zm00001d003414_T001	gene_Zm00001d003414	NAC-transcription factor 32	-	NAC	PF02365	No apical meristem (NAM) protein	1.2E-28	99.6	GRMZM2G009892_P02	100	7.18E-226
transcript_Zm00001d003414_T002	gene_Zm00001d003414	NAC-transcription factor 32	-	NAC	PF02365	No apical meristem (NAM) protein	1.2E-28	99.6	GRMZM2G009892_P02	100	7.18E-226
transcript_Zm00001d003451_T001	gene_Zm00001d003451	EIL-transcription factor 7	-	EIL	PF04873	Ethylene insensitive 3	4.9E-113	376.5	GRMZM2G044322_P01	100	0
transcript_Zm00001d003496_T001	gene_Zm00001d003496	MYB-related-transcription factor 105	-	MYB_related	PF00249	Myb-like DNA-binding domain	4.3E-7	29.9	GRMZM2G471039_P01	100	1.06E-182
transcript_Zm00001d003553_T001	gene_Zm00001d003553	GRAS-transcription factor 51	-	GRAS	PF03514	GRAS domain family	5.1E-90	302	GRMZM2G028608_P01	100	0
transcript_Zm00001d003583_T001	gene_Zm00001d003583	NAC-transcription factor 71	-	NAC	PF02365	No apical meristem (NAM) protein	1.3E-27	96.3	GRMZM2G099144_P01	100	3.92E-251
transcript_Zm00001d003601_T001	gene_Zm00001d003601	ABI3-VP1-transcription factor 17	-	ARF	PF02362	B3 DNA binding domain	8.0E-23	80.1	GRMZM2G017187_P02	100	0
transcript_Zm00001d003601_T001	gene_Zm00001d003601	ABI3-VP1-transcription factor 17	-	ARF	PF06507	Auxin response factor	1.2E-32	111.9	GRMZM2G017187_P02	100	0
transcript_Zm00001d003601_T001	gene_Zm00001d003601	ABI3-VP1-transcription factor 17	-	B3	PF02362	B3 DNA binding domain	8.0E-23	80.1	GRMZM2G017187_P02	100	0
transcript_Zm00001d003601_T002	gene_Zm00001d003601	ABI3-VP1-transcription factor 17	-	ARF	PF02362	B3 DNA binding domain	2.0E-22	78.8	GRMZM2G017187_P02	100	1.1E-281
transcript_Zm00001d003601_T002	gene_Zm00001d003601	ABI3-VP1-transcription factor 17	-	ARF	PF06507	Auxin response factor	6.3E-33	112.7	GRMZM2G017187_P02	100	1.1E-281
transcript_Zm00001d003601_T002	gene_Zm00001d003601	ABI3-VP1-transcription factor 17	-	B3	PF02362	B3 DNA binding domain	2.0E-22	78.8	GRMZM2G017187_P02	100	1.1E-281
transcript_Zm00001d003601_T003	gene_Zm00001d003601	ABI3-VP1-transcription factor 17	-	B3	PF02362	B3 DNA binding domain	8.6E-23	80	GRMZM2G017187_P01	100	6.32E-199
transcript_Zm00001d003601_T004	gene_Zm00001d003601	ABI3-VP1-transcription factor 17	-	ARF	PF02362	B3 DNA binding domain	1.8E-22	79	GRMZM2G017187_P02	99	4.0E-292
transcript_Zm00001d003601_T004	gene_Zm00001d003601	ABI3-VP1-transcription factor 17	-	ARF	PF06507	Auxin response factor	5.7E-33	112.9	GRMZM2G017187_P02	99	4.0E-292
transcript_Zm00001d003601_T004	gene_Zm00001d003601	ABI3-VP1-transcription factor 17	-	B3	PF02362	B3 DNA binding domain	1.8E-22	79	GRMZM2G017187_P02	99	4.0E-292
transcript_Zm00001d003601_T006	gene_Zm00001d003601	ABI3-VP1-transcription factor 17	-	ARF	PF02362	B3 DNA binding domain	8.3E-23	80	GRMZM2G017187_P02	100	0
transcript_Zm00001d003601_T006	gene_Zm00001d003601	ABI3-VP1-transcription factor 17	-	ARF	PF06507	Auxin response factor	1.2E-32	111.8	GRMZM2G017187_P02	100	0
transcript_Zm00001d003601_T006	gene_Zm00001d003601	ABI3-VP1-transcription factor 17	-	B3	PF02362	B3 DNA binding domain	8.3E-23	80	GRMZM2G017187_P02	100	0
transcript_Zm00001d003601_T007	gene_Zm00001d003601	ABI3-VP1-transcription factor 17	-	ARF	PF02362	B3 DNA binding domain	3.5E-22	78.1	GRMZM2G017187_P02	99.8	0
transcript_Zm00001d003601_T007	gene_Zm00001d003601	ABI3-VP1-transcription factor 17	-	ARF	PF06507	Auxin response factor	9.8E-33	112.1	GRMZM2G017187_P02	99.8	0
transcript_Zm00001d003601_T007	gene_Zm00001d003601	ABI3-VP1-transcription factor 17	-	B3	PF02362	B3 DNA binding domain	3.5E-22	78.1	GRMZM2G017187_P02	99.8	0
transcript_Zm00001d003604_T001	gene_Zm00001d003604		-	bHLH	PF00010	Helix-loop-helix DNA-binding domain	2.5E-12	46.4	GRMZM2G355469_P01	77.8	6.05E-152
transcript_Zm00001d003616_T003	gene_Zm00001d003616		-	C3H	PF00642	Zinc finger C-x8-C-x5-C-x3-H type (and similar)	2.6E-13	49.4	GRMZM2G021834_P02	83.2	1.84E-100
transcript_Zm00001d003616_T005	gene_Zm00001d003616		-	C3H	PF00642	Zinc finger C-x8-C-x5-C-x3-H type (and similar)	2.4E-13	49.5	GRMZM2G021834_P02	83.2	1.84E-100
transcript_Zm00001d003616_T010	gene_Zm00001d003616		-	C3H	PF00642	Zinc finger C-x8-C-x5-C-x3-H type (and similar)	5.7E-12	45.1	GRMZM2G021834_P02	99.7	1.96E-147
transcript_Zm00001d003616_T011	gene_Zm00001d003616		-	C3H	PF00642	Zinc finger C-x8-C-x5-C-x3-H type (and similar)	2.1E-13	49.7	GRMZM2G021834_P02	83.2	1.84E-100
transcript_Zm00001d003616_T012	gene_Zm00001d003616		-	C3H	PF00642	Zinc finger C-x8-C-x5-C-x3-H type (and similar)	2.8E-13	49.3	GRMZM2G021834_P02	83.2	1.84E-100
transcript_Zm00001d003616_T014	gene_Zm00001d003616		-	C3H	PF00642	Zinc finger C-x8-C-x5-C-x3-H type (and similar)	6.6E-12	44.9	GRMZM2G021834_P02	99.7	1.96E-147
transcript_Zm00001d003616_T015	gene_Zm00001d003616		-	C3H	PF00642	Zinc finger C-x8-C-x5-C-x3-H type (and similar)	2.5E-13	49.4	GRMZM2G021834_P02	83.2	1.84E-100
transcript_Zm00001d003616_T016	gene_Zm00001d003616		-	C3H	PF00642	Zinc finger C-x8-C-x5-C-x3-H type (and similar)	5.2E-12	45.2	GRMZM2G021834_P02	99.7	1.96E-147
transcript_Zm00001d003616_T017	gene_Zm00001d003616		-	C3H	PF00642	Zinc finger C-x8-C-x5-C-x3-H type (and similar)	2.5E-13	49.4	GRMZM2G021834_P02	83.2	1.84E-100
transcript_Zm00001d003616_T018	gene_Zm00001d003616		-	C3H	PF00642	Zinc finger C-x8-C-x5-C-x3-H type (and similar)	4.4E-13	48.6	GRMZM2G021834_P02	99.3	1.02E-78
transcript_Zm00001d003616_T019	gene_Zm00001d003616		-	C3H	PF00642	Zinc finger C-x8-C-x5-C-x3-H type (and similar)	2.6E-13	49.4	GRMZM2G021834_P02	83.2	1.84E-100
transcript_Zm00001d003616_T022	gene_Zm00001d003616		-	C3H	PF00642	Zinc finger C-x8-C-x5-C-x3-H type (and similar)	4.4E-12	45.5	GRMZM2G021834_P02	99.7	1.96E-147
transcript_Zm00001d003616_T024	gene_Zm00001d003616		-	C3H	PF00642	Zinc finger C-x8-C-x5-C-x3-H type (and similar)	8.2E-13	47.8	GRMZM2G021834_P02	100	7.54E-150
transcript_Zm00001d003616_T025	gene_Zm00001d003616		-	C3H	PF00642	Zinc finger C-x8-C-x5-C-x3-H type (and similar)	1.9E-12	46.7	GRMZM2G021834_P02	82.9	6.63E-98
transcript_Zm00001d003626_T001	gene_Zm00001d003626	NAC-transcription factor 76	-	NAC	PF02365	No apical meristem (NAM) protein	4.8E-23	81.7	GRMZM2G316840_P01	100	2.54E-149
transcript_Zm00001d003626_T002	gene_Zm00001d003626	NAC-transcription factor 76	-	NAC	PF02365	No apical meristem (NAM) protein	1.9E-22	79.8	GRMZM2G316840_P01	89	1.57E-143
transcript_Zm00001d003645_T001	gene_Zm00001d003645	ZF-HD-transcription factor 15	-	ZF-HD	PF04770	ZF-HD protein dimerisation region	1.3E-22	79.7	GRMZM2G089619_P01	100	9.33E-143
transcript_Zm00001d003657_T001	gene_Zm00001d003657	GRAS-transcription factor 25	-	GRAS	PF03514	GRAS domain family	5.9E-73	245.8	GRMZM2G420280_P01	100	0
transcript_Zm00001d003677_T001	gene_Zm00001d003677	bHLH-transcription factor 167	-	bHLH	PF00010	Helix-loop-helix DNA-binding domain	8.4E-10	38.3	GRMZM2G147685_P01	92	1.26E-286
transcript_Zm00001d003677_T003	gene_Zm00001d003677	bHLH-transcription factor 167	-	bHLH	PF00010	Helix-loop-helix DNA-binding domain	9.4E-10	38.2	GRMZM2G147685_P01	100	1.75E-296
transcript_Zm00001d003677_T004	gene_Zm00001d003677	bHLH-transcription factor 167	-	bHLH	PF00010	Helix-loop-helix DNA-binding domain	7.6E-10	38.5	GRMZM2G147685_P01	84.8	2.06E-219
transcript_Zm00001d003677_T005	gene_Zm00001d003677	bHLH-transcription factor 167	-	bHLH	PF00010	Helix-loop-helix DNA-binding domain	9.0E-10	38.2	GRMZM2G147685_P01	90.2	2.58E-284
transcript_Zm00001d003755_T001	gene_Zm00001d003755	E2F-DP-transcription factor 217	-	E2F/DP	PF02319	E2F/DP family winged-helix DNA-binding domain	7.0E-22	77.1	AC214168.3_FGP001	89.4	3.87E-139
transcript_Zm00001d003822_T001	gene_Zm00001d003822	S1Fa-like-transcription factor 1	-	S1Fa-like	PF04689	DNA binding protein S1FA	8.1E-39	131.5	GRMZM2G056929_P02	100	1.9E-43
transcript_Zm00001d003871_T001	gene_Zm00001d003871	AP2-EREBP-transcription factor 91	-	ERF	PF00847	AP2 domain	4.2E-11	42.8	GRMZM2G079825_P01	100	1.6E-152
transcript_Zm00001d003958_T013	gene_Zm00001d003958	CAMTA-transcription factor 1	-	CAMTA	PF03859	CG-1 domain	2.9E-47	159.1	GRMZM2G143205_P01	100	0
transcript_Zm00001d003958_T015	gene_Zm00001d003958	CAMTA-transcription factor 1	-	CAMTA	PF03859	CG-1 domain	1.9E-34	117.8	GRMZM2G143205_P01	100	0
transcript_Zm00001d004007_T001	gene_Zm00001d004007	bHLH-transcription factor 37	-	bHLH	PF00010	Helix-loop-helix DNA-binding domain	2.7E-7	30.3	GRMZM2G107672_P01	100	3.62E-243
transcript_Zm00001d004025_T001	gene_Zm00001d004025		-	MYB	PF00249	Myb-like DNA-binding domain	3.9E-12	46
transcript_Zm00001d004033_T001	gene_Zm00001d004033		-	MYB	PF00249	Myb-like DNA-binding domain	8.2E-14	51.4
transcript_Zm00001d004086_T001	gene_Zm00001d004086	WRKY-transcription factor 105	-	WRKY	PF03106	WRKY DNA -binding domain	6.9E-27	93.5	GRMZM2G102583_P02	100	3.45E-216
transcript_Zm00001d004095_T001	gene_Zm00001d004095	bHLH-transcription factor 144	-	bHLH	PF00010	Helix-loop-helix DNA-binding domain	1.0E-10	41.3	GRMZM2G042893_P01	99.7	6.01E-196
transcript_Zm00001d004126_T001	gene_Zm00001d004126		-	MYB	PF00249	Myb-like DNA-binding domain	4.0E-28	97.2	GRMZM2G015021_P01	84.4	3.82E-74
transcript_Zm00001d004230_T004	gene_Zm00001d004230	Homeobox-transcription factor 96	-	HD-ZIP	PF01852	START domain	5.9E-31	107.4	GRMZM2G438260_P01	99.6	0
transcript_Zm00001d004230_T004	gene_Zm00001d004230	Homeobox-transcription factor 96	-	HD-ZIP	PF00046	Homeobox domain	1.6E-18	66.2	GRMZM2G438260_P01	99.6	0
transcript_Zm00001d004230_T004	gene_Zm00001d004230	Homeobox-transcription factor 96	-	HB-other	PF00046	Homeobox domain	1.6E-18	66.2	GRMZM2G438260_P01	99.6	0
transcript_Zm00001d004230_T005	gene_Zm00001d004230	Homeobox-transcription factor 96	-	HD-ZIP	PF01852	START domain	5.3E-31	107.5	GRMZM2G438260_P01	100	0
transcript_Zm00001d004230_T005	gene_Zm00001d004230	Homeobox-transcription factor 96	-	HD-ZIP	PF00046	Homeobox domain	1.6E-18	66.1	GRMZM2G438260_P01	100	0
transcript_Zm00001d004230_T005	gene_Zm00001d004230	Homeobox-transcription factor 96	-	HB-other	PF00046	Homeobox domain	1.6E-18	66.1	GRMZM2G438260_P01	100	0
transcript_Zm00001d004230_T006	gene_Zm00001d004230	Homeobox-transcription factor 96	-	HD-ZIP	PF01852	START domain	5.3E-31	107.5	GRMZM2G438260_P01	100	0
transcript_Zm00001d004230_T006	gene_Zm00001d004230	Homeobox-transcription factor 96	-	HD-ZIP	PF00046	Homeobox domain	1.6E-18	66.1	GRMZM2G438260_P01	100	0
transcript_Zm00001d004230_T006	gene_Zm00001d004230	Homeobox-transcription factor 96	-	HB-other	PF00046	Homeobox domain	1.6E-18	66.1	GRMZM2G438260_P01	100	0
transcript_Zm00001d004230_T007	gene_Zm00001d004230	Homeobox-transcription factor 96	-	HD-ZIP	PF01852	START domain	5.3E-31	107.5	GRMZM2G438260_P01	100	0
transcript_Zm00001d004230_T007	gene_Zm00001d004230	Homeobox-transcription factor 96	-	HD-ZIP	PF00046	Homeobox domain	1.6E-18	66.1	GRMZM2G438260_P01	100	0
transcript_Zm00001d004230_T007	gene_Zm00001d004230	Homeobox-transcription factor 96	-	HB-other	PF00046	Homeobox domain	1.6E-18	66.1	GRMZM2G438260_P01	100	0
transcript_Zm00001d004230_T008	gene_Zm00001d004230	Homeobox-transcription factor 96	-	HD-ZIP	PF01852	START domain	5.3E-31	107.5	GRMZM2G438260_P01	100	0
transcript_Zm00001d004230_T008	gene_Zm00001d004230	Homeobox-transcription factor 96	-	HD-ZIP	PF00046	Homeobox domain	1.6E-18	66.1	GRMZM2G438260_P01	100	0
transcript_Zm00001d004230_T008	gene_Zm00001d004230	Homeobox-transcription factor 96	-	HB-other	PF00046	Homeobox domain	1.6E-18	66.1	GRMZM2G438260_P01	100	0
transcript_Zm00001d004230_T013	gene_Zm00001d004230	Homeobox-transcription factor 96	-	HD-ZIP	PF01852	START domain	5.9E-31	107.4	GRMZM2G438260_P01	99.6	0
transcript_Zm00001d004230_T013	gene_Zm00001d004230	Homeobox-transcription factor 96	-	HD-ZIP	PF00046	Homeobox domain	1.6E-18	66.2	GRMZM2G438260_P01	99.6	0
transcript_Zm00001d004230_T013	gene_Zm00001d004230	Homeobox-transcription factor 96	-	HB-other	PF00046	Homeobox domain	1.6E-18	66.2	GRMZM2G438260_P01	99.6	0
transcript_Zm00001d004230_T014	gene_Zm00001d004230	Homeobox-transcription factor 96	-	HD-ZIP	PF01852	START domain	5.9E-31	107.4	GRMZM2G438260_P01	99.6	0
transcript_Zm00001d004230_T014	gene_Zm00001d004230	Homeobox-transcription factor 96	-	HD-ZIP	PF00046	Homeobox domain	1.6E-18	66.2	GRMZM2G438260_P01	99.6	0
transcript_Zm00001d004230_T014	gene_Zm00001d004230	Homeobox-transcription factor 96	-	HB-other	PF00046	Homeobox domain	1.6E-18	66.2	GRMZM2G438260_P01	99.6	0
transcript_Zm00001d004230_T015	gene_Zm00001d004230	Homeobox-transcription factor 96	-	HD-ZIP	PF01852	START domain	5.9E-31	107.4	GRMZM2G438260_P01	99.6	0
transcript_Zm00001d004230_T015	gene_Zm00001d004230	Homeobox-transcription factor 96	-	HD-ZIP	PF00046	Homeobox domain	1.6E-18	66.2	GRMZM2G438260_P01	99.6	0
transcript_Zm00001d004230_T015	gene_Zm00001d004230	Homeobox-transcription factor 96	-	HB-other	PF00046	Homeobox domain	1.6E-18	66.2	GRMZM2G438260_P01	99.6	0
transcript_Zm00001d004230_T022	gene_Zm00001d004230	Homeobox-transcription factor 96	-	HD-ZIP	PF01852	START domain	5.9E-31	107.4	GRMZM2G438260_P01	99.6	0
transcript_Zm00001d004230_T022	gene_Zm00001d004230	Homeobox-transcription factor 96	-	HD-ZIP	PF00046	Homeobox domain	1.6E-18	66.2	GRMZM2G438260_P01	99.6	0
transcript_Zm00001d004230_T022	gene_Zm00001d004230	Homeobox-transcription factor 96	-	HB-other	PF00046	Homeobox domain	1.6E-18	66.2	GRMZM2G438260_P01	99.6	0
transcript_Zm00001d004230_T023	gene_Zm00001d004230	Homeobox-transcription factor 96	-	HD-ZIP	PF01852	START domain	5.9E-31	107.4	GRMZM2G438260_P01	99.6	0
transcript_Zm00001d004230_T023	gene_Zm00001d004230	Homeobox-transcription factor 96	-	HD-ZIP	PF00046	Homeobox domain	1.6E-18	66.2	GRMZM2G438260_P01	99.6	0
transcript_Zm00001d004230_T023	gene_Zm00001d004230	Homeobox-transcription factor 96	-	HB-other	PF00046	Homeobox domain	1.6E-18	66.2	GRMZM2G438260_P01	99.6	0
transcript_Zm00001d004230_T025	gene_Zm00001d004230	Homeobox-transcription factor 96	-	HD-ZIP	PF01852	START domain	5.9E-31	107.4	GRMZM2G438260_P01	99.6	0
transcript_Zm00001d004230_T025	gene_Zm00001d004230	Homeobox-transcription factor 96	-	HD-ZIP	PF00046	Homeobox domain	1.6E-18	66.2	GRMZM2G438260_P01	99.6	0
transcript_Zm00001d004230_T025	gene_Zm00001d004230	Homeobox-transcription factor 96	-	HB-other	PF00046	Homeobox domain	1.6E-18	66.2	GRMZM2G438260_P01	99.6	0
transcript_Zm00001d004230_T028	gene_Zm00001d004230	Homeobox-transcription factor 96	-	HD-ZIP	PF01852	START domain	5.9E-31	107.4	GRMZM2G438260_P01	99.6	0
transcript_Zm00001d004230_T028	gene_Zm00001d004230	Homeobox-transcription factor 96	-	HD-ZIP	PF00046	Homeobox domain	1.6E-18	66.2	GRMZM2G438260_P01	99.6	0
transcript_Zm00001d004230_T028	gene_Zm00001d004230	Homeobox-transcription factor 96	-	HB-other	PF00046	Homeobox domain	1.6E-18	66.2	GRMZM2G438260_P01	99.6	0
transcript_Zm00001d004230_T029	gene_Zm00001d004230	Homeobox-transcription factor 96	-	HD-ZIP	PF01852	START domain	5.9E-31	107.4	GRMZM2G438260_P01	99.6	0
transcript_Zm00001d004230_T029	gene_Zm00001d004230	Homeobox-transcription factor 96	-	HD-ZIP	PF00046	Homeobox domain	1.6E-18	66.2	GRMZM2G438260_P01	99.6	0
transcript_Zm00001d004230_T029	gene_Zm00001d004230	Homeobox-transcription factor 96	-	HB-other	PF00046	Homeobox domain	1.6E-18	66.2	GRMZM2G438260_P01	99.6	0
transcript_Zm00001d004230_T030	gene_Zm00001d004230	Homeobox-transcription factor 96	-	HD-ZIP	PF01852	START domain	7.1E-31	107.1	GRMZM2G438260_P01	99.5	0
transcript_Zm00001d004230_T030	gene_Zm00001d004230	Homeobox-transcription factor 96	-	HD-ZIP	PF00046	Homeobox domain	1.4E-18	66.3	GRMZM2G438260_P01	99.5	0
transcript_Zm00001d004230_T030	gene_Zm00001d004230	Homeobox-transcription factor 96	-	HB-other	PF00046	Homeobox domain	1.4E-18	66.3	GRMZM2G438260_P01	99.5	0
transcript_Zm00001d004230_T033	gene_Zm00001d004230	Homeobox-transcription factor 96	-	HD-ZIP	PF01852	START domain	5.9E-31	107.4	GRMZM2G438260_P01	99.6	0
transcript_Zm00001d004230_T033	gene_Zm00001d004230	Homeobox-transcription factor 96	-	HD-ZIP	PF00046	Homeobox domain	1.6E-18	66.2	GRMZM2G438260_P01	99.6	0
transcript_Zm00001d004230_T033	gene_Zm00001d004230	Homeobox-transcription factor 96	-	HB-other	PF00046	Homeobox domain	1.6E-18	66.2	GRMZM2G438260_P01	99.6	0
transcript_Zm00001d004230_T035	gene_Zm00001d004230	Homeobox-transcription factor 96	-	HD-ZIP	PF01852	START domain	7.0E-31	107.1	GRMZM2G438260_P01	96.9	0
transcript_Zm00001d004230_T035	gene_Zm00001d004230	Homeobox-transcription factor 96	-	HD-ZIP	PF00046	Homeobox domain	2.8E-7	30.1	GRMZM2G438260_P01	96.9	0
transcript_Zm00001d004230_T035	gene_Zm00001d004230	Homeobox-transcription factor 96	-	HB-other	PF00046	Homeobox domain	2.8E-7	30.1	GRMZM2G438260_P01	96.9	0
transcript_Zm00001d004230_T041	gene_Zm00001d004230	Homeobox-transcription factor 96	-	HD-ZIP	PF01852	START domain	5.9E-31	107.4	GRMZM2G438260_P01	99.6	0
transcript_Zm00001d004230_T041	gene_Zm00001d004230	Homeobox-transcription factor 96	-	HD-ZIP	PF00046	Homeobox domain	1.6E-18	66.2	GRMZM2G438260_P01	99.6	0
transcript_Zm00001d004230_T041	gene_Zm00001d004230	Homeobox-transcription factor 96	-	HB-other	PF00046	Homeobox domain	1.6E-18	66.2	GRMZM2G438260_P01	99.6	0
transcript_Zm00001d004230_T043	gene_Zm00001d004230	Homeobox-transcription factor 96	-	HD-ZIP	PF01852	START domain	5.9E-31	107.4	GRMZM2G438260_P01	99.6	0
transcript_Zm00001d004230_T043	gene_Zm00001d004230	Homeobox-transcription factor 96	-	HD-ZIP	PF00046	Homeobox domain	1.6E-18	66.2	GRMZM2G438260_P01	99.6	0
transcript_Zm00001d004230_T043	gene_Zm00001d004230	Homeobox-transcription factor 96	-	HB-other	PF00046	Homeobox domain	1.6E-18	66.2	GRMZM2G438260_P01	99.6	0
transcript_Zm00001d004234_T001	gene_Zm00001d004234	Homeobox-transcription factor 57	-	HD-ZIP	PF01852	START domain	8.5E-27	93.8	GRMZM2G060444_P01	100	0
transcript_Zm00001d004234_T001	gene_Zm00001d004234	Homeobox-transcription factor 57	-	HD-ZIP	PF00046	Homeobox domain	9.2E-11	41.3	GRMZM2G060444_P01	100	0
transcript_Zm00001d004234_T001	gene_Zm00001d004234	Homeobox-transcription factor 57	-	HB-other	PF00046	Homeobox domain	9.2E-11	41.3	GRMZM2G060444_P01	100	0
transcript_Zm00001d004358_T001	gene_Zm00001d004358	ABI3-VP1-transcription factor 28	-	B3	PF02362	B3 DNA binding domain	1.4E-51	172.4	GRMZM2G109879_P01	89.8	0
transcript_Zm00001d004358_T002	gene_Zm00001d004358	ABI3-VP1-transcription factor 28	-	B3	PF02362	B3 DNA binding domain	3.2E-51	171.3	GRMZM2G109879_P01	92.8	0
transcript_Zm00001d004358_T003	gene_Zm00001d004358	ABI3-VP1-transcription factor 28	-	B3	PF02362	B3 DNA binding domain	1.6E-52	175.4	GRMZM2G109879_P01	100	0
transcript_Zm00001d004358_T004	gene_Zm00001d004358	ABI3-VP1-transcription factor 28	-	B3	PF02362	B3 DNA binding domain	3.4E-38	129.4	GRMZM2G109879_P01	71.7	9.55E-259
transcript_Zm00001d004512_T001	gene_Zm00001d004512	E2F-DP-transcription factor 25	-	E2F/DP	PF02319	E2F/DP family winged-helix DNA-binding domain	3.7E-22	78	GRMZM2G050590_P01	100	1.06E-309
transcript_Zm00001d004541_T002	gene_Zm00001d004541	C3H-transcription factor 310	-	C3H	PF00642	Zinc finger C-x8-C-x5-C-x3-H type (and similar)	7.8E-7	28.7	GRMZM2G147623_P02	90.9	0
transcript_Zm00001d004541_T003	gene_Zm00001d004541	C3H-transcription factor 310	-	C3H	PF00642	Zinc finger C-x8-C-x5-C-x3-H type (and similar)	7.7E-7	28.7	GRMZM2G147623_P02	77.1	0
transcript_Zm00001d004541_T005	gene_Zm00001d004541	C3H-transcription factor 310	-	C3H	PF00642	Zinc finger C-x8-C-x5-C-x3-H type (and similar)	9.1E-7	28.5	GRMZM2G147623_P02	98.8	0
transcript_Zm00001d004541_T006	gene_Zm00001d004541	C3H-transcription factor 310	-	C3H	PF00642	Zinc finger C-x8-C-x5-C-x3-H type (and similar)	6.4E-7	29	GRMZM2G147623_P01	98.7	0
transcript_Zm00001d004541_T007	gene_Zm00001d004541	C3H-transcription factor 310	-	C3H	PF00642	Zinc finger C-x8-C-x5-C-x3-H type (and similar)	8.6E-7	28.6	GRMZM2G147623_P02	86.1	0
transcript_Zm00001d004541_T008	gene_Zm00001d004541	C3H-transcription factor 310	-	C3H	PF00642	Zinc finger C-x8-C-x5-C-x3-H type (and similar)	7.8E-7	28.7	GRMZM2G147623_P02	90.9	0
transcript_Zm00001d004541_T009	gene_Zm00001d004541	C3H-transcription factor 310	-	C3H	PF00642	Zinc finger C-x8-C-x5-C-x3-H type (and similar)	9.3E-7	28.5	GRMZM2G147623_P02	100	0
transcript_Zm00001d004541_T010	gene_Zm00001d004541	C3H-transcription factor 310	-	C3H	PF00642	Zinc finger C-x8-C-x5-C-x3-H type (and similar)	6.6E-7	29	GRMZM2G147623_P01	100	0
transcript_Zm00001d004541_T013	gene_Zm00001d004541	C3H-transcription factor 310	-	C3H	PF00642	Zinc finger C-x8-C-x5-C-x3-H type (and similar)	7.0E-7	28.9	GRMZM2G147623_P02	89.6	0
transcript_Zm00001d004651_T001	gene_Zm00001d004651	C3H-transcription factor 319	-	C3H	PF00642	Zinc finger C-x8-C-x5-C-x3-H type (and similar)	6.2E-45	150.2	GRMZM2G100794_P01	100	3.62E-235
transcript_Zm00001d004651_T002	gene_Zm00001d004651	C3H-transcription factor 319	-	C3H	PF00642	Zinc finger C-x8-C-x5-C-x3-H type (and similar)	3.7E-45	150.9	GRMZM2G100794_P01	100	1.78E-221
transcript_Zm00001d004681_T001	gene_Zm00001d004681	MYB-related-transcription factor 73	-	MYB	PF00249	Myb-like DNA-binding domain	1.7E-34	117.6	GRMZM2G455869_P01	49.5	2.89E-60
transcript_Zm00001d004744_T001	gene_Zm00001d004744	MYB-transcription factor 64	-	MYB	PF00249	Myb-like DNA-binding domain	3.5E-34	116.6	GRMZM2G124715_P03	100	1.59E-177
transcript_Zm00001d004791_T001	gene_Zm00001d004791	TCP-transcription factor 41	-	TCP	PF03634	TCP family transcription factor	1.7E-19	70.8	GRMZM2G416524_P01	81.6	2.4E-93
transcript_Zm00001d004857_T001	gene_Zm00001d004857	bZIP-transcription factor 23	-	bZIP	PF00170	bZIP transcription factor	1.9E-9	37.3	GRMZM5G821024_P01	94.6	1.95E-204
transcript_Zm00001d004857_T002	gene_Zm00001d004857	bZIP-transcription factor 23	-	bZIP	PF00170	bZIP transcription factor	2.5E-9	36.9	GRMZM5G821024_P01	100	1.43E-208
transcript_Zm00001d004889_T001	gene_Zm00001d004889	narrow sheath1	-	HB-other	PF00046	Homeobox domain	8.5E-19	67	GRMZM2G069028_P01	100	1.51E-164
transcript_Zm00001d004897_T001	gene_Zm00001d004897		-	bZIP	PF00170	bZIP transcription factor	1.2E-8	34.8	GRMZM2G171370_P01	47.8	6.39E-7
transcript_Zm00001d004994_T001	gene_Zm00001d004994		-	C2H2	PF00096	Zinc finger, C2H2 type	7.6E-8	32.3	AC211891.4_FGP001	100	5.98E-282
transcript_Zm00001d004995_T001	gene_Zm00001d004995		-	C2H2	PF00096	Zinc finger, C2H2 type	9.8E-8	31.9	AC211756.4_FGP001	100	3.79E-224
transcript_Zm00001d005005_T001	gene_Zm00001d005005	C2C2-GATA-transcription factor 1	-	GATA	PF00320	GATA zinc finger	2.5E-14	52.4	GRMZM2G025002_P01	100	0
transcript_Zm00001d005016_T001	gene_Zm00001d005016	WRI1 transcription factor1	-	AP2	PF00847	AP2 domain	3.6E-15	55.8	GRMZM2G124524_P03	100	1.21E-113
transcript_Zm00001d005016_T002	gene_Zm00001d005016	WRI1 transcription factor1	-	ERF	PF00847	AP2 domain	7.0E-14	51.7	GRMZM2G124524_P03	100	4.2E-161
transcript_Zm00001d005016_T003	gene_Zm00001d005016	WRI1 transcription factor1	-	AP2	PF00847	AP2 domain	2.2E-23	82.1	GRMZM2G124524_P03	100	5.54E-239
transcript_Zm00001d005016_T004	gene_Zm00001d005016	WRI1 transcription factor1	-	ERF	PF00847	AP2 domain	7.0E-14	51.7	GRMZM2G124524_P03	100	4.2E-161
transcript_Zm00001d005016_T005	gene_Zm00001d005016	WRI1 transcription factor1	-	AP2	PF00847	AP2 domain	3.5E-24	84.7	GRMZM2G124524_P03	98.5	3.87E-236
transcript_Zm00001d005016_T006	gene_Zm00001d005016	WRI1 transcription factor1	-	ERF	PF00847	AP2 domain	7.0E-14	51.7	GRMZM2G124524_P03	100	4.2E-161
transcript_Zm00001d005016_T007	gene_Zm00001d005016	WRI1 transcription factor1	-	AP2	PF00847	AP2 domain	2.8E-25	88.2	GRMZM2G124524_P01	99.2	1.64E-237
transcript_Zm00001d005016_T008	gene_Zm00001d005016	WRI1 transcription factor1	-	ERF	PF00847	AP2 domain	6.6E-14	51.8	GRMZM2G124524_P03	92.6	3.49E-158
transcript_Zm00001d005028_T001	gene_Zm00001d005028	NAC-transcription factor 126	-	NAC	PF02365	No apical meristem (NAM) protein	1.1E-28	99.7	GRMZM2G018436_P01	100	4.9E-232
transcript_Zm00001d005029_T001	gene_Zm00001d005029	GRAS-transcription factor 37	-	GRAS	PF03514	GRAS domain family	9.1E-122	406.5	GRMZM2G015080_P01	100	0
transcript_Zm00001d005055_T001	gene_Zm00001d005055	MYB-related-transcription factor 4	-	MYB	PF00249	Myb-like DNA-binding domain	4.9E-19	68.1	GRMZM2G032180_P01	100	2.21E-151
transcript_Zm00001d005056_T001	gene_Zm00001d005056	WRKY-transcription factor 9	-	WRKY	PF03106	WRKY DNA -binding domain	2.1E-22	79.1	GRMZM2G400559_P01	99.3	1.51E-211
transcript_Zm00001d005057_T001	gene_Zm00001d005057	WRKY-transcription factor 24	-	WRKY	PF03106	WRKY DNA -binding domain	1.6E-23	82.7	GRMZM2G099593_P01	100	3.57E-172
transcript_Zm00001d005087_T001	gene_Zm00001d005087	G2-like-transcription factor 35	-	MYB_related	PF00249	Myb-like DNA-binding domain	4.0E-9	36.3	GRMZM5G846506_P01	88.8	3.51E-148
transcript_Zm00001d005100_T003	gene_Zm00001d005100	prolamin-box binding factor1	-	Dof	PF02701	Dof domain, zinc finger	1.7E-34	117.6	GRMZM2G146283_P01	100	1.99E-212
transcript_Zm00001d005143_T001	gene_Zm00001d005143		-	bZIP	PF00170	bZIP transcription factor	1.4E-8	34.6	GRMZM2G006578_P02	57.7	1.31E-110
transcript_Zm00001d005160_T001	gene_Zm00001d005160	BBR/BPC-transcription factor 2	-	BBR-BPC	PF06217	GAGA binding protein-like family	1.7E-10	41.5	GRMZM2G164735_P02	87.1	7.34E-39
transcript_Zm00001d005203_T001	gene_Zm00001d005203		-	ERF	PF00847	AP2 domain	4.2E-14	52.4	GRMZM2G171569_P01	72	1.97E-68
transcript_Zm00001d005208_T001	gene_Zm00001d005208	NAC-transcription factor 5	-	NAC	PF02365	No apical meristem (NAM) protein	4.1E-27	94.7	GRMZM2G162739_P01	100	1.07E-205
transcript_Zm00001d005244_T001	gene_Zm00001d005244	bZIP-transcription factor 86	-	bZIP	PF00170	bZIP transcription factor	5.2E-21	74.4	GRMZM2G171370_P03	99.2	2.97E-204
transcript_Zm00001d005244_T002	gene_Zm00001d005244	bZIP-transcription factor 86	-	bZIP	PF00170	bZIP transcription factor	5.5E-21	74.3	GRMZM2G171370_P03	96.1	2.61E-201
transcript_Zm00001d005244_T003	gene_Zm00001d005244	bZIP-transcription factor 86	-	bZIP	PF00170	bZIP transcription factor	5.3E-21	74.4	GRMZM2G171370_P03	100	2.6E-208
transcript_Zm00001d005244_T004	gene_Zm00001d005244	bZIP-transcription factor 86	-	bZIP	PF00170	bZIP transcription factor	3.0E-8	33.5	GRMZM2G171370_P03	98.2	1.81E-142
transcript_Zm00001d005244_T005	gene_Zm00001d005244	bZIP-transcription factor 86	-	bZIP	PF00170	bZIP transcription factor	3.4E-21	75	GRMZM2G171370_P04	99.3	4.38E-168
transcript_Zm00001d005244_T007	gene_Zm00001d005244	bZIP-transcription factor 86	-	bZIP	PF00170	bZIP transcription factor	5.4E-21	74.3	GRMZM2G171370_P03	98.4	1.59E-203
transcript_Zm00001d005244_T008	gene_Zm00001d005244	bZIP-transcription factor 86	-	bZIP	PF00170	bZIP transcription factor	3.0E-8	33.5	GRMZM2G171370_P03	98.2	1.81E-142
transcript_Zm00001d005244_T009	gene_Zm00001d005244	bZIP-transcription factor 86	-	bZIP	PF00170	bZIP transcription factor	3.4E-21	75	GRMZM2G171370_P03	97.9	3.16E-155
transcript_Zm00001d005300_T001	gene_Zm00001d005300	MYB-transcription factor 139	-	MYB	PF00249	Myb-like DNA-binding domain	3.5E-35	119.8	GRMZM2G087955_P01	100	5.08E-179
transcript_Zm00001d005307_T001	gene_Zm00001d005307	MYB-transcription factor 113	-	MYB	PF00249	Myb-like DNA-binding domain	1.4E-28	98.6	GRMZM2G090837_P01	100	1.88E-179
transcript_Zm00001d005309_T001	gene_Zm00001d005309		-	ERF	PF00847	AP2 domain	6.4E-15	55	GRMZM2G060517_P01	78.5	5.38E-68
transcript_Zm00001d005360_T001	gene_Zm00001d005360		-	B3	PF02362	B3 DNA binding domain	3.9E-7	29.7	GRMZM2G030710_P01	90.3	1.35E-50
transcript_Zm00001d005547_T001	gene_Zm00001d005547		-	MYB_related	PF00249	Myb-like DNA-binding domain	9.8E-9	35.1	GRMZM2G064197_P03	91.5	1.39E-144
transcript_Zm00001d005564_T001	gene_Zm00001d005564		-	MYB_related	PF00249	Myb-like DNA-binding domain	6.5E-7	29.3	GRMZM2G328814_P01	100	7.97E-58
transcript_Zm00001d005564_T002	gene_Zm00001d005564		-	MYB_related	PF00249	Myb-like DNA-binding domain	1.7E-6	28	GRMZM2G401809_P01	84.7	3.55E-109
transcript_Zm00001d005578_T001	gene_Zm00001d005578	bZIP-transcription factor 40	-	bZIP	PF00170	bZIP transcription factor	8.0E-13	48.2	AC203957.3_FGP004	100	5.08E-104
transcript_Zm00001d005584_T008	gene_Zm00001d005584	Homeobox-transcription factor 131	-	HB-other	PF00046	Homeobox domain	3.9E-6	26.4	GRMZM2G111204_P01	100	2.1E-82
transcript_Zm00001d005622_T001	gene_Zm00001d005622	WRKY-transcription factor 38	-	WRKY	PF03106	WRKY DNA -binding domain	2.9E-26	91.4	GRMZM2G163418_P01	100	2.56E-243
transcript_Zm00001d005692_T001	gene_Zm00001d005692	Homeobox-transcription factor 34	-	HB-other	PF00046	Homeobox domain	1.3E-13	50.4	GRMZM2G002915_P01	100	7.34E-171
transcript_Zm00001d005737_T001	gene_Zm00001d005737	Wavy auricles in blades1	-	TCP	PF03634	TCP family transcription factor	1.0E-33	116.9	GRMZM2G110242_P01	100	1.06E-187
transcript_Zm00001d005740_T001	gene_Zm00001d005740	bHLH-transcription factor 138	-	bHLH	PF00010	Helix-loop-helix DNA-binding domain	1.3E-11	44.1	GRMZM2G176141_P01	100	8.01E-189
transcript_Zm00001d005749_T001	gene_Zm00001d005749	WRKY-transcription factor 55	-	WRKY	PF03106	WRKY DNA -binding domain	9.9E-25	86.5	GRMZM2G057011_P01	100	1.57E-254
transcript_Zm00001d005750_T002	gene_Zm00001d005750		-	bHLH	PF00010	Helix-loop-helix DNA-binding domain	1.2E-9	37.9	GRMZM2G350165_P02	99.5	1.29E-214
transcript_Zm00001d005757_T001	gene_Zm00001d005757	ZF-HD-transcription factor 20	-	ZF-HD	PF04770	ZF-HD protein dimerisation region	1.9E-28	98.4	GRMZM2G051955_P01	100	2.05E-223
transcript_Zm00001d005760_T001	gene_Zm00001d005760	MYB-transcription factor 35	-	MYB	PF00249	Myb-like DNA-binding domain	1.7E-34	117.6	AC165178.2_FGP004	100	1.91E-199
transcript_Zm00001d005784_T001	gene_Zm00001d005784	MYB-transcription factor 111	-	MYB	PF00249	Myb-like DNA-binding domain	4.7E-25	87.3	GRMZM2G115859_P01	100	2.54E-262
transcript_Zm00001d005798_T001	gene_Zm00001d005798	AP2-EREBP-transcription factor 202	-	ERF	PF00847	AP2 domain	1.2E-11	44.6	GRMZM2G148333_P01	100	2.55E-285
transcript_Zm00001d005841_T001	gene_Zm00001d005841	bHLH-transcription factor 20	-	bHLH	PF00010	Helix-loop-helix DNA-binding domain	2.4E-6	27.3	GRMZM2G414252_P01	100	1.17E-158
transcript_Zm00001d005843_T001	gene_Zm00001d005843	HSF-transcription factor 2	-	HSF	PF00447	HSF-type DNA-binding	4.3E-30	104	GRMZM2G088242_P01	100	1.3E-238
transcript_Zm00001d005865_T001	gene_Zm00001d005865	GeBP-transcription factor 8	-	GeBP	PF04504	Protein of unknown function, DUF573	4.6E-27	94.4	GRMZM2G134866_P02	100	7.38E-258
transcript_Zm00001d005875_T001	gene_Zm00001d005875	Homeobox-transcription factor 59	-	HB-other	PF00046	Homeobox domain	8.1E-15	54.3	GRMZM2G366130_P01	100	3.24E-146
transcript_Zm00001d005884_T003	gene_Zm00001d005884	bZIP-transcription factor 123	-	bZIP	PF00170	bZIP transcription factor	2.3E-11	43.5	GRMZM2G002075_P01	99.6	2.56E-168
transcript_Zm00001d005884_T004	gene_Zm00001d005884	bZIP-transcription factor 123	-	bZIP	PF00170	bZIP transcription factor	2.3E-11	43.5	GRMZM2G002075_P01	100	1.93E-188
transcript_Zm00001d005888_T001	gene_Zm00001d005888	HSF-transcription factor 1	-	HSF	PF00447	HSF-type DNA-binding	7.8E-16	58.3	GRMZM2G002131_P01	45	1.74E-68
transcript_Zm00001d005888_T002	gene_Zm00001d005888	HSF-transcription factor 1	-	HSF	PF00447	HSF-type DNA-binding	2.0E-28	98.7	GRMZM2G002131_P01	100	4.35E-175
transcript_Zm00001d005892_T001	gene_Zm00001d005892	AP2-EREBP-transcription factor 211	-	ERF	PF00847	AP2 domain	1.3E-14	54.1	GRMZM2G138396_P01	100	1.77E-184
transcript_Zm00001d005919_T001	gene_Zm00001d005919	bHLH-transcription factor 169	-	bHLH	PF00010	Helix-loop-helix DNA-binding domain	4.1E-11	42.5	GRMZM2G113257_P02	100	3.74E-148
transcript_Zm00001d005931_T001	gene_Zm00001d005931	ZF-HD-transcription factor 16	-	ZF-HD	PF04770	ZF-HD protein dimerisation region	1.1E-29	102.4	GRMZM2G389379_P01	100	3.93E-172
transcript_Zm00001d005939_T001	gene_Zm00001d005939	bHLH-transcription factor 33	-	bHLH	PF00010	Helix-loop-helix DNA-binding domain	7.1E-11	41.8	GRMZM2G015666_P01	100	9.05E-213
transcript_Zm00001d005951_T001	gene_Zm00001d005951	Homeobox-transcription factor 54	-	HB-other	PF00046	Homeobox domain	1.1E-16	60.2	GRMZM2G041127_P04	100	1.09E-171
transcript_Zm00001d005951_T002	gene_Zm00001d005951	Homeobox-transcription factor 54	-	HB-other	PF00046	Homeobox domain	9.2E-17	60.5	GRMZM2G041127_P01	100	4.66E-169
transcript_Zm00001d005962_T001	gene_Zm00001d005962	bZIP-transcription factor 82	-	bZIP	PF00170	bZIP transcription factor	3.5E-7	30.1	GRMZM2G137532_P01	100	3.63E-101
transcript_Zm00001d005964_T001	gene_Zm00001d005964	bHLH-transcription factor 151	-	bHLH	PF00010	Helix-loop-helix DNA-binding domain	3.7E-7	29.9	GRMZM2G137541_P01	100	2.63E-300
transcript_Zm00001d005964_T002	gene_Zm00001d005964	bHLH-transcription factor 151	-	bHLH	PF00010	Helix-loop-helix DNA-binding domain	3.7E-7	29.9	GRMZM2G137541_P01	100	2.63E-300
transcript_Zm00001d005969_T001	gene_Zm00001d005969	bHLH-transcription factor 157	-	bHLH	PF00010	Helix-loop-helix DNA-binding domain	9.5E-15	54.2	GRMZM2G009478_P01	95.1	4.53E-277
transcript_Zm00001d005969_T002	gene_Zm00001d005969	bHLH-transcription factor 157	-	bHLH	PF00010	Helix-loop-helix DNA-binding domain	2.1E-15	56.3	GRMZM2G009478_P01	97.1	2.43E-299
transcript_Zm00001d005969_T003	gene_Zm00001d005969	bHLH-transcription factor 157	-	bHLH	PF00010	Helix-loop-helix DNA-binding domain	2.0E-15	56.4	GRMZM2G009478_P01	100	1.49E-303
transcript_Zm00001d005969_T004	gene_Zm00001d005969	bHLH-transcription factor 157	-	bHLH	PF00010	Helix-loop-helix DNA-binding domain	2.2E-15	56.2	GRMZM2G009478_P01	93.7	5.44E-296
transcript_Zm00001d005969_T005	gene_Zm00001d005969	bHLH-transcription factor 157	-	bHLH	PF00010	Helix-loop-helix DNA-binding domain	1.0E-15	57.2	GRMZM2G009478_P02	100	1.09E-170
transcript_Zm00001d005969_T006	gene_Zm00001d005969	bHLH-transcription factor 157	-	bHLH	PF00010	Helix-loop-helix DNA-binding domain	2.0E-15	56.3	GRMZM2G009478_P02	97.4	1.0E-289
transcript_Zm00001d005969_T007	gene_Zm00001d005969	bHLH-transcription factor 157	-	bHLH	PF00010	Helix-loop-helix DNA-binding domain	9.9E-16	57.3	GRMZM2G009478_P02	99.7	3.15E-171
transcript_Zm00001d005969_T009	gene_Zm00001d005969	bHLH-transcription factor 157	-	bHLH	PF00010	Helix-loop-helix DNA-binding domain	1.8E-15	56.5	GRMZM2G009478_P01	100	4.77E-273
transcript_Zm00001d005969_T010	gene_Zm00001d005969	bHLH-transcription factor 157	-	bHLH	PF00010	Helix-loop-helix DNA-binding domain	2.1E-15	56.3	GRMZM2G009478_P01	97.5	7.86E-300
transcript_Zm00001d005969_T011	gene_Zm00001d005969	bHLH-transcription factor 157	-	bHLH	PF00010	Helix-loop-helix DNA-binding domain	1.0E-15	57.2	GRMZM2G009478_P02	100	1.09E-170
transcript_Zm00001d005969_T012	gene_Zm00001d005969	bHLH-transcription factor 157	-	bHLH	PF00010	Helix-loop-helix DNA-binding domain	1.9E-15	56.4	GRMZM2G009478_P02	100	1.89E-293
transcript_Zm00001d005969_T013	gene_Zm00001d005969	bHLH-transcription factor 157	-	bHLH	PF00010	Helix-loop-helix DNA-binding domain	1.0E-15	57.2	GRMZM2G009478_P02	100	1.09E-170
transcript_Zm00001d005969_T014	gene_Zm00001d005969	bHLH-transcription factor 157	-	bHLH	PF00010	Helix-loop-helix DNA-binding domain	1.3E-15	56.9	GRMZM2G009478_P02	98.9	3.2E-211
transcript_Zm00001d005969_T015	gene_Zm00001d005969	bHLH-transcription factor 157	-	bHLH	PF00010	Helix-loop-helix DNA-binding domain	1.1E-15	57.1	GRMZM2G009478_P04	100	4.66E-231
transcript_Zm00001d005970_T001	gene_Zm00001d005970	DNA binding with one finger2	-	Dof	PF02701	Dof domain, zinc finger	1.6E-31	108.1	GRMZM2G009406_P01	100	6.78E-159
transcript_Zm00001d006001_T001	gene_Zm00001d006001	WRKY-transcription factor 71	-	WRKY	PF03106	WRKY DNA -binding domain	2.4E-25	88.5	GRMZM2G052671_P02	100	0
transcript_Zm00001d006001_T002	gene_Zm00001d006001	WRKY-transcription factor 71	-	WRKY	PF03106	WRKY DNA -binding domain	2.4E-25	88.5	GRMZM2G052671_P02	100	0
transcript_Zm00001d006001_T003	gene_Zm00001d006001	WRKY-transcription factor 71	-	WRKY	PF03106	WRKY DNA -binding domain	2.4E-25	88.5	GRMZM2G052671_P02	100	0
transcript_Zm00001d006001_T004	gene_Zm00001d006001	WRKY-transcription factor 71	-	WRKY	PF03106	WRKY DNA -binding domain	1.8E-8	34.4	GRMZM2G052671_P02	99.5	6.23E-266
transcript_Zm00001d006001_T005	gene_Zm00001d006001	WRKY-transcription factor 71	-	WRKY	PF03106	WRKY DNA -binding domain	1.8E-8	34.4	GRMZM2G052671_P02	99.5	6.23E-266
transcript_Zm00001d006001_T006	gene_Zm00001d006001	WRKY-transcription factor 71	-	WRKY	PF03106	WRKY DNA -binding domain	2.4E-25	88.5	GRMZM2G052671_P02	98.8	0
transcript_Zm00001d006004_T001	gene_Zm00001d006004		-	B3	PF02362	B3 DNA binding domain	1.2E-16	60.3	GRMZM2G030710_P01	92.9	5.2E-93
transcript_Zm00001d006022_T001	gene_Zm00001d006022	bHLH-transcription factor 6	-	bHLH	PF00010	Helix-loop-helix DNA-binding domain	4.1E-10	39.3	GRMZM2G085467_P02	84.3	3.19E-206
transcript_Zm00001d006027_T001	gene_Zm00001d006027	bZIP-transcription factor 85	-	bZIP	PF00170	bZIP transcription factor	2.9E-9	36.7	GRMZM2G125934_P01	100	1.3E-150
transcript_Zm00001d006027_T002	gene_Zm00001d006027	bZIP-transcription factor 85	-	bZIP	PF00170	bZIP transcription factor	4.6E-9	36.1	GRMZM2G125934_P01	100	1.1902041408316E-320
transcript_Zm00001d006027_T003	gene_Zm00001d006027	bZIP-transcription factor 85	-	bZIP	PF00170	bZIP transcription factor	2.5E-9	37	GRMZM2G125934_P01	99.7	3.57E-234
transcript_Zm00001d006027_T004	gene_Zm00001d006027	bZIP-transcription factor 85	-	bZIP	PF00170	bZIP transcription factor	3.0E-9	36.7	GRMZM2G125934_P01	100	1.35E-255
transcript_Zm00001d006027_T005	gene_Zm00001d006027	bZIP-transcription factor 85	-	bZIP	PF00170	bZIP transcription factor	4.6E-9	36.1	GRMZM2G125934_P01	100	1.1902041408316E-320
transcript_Zm00001d006028_T001	gene_Zm00001d006028	SBP-transcription factor 23	-	SBP	PF03110	SBP domain	6.3E-31	106.3	GRMZM2G126018_P02	100	1.48E-266
transcript_Zm00001d006053_T001	gene_Zm00001d006053	NAC-transcription factor 24	-	NAC	PF02365	No apical meristem (NAM) protein	1.3E-29	102.7	GRMZM2G008374_P01	100	2.33E-277
transcript_Zm00001d006065_T001	gene_Zm00001d006065	bHLH-transcription factor 121	-	bHLH	PF00010	Helix-loop-helix DNA-binding domain	2.2E-6	27.4	GRMZM2G083504_P02	99.4	9.38E-234
transcript_Zm00001d006065_T002	gene_Zm00001d006065	bHLH-transcription factor 121	-	bHLH	PF00010	Helix-loop-helix DNA-binding domain	2.3E-6	27.3	GRMZM2G083504_P02	100	2.37E-244
transcript_Zm00001d006091_T001	gene_Zm00001d006091	SBP-transcription factor 5	-	SBP	PF03110	SBP domain	6.9E-31	106.2	GRMZM2G061734_P01	98.6	2.35E-287
transcript_Zm00001d006094_T001	gene_Zm00001d006094	Zea mays MADS27	-	MIKC	PF00319	SRF-type transcription factor (DNA-binding and dimerisation domain)	1.3E-26	91.7	GRMZM2G129034_P01	96.8	2.79E-169
transcript_Zm00001d006094_T001	gene_Zm00001d006094	Zea mays MADS27	-	MIKC	PF01486	K-box region	3.5E-22	78.3	GRMZM2G129034_P01	96.8	2.79E-169
transcript_Zm00001d006094_T001	gene_Zm00001d006094	Zea mays MADS27	-	M_type	PF00319	SRF-type transcription factor (DNA-binding and dimerisation domain)	1.3E-26	91.7	GRMZM2G129034_P01	96.8	2.79E-169
transcript_Zm00001d006094_T002	gene_Zm00001d006094	Zea mays MADS27	-	MIKC	PF00319	SRF-type transcription factor (DNA-binding and dimerisation domain)	6.0E-27	92.7	GRMZM2G129034_P01	98.6	2.31E-95
transcript_Zm00001d006094_T002	gene_Zm00001d006094	Zea mays MADS27	-	MIKC	PF01486	K-box region	2.4E-18	66	GRMZM2G129034_P01	98.6	2.31E-95
transcript_Zm00001d006094_T002	gene_Zm00001d006094	Zea mays MADS27	-	M_type	PF00319	SRF-type transcription factor (DNA-binding and dimerisation domain)	6.0E-27	92.7	GRMZM2G129034_P01	98.6	2.31E-95
transcript_Zm00001d006094_T003	gene_Zm00001d006094	Zea mays MADS27	-	MIKC	PF00319	SRF-type transcription factor (DNA-binding and dimerisation domain)	1.3E-26	91.7	GRMZM2G129034_P01	100	1.05E-171
transcript_Zm00001d006094_T003	gene_Zm00001d006094	Zea mays MADS27	-	MIKC	PF01486	K-box region	1.4E-26	92.3	GRMZM2G129034_P01	100	1.05E-171
transcript_Zm00001d006094_T003	gene_Zm00001d006094	Zea mays MADS27	-	M_type	PF00319	SRF-type transcription factor (DNA-binding and dimerisation domain)	1.3E-26	91.7	GRMZM2G129034_P01	100	1.05E-171
transcript_Zm00001d006094_T004	gene_Zm00001d006094	Zea mays MADS27	-	MIKC	PF00319	SRF-type transcription factor (DNA-binding and dimerisation domain)	1.3E-26	91.7	GRMZM2G129034_P01	100	1.05E-171
transcript_Zm00001d006094_T004	gene_Zm00001d006094	Zea mays MADS27	-	MIKC	PF01486	K-box region	1.4E-26	92.3	GRMZM2G129034_P01	100	1.05E-171
transcript_Zm00001d006094_T004	gene_Zm00001d006094	Zea mays MADS27	-	M_type	PF00319	SRF-type transcription factor (DNA-binding and dimerisation domain)	1.3E-26	91.7	GRMZM2G129034_P01	100	1.05E-171
transcript_Zm00001d006106_T001	gene_Zm00001d006106	NAC-transcription factor 35	-	NAC	PF02365	No apical meristem (NAM) protein	4.3E-23	81.8	GRMZM2G179049_P02	100	3.82E-188
transcript_Zm00001d006110_T001	gene_Zm00001d006110	bHLH-transcription factor 23	-	bHLH	PF00010	Helix-loop-helix DNA-binding domain	3.3E-6	26.8	GRMZM2G178182_P02	98.4	3.27E-199
transcript_Zm00001d006110_T002	gene_Zm00001d006110	bHLH-transcription factor 23	-	bHLH	PF00010	Helix-loop-helix DNA-binding domain	3.5E-6	26.8	GRMZM2G178182_P02	92.2	5.69E-197
transcript_Zm00001d006110_T003	gene_Zm00001d006110	bHLH-transcription factor 23	-	bHLH	PF00010	Helix-loop-helix DNA-binding domain	3.3E-6	26.8	GRMZM2G178182_P02	100	3.99E-202
transcript_Zm00001d006110_T004	gene_Zm00001d006110	bHLH-transcription factor 23	-	bHLH	PF00010	Helix-loop-helix DNA-binding domain	3.3E-6	26.8	GRMZM2G178182_P02	100	3.99E-202
transcript_Zm00001d006127_T002	gene_Zm00001d006127	bZIP-transcription factor 65	-	bZIP	PF00170	bZIP transcription factor	2.0E-9	37.3	GRMZM2G180847_P01	100	1.77E-128
transcript_Zm00001d006127_T003	gene_Zm00001d006127	bZIP-transcription factor 65	-	bZIP	PF00170	bZIP transcription factor	1.3E-9	37.9	GRMZM2G180847_P01	100	1.49E-214
transcript_Zm00001d006150_T001	gene_Zm00001d006150	bHLH-transcription factor 95	-	bHLH	PF00010	Helix-loop-helix DNA-binding domain	8.0E-10	38.4	GRMZM2G107560_P01	100	4.76E-187
transcript_Zm00001d006157_T001	gene_Zm00001d006157	bZIP-transcription factor 46	-	bZIP	PF00170	bZIP transcription factor	4.5E-9	36.1	GRMZM2G037910_P01	100	3.619999224453E-318
transcript_Zm00001d006165_T001	gene_Zm00001d006165	TCP-transcription factor 19	-	TCP	PF03634	TCP family transcription factor	2.9E-24	86.3	AC199782.5_FGP003	100	3.66E-172
transcript_Zm00001d006169_T001	gene_Zm00001d006169	DRE-binding protein3	-	ERF	PF00847	AP2 domain	1.1E-10	41.5	GRMZM2G124037_P01	100	7.47E-143
transcript_Zm00001d006170_T001	gene_Zm00001d006170	AP2-EREBP-transcription factor 65	-	ERF	PF00847	AP2 domain	2.2E-13	50.1	GRMZM2G124011_P01	100	1.1E-125
transcript_Zm00001d006195_T001	gene_Zm00001d006195	Homeobox-transcription factor 126	-	HB-other	PF00046	Homeobox domain	8.7E-17	60.6	GRMZM2G034113_P01	100	3.27E-166
transcript_Zm00001d006198_T004	gene_Zm00001d006198		-	DBB	PF00643	B-box zinc finger	5.4E-14	51.9	GRMZM2G422644_P01	100	6.07E-154
transcript_Zm00001d006209_T001	gene_Zm00001d006209	SHI/STY (SRS)-transcription factor 2	-	SRS	PF05142	Domain of unknown function (DUF702)	3.5E-63	212.4	GRMZM2G080295_P01	100	2.03E-193
transcript_Zm00001d006223_T001	gene_Zm00001d006223		-	bZIP	PF00170	bZIP transcription factor	7.0E-10	38.7	GRMZM2G103647_P03	78	1.13E-110
transcript_Zm00001d006236_T001	gene_Zm00001d006236	MYB31 transcription factor31	-	MYB	PF00249	Myb-like DNA-binding domain	3.6E-33	113.3	GRMZM2G050305_P01	100	9.64E-203
transcript_Zm00001d006236_T002	gene_Zm00001d006236	MYB31 transcription factor31	-	MYB	PF00249	Myb-like DNA-binding domain	3.6E-33	113.3	GRMZM2G050305_P01	100	9.64E-203
transcript_Zm00001d006236_T003	gene_Zm00001d006236	MYB31 transcription factor31	-	MYB	PF00249	Myb-like DNA-binding domain	3.6E-33	113.3	GRMZM2G050305_P01	100	9.64E-203
transcript_Zm00001d006236_T004	gene_Zm00001d006236	MYB31 transcription factor31	-	MYB	PF00249	Myb-like DNA-binding domain	3.6E-33	113.3	GRMZM2G050305_P01	100	9.64E-203
transcript_Zm00001d006236_T005	gene_Zm00001d006236	MYB31 transcription factor31	-	MYB	PF00249	Myb-like DNA-binding domain	3.6E-33	113.3	GRMZM2G050305_P01	100	9.64E-203
transcript_Zm00001d006236_T006	gene_Zm00001d006236	MYB31 transcription factor31	-	MYB	PF00249	Myb-like DNA-binding domain	3.6E-33	113.3	GRMZM2G050305_P01	100	9.64E-203
transcript_Zm00001d006236_T007	gene_Zm00001d006236	MYB31 transcription factor31	-	MYB	PF00249	Myb-like DNA-binding domain	3.6E-33	113.3	GRMZM2G050305_P01	100	9.64E-203
transcript_Zm00001d006293_T001	gene_Zm00001d006293	NLP-transcription factor 17	-	Nin-like	PF02042	RWP-RK domain	6.1E-26	90	GRMZM2G048582_P01	99.8	0
transcript_Zm00001d006293_T002	gene_Zm00001d006293	NLP-transcription factor 17	-	Nin-like	PF02042	RWP-RK domain	6.1E-26	90	GRMZM2G048582_P01	99.8	0
transcript_Zm00001d006293_T004	gene_Zm00001d006293	NLP-transcription factor 17	-	Nin-like	PF02042	RWP-RK domain	1.3E-13	50.5	GRMZM2G048582_P01	98.7	0
transcript_Zm00001d006293_T005	gene_Zm00001d006293	NLP-transcription factor 17	-	Nin-like	PF02042	RWP-RK domain	1.0E-25	89.3	GRMZM2G048582_P01	100	0
transcript_Zm00001d006293_T007	gene_Zm00001d006293	NLP-transcription factor 17	-	Nin-like	PF02042	RWP-RK domain	1.0E-25	89.3	GRMZM2G048582_P01	100	0
transcript_Zm00001d006293_T009	gene_Zm00001d006293	NLP-transcription factor 17	-	Nin-like	PF02042	RWP-RK domain	6.4E-26	89.9	GRMZM2G048582_P01	100	0
transcript_Zm00001d006293_T011	gene_Zm00001d006293	NLP-transcription factor 17	-	Nin-like	PF02042	RWP-RK domain	6.1E-26	90	GRMZM2G048582_P01	99.8	0
transcript_Zm00001d006293_T012	gene_Zm00001d006293	NLP-transcription factor 17	-	Nin-like	PF02042	RWP-RK domain	6.4E-26	89.9	GRMZM2G048582_P01	100	0
transcript_Zm00001d006293_T018	gene_Zm00001d006293	NLP-transcription factor 17	-	Nin-like	PF02042	RWP-RK domain	8.5E-26	89.5	GRMZM2G048582_P01	100	0
transcript_Zm00001d006293_T019	gene_Zm00001d006293	NLP-transcription factor 17	-	Nin-like	PF02042	RWP-RK domain	1.1E-25	89.3	GRMZM2G048582_P01	100	0
transcript_Zm00001d006293_T021	gene_Zm00001d006293	NLP-transcription factor 17	-	Nin-like	PF02042	RWP-RK domain	6.1E-26	90	GRMZM2G048582_P01	99.8	0
transcript_Zm00001d006293_T022	gene_Zm00001d006293	NLP-transcription factor 17	-	Nin-like	PF02042	RWP-RK domain	1.0E-25	89.3	GRMZM2G048582_P01	100	0
transcript_Zm00001d006293_T023	gene_Zm00001d006293	NLP-transcription factor 17	-	Nin-like	PF02042	RWP-RK domain	1.1E-25	89.3	GRMZM2G048582_P01	100	0
transcript_Zm00001d006293_T024	gene_Zm00001d006293	NLP-transcription factor 17	-	Nin-like	PF02042	RWP-RK domain	1.1E-25	89.3	GRMZM2G048582_P01	100	0
transcript_Zm00001d006293_T027	gene_Zm00001d006293	NLP-transcription factor 17	-	Nin-like	PF02042	RWP-RK domain	1.0E-25	89.3	GRMZM2G048582_P01	100	0
transcript_Zm00001d006293_T028	gene_Zm00001d006293	NLP-transcription factor 17	-	Nin-like	PF02042	RWP-RK domain	6.4E-26	89.9	GRMZM2G048582_P01	100	0
transcript_Zm00001d006293_T030	gene_Zm00001d006293	NLP-transcription factor 17	-	Nin-like	PF02042	RWP-RK domain	4.8E-26	90.3	GRMZM2G048582_P01	100	0
transcript_Zm00001d006348_T001	gene_Zm00001d006348	GRF-transcription factor 2	-	GRF	PF08879	WRC	1.2E-19	69.7	GRMZM2G004619_P01	100	4.86E-187
transcript_Zm00001d006348_T001	gene_Zm00001d006348	GRF-transcription factor 2	-	GRF	PF08880	QLQ	7.0E-12	44.8	GRMZM2G004619_P01	100	4.86E-187
transcript_Zm00001d006451_T001	gene_Zm00001d006451	SBP-transcription factor 13	-	SBP	PF03110	SBP domain	2.2E-29	101.4	GRMZM2G113779_P01	100	9.34E-68
transcript_Zm00001d006463_T001	gene_Zm00001d006463	C2C2-Dof-transcription factor 34	-	Dof	PF02701	Dof domain, zinc finger	9.8E-34	115.2	GRMZM2G064655_P01	100	1.46E-211
transcript_Zm00001d006551_T001	gene_Zm00001d006551	GRAS-transcription factor 49	-	GRAS	PF03514	GRAS domain family	2.0E-127	425.1	GRMZM5G821439_P01	99.1	0
transcript_Zm00001d006564_T001	gene_Zm00001d006564		-	bHLH	PF00010	Helix-loop-helix DNA-binding domain	9.3E-9	35	GRMZM2G163233_P02	94.5	2.73E-138
transcript_Zm00001d006564_T002	gene_Zm00001d006564		-	bHLH	PF00010	Helix-loop-helix DNA-binding domain	1.0E-8	34.9	GRMZM2G163233_P02	100	5.95E-152
transcript_Zm00001d006578_T001	gene_Zm00001d006578	bHLH-transcription factor 80	-	bHLH	PF00010	Helix-loop-helix DNA-binding domain	4.1E-10	39.3	GRMZM2G142932_P02	100	7.08E-234
transcript_Zm00001d006578_T003	gene_Zm00001d006578	bHLH-transcription factor 80	-	bHLH	PF00010	Helix-loop-helix DNA-binding domain	4.1E-10	39.3	GRMZM2G142932_P02	100	7.08E-234
transcript_Zm00001d006585_T001	gene_Zm00001d006585	MYB-transcription factor 141	-	MYB	PF00249	Myb-like DNA-binding domain	2.2E-35	120.4	GRMZM2G166337_P01	72.4	8.58E-172
transcript_Zm00001d006597_T001	gene_Zm00001d006597		-	B3	PF02362	B3 DNA binding domain	1.1E-15	57.2	GRMZM2G008356_P01	90.9	0
transcript_Zm00001d006597_T003	gene_Zm00001d006597		-	B3	PF02362	B3 DNA binding domain	1.4E-15	56.9	GRMZM2G008356_P01	90.3	0
transcript_Zm00001d006597_T010	gene_Zm00001d006597		-	B3	PF02362	B3 DNA binding domain	1.3E-15	56.9	GRMZM2G008356_P01	91.2	0
transcript_Zm00001d006597_T012	gene_Zm00001d006597		-	B3	PF02362	B3 DNA binding domain	1.4E-14	53.7	GRMZM2G008356_P01	91.8	7.24E-309
transcript_Zm00001d006597_T014	gene_Zm00001d006597		-	B3	PF02362	B3 DNA binding domain	1.3E-15	57	GRMZM2G008356_P01	89.8	0
transcript_Zm00001d006597_T016	gene_Zm00001d006597		-	B3	PF02362	B3 DNA binding domain	6.9E-16	57.8	GRMZM2G008356_P01	92.5	0
transcript_Zm00001d006597_T018	gene_Zm00001d006597		-	B3	PF02362	B3 DNA binding domain	1.4E-14	53.7	GRMZM2G008356_P01	91.8	7.24E-309
transcript_Zm00001d006597_T019	gene_Zm00001d006597		-	B3	PF02362	B3 DNA binding domain	8.0E-16	57.6	GRMZM2G008356_P01	92.6	0
transcript_Zm00001d006597_T021	gene_Zm00001d006597		-	B3	PF02362	B3 DNA binding domain	1.3E-15	56.9	GRMZM2G008356_P01	91.2	0
transcript_Zm00001d006597_T023	gene_Zm00001d006597		-	B3	PF02362	B3 DNA binding domain	1.1E-15	57.2	GRMZM2G008356_P01	92.4	0
transcript_Zm00001d006597_T024	gene_Zm00001d006597		-	B3	PF02362	B3 DNA binding domain	1.4E-14	53.7	GRMZM2G008356_P01	91.8	7.24E-309
transcript_Zm00001d006597_T025	gene_Zm00001d006597		-	B3	PF02362	B3 DNA binding domain	1.1E-15	57.2	GRMZM2G008356_P01	92.4	0
transcript_Zm00001d006597_T026	gene_Zm00001d006597		-	B3	PF02362	B3 DNA binding domain	1.4E-14	53.7	GRMZM2G008356_P01	91.8	7.24E-309
transcript_Zm00001d006597_T028	gene_Zm00001d006597		-	B3	PF02362	B3 DNA binding domain	1.3E-15	56.9	GRMZM2G008356_P01	91.2	0
transcript_Zm00001d006597_T032	gene_Zm00001d006597		-	B3	PF02362	B3 DNA binding domain	1.3E-15	57	GRMZM2G008356_P01	92.6	0
transcript_Zm00001d006597_T034	gene_Zm00001d006597		-	B3	PF02362	B3 DNA binding domain	1.3E-15	56.9	GRMZM2G008356_P01	90.5	0
transcript_Zm00001d006597_T039	gene_Zm00001d006597		-	B3	PF02362	B3 DNA binding domain	8.6E-16	57.5	GRMZM2G008356_P01	92.4	0
transcript_Zm00001d006597_T041	gene_Zm00001d006597		-	B3	PF02362	B3 DNA binding domain	1.1E-15	57.2	GRMZM2G008356_P01	92.4	0
transcript_Zm00001d006597_T042	gene_Zm00001d006597		-	B3	PF02362	B3 DNA binding domain	1.2E-10	41	GRMZM2G008356_P01	90	0
transcript_Zm00001d006597_T043	gene_Zm00001d006597		-	B3	PF02362	B3 DNA binding domain	6.7E-16	57.9	GRMZM2G008356_P01	92.5	0
transcript_Zm00001d006616_T001	gene_Zm00001d006616		-	NAC	PF02365	No apical meristem (NAM) protein	2.0E-7	31.6	GRMZM2G179885_P03	56.9	1.86E-14
transcript_Zm00001d006619_T001	gene_Zm00001d006619	C3H-transcription factor 315	-	C3H	PF00642	Zinc finger C-x8-C-x5-C-x3-H type (and similar)	1.2E-6	28.1	GRMZM5G842019_P01	90.2	0
transcript_Zm00001d006636_T001	gene_Zm00001d006636		-	NAC	PF02365	No apical meristem (NAM) protein	5.0E-8	33.6	GRMZM2G113950_P01	96.4	2.56E-50
transcript_Zm00001d006653_T001	gene_Zm00001d006653	AP2-EREBP-transcription factor 62	-	ERF	PF00847	AP2 domain	3.6E-12	46.2	GRMZM2G011236_P01	100	1.29E-171
transcript_Zm00001d006668_T001	gene_Zm00001d006668	MADS-transcription factor 17	-	M_type	PF00319	SRF-type transcription factor (DNA-binding and dimerisation domain)	6.0E-12	44.7	GRMZM2G337892_P01	100	0
transcript_Zm00001d006677_T001	gene_Zm00001d006677	BZR-transcription factor 7	-	BES1	PF05687	BES1/BZR1 plant transcription factor, N-terminal	1.1E-60	204.3	GRMZM2G102514_P01	83.9	5.66E-166
transcript_Zm00001d006682_T001	gene_Zm00001d006682		-	C2H2	PF00096	Zinc finger, C2H2 type	1.4E-7	31.5	GRMZM2G022213_P01	100	0
transcript_Zm00001d006687_T001	gene_Zm00001d006687	Homeobox-transcription factor 107	-	HB-other	PF00046	Homeobox domain	3.0E-16	58.8	GRMZM2G062244_P01	99.1	1.34E-134
transcript_Zm00001d006687_T002	gene_Zm00001d006687	Homeobox-transcription factor 107	-	HB-other	PF00046	Homeobox domain	3.9E-13	48.9	GRMZM2G062244_P01	100	1.22E-108
transcript_Zm00001d006701_T001	gene_Zm00001d006701	GRAS-transcription factor 75	-	GRAS	PF03514	GRAS domain family	7.6E-131	436.3	GRMZM2G431309_P01	100	0
transcript_Zm00001d006702_T001	gene_Zm00001d006702	WRKY-transcription factor 116	-	WRKY	PF03106	WRKY DNA -binding domain	1.2E-50	169.5	GRMZM2G130854_P01	100	0
transcript_Zm00001d006702_T002	gene_Zm00001d006702	WRKY-transcription factor 116	-	WRKY	PF03106	WRKY DNA -binding domain	1.8E-49	165.8	GRMZM2G130854_P01	97.8	0
transcript_Zm00001d006702_T003	gene_Zm00001d006702	WRKY-transcription factor 116	-	WRKY	PF03106	WRKY DNA -binding domain	5.3E-32	109.8	GRMZM2G130854_P01	93.1	0
transcript_Zm00001d006702_T004	gene_Zm00001d006702	WRKY-transcription factor 116	-	WRKY	PF03106	WRKY DNA -binding domain	1.7E-49	165.9	GRMZM2G130854_P01	100	0
transcript_Zm00001d006721_T001	gene_Zm00001d006721	GRAS-transcription factor 85	-	GRAS	PF03514	GRAS domain family	3.0E-91	306	GRMZM2G019060_P01	100	0
transcript_Zm00001d006733_T001	gene_Zm00001d006733	bHLH-transcription factor 147	-	bHLH	PF00010	Helix-loop-helix DNA-binding domain	2.4E-7	30.5	GRMZM2G383841_P01	100	4.5E-178
transcript_Zm00001d006739_T001	gene_Zm00001d006739	LBD-transcription factor 14	-	LBD (AS2/LOB)	PF03195	Protein of unknown function DUF260	8.5E-25	86.9	GRMZM2G177110_P01	100	1.92E-124
transcript_Zm00001d006744_T001	gene_Zm00001d006744	GRAS-transcription factor 73	-	GRAS	PF03514	GRAS domain family	2.7E-91	306.2	GRMZM2G125501_P01	100	0
transcript_Zm00001d006791_T001	gene_Zm00001d006791	MYB-related-transcription factor 29	-	MYB_related	PF00249	Myb-like DNA-binding domain	2.6E-7	30.5	AC199820.4_FGP006	100	7.05E-114
transcript_Zm00001d006835_T001	gene_Zm00001d006835	CCAAT-HAP2-transcription factor 24	-	NF-YA	PF02045	CCAAT-binding transcription factor (CBF-B/NF-YA) subunit B	8.6E-29	99.9	GRMZM2G040349_P02	100	1.5E-199
transcript_Zm00001d006835_T002	gene_Zm00001d006835	CCAAT-HAP2-transcription factor 24	-	NF-YA	PF02045	CCAAT-binding transcription factor (CBF-B/NF-YA) subunit B	8.6E-29	99.9	GRMZM2G040349_P02	100	1.5E-199
transcript_Zm00001d006835_T003	gene_Zm00001d006835	CCAAT-HAP2-transcription factor 24	-	NF-YA	PF02045	CCAAT-binding transcription factor (CBF-B/NF-YA) subunit B	8.6E-29	99.9	GRMZM2G040349_P02	100	1.5E-199
transcript_Zm00001d006835_T004	gene_Zm00001d006835	CCAAT-HAP2-transcription factor 24	-	NF-YA	PF02045	CCAAT-binding transcription factor (CBF-B/NF-YA) subunit B	8.6E-29	99.9	GRMZM2G040349_P02	100	1.5E-199
transcript_Zm00001d006835_T005	gene_Zm00001d006835	CCAAT-HAP2-transcription factor 24	-	NF-YA	PF02045	CCAAT-binding transcription factor (CBF-B/NF-YA) subunit B	8.6E-29	99.9	GRMZM2G040349_P02	100	1.5E-199
transcript_Zm00001d006835_T008	gene_Zm00001d006835	CCAAT-HAP2-transcription factor 24	-	NF-YA	PF02045	CCAAT-binding transcription factor (CBF-B/NF-YA) subunit B	2.5E-29	101.6	GRMZM2G040349_P02	100	1.54E-102
transcript_Zm00001d006848_T001	gene_Zm00001d006848	MYB-related-transcription factor 5	-	MYB_related	PF00249	Myb-like DNA-binding domain	2.2E-7	30.8	GRMZM2G328814_P01	100	3.0E-59
transcript_Zm00001d006922_T001	gene_Zm00001d006922	MYB-transcription factor 7	-	MYB	PF00249	Myb-like DNA-binding domain	2.7E-25	88.1	GRMZM2G064630_P01	100	0
transcript_Zm00001d006922_T002	gene_Zm00001d006922	MYB-transcription factor 7	-	MYB	PF00249	Myb-like DNA-binding domain	2.4E-22	78.7	GRMZM2G064630_P01	99.8	0
transcript_Zm00001d006922_T003	gene_Zm00001d006922	MYB-transcription factor 7	-	MYB	PF00249	Myb-like DNA-binding domain	1.8E-26	91.9	GRMZM2G064630_P01	97.2	2.89E-117
transcript_Zm00001d006945_T001	gene_Zm00001d006945	GeBP-transcription factor 6	-	GeBP	PF04504	Protein of unknown function, DUF573	3.0E-31	107.8	GRMZM2G075122_P02	100	5.96E-259
transcript_Zm00001d007022_T001	gene_Zm00001d007022		-	bZIP	PF00170	bZIP transcription factor	1.5E-7	31.3	GRMZM2G098557_P01	81.6	1.16E-235
transcript_Zm00001d007033_T001	gene_Zm00001d007033	AP2-EREBP-transcription factor 210	-	ERF	PF00847	AP2 domain	4.9E-12	45.8	GRMZM2G125460_P01	100	7.77E-194
transcript_Zm00001d007042_T001	gene_Zm00001d007042	bZIP-transcription factor 91	-	bZIP	PF00170	bZIP transcription factor	6.6E-13	48.4	GRMZM2G060109_P01	100	0
transcript_Zm00001d007042_T002	gene_Zm00001d007042	bZIP-transcription factor 91	-	bZIP	PF00170	bZIP transcription factor	4.4E-11	42.6	GRMZM2G060109_P01	45.5	3.06E-87
transcript_Zm00001d007119_T001	gene_Zm00001d007119	AP2-EREBP-transcription factor 183	-	ERF	PF00847	AP2 domain	1.5E-11	44.3	GRMZM2G458437_P01	100	7.77E-184
transcript_Zm00001d007124_T001	gene_Zm00001d007124		-	bZIP	PF00170	bZIP transcription factor	1.9E-8	34.2
transcript_Zm00001d007124_T002	gene_Zm00001d007124		-	bZIP	PF00170	bZIP transcription factor	3.3E-8	33.4
transcript_Zm00001d007124_T003	gene_Zm00001d007124		-	bZIP	PF00170	bZIP transcription factor	1.5E-8	34.4
transcript_Zm00001d007141_T001	gene_Zm00001d007141		-	MYB_related	PF00249	Myb-like DNA-binding domain	1.4E-8	34.6	GRMZM2G111906_P01	92.2	2.74E-270
transcript_Zm00001d007141_T003	gene_Zm00001d007141		-	MYB_related	PF00249	Myb-like DNA-binding domain	1.5E-8	34.5	GRMZM2G111906_P01	88.2	2.95E-265
transcript_Zm00001d007172_T001	gene_Zm00001d007172		-	bZIP	PF00170	bZIP transcription factor	1.8E-9	37.5	GRMZM2G149040_P01	85.6	3.54E-202
transcript_Zm00001d007173_T001	gene_Zm00001d007173	ABI3-VP1-transcription factor 39	-	B3	PF02362	B3 DNA binding domain	1.8E-16	59.7	GRMZM2G172621_P01	100	0
transcript_Zm00001d007173_T002	gene_Zm00001d007173	ABI3-VP1-transcription factor 39	-	B3	PF02362	B3 DNA binding domain	1.9E-16	59.6	GRMZM2G172621_P01	100	0
transcript_Zm00001d007173_T003	gene_Zm00001d007173	ABI3-VP1-transcription factor 39	-	B3	PF02362	B3 DNA binding domain	2.8E-9	36.6	GRMZM2G172621_P01	93.9	0
transcript_Zm00001d007173_T004	gene_Zm00001d007173	ABI3-VP1-transcription factor 39	-	B3	PF02362	B3 DNA binding domain	1.9E-16	59.6	GRMZM2G172621_P01	99.1	0
transcript_Zm00001d007173_T005	gene_Zm00001d007173	ABI3-VP1-transcription factor 39	-	B3	PF02362	B3 DNA binding domain	1.7E-16	59.8	GRMZM2G172621_P01	99.9	0
transcript_Zm00001d007173_T006	gene_Zm00001d007173	ABI3-VP1-transcription factor 39	-	B3	PF02362	B3 DNA binding domain	1.6E-16	59.9	GRMZM2G172621_P01	100	0
transcript_Zm00001d007173_T008	gene_Zm00001d007173	ABI3-VP1-transcription factor 39	-	B3	PF02362	B3 DNA binding domain	7.6E-17	60.9	GRMZM2G172621_P01	99.4	0
transcript_Zm00001d007188_T001	gene_Zm00001d007188	EIL-transcription factor 2	-	EIL	PF04873	Ethylene insensitive 3	1.2E-114	381.8	GRMZM2G003558_P01	100	0
transcript_Zm00001d007191_T001	gene_Zm00001d007191	MYB-transcription factor 110	-	MYB	PF00249	Myb-like DNA-binding domain	1.7E-31	107.9	GRMZM2G176327_P01	100	5.38E-244
transcript_Zm00001d007248_T001	gene_Zm00001d007248	GRAS-transcription factor 64	-	GRAS	PF03514	GRAS domain family	1.2E-60	205.3	GRMZM2G425366_P01	100	0
transcript_Zm00001d007311_T001	gene_Zm00001d007311	bHLH-transcription factor 41	-	bHLH	PF00010	Helix-loop-helix DNA-binding domain	5.7E-7	29.3	GRMZM2G171818_P01	97	2.46E-299
transcript_Zm00001d007311_T003	gene_Zm00001d007311	bHLH-transcription factor 41	-	bHLH	PF00010	Helix-loop-helix DNA-binding domain	5.4E-7	29.3	GRMZM2G171818_P01	100	2.27E-303
transcript_Zm00001d007329_T001	gene_Zm00001d007329	WRKY-transcription factor 108	-	WRKY	PF03106	WRKY DNA -binding domain	2.0E-27	95.2	GRMZM2G106560_P01	99.1	7.39E-142
transcript_Zm00001d007382_T001	gene_Zm00001d007382	bHLH-transcription factor 96	-	bHLH	PF00010	Helix-loop-helix DNA-binding domain	1.6E-9	37.5	GRMZM2G172297_P01	100	0
transcript_Zm00001d007384_T001	gene_Zm00001d007384	E2F-DP-transcription factor 22	-	E2F/DP	PF02319	E2F/DP family winged-helix DNA-binding domain	6.5E-19	67.6	GRMZM5G829408_P01	58.8	1.22E-163
transcript_Zm00001d007465_T001	gene_Zm00001d007465	GRF-transcription factor 15	-	GRF	PF08879	WRC	2.7E-18	65.3	GRMZM2G099862_P03	100	2.07E-228
transcript_Zm00001d007465_T001	gene_Zm00001d007465	GRF-transcription factor 15	-	GRF	PF08880	QLQ	4.3E-14	51.8	GRMZM2G099862_P03	100	2.07E-228
transcript_Zm00001d007465_T002	gene_Zm00001d007465	GRF-transcription factor 15	-	GRF	PF08879	WRC	1.6E-18	66	GRMZM2G099862_P01	100	4.04E-155
transcript_Zm00001d007465_T002	gene_Zm00001d007465	GRF-transcription factor 15	-	GRF	PF08880	QLQ	3.8E-14	52	GRMZM2G099862_P01	100	4.04E-155
transcript_Zm00001d007465_T003	gene_Zm00001d007465	GRF-transcription factor 15	-	GRF	PF08879	WRC	2.7E-18	65.3	GRMZM2G099862_P03	100	2.07E-228
transcript_Zm00001d007465_T003	gene_Zm00001d007465	GRF-transcription factor 15	-	GRF	PF08880	QLQ	4.3E-14	51.8	GRMZM2G099862_P03	100	2.07E-228
transcript_Zm00001d007713_T001	gene_Zm00001d007713	GRAS-transcription factor 14	-	GRAS	PF03514	GRAS domain family	1.1E-78	264.7	GRMZM2G070371_P01	100	0
transcript_Zm00001d007768_T001	gene_Zm00001d007768	bHLH-transcription factor 73	-	bHLH	PF00010	Helix-loop-helix DNA-binding domain	2.9E-9	36.6	GRMZM2G008898_P01	100	2.56E-139
transcript_Zm00001d007840_T001	gene_Zm00001d007840	AP2-EREBP-transcription factor 41	-	AP2	PF00847	AP2 domain	6.1E-23	80.7	GRMZM2G146688_P01	99.2	4.37E-217
transcript_Zm00001d007842_T002	gene_Zm00001d007842	gnarley1	-	TALE	PF03789	ELK domain	2.4E-10	40	GRMZM2G452178_P01	100	1.11E-238
transcript_Zm00001d007842_T002	gene_Zm00001d007842	gnarley1	-	TALE	PF00046	Homeobox domain	1.6E-7	30.9	GRMZM2G452178_P01	100	1.11E-238
transcript_Zm00001d007842_T002	gene_Zm00001d007842	gnarley1	-	HB-other	PF00046	Homeobox domain	1.6E-7	30.9	GRMZM2G452178_P01	100	1.11E-238
transcript_Zm00001d007842_T005	gene_Zm00001d007842	gnarley1	-	TALE	PF03789	ELK domain	1.3E-10	40.9	GRMZM2G452178_P01	100	5.3E-166
transcript_Zm00001d007842_T005	gene_Zm00001d007842	gnarley1	-	TALE	PF00046	Homeobox domain	1.0E-7	31.5	GRMZM2G452178_P01	100	5.3E-166
transcript_Zm00001d007842_T005	gene_Zm00001d007842	gnarley1	-	HB-other	PF00046	Homeobox domain	1.0E-7	31.5	GRMZM2G452178_P01	100	5.3E-166
transcript_Zm00001d007842_T006	gene_Zm00001d007842	gnarley1	-	TALE	PF03789	ELK domain	1.3E-10	40.9	GRMZM2G452178_P01	100	5.3E-166
transcript_Zm00001d007842_T006	gene_Zm00001d007842	gnarley1	-	TALE	PF00046	Homeobox domain	1.1E-7	31.4	GRMZM2G452178_P01	100	5.3E-166
transcript_Zm00001d007842_T006	gene_Zm00001d007842	gnarley1	-	HB-other	PF00046	Homeobox domain	1.1E-7	31.4	GRMZM2G452178_P01	100	5.3E-166
transcript_Zm00001d007842_T007	gene_Zm00001d007842	gnarley1	-	TALE	PF03789	ELK domain	7.4E-11	41.7	GRMZM2G452178_P01	100	2.06E-103
transcript_Zm00001d007842_T007	gene_Zm00001d007842	gnarley1	-	TALE	PF00046	Homeobox domain	5.3E-8	32.4	GRMZM2G452178_P01	100	2.06E-103
transcript_Zm00001d007842_T007	gene_Zm00001d007842	gnarley1	-	HB-other	PF00046	Homeobox domain	5.3E-8	32.4	GRMZM2G452178_P01	100	2.06E-103
transcript_Zm00001d007850_T001	gene_Zm00001d007850	NAC-transcription factor 96	-	NAC	PF02365	No apical meristem (NAM) protein	2.4E-25	89.1	GRMZM2G479980_P01	80	8.41E-118
transcript_Zm00001d007868_T001	gene_Zm00001d007868	TCP-transcription factor 43	-	TCP	PF03634	TCP family transcription factor	1.4E-40	139.3	GRMZM2G020805_P01	100	3.76E-275
transcript_Zm00001d007882_T001	gene_Zm00001d007882	CCAAT-HAP2-transcription factor 214	-	NF-YA	PF02045	CCAAT-binding transcription factor (CBF-B/NF-YA) subunit B	8.1E-26	90.4	GRMZM2G096016_P01	100	4.77E-209
transcript_Zm00001d007891_T001	gene_Zm00001d007891	MADS-transcription factor 62	-	M_type	PF00319	SRF-type transcription factor (DNA-binding and dimerisation domain)	1.8E-18	65.6	GRMZM5G878490_P01	100	1.96E-130
transcript_Zm00001d007919_T001	gene_Zm00001d007919	LBD-transcription factor 15	-	LBD (AS2/LOB)	PF03195	Protein of unknown function DUF260	3.9E-23	81.6	AC207888.3_FGP009	100	0
transcript_Zm00001d007949_T001	gene_Zm00001d007949	zea apetala homolog1	-	MIKC	PF00319	SRF-type transcription factor (DNA-binding and dimerisation domain)	1.6E-27	94.6	GRMZM2G148693_P02	100	1.66E-194
transcript_Zm00001d007949_T001	gene_Zm00001d007949	zea apetala homolog1	-	MIKC	PF01486	K-box region	6.1E-31	106.3	GRMZM2G148693_P02	100	1.66E-194
transcript_Zm00001d007949_T001	gene_Zm00001d007949	zea apetala homolog1	-	M_type	PF00319	SRF-type transcription factor (DNA-binding and dimerisation domain)	1.6E-27	94.6	GRMZM2G148693_P02	100	1.66E-194
transcript_Zm00001d007949_T002	gene_Zm00001d007949	zea apetala homolog1	-	MIKC	PF00319	SRF-type transcription factor (DNA-binding and dimerisation domain)	1.3E-27	94.9	GRMZM2G148693_P01	100	1.96E-162
transcript_Zm00001d007949_T002	gene_Zm00001d007949	zea apetala homolog1	-	MIKC	PF01486	K-box region	3.0E-31	107.3	GRMZM2G148693_P01	100	1.96E-162
transcript_Zm00001d007949_T002	gene_Zm00001d007949	zea apetala homolog1	-	M_type	PF00319	SRF-type transcription factor (DNA-binding and dimerisation domain)	1.3E-27	94.9	GRMZM2G148693_P01	100	1.96E-162
transcript_Zm00001d007949_T003	gene_Zm00001d007949	zea apetala homolog1	-	M_type	PF00319	SRF-type transcription factor (DNA-binding and dimerisation domain)	5.3E-28	96.1	GRMZM2G072582_P03	75.2	1.6E-65
transcript_Zm00001d007949_T004	gene_Zm00001d007949	zea apetala homolog1	-	MIKC	PF00319	SRF-type transcription factor (DNA-binding and dimerisation domain)	1.3E-27	94.9	GRMZM2G148693_P01	87.2	6.06E-151
transcript_Zm00001d007949_T004	gene_Zm00001d007949	zea apetala homolog1	-	MIKC	PF01486	K-box region	7.9E-26	90	GRMZM2G148693_P01	87.2	6.06E-151
transcript_Zm00001d007949_T004	gene_Zm00001d007949	zea apetala homolog1	-	M_type	PF00319	SRF-type transcription factor (DNA-binding and dimerisation domain)	1.3E-27	94.9	GRMZM2G148693_P01	87.2	6.06E-151
transcript_Zm00001d007962_T001	gene_Zm00001d007962	G2-like-transcription factor 27	-	MYB_related	PF00249	Myb-like DNA-binding domain	5.3E-7	29.6	GRMZM2G173882_P01	100	2.28E-244
transcript_Zm00001d008176_T001	gene_Zm00001d008176	SBP-transcription factor 9	-	SBP	PF03110	SBP domain	1.5E-28	98.7	GRMZM2G081127_P01	97.7	0
transcript_Zm00001d008176_T002	gene_Zm00001d008176	SBP-transcription factor 9	-	SBP	PF03110	SBP domain	1.5E-28	98.7	GRMZM2G081127_P01	97.7	0
transcript_Zm00001d008176_T005	gene_Zm00001d008176	SBP-transcription factor 9	-	SBP	PF03110	SBP domain	1.5E-28	98.7	GRMZM2G081127_P01	97.7	0
transcript_Zm00001d008176_T006	gene_Zm00001d008176	SBP-transcription factor 9	-	SBP	PF03110	SBP domain	1.5E-28	98.7	GRMZM2G081127_P01	97.7	0
transcript_Zm00001d008176_T008	gene_Zm00001d008176	SBP-transcription factor 9	-	SBP	PF03110	SBP domain	4.3E-29	100.4	GRMZM2G081127_P01	95.7	0
transcript_Zm00001d008176_T009	gene_Zm00001d008176	SBP-transcription factor 9	-	SBP	PF03110	SBP domain	3.7E-7	30.1	GRMZM2G081127_P01	99.4	5.41E-251
transcript_Zm00001d008176_T011	gene_Zm00001d008176	SBP-transcription factor 9	-	SBP	PF03110	SBP domain	4.3E-29	100.4	GRMZM2G081127_P01	93.6	0
transcript_Zm00001d008190_T001	gene_Zm00001d008190	WRKY-transcription factor 18	-	WRKY	PF03106	WRKY DNA -binding domain	6.9E-26	90.2	GRMZM2G327349_P01	58.2	1.75E-120
transcript_Zm00001d008205_T001	gene_Zm00001d008205	phytochrome interacting factor3	-	bHLH	PF00010	Helix-loop-helix DNA-binding domain	1.3E-13	50.5	GRMZM2G387528_P02	100	0
transcript_Zm00001d008206_T001	gene_Zm00001d008206		-	MYB_related	PF00249	Myb-like DNA-binding domain	6.2E-15	55	GRMZM2G017520_P01	94.5	1.23E-50
transcript_Zm00001d008225_T001	gene_Zm00001d008225	bZIP-transcription factor 72	-	bZIP	PF00170	bZIP transcription factor	1.8E-7	31	GRMZM2G030280_P02	99.4	4.75E-218
transcript_Zm00001d008225_T003	gene_Zm00001d008225	bZIP-transcription factor 72	-	bZIP	PF00170	bZIP transcription factor	1.7E-7	31.1	GRMZM2G030280_P01	98.9	8.43E-187
transcript_Zm00001d008229_T001	gene_Zm00001d008229	MYB-related-transcription factor 107	-	MYB	PF00249	Myb-like DNA-binding domain	1.3E-16	60.3	GRMZM2G456960_P01	100	3.12E-179
transcript_Zm00001d008251_T001	gene_Zm00001d008251	MYB-transcription factor 60	-	MYB	PF00249	Myb-like DNA-binding domain	2.0E-33	114.1	GRMZM2G312419_P01	100	2.11E-194
transcript_Zm00001d008251_T002	gene_Zm00001d008251	MYB-transcription factor 60	-	MYB	PF00249	Myb-like DNA-binding domain	2.0E-33	114.1	GRMZM2G312419_P01	100	2.11E-194
transcript_Zm00001d008308_T001	gene_Zm00001d008308	NAC-transcription factor 97	-	NAC	PF02365	No apical meristem (NAM) protein	1.9E-25	89.4	GRMZM2G167492_P01	100	1.51E-205
transcript_Zm00001d008308_T002	gene_Zm00001d008308	NAC-transcription factor 97	-	NAC	PF02365	No apical meristem (NAM) protein	4.8E-25	88.1	GRMZM2G167492_P01	100	9.35E-203
transcript_Zm00001d008308_T003	gene_Zm00001d008308	NAC-transcription factor 97	-	NAC	PF02365	No apical meristem (NAM) protein	4.2E-26	91.5	GRMZM2G167492_P01	100	1.31E-111
transcript_Zm00001d008322_T001	gene_Zm00001d008322	C3H-transcription factor 328	-	C3H	PF00642	Zinc finger C-x8-C-x5-C-x3-H type (and similar)	4.9E-39	131.4	GRMZM2G036837_P02	100	1.13E-203
transcript_Zm00001d008322_T002	gene_Zm00001d008322	C3H-transcription factor 328	-	C3H	PF00642	Zinc finger C-x8-C-x5-C-x3-H type (and similar)	1.4E-46	155.4	GRMZM2G036837_P02	88.2	7.36E-261
transcript_Zm00001d008322_T003	gene_Zm00001d008322	C3H-transcription factor 328	-	C3H	PF00642	Zinc finger C-x8-C-x5-C-x3-H type (and similar)	1.0E-46	155.9	GRMZM2G036837_P02	100	5.79E-267
transcript_Zm00001d008322_T004	gene_Zm00001d008322	C3H-transcription factor 328	-	C3H	PF00642	Zinc finger C-x8-C-x5-C-x3-H type (and similar)	3.7E-25	87.1	GRMZM2G036837_P02	99.7	5.93E-186
transcript_Zm00001d008322_T005	gene_Zm00001d008322	C3H-transcription factor 328	-	C3H	PF00642	Zinc finger C-x8-C-x5-C-x3-H type (and similar)	3.7E-25	87.1	GRMZM2G036837_P02	99.7	5.93E-186
transcript_Zm00001d008322_T006	gene_Zm00001d008322	C3H-transcription factor 328	-	C3H	PF00642	Zinc finger C-x8-C-x5-C-x3-H type (and similar)	3.7E-25	87.1	GRMZM2G036837_P02	99.7	5.93E-186
transcript_Zm00001d008322_T007	gene_Zm00001d008322	C3H-transcription factor 328	-	C3H	PF00642	Zinc finger C-x8-C-x5-C-x3-H type (and similar)	3.7E-25	87.1	GRMZM2G036837_P02	99.7	5.93E-186
transcript_Zm00001d008323_T001	gene_Zm00001d008323	C3H-transcription factor 323	-	C3H	PF00642	Zinc finger C-x8-C-x5-C-x3-H type (and similar)	3.9E-45	150.8	GRMZM2G475017_P01	89.5	1.04E-244
transcript_Zm00001d008323_T002	gene_Zm00001d008323	C3H-transcription factor 323	-	C3H	PF00642	Zinc finger C-x8-C-x5-C-x3-H type (and similar)	1.9E-26	91.2	GRMZM2G475017_P02	94.3	8.19E-199
transcript_Zm00001d008323_T003	gene_Zm00001d008323	C3H-transcription factor 323	-	C3H	PF00642	Zinc finger C-x8-C-x5-C-x3-H type (and similar)	1.4E-22	78.9	GRMZM2G475017_P02	100	2.87E-182
transcript_Zm00001d008323_T004	gene_Zm00001d008323	C3H-transcription factor 323	-	C3H	PF00642	Zinc finger C-x8-C-x5-C-x3-H type (and similar)	2.5E-45	151.4	GRMZM2G475017_P01	100	1.85E-249
transcript_Zm00001d008323_T005	gene_Zm00001d008323	C3H-transcription factor 323	-	C3H	PF00642	Zinc finger C-x8-C-x5-C-x3-H type (and similar)	3.8E-40	134.9	GRMZM2G475017_P01	100	3.06E-186
transcript_Zm00001d008323_T006	gene_Zm00001d008323	C3H-transcription factor 323	-	C3H	PF00642	Zinc finger C-x8-C-x5-C-x3-H type (and similar)	9.6E-34	114.5	GRMZM2G475017_P02	100	7.0E-233
transcript_Zm00001d008323_T007	gene_Zm00001d008323	C3H-transcription factor 323	-	C3H	PF00642	Zinc finger C-x8-C-x5-C-x3-H type (and similar)	1.4E-22	78.9	GRMZM2G475017_P02	100	2.87E-182
transcript_Zm00001d008323_T008	gene_Zm00001d008323	C3H-transcription factor 323	-	C3H	PF00642	Zinc finger C-x8-C-x5-C-x3-H type (and similar)	7.8E-37	124.3	GRMZM2G475017_P02	97.5	1.18E-208
transcript_Zm00001d008323_T009	gene_Zm00001d008323	C3H-transcription factor 323	-	C3H	PF00642	Zinc finger C-x8-C-x5-C-x3-H type (and similar)	3.7E-40	134.9	GRMZM2G475017_P01	99.7	7.94E-184
transcript_Zm00001d008323_T010	gene_Zm00001d008323	C3H-transcription factor 323	-	C3H	PF00642	Zinc finger C-x8-C-x5-C-x3-H type (and similar)	7.8E-37	124.3	GRMZM2G475017_P02	97.5	1.18E-208
transcript_Zm00001d008323_T011	gene_Zm00001d008323	C3H-transcription factor 323	-	C3H	PF00642	Zinc finger C-x8-C-x5-C-x3-H type (and similar)	3.5E-30	103.2	GRMZM2G475017_P03	100	1.37E-114
transcript_Zm00001d008323_T012	gene_Zm00001d008323	C3H-transcription factor 323	-	C3H	PF00642	Zinc finger C-x8-C-x5-C-x3-H type (and similar)	4.9E-17	61.2	GRMZM2G475017_P02	100	1.68E-134
transcript_Zm00001d008323_T013	gene_Zm00001d008323	C3H-transcription factor 323	-	C3H	PF00642	Zinc finger C-x8-C-x5-C-x3-H type (and similar)	3.9E-17	61.6	GRMZM2G475017_P02	100	4.09E-119
transcript_Zm00001d008323_T014	gene_Zm00001d008323	C3H-transcription factor 323	-	C3H	PF00642	Zinc finger C-x8-C-x5-C-x3-H type (and similar)	1.9E-28	97.6	GRMZM2G475017_P02	100	1.24E-152
transcript_Zm00001d008323_T015	gene_Zm00001d008323	C3H-transcription factor 323	-	C3H	PF00642	Zinc finger C-x8-C-x5-C-x3-H type (and similar)	3.5E-30	103.2	GRMZM2G475017_P03	100	1.37E-114
transcript_Zm00001d008323_T016	gene_Zm00001d008323	C3H-transcription factor 323	-	C3H	PF00642	Zinc finger C-x8-C-x5-C-x3-H type (and similar)	3.0E-30	103.3	GRMZM2G475017_P03	99.1	1.44E-104
transcript_Zm00001d008323_T017	gene_Zm00001d008323	C3H-transcription factor 323	-	C3H	PF00642	Zinc finger C-x8-C-x5-C-x3-H type (and similar)	1.5E-31	107.5	GRMZM2G475017_P02	96.2	1.94E-145
[truncated: 4,928 more rows]
