# Supplementary material for: Integrated metabolomic and transcriptomic analysis of anthocyanin accumulation mechanisms in maize kernels of different colors
Source: Front Genet. 2026 Jun 1;17:1797093. doi: 10.3389/fgene.2026.1797093 (PMC13265062; doi:10.3389/fgene.2026.1797093)
Supplement: Supplementary file 1 [file DataSheet1.zip › Supplement/Supplementary Table 11.csv]

Gene ID	TF family	PCC value	Significant
Zm00001d015990	bHLH	0.994768	TRUE
Zm00001d012508	NAC	0.980502	TRUE
Zm00001d011438	DFR	0.976441	TRUE
Zm00001d003052	MYB	0.975946	TRUE
Zm00001d007188	WRKY	0.976547	FALSE
Zm00001d008444	NAC	0.975455	FALSE
Zm00001d041056	NAC	0.974365	FALSE
Zm00001d048527	MYB	0.973763	FALSE
Zm00001d039267	bHLH	0.972741	FALSE
Zm00001d044953	bHLH	0.969892	FALSE
Zm00001d018258	NAC	0.966616	FALSE
Zm00001d023507	bHLH	0.965965	FALSE
Zm00001d022116	bHLH	0.961245	FALSE
Zm00001d017885	MYB	0.961126	FALSE
Zm00001d002801	NAC	0.960417	FALSE
Zm00001d047589	NAC	0.958929	FALSE
Zm00001d039475	WRKY	0.956462	FALSE
Zm00001d031009	MYB	0.953515	FALSE
Zm00001d044850	bHLH	0.952561	FALSE
Zm00001d002661	WRKY	0.950826	FALSE
Zm00001d020043	MYB	0.945021	FALSE
Zm00001d039002	WRKY	0.943682	FALSE
Zm00001d005969	WRKY	0.943653	FALSE
Zm00001d038683	MYB	0.943204	FALSE
Zm00001d002545	MYB	0.933017	FALSE
Zm00001d002234	NAC	0.929273	FALSE
Zm00001d002799	MYB	0.919965	FALSE
Zm00001d008176	MYB	0.916418	FALSE
Zm00001d020938	NAC	0.915403	FALSE
Zm00001d041883	NAC	0.914215	FALSE
Zm00001d023615	MYB	0.908387	FALSE
Zm00001d024547	MYB	0.905269	FALSE
Zm00001d045283	bHLH	0.905269	FALSE
Zm00001d042305	MYB	0.905269	FALSE
Zm00001d040527	MYB	0.905269	FALSE
Zm00001d038878	NAC	0.905269	FALSE
Zm00001d033861	MYB	0.905269	FALSE
Zm00001d033508	bHLH	0.905269	FALSE
Zm00001d031498	NAC	0.905269	FALSE
Zm00001d026694	MYB	0.905269	FALSE
Zm00001d017642	MYB	0.905269	FALSE
Zm00001d017147	WRKY	0.905269	FALSE
Zm00001d008872	bHLH	0.905269	FALSE
Zm00001d004651	bHLH	0.905269	FALSE
Zm00001d027957	MYB	0.903877	FALSE
Zm00001d007465	NAC	-0.992968	FALSE
Zm00001d038812	bHLH	-0.990733	FALSE
Zm00001d013630	C3H	-0.986638	FALSE
Zm00001d053819	MYB_related	-0.983917	FALSE
Zm00001d013265	B3	-0.983456	FALSE
