# Supplementary material for: Integrated metabolomic and transcriptomic analysis of anthocyanin accumulation mechanisms in maize kernels of different colors
Source: Front Genet. 2026 Jun 1;17:1797093. doi: 10.3389/fgene.2026.1797093 (PMC13265062; doi:10.3389/fgene.2026.1797093)
Supplement: Supplementary file 1 [file DataSheet1.zip › Supplement/Supplementary Table 12.csv]

	sp|P51108|DFRA_MAIZE	sp|P51106|DFRA_HORVU	sp|P51110|DFRA_VITVI	sp|Q9FJA2|TT2_ARATH	sp|Q9XES5|DFRA_MALDO	sp|D7U6G6|ANRPN_VITVI	Oryza_sativa_DFR|AB003495	Triticum_aestivum_DFR|AB162139.1
sp|P51108|DFRA_MAIZE	100.00	78.26	66.17	25.93	64.22	43.38	76.92	79.13
sp|P51106|DFRA_HORVU	78.26	100.00	64.76	26.15	63.53	43.69	79.38	94.07
sp|P51110|DFRA_VITVI	66.17	64.76	100.00	25.38	80.12	46.77	64.39	66.27
sp|Q9FJA2|TT2_ARATH	25.93	26.15	25.38	100.00	26.15	17.83	25.19	26.15
sp|Q9XES5|DFRA_MALDO	64.22	63.53	80.12	26.15	100.00	45.54	61.49	65.00
sp|D7U6G6|ANRPN_VITVI	43.38	43.69	46.77	17.83	45.54	100.00	43.08	44.62
Oryza_sativa_DFR|AB003495	76.92	79.38	64.39	25.19	61.49	43.08	100.00	79.66
Triticum_aestivum_DFR|AB162139.1	79.13	94.07	66.27	26.15	65.00	44.62	79.66	100.00
