# Supplementary material for: Integrated metabolomic and transcriptomic analysis of anthocyanin accumulation mechanisms in maize kernels of different colors
Source: Front Genet. 2026 Jun 1;17:1797093. doi: 10.3389/fgene.2026.1797093 (PMC13265062; doi:10.3389/fgene.2026.1797093)
Supplement: Supplementary file 1 [file DataSheet1.zip › Supplement/Supplementary Table 2.csv]

Sample	Raw reads	Raw bases	Clean reads	Clean bases	Error rate(%)	Q20(%)	Q30(%)	GC content(%)
CN1_2	51044728	7707753928	50621658	7604322330	0.0123	98.56	95.52	50.45	2575206528
HN_2	50221372	7583427172	49821452	7480523814	0.0123	98.55	95.46	50.15	2518601806
CN1_1	49314842	7446541142	48897078	7342927264	0.0123	98.57	95.54	50.09	2470180436
HTN188_2	47195294	7126489394	46794278	7027077269	0.0123	98.58	95.58	50.21	2369675712
HTN188_1	45959090	6939822590	45566478	6849959583	0.0123	98.58	95.55	50.24	2308984682
WN2000_3	44911088	6781574288	44524646	6691052346	0.0121	98.65	95.81	49.4	2218607747
HN_3	44542706	6725948606	44182260	6630966384	0.0121	98.65	95.79	50.04	2228917008
HN_1	44298082	6689010382	43924682	6592311267	0.0122	98.62	95.73	50.21	2224206697
HTN188_3	42652258	6440490958	42291464	6353613261	0.0123	98.54	95.43	50.27	2144129010
CN1_3	42655292	6440949092	42261728	6349360236	0.0124	98.48	95.27	50.27	2144281529
WN2000_1	41487406	6264598306	41050792	6169908055	0.0121	98.66	95.76	47.58	1973970777
WN2000_2	40278334	6082028434	39906574	5997452669	0.012	98.73	95.94	46.17	1859650681
