# Supplementary material for: Integrated metabolomic and transcriptomic analysis of anthocyanin accumulation mechanisms in maize kernels of different colors
Source: Front Genet. 2026 Jun 1;17:1797093. doi: 10.3389/fgene.2026.1797093 (PMC13265062; doi:10.3389/fgene.2026.1797093)
Supplement: Supplementary file 1 [file DataSheet1.zip › Supplement/supplementary table 3.csv]

Sample	Total reads	Total mapped	Multiple mapped	Uniquely mapped
WN2000_1	41050792	36377200(88.62%)	1338626(3.26%)	35038574(85.35%)
WN2000_2	39906574	36176105(90.65%)	1683489(4.22%)	34492616(86.43%)
WN2000_3	44524646	39055624(87.72%)	1476770(3.32%)	37578854(84.4%)
HN_1	43924682	38790097(88.31%)	3007954(6.85%)	35782143(81.46%)
HN_2	49821452	44368795(89.06%)	3444053(6.91%)	40924742(82.14%)
HN_3	44182260	39112814(88.53%)	2936975(6.65%)	36175839(81.88%)
CN1_1	48897078	43819927(89.62%)	3927700(8.03%)	39892227(81.58%)
CN1_2	50621658	45174370(89.24%)	3497845(6.91%)	41676525(82.33%)
CN1_3	42261728	37685113(89.17%)	2915640(6.9%)	34769473(82.27%)
HTN188_1	45566478	41186751(90.39%)	2187091(4.8%)	38999660(85.59%)
HTN188_2	46794278	42016970(89.79%)	2149536(4.59%)	39867434(85.2%)
HTN188_3	42291464	38142006(90.19%)	2227374(5.27%)	35914632(84.92%)
