# Supplementary material for: Integrated metabolomic and transcriptomic analysis of anthocyanin accumulation mechanisms in maize kernels of different colors
Source: Front Genet. 2026 Jun 1;17:1797093. doi: 10.3389/fgene.2026.1797093 (PMC13265062; doi:10.3389/fgene.2026.1797093)
Supplement: Supplementary file 1 [file DataSheet1.zip › Supplement/Supplementary Table 4.csv]

Length	Number
0~200	4148
201~400	8678
401~600	9226
601~800	11435
801~1000	9776
1001~1200	9040
1201~1400	10174
1401~1600	9564
1601~1800	9075
>1800	98331
total	179447
mean length	1472
