# Supplementary material for: Integrated metabolomic and transcriptomic analysis of anthocyanin accumulation mechanisms in maize kernels of different colors
Source: Front Genet. 2026 Jun 1;17:1797093. doi: 10.3389/fgene.2026.1797093 (PMC13265062; doi:10.3389/fgene.2026.1797093)
Supplement: Supplementary file 1 [file DataSheet1.zip › Supplement/Supplementary Table 5.csv]

Gene ID	Gene Name	Gene Description	GO ID	GO Term	GO Description	KO ID	KO Name	Pathway ID	Pathway Definition
gene_Zm00001d007452		-	GO:0006508;;GO:0006779;;GO:0008234;;GO:0004853	biological_process;;biological_process;;molecular_function;;molecular_function;;	BP:proteolysis;;BP:porphyrin-containing compound biosynthetic process;;MF:cysteine-type peptidase activity;;MF:uroporphyrinogen decarboxylase activity;;	K03969	pspA	------	------
gene_Zm00001d049377		-	GO:0006281;;GO:0006260;;GO:0003677	biological_process;;biological_process;;molecular_function;;	BP:DNA repair;;BP:DNA replication;;MF:DNA binding;;	------	------	------	------
gene_Zm00001d042725		-	GO:0033962;;GO:0000398;;GO:0046540;;GO:0071011;;GO:0071013;;GO:0000932;;GO:1990726;;GO:0005688;;GO:0120114;;GO:0016021;;GO:0005681;;GO:0003723	biological_process;;biological_process;;cellular_component;;cellular_component;;cellular_component;;cellular_component;;cellular_component;;cellular_component;;cellular_component;;cellular_component;;cellular_component;;molecular_function;;	BP:cytoplasmic mRNA processing body assembly;;BP:mRNA splicing, via spliceosome;;CC:U4/U6 x U5 tri-snRNP complex;;CC:precatalytic spliceosome;;CC:catalytic step 2 spliceosome;;CC:cytoplasmic mRNA processing body;;CC:Lsm1-7-Pat1 complex;;CC:U6 snRNP;;CC:Sm-like protein family complex;;CC:integral component of membrane;;CC:spliceosomal complex;;MF:RNA binding;;	K12622	LSM3	map03018;;map03040	RNA degradation;;Spliceosome
gene_Zm00001d010300		-	GO:0018230;;GO:0006612;;GO:0005794;;GO:0005783;;GO:0016021;;GO:0019706;;GO:0016409	biological_process;;biological_process;;cellular_component;;cellular_component;;cellular_component;;molecular_function;;molecular_function;;	BP:peptidyl-L-cysteine S-palmitoylation;;BP:protein targeting to membrane;;CC:Golgi apparatus;;CC:endoplasmic reticulum;;CC:integral component of membrane;;MF:protein-cysteine S-palmitoyltransferase activity;;MF:palmitoyltransferase activity;;	K20027	ZDHHC1_11	------	------
gene_Zm00001d009787		-	------	------	------	------	------	------	------
gene_Zm00001d030620		-	GO:0030968;;GO:0030970;;GO:0030433;;GO:0009651;;GO:0005783;;GO:0005788	biological_process;;biological_process;;biological_process;;biological_process;;cellular_component;;cellular_component;;	BP:endoplasmic reticulum unfolded protein response;;BP:retrograde protein transport, ER to cytosol;;BP:ER-associated ubiquitin-dependent protein catabolic process;;BP:response to salt stress;;CC:endoplasmic reticulum;;CC:endoplasmic reticulum lumen;;	K10088	OS9	map04141	Protein processing in endoplasmic reticulum
gene_Zm00001d010997		-	GO:0031011	cellular_component;;	CC:Ino80 complex;;	K11671	NFRKB, INO80G	------	------
gene_Zm00001d042036		-	------	------	------	------	------	------	------
gene_Zm00001d047814		-	GO:0016787	molecular_function;;	MF:hydrolase activity;;	K07025	K07025	------	------
gene_Zm00001d039537		-	GO:0000003;;GO:0051726;;GO:0006357;;GO:0006351;;GO:0017053;;GO:0005634;;GO:0005654;;GO:0003677	biological_process;;biological_process;;biological_process;;biological_process;;cellular_component;;cellular_component;;cellular_component;;molecular_function;;	BP:reproduction;;BP:regulation of cell cycle;;BP:regulation of transcription from RNA polymerase II promoter;;BP:transcription, DNA-templated;;CC:transcriptional repressor complex;;CC:nucleus;;CC:nucleoplasm;;MF:DNA binding;;	------	------	------	------
gene_ENSRNA049479442	snoR60	-	GO:1990258;;GO:0031167;;GO:0032259;;GO:0000494;;GO:0006364;;GO:0032040;;GO:0031428;;GO:0005730;;GO:0008649;;GO:1990259;;GO:0003723;;GO:0008168	biological_process;;biological_process;;biological_process;;biological_process;;biological_process;;cellular_component;;cellular_component;;cellular_component;;molecular_function;;molecular_function;;molecular_function;;molecular_function;;	BP:histone glutamine methylation;;BP:rRNA methylation;;BP:methylation;;BP:box C/D snoRNA 3'-end processing;;BP:rRNA processing;;CC:small-subunit processome;;CC:box C/D snoRNP complex;;CC:nucleolus;;MF:rRNA methyltransferase activity;;MF:histone-glutamine methyltransferase activity;;MF:RNA binding;;MF:methyltransferase activity;;	------	------	------	------
gene_Zm00001d053306		-	GO:0016021	cellular_component;;	CC:integral component of membrane;;	------	------	------	------
gene_Zm00001d031713		-	GO:0006468;;GO:0007165;;GO:0016021;;GO:0004674;;GO:0004672;;GO:0005524	biological_process;;biological_process;;cellular_component;;molecular_function;;molecular_function;;molecular_function;;	BP:protein phosphorylation;;BP:signal transduction;;CC:integral component of membrane;;MF:protein serine/threonine kinase activity;;MF:protein kinase activity;;MF:ATP binding;;	------	------	------	------
gene_Zm00001d015009	autophagy5	-	GO:0050832;;GO:0006995;;GO:0042594;;GO:0000422;;GO:0010150;;GO:0000045;;GO:0006501;;GO:0044804;;GO:0006914;;GO:0005737;;GO:0034274;;GO:0034045	biological_process;;biological_process;;biological_process;;biological_process;;biological_process;;biological_process;;biological_process;;biological_process;;biological_process;;cellular_component;;cellular_component;;cellular_component;;	BP:defense response to fungus;;BP:cellular response to nitrogen starvation;;BP:response to starvation;;BP:mitophagy;;BP:leaf senescence;;BP:autophagosome assembly;;BP:C-terminal protein lipidation;;BP:nucleophagy;;BP:autophagy;;CC:cytoplasm;;CC:Atg12-Atg5-Atg16 complex;;CC:pre-autophagosomal structure membrane;;	K08339	ATG5	map04136	Autophagy - other
gene_Zm00001d046241		-	GO:0006486;;GO:0007094;;GO:0051301;;GO:0016021;;GO:0000139;;GO:0005634;;GO:0016758	biological_process;;biological_process;;biological_process;;cellular_component;;cellular_component;;cellular_component;;molecular_function;;	BP:protein glycosylation;;BP:mitotic spindle assembly checkpoint;;BP:cell division;;CC:integral component of membrane;;CC:Golgi membrane;;CC:nucleus;;MF:transferase activity, transferring hexosyl groups;;	K06679	MAD1	------	------
gene_ENSRNA049476538	snoR1	-	------	------	------	------	------	------	------
gene_Zm00001d009741		-	GO:0016310;;GO:0016021;;GO:0004430	biological_process;;cellular_component;;molecular_function;;	BP:phosphorylation;;CC:integral component of membrane;;MF:1-phosphatidylinositol 4-kinase activity;;	------	------	------	------
gene_Zm00001d042948		-	GO:0016021;;GO:0016020	cellular_component;;cellular_component;;	CC:integral component of membrane;;CC:membrane;;	------	------	------	------
gene_Zm00001d023815		-	GO:0006629;;GO:0016042	biological_process;;biological_process;;	BP:lipid metabolic process;;BP:lipid catabolic process;;	------	------	------	------
gene_Zm00001d048461	blue fluorescent1	-	GO:0000162;;GO:0005829;;GO:0004048	biological_process;;cellular_component;;molecular_function;;	BP:tryptophan biosynthetic process;;CC:cytosol;;MF:anthranilate phosphoribosyltransferase activity;;	K00766	trpD	map00400	Phenylalanine, tyrosine and tryptophan biosynthesis
gene_Zm00001d027519		-	GO:0009698;;GO:0005777;;GO:0016021;;GO:0016207;;GO:0106290;;GO:0016405	biological_process;;cellular_component;;cellular_component;;molecular_function;;deleted;;molecular_function;;	BP:phenylpropanoid metabolic process;;CC:peroxisome;;CC:integral component of membrane;;MF:4-coumarate-CoA ligase activity;;MF:old GO;;MF:CoA-ligase activity;;	K10526	OPCL1	map00592	alpha-Linolenic acid metabolism
gene_Zm00001d009158		-	GO:0035194;;GO:0031047;;GO:0005737;;GO:0004521;;GO:0003723;;GO:0003676	biological_process;;biological_process;;cellular_component;;molecular_function;;molecular_function;;molecular_function;;	BP:posttranscriptional gene silencing by RNA;;BP:gene silencing by RNA;;CC:cytoplasm;;MF:endoribonuclease activity;;MF:RNA binding;;MF:nucleic acid binding;;	K11593	ELF2C, AGO	------	------
gene_Zm00001d006483		-	GO:0006813;;GO:0034976;;GO:0016021;;GO:0016020;;GO:0016413;;GO:0015079	biological_process;;biological_process;;cellular_component;;cellular_component;;molecular_function;;molecular_function;;	BP:potassium ion transport;;BP:response to endoplasmic reticulum stress;;CC:integral component of membrane;;CC:membrane;;MF:O-acetyltransferase activity;;MF:potassium ion transmembrane transporter activity;;	------	------	------	------
gene_Zm00001d008563		-	GO:0035970;;GO:0006470;;GO:0017018;;GO:0046872;;GO:0004722	biological_process;;biological_process;;molecular_function;;molecular_function;;molecular_function;;	BP:peptidyl-threonine dephosphorylation;;BP:protein dephosphorylation;;MF:myosin phosphatase activity;;MF:metal ion binding;;MF:protein serine/threonine phosphatase activity;;	------	------	------	------
gene_Zm00001d000572		-	GO:0016021	cellular_component;;	CC:integral component of membrane;;	------	------	------	------
gene_Zm00001d006459		-	GO:0000398;;GO:0005681;;GO:0005524;;GO:0003724;;GO:0003723;;GO:0003676;;GO:0004386	biological_process;;cellular_component;;molecular_function;;molecular_function;;molecular_function;;molecular_function;;molecular_function;;	BP:mRNA splicing, via spliceosome;;CC:spliceosomal complex;;MF:ATP binding;;MF:RNA helicase activity;;MF:RNA binding;;MF:nucleic acid binding;;MF:helicase activity;;	K12815	DHX38, PRP16	map03040	Spliceosome
gene_Zm00001d038271		-	GO:0005975;;GO:0009251;;GO:0005576;;GO:0008422;;GO:0102483;;GO:0004553	biological_process;;biological_process;;cellular_component;;molecular_function;;molecular_function;;molecular_function;;	BP:carbohydrate metabolic process;;BP:glucan catabolic process;;CC:extracellular region;;MF:beta-glucosidase activity;;MF:scopolin beta-glucosidase activity;;MF:hydrolase activity, hydrolyzing O-glycosyl compounds;;	K05349	bglX	map00460;;map00500;;map00999	Cyanoamino acid metabolism;;Starch and sucrose metabolism;;Biosynthesis of various plant secondary metabolites
gene_Zm00001d027763		-	------	------	------	------	------	------	------
gene_Zm00001d002176		-	GO:0003333;;GO:0006865;;GO:0016020;;GO:0005886;;GO:0016021;;GO:0015171	biological_process;;biological_process;;cellular_component;;cellular_component;;cellular_component;;molecular_function;;	BP:amino acid transmembrane transport;;BP:amino acid transport;;CC:membrane;;CC:plasma membrane;;CC:integral component of membrane;;MF:amino acid transmembrane transporter activity;;	------	------	------	------
gene_Zm00001d013720		-	GO:0010268;;GO:0016132;;GO:0016125;;GO:0016021;;GO:0004497;;GO:0020037;;GO:0016705;;GO:0005506;;GO:0016491	biological_process;;biological_process;;biological_process;;cellular_component;;molecular_function;;molecular_function;;molecular_function;;molecular_function;;molecular_function;;	BP:brassinosteroid homeostasis;;BP:brassinosteroid biosynthetic process;;BP:sterol metabolic process;;CC:integral component of membrane;;MF:monooxygenase activity;;MF:heme binding;;MF:oxidoreductase activity, acting on paired donors, with incorporation or reduction of molecular oxygen;;MF:iron ion binding;;MF:oxidoreductase activity;;	------	------	------	------
gene_Zm00001d049871	discolored kernel1	-	GO:0005737;;GO:0046872;;GO:0005096	cellular_component;;molecular_function;;molecular_function;;	CC:cytoplasm;;MF:metal ion binding;;MF:GTPase activator activity;;	K12489	ACAP	map04144	Endocytosis
gene_Zm00001d023675		-	------	------	------	------	------	------	------
gene_Zm00001d010859		-	GO:0030170	molecular_function;;	MF:pyridoxal phosphate binding;;	K06997	yggS, PROSC	------	------
gene_Zm00001d044567		-	GO:0008270;;GO:0003676	molecular_function;;molecular_function;;	MF:zinc ion binding;;MF:nucleic acid binding;;	------	------	------	------
gene_Zm00001d044875		-	------	------	------	------	------	------	------
gene_Zm00001d051850		-	GO:0006465;;GO:0005783;;GO:0005787;;GO:0016021;;GO:0004252;;GO:0008233	biological_process;;cellular_component;;cellular_component;;cellular_component;;molecular_function;;molecular_function;;	BP:signal peptide processing;;CC:endoplasmic reticulum;;CC:signal peptidase complex;;CC:integral component of membrane;;MF:serine-type endopeptidase activity;;MF:peptidase activity;;	K13280	SEC11, sipW	map03060	Protein export
gene_Zm00001d012153		-	GO:0008643;;GO:0016021;;GO:0000139;;GO:0030173;;GO:0015165	biological_process;;cellular_component;;cellular_component;;cellular_component;;molecular_function;;	BP:carbohydrate transport;;CC:integral component of membrane;;CC:Golgi membrane;;CC:integral component of Golgi membrane;;MF:pyrimidine nucleotide-sugar transmembrane transporter activity;;	------	------	------	------
gene_Zm00001d051910		-	GO:0090630;;GO:0005096	biological_process;;molecular_function;;	BP:activation of GTPase activity;;MF:GTPase activator activity;;	K20360	TBC1D22, GYP1	------	------
gene_Zm00001d021929	geranylgeranyl pyrophosphate synthase2	-	GO:0008299;;GO:0004311;;GO:0016740;;GO:0004659	biological_process;;molecular_function;;molecular_function;;molecular_function;;	BP:isoprenoid biosynthetic process;;MF:farnesyltranstransferase activity;;MF:transferase activity;;MF:prenyltransferase activity;;	K13789	GGPS	map00900	Terpenoid backbone biosynthesis
gene_Zm00001d042498		-	GO:0051225;;GO:0005737;;GO:0005880;;GO:0008017	biological_process;;cellular_component;;cellular_component;;molecular_function;;	BP:spindle assembly;;CC:cytoplasm;;CC:nuclear microtubule;;MF:microtubule binding;;	------	------	------	------
gene_Zm00001d008866		-	------	------	------	------	------	------	------
gene_Zm00001d048352		-	GO:0005516	molecular_function;;	MF:calmodulin binding;;	------	------	------	------
gene_Zm00001d027868		-	GO:0008285;;GO:0044260;;GO:1900057;;GO:0051865;;GO:0048437;;GO:0006511;;GO:0046621;;GO:0031624;;GO:0016874;;GO:0004842;;GO:0061630	biological_process;;biological_process;;biological_process;;biological_process;;biological_process;;biological_process;;biological_process;;molecular_function;;molecular_function;;molecular_function;;molecular_function;;	BP:negative regulation of cell proliferation;;BP:cellular macromolecule metabolic process;;BP:positive regulation of leaf senescence;;BP:protein autoubiquitination;;BP:floral organ development;;BP:ubiquitin-dependent protein catabolic process;;BP:negative regulation of organ growth;;MF:ubiquitin conjugating enzyme binding;;MF:ligase activity;;MF:ubiquitin-protein transferase activity;;MF:ubiquiti…	K19045	BB	------	------
gene_Zm00001d014003		-	GO:0016021;;GO:0008270	cellular_component;;molecular_function;;	CC:integral component of membrane;;MF:zinc ion binding;;	------	------	------	------
gene_Zm00001d006829		-	------	------	------	------	------	------	------
gene_Zm00001d049832		-	GO:0006888;;GO:0070897;;GO:0006352;;GO:0005737;;GO:0016021;;GO:0097550;;GO:0005634;;GO:0017025	biological_process;;biological_process;;biological_process;;cellular_component;;cellular_component;;cellular_component;;cellular_component;;molecular_function;;	BP:ER to Golgi vesicle-mediated transport;;BP:DNA-templated transcriptional preinitiation complex assembly;;BP:DNA-templated transcription, initiation;;CC:cytoplasm;;CC:integral component of membrane;;CC:transcriptional preinitiation complex;;CC:nucleus;;MF:TBP-class protein binding;;	------	------	------	------
gene_Zm00001d039680		-	GO:0000963;;GO:0032981;;GO:0000373;;GO:0005739	biological_process;;biological_process;;biological_process;;cellular_component;;	BP:mitochondrial RNA processing;;BP:mitochondrial respiratory chain complex I assembly;;BP:Group II intron splicing;;CC:mitochondrion;;	------	------	------	------
gene_ENSRNA049468030	5S_rRNA	-	GO:0016021	cellular_component;;	CC:integral component of membrane;;	------	------	------	------
gene_Zm00001d038097		-	GO:1900425;;GO:0034051;;GO:0010228;;GO:0010027;;GO:0031969;;GO:0016021;;GO:0009707;;GO:0005525	biological_process;;biological_process;;biological_process;;biological_process;;cellular_component;;cellular_component;;cellular_component;;molecular_function;;	BP:negative regulation of defense response to bacterium;;BP:negative regulation of plant-type hypersensitive response;;BP:vegetative to reproductive phase transition of meristem;;BP:thylakoid membrane organization;;CC:chloroplast membrane;;CC:integral component of membrane;;CC:chloroplast outer membrane;;MF:GTP binding;;	------	------	------	------
gene_Zm00001d041899		-	GO:0097573;;GO:0051536;;GO:0046872	molecular_function;;molecular_function;;molecular_function;;	MF:glutathione oxidoreductase activity;;MF:iron-sulfur cluster binding;;MF:metal ion binding;;	------	------	------	------
gene_Zm00001d007600		-	GO:0005737	cellular_component;;	CC:cytoplasm;;	------	------	------	------
gene_Zm00001d042194		-	------	------	------	K20241	WDR44, RAB11BP	------	------
gene_Zm00001d012496		-	------	------	------	------	------	------	------
gene_Zm00001d039608		-	GO:0032259;;GO:0008168	biological_process;;molecular_function;;	BP:methylation;;MF:methyltransferase activity;;	------	------	------	------
gene_Zm00001d004252		-	------	------	------	------	------	------	------
gene_Zm00001d034116		-	GO:0031047;;GO:0035194;;GO:0070897;;GO:0006352;;GO:0005737;;GO:0005634;;GO:0097550;;GO:0003676;;GO:0017025;;GO:0004521;;GO:0003723;;GO:0003743	biological_process;;biological_process;;biological_process;;biological_process;;cellular_component;;cellular_component;;cellular_component;;molecular_function;;molecular_function;;molecular_function;;molecular_function;;molecular_function;;	BP:gene silencing by RNA;;BP:posttranscriptional gene silencing by RNA;;BP:DNA-templated transcriptional preinitiation complex assembly;;BP:DNA-templated transcription, initiation;;CC:cytoplasm;;CC:nucleus;;CC:transcriptional preinitiation complex;;MF:nucleic acid binding;;MF:TBP-class protein binding;;MF:endoribonuclease activity;;MF:RNA binding;;MF:translation initiation factor activity;;	K11593	ELF2C, AGO	------	------
gene_Zm00001d005199		-	GO:0006468;;GO:0016021;;GO:0005524;;GO:0004672	biological_process;;cellular_component;;molecular_function;;molecular_function;;	BP:protein phosphorylation;;CC:integral component of membrane;;MF:ATP binding;;MF:protein kinase activity;;	------	------	------	------
gene_Zm00001d014168		-	GO:0006633;;GO:0016021;;GO:0016020;;GO:0016747	biological_process;;cellular_component;;cellular_component;;molecular_function;;	BP:fatty acid biosynthetic process;;CC:integral component of membrane;;CC:membrane;;MF:transferase activity, transferring acyl groups other than amino-acyl groups;;	K15397	KCS	map04626;;map00062	Plant-pathogen interaction;;Fatty acid elongation
gene_Zm00001d049893		-	GO:0006412;;GO:0005840;;GO:0016021;;GO:0015297;;GO:0003735;;GO:0003824;;GO:0042910	biological_process;;cellular_component;;cellular_component;;molecular_function;;molecular_function;;molecular_function;;molecular_function;;	BP:translation;;CC:ribosome;;CC:integral component of membrane;;MF:antiporter activity;;MF:structural constituent of ribosome;;MF:catalytic activity;;MF:xenobiotic transporter activity;;	K03327	TC.MATE, SLC47A, norM, mdtK, dinF	------	------
gene_Zm00001d050740		-	------	------	------	------	------	------	------
gene_Zm00001d039858		-	------	------	------	------	------	------	------
gene_Zm00001d046596		-	------	------	------	------	------	------	------
gene_Zm00001d016760	abscisic acid stress ripening6	-	------	------	------	------	------	------	------
gene_Zm00001d013489		-	GO:0000350;;GO:0008380;;GO:0006397;;GO:0046540;;GO:0071021;;GO:0005682;;GO:0005681	biological_process;;biological_process;;biological_process;;cellular_component;;cellular_component;;cellular_component;;cellular_component;;	BP:generation of catalytic spliceosome for second transesterification step;;BP:RNA splicing;;BP:mRNA processing;;CC:U4/U6 x U5 tri-snRNP complex;;CC:U2-type post-spliceosomal complex;;CC:U5 snRNP;;CC:spliceosomal complex;;	K12817	PRPF18, PRP18	map03040	Spliceosome
gene_Zm00001d017418		-	GO:0006081;;GO:0005737;;GO:0016620;;GO:0004029	biological_process;;cellular_component;;molecular_function;;molecular_function;;	BP:cellular aldehyde metabolic process;;CC:cytoplasm;;MF:oxidoreductase activity, acting on the aldehyde or oxo group of donors, NAD or NADP as acceptor;;MF:aldehyde dehydrogenas;;	K00128	ALDH	map00310;;map00561;;map00280;;map01240;;map00903;;map00330;;map00053;;map00380;;map00010;;map00620;;map00071;;map00340;;map00770;;map00410	Lysine degradation;;Glycerolipid metabolism;;Valine, leucine and isoleucine degradation;;Biosynthesis of cofactors;;Limonene and pinene degradation;;Arginine and proline metabolism;;Ascorbate and aldarate metabolism;;Tryptophan metabolism;;Glycolysis / Gluconeogenesis;;Pyruvate metabolism;;Fatty acid degradation;;Histidine metabolism;;Pantothenate and CoA biosynthesis;;beta-Alanine metabolism
gene_Zm00001d030624		-	GO:0010019;;GO:0031930;;GO:0009507;;GO:0003677	biological_process;;biological_process;;cellular_component;;molecular_function;;	BP:chloroplast-nucleus signaling pathway;;BP:mitochondria-nucleus signaling pathway;;CC:chloroplast;;MF:DNA binding;;	------	------	------	------
gene_Zm00001d011096	argonaute1	-	GO:0035194;;GO:0031047;;GO:0005737;;GO:0004521;;GO:0003676;;GO:0003723	biological_process;;biological_process;;cellular_component;;molecular_function;;molecular_function;;molecular_function;;	BP:posttranscriptional gene silencing by RNA;;BP:gene silencing by RNA;;CC:cytoplasm;;MF:endoribonuclease activity;;MF:nucleic acid binding;;MF:RNA binding;;	K11593	ELF2C, AGO	------	------
gene_Zm00001d030870		-	GO:0006468;;GO:0019438;;GO:0032259;;GO:0016021;;GO:0008757;;GO:0005315;;GO:0008171;;GO:0004672;;GO:0046983;;GO:0005524	biological_process;;biological_process;;biological_process;;cellular_component;;molecular_function;;molecular_function;;molecular_function;;molecular_function;;molecular_function;;molecular_function;;	BP:protein phosphorylation;;BP:aromatic compound biosynthetic process;;BP:methylation;;CC:integral component of membrane;;MF:S-adenosylmethionine-dependent methyltransferase activity;;MF:inorganic phosphate transmembrane transporter activity;;MF:O-methyltransferase activity;;MF:protein kinase activity;;MF:protein dimerization activity;;MF:ATP binding;;	------	------	------	------
gene_Zm00001d043877	NAC-transcription factor 94	-	GO:0006355;;GO:0003677	biological_process;;molecular_function;;	BP:regulation of transcription, DNA-templated;;MF:DNA binding;;	------	------	------	------
gene_Zm00001d018213		-	GO:0006952;;GO:0000413;;GO:0051707;;GO:0043531;;GO:0003755	biological_process;;biological_process;;biological_process;;molecular_function;;molecular_function;;	BP:defense response;;BP:protein peptidyl-prolyl isomerization;;BP:response to other organism;;MF:ADP binding;;MF:peptidyl-prolyl cis-trans isomerase activity;;	------	------	------	------
gene_Zm00001d052404		-	------	------	------	K23538	ELMOD	------	------
gene_Zm00001d044459		-	GO:0006123;;GO:0005751	biological_process;;cellular_component;;	BP:mitochondrial electron transport, cytochrome c to oxygen;;CC:mitochondrial respiratory chain complex IV;;	K02265	COX5B	map00190	Oxidative phosphorylation
gene_Zm00001d018505		-	GO:0008612;;GO:0019135;;GO:0046872;;GO:0016491	biological_process;;molecular_function;;molecular_function;;molecular_function;;	BP:peptidyl-lysine modification to peptidyl-hypusine;;MF:deoxyhypusine monooxygenase activity;;MF:metal ion binding;;MF:oxidoreductase activity;;	K06072	DOHH	------	------
gene_Zm00001d048466		-	GO:0032436;;GO:0032434;;GO:0080008;;GO:0016874	biological_process;;biological_process;;cellular_component;;molecular_function;;	BP:positive regulation of proteasomal ubiquitin-dependent protein catabolic process;;BP:regulation of proteasomal ubiquitin-dependent protein catabolic process;;CC:Cul4-RING E3 ubiquitin ligase complex;;MF:ligase activity;;	K11792	DDA1	------	------
gene_Zm00001d018409		-	GO:0043161;;GO:0030163;;GO:0006508;;GO:0005737;;GO:0005634;;GO:0000502;;GO:0008540;;GO:0036402;;GO:0016887;;GO:0008233;;GO:0005524	biological_process;;biological_process;;biological_process;;cellular_component;;cellular_component;;cellular_component;;cellular_component;;molecular_function;;molecular_function;;molecular_function;;molecular_function;;	BP:proteasome-mediated ubiquitin-dependent protein catabolic process;;BP:protein catabolic process;;BP:proteolysis;;CC:cytoplasm;;CC:nucleus;;CC:proteasome complex;;CC:proteasome regulatory particle, base subcomplex;;MF:proteasome-activating ATPase activity;;MF:ATPase activity;;MF:peptidase activity;;MF:ATP binding;;	K03065	PSMC3, RPT5	map03050	Proteasome
gene_Zm00001d028904		-	GO:0005840;;GO:1990904;;GO:0005783;;GO:0019843;;GO:0016853	cellular_component;;cellular_component;;cellular_component;;molecular_function;;molecular_function;;	CC:ribosome;;CC:ribonucleoprotein complex;;CC:endoplasmic reticulum;;MF:rRNA binding;;MF:isomerase activity;;	------	------	------	------
gene_Zm00001d007299		-	GO:0006869;;GO:0016021;;GO:0022857;;GO:0008289	biological_process;;cellular_component;;molecular_function;;molecular_function;;	BP:lipid transport;;CC:integral component of membrane;;MF:transmembrane transporter activity;;MF:lipid binding;;	------	------	------	------
gene_Zm00001d049336		-	GO:0071555;;GO:0016021;;GO:0000139;;GO:0016740	biological_process;;cellular_component;;cellular_component;;molecular_function;;	BP:cell wall organization;;CC:integral component of membrane;;CC:Golgi membrane;;MF:transferase activity;;	------	------	------	------
gene_ENSRNA049476471	U2	-	GO:0016021	cellular_component;;	CC:integral component of membrane;;	------	------	------	------
gene_Zm00001d047973		-	GO:0000413;;GO:0006457;;GO:0071013;;GO:0003755	biological_process;;biological_process;;cellular_component;;molecular_function;;	BP:protein peptidyl-prolyl isomerization;;BP:protein folding;;CC:catalytic step 2 spliceosome;;MF:peptidyl-prolyl cis-trans isomerase activity;;	K12734	PPIL3	------	------
gene_Zm00001d024167		-	GO:0003700;;GO:0046983	molecular_function;;molecular_function;;	MF:transcription factor activity, sequence-specific DNA binding;;MF:protein dimerization activity;;	------	------	------	------
gene_Zm00001d045804	C2C2-CO-like-transcription factor 6	-	GO:0005634;;GO:0008270	cellular_component;;molecular_function;;	CC:nucleus;;MF:zinc ion binding;;	------	------	------	------
gene_Zm00001d033238		-	------	------	------	------	------	------	------
gene_Zm00001d007514		-	GO:0006364;;GO:0000454;;GO:0001522;;GO:0031429;;GO:0005730;;GO:1990904;;GO:0034513;;GO:0003723	biological_process;;biological_process;;biological_process;;cellular_component;;cellular_component;;cellular_component;;molecular_function;;molecular_function;;	BP:rRNA processing;;BP:snoRNA guided rRNA pseudouridine synthesis;;BP:pseudouridine synthesis;;CC:box H/ACA snoRNP complex;;CC:nucleolus;;CC:ribonucleoprotein complex;;MF:box H/ACA snoRNA binding;;MF:RNA binding;;	K11128	GAR1, NOLA1	map03008	Ribosome biogenesis in eukaryotes
gene_Zm00001d016103		-	GO:0016021;;GO:0016020;;GO:0016757	cellular_component;;cellular_component;;molecular_function;;	CC:integral component of membrane;;CC:membrane;;MF:transferase activity, transferring glycosyl groups;;	------	------	------	------
gene_Zm00001d000684		-	------	------	------	------	------	------	------
gene_Zm00001d004043		-	GO:0008270;;GO:0003676	molecular_function;;molecular_function;;	MF:zinc ion binding;;MF:nucleic acid binding;;	------	------	------	------
gene_Zm00001d050621		-	GO:0000373;;GO:0050896;;GO:0006397;;GO:0016021;;GO:1990904;;GO:0005634;;GO:0043565;;GO:0003700;;GO:0003723	biological_process;;biological_process;;biological_process;;cellular_component;;cellular_component;;cellular_component;;molecular_function;;molecular_function;;molecular_function;;	BP:Group II intron splicing;;BP:response to stimulus;;BP:mRNA processing;;CC:integral component of membrane;;CC:ribonucleoprotein complex;;CC:nucleus;;MF:sequence-specific DNA binding;;MF:transcription factor activity, sequence-specific DNA binding;;MF:RNA binding;;	------	------	------	------
gene_Zm00001d021286		-	GO:0006468;;GO:0005886;;GO:0004674;;GO:0005524	biological_process;;cellular_component;;molecular_function;;molecular_function;;	BP:protein phosphorylation;;CC:plasma membrane;;MF:protein serine/threonine kinase activity;;MF:ATP binding;;	------	------	------	------
gene_Zm00001d047358		-	GO:0042744;;GO:0006979;;GO:0009505;;GO:0005576;;GO:0020037;;GO:0140825;;GO:0004601;;GO:0046872	biological_process;;biological_process;;cellular_component;;cellular_component;;molecular_function;;deleted;;molecular_function;;molecular_function;;	BP:hydrogen peroxide catabolic process;;BP:response to oxidative stress;;CC:plant-type cell wall;;CC:extracellular region;;MF:heme binding;;MF:old GO;;MF:peroxidase activity;;MF:metal ion binding;;	K00430	E1.11.1.7	map00940	Phenylpropanoid biosynthesis
gene_Zm00001d026485	FAR1-like-transcription factor 15	-	GO:0006355;;GO:0005634;;GO:0008270	biological_process;;cellular_component;;molecular_function;;	BP:regulation of transcription, DNA-templated;;CC:nucleus;;MF:zinc ion binding;;	------	------	------	------
gene_Zm00001d029203		-	GO:0080148;;GO:0016567;;GO:0006511;;GO:0005737;;GO:0005634;;GO:0061630;;GO:0016740;;GO:0008270;;GO:0016874	biological_process;;biological_process;;biological_process;;cellular_component;;cellular_component;;molecular_function;;molecular_function;;molecular_function;;molecular_function;;	BP:negative regulation of response to water deprivation;;BP:protein ubiquitination;;BP:ubiquitin-dependent protein catabolic process;;CC:cytoplasm;;CC:nucleus;;MF:ubiquitin protein ligase activity;;MF:transferase activity;;MF:zinc ion binding;;MF:ligase activity;;	K04506	SIAH1	map04120	Ubiquitin mediated proteolysis
gene_Zm00001d013971		-	GO:0016567;;GO:0006511;;GO:0005737;;GO:0016874;;GO:0046872;;GO:0061630	biological_process;;biological_process;;cellular_component;;molecular_function;;molecular_function;;molecular_function;;	BP:protein ubiquitination;;BP:ubiquitin-dependent protein catabolic process;;CC:cytoplasm;;MF:ligase activity;;MF:metal ion binding;;MF:ubiquitin protein ligase activity;;	K11982	RNF115_126	------	------
gene_Zm00001d040263		-	GO:0006468;;GO:0007165;;GO:0005737;;GO:0004674;;GO:0005524	biological_process;;biological_process;;cellular_component;;molecular_function;;molecular_function;;	BP:protein phosphorylation;;BP:signal transduction;;CC:cytoplasm;;MF:protein serine/threonine kinase activity;;MF:ATP binding;;	K00924	E2.7.1.-	------	------
gene_Zm00001d019185		-	GO:0006338;;GO:0005634;;GO:0005739	biological_process;;cellular_component;;cellular_component;;	BP:chromatin remodeling;;CC:nucleus;;CC:mitochondrion;;	------	------	------	------
gene_Zm00001d033244		-	GO:0006364;;GO:0032040;;GO:0030515;;GO:0034511	biological_process;;cellular_component;;molecular_function;;molecular_function;;	BP:rRNA processing;;CC:small-subunit processome;;MF:snoRNA binding;;MF:U3 snoRNA binding;;	K14793	RRP9	------	------
gene_Zm00001d037180		-	GO:0019646;;GO:0042372;;GO:0016787;;GO:0003955;;GO:0016491	biological_process;;biological_process;;molecular_function;;molecular_function;;molecular_function;;	BP:aerobic electron transport chain;;BP:phylloquinone biosynthetic process;;MF:hydrolase activity;;MF:NA;;MF:oxidoreductase activity;;	K17872	NDC1, ndbB	map00130;;map01240	Ubiquinone and other terpenoid-quinone biosynthesis;;Biosynthesis of cofactors
gene_Zm00001d007582		-	------	------	------	------	------	------	------
gene_Zm00001d025871	ARF-transcription factor 38	-	GO:0006355;;GO:0009734;;GO:0005634;;GO:0003677	biological_process;;biological_process;;cellular_component;;molecular_function;;	BP:regulation of transcription, DNA-templated;;BP:auxin-activated signaling pathway;;CC:nucleus;;MF:DNA binding;;	------	------	------	------
gene_Zm00001d031312	BURP domain-containing protein-RD22-like6	-	GO:0010152;;GO:0009555	biological_process;;biological_process;;	BP:pollen maturation;;BP:pollen development;;	------	------	------	------
gene_Zm00001d020983		-	GO:0006412;;GO:0005840;;GO:1990904;;GO:0015935;;GO:0009507;;GO:0003735	biological_process;;cellular_component;;cellular_component;;cellular_component;;cellular_component;;molecular_function;;	BP:translation;;CC:ribosome;;CC:ribonucleoprotein complex;;CC:small ribosomal subunit;;CC:chloroplast;;MF:structural constituent of ribosome;;	K02959	RP-S16, MRPS16, rpsP	map03010	Ribosome
gene_Zm00001d035950		-	GO:0005634;;GO:0046983;;GO:0046872;;GO:0003677	cellular_component;;molecular_function;;molecular_function;;molecular_function;;	CC:nucleus;;MF:protein dimerization activity;;MF:metal ion binding;;MF:DNA binding;;	------	------	------	------
gene_Zm00001d018768		-	GO:0046856;;GO:0043231;;GO:0005774;;GO:0043813	biological_process;;cellular_component;;cellular_component;;molecular_function;;	BP:phosphatidylinositol dephosphorylation;;CC:intracellular membrane-bounded organelle;;CC:vacuolar membrane;;MF:phosphatidylinositol-3,5-bisphosphate 5-phosphatase activity;;	K22913	FIG4	map00562	Inositol phosphate metabolism
gene_Zm00001d000712		-	------	------	------	------	------	------	------
gene_Zm00001d047931		-	GO:0006633;;GO:0016021;;GO:0016747;;GO:0102756	biological_process;;cellular_component;;molecular_function;;molecular_function;;	BP:fatty acid biosynthetic process;;CC:integral component of membrane;;MF:transferase activity, transferring acyl groups other than amino-acyl groups;;MF:very-long-chain 3-ketoacyl-CoA synthase activity;;	K15397	KCS	map04626;;map00062	Plant-pathogen interaction;;Fatty acid elongation
gene_Zm00001d001052		-	GO:0008270;;GO:0003676	molecular_function;;molecular_function;;	MF:zinc ion binding;;MF:nucleic acid binding;;	------	------	------	------
gene_Zm00001d039136		-	------	------	------	------	------	------	------
gene_Zm00001d024348		-	GO:0016021;;GO:0016757	cellular_component;;molecular_function;;	CC:integral component of membrane;;MF:transferase activity, transferring glycosyl groups;;	------	------	------	------
gene_Zm00001d028332		-	GO:0006891;;GO:0006888;;GO:0009306;;GO:0006886;;GO:0016192;;GO:0005783;;GO:0005793;;GO:0000139;;GO:0030126;;GO:0005198	biological_process;;biological_process;;biological_process;;biological_process;;biological_process;;cellular_component;;cellular_component;;cellular_component;;cellular_component;;molecular_function;;	BP:intra-Golgi vesicle-mediated transport;;BP:ER to Golgi vesicle-mediated transport;;BP:protein secretion;;BP:intracellular protein transport;;BP:vesicle-mediated transport;;CC:endoplasmic reticulum;;CC:endoplasmic reticulum-Golgi intermediate compartment;;CC:Golgi membrane;;CC:COPI vesicle coat;;MF:structural molecule activity;;	K17267	COPG	------	------
gene_Zm00001d011518		-	GO:0006508;;GO:0004175;;GO:0008236	biological_process;;molecular_function;;molecular_function;;	BP:proteolysis;;MF:endopeptidase activity;;MF:serine-type peptidase activity;;	K03797	E3.4.21.102, prc, ctpA	------	------
gene_ENSRNA049460030	snoR126	-	------	------	------	------	------	------	------
gene_Zm00001d026822		-	GO:0006468;;GO:0048544;;GO:0016021;;GO:0016020;;GO:0005886;;GO:0030246;;GO:0004674;;GO:0004672;;GO:0106310;;GO:0005524	biological_process;;biological_process;;cellular_component;;cellular_component;;cellular_component;;molecular_function;;molecular_function;;molecular_function;;deleted;;molecular_function;;	BP:protein phosphorylation;;BP:recognition of pollen;;CC:integral component of membrane;;CC:membrane;;CC:plasma membrane;;MF:carbohydrate binding;;MF:protein serine/threonine kinase activity;;MF:protein kinase activity;;MF:old GO;;MF:ATP binding;;	------	------	------	------
gene_Zm00001d050218		-	GO:0016021;;GO:0005789;;GO:0005829;;GO:0050661;;GO:0050660;;GO:0003958;;GO:0010181;;GO:0016491	cellular_component;;cellular_component;;cellular_component;;molecular_function;;molecular_function;;molecular_function;;molecular_function;;molecular_function;;	CC:integral component of membrane;;CC:endoplasmic reticulum membrane;;CC:cytosol;;MF:NADP binding;;MF:flavin adenine dinucleotide binding;;MF:NADPH-hemoprotein reductase activity;;MF:FMN binding;;MF:oxidoreductase activity;;	K00327	POR	------	------
gene_Zm00001d004959		-	GO:0030154	biological_process;;	BP:cell differentiation;;	------	------	------	------
gene_Zm00001d051468		-	GO:0016567;;GO:0044260;;GO:0044238;;GO:0061630;;GO:0008270	biological_process;;biological_process;;biological_process;;molecular_function;;molecular_function;;	BP:protein ubiquitination;;BP:cellular macromolecule metabolic process;;BP:primary metabolic process;;MF:ubiquitin protein ligase activity;;MF:zinc ion binding;;	K16281	RHA1	------	------
gene_Zm00001d028880		-	GO:0080153;;GO:0009507	biological_process;;cellular_component;;	BP:negative regulation of reductive pentose-phosphate cycle;;CC:chloroplast;;	------	------	------	------
gene_Zm00001d005333		-	GO:0048046;;GO:1990904;;GO:0005840;;GO:0030145	cellular_component;;cellular_component;;cellular_component;;molecular_function;;	CC:apoplast;;CC:ribonucleoprotein complex;;CC:ribosome;;MF:manganese ion binding;;	------	------	------	------
gene_ENSRNA049440434	tRNA-Arg	-	GO:0016021	cellular_component;;	CC:integral component of membrane;;	------	------	------	------
gene_Zm00001d044755		-	GO:0016021;;GO:0005887;;GO:0043169;;GO:0042626;;GO:0017018;;GO:0004722;;GO:0046872	cellular_component;;cellular_component;;molecular_function;;molecular_function;;molecular_function;;molecular_function;;molecular_function;;	CC:integral component of membrane;;CC:integral component of plasma membrane;;MF:cation binding;;MF:ATPase activity, coupled to transmembrane movement of substances;;MF:myosin phosphatase activity;;MF:protein serine/threonine phosphatase activity;;MF:metal ion binding;;	K01102	PDP	------	------
gene_Zm00001d053354		-	------	------	------	------	------	------	------
gene_Zm00001d039419		-	------	------	------	------	------	------	------
gene_Zm00001d005664		-	------	------	------	------	------	------	------
gene_Zm00001d034301		-	GO:0010496;;GO:0006096;;GO:0016021;;GO:0005768;;GO:0004332;;GO:0046872	biological_process;;biological_process;;cellular_component;;cellular_component;;molecular_function;;molecular_function;;	BP:intercellular transport;;BP:glycolytic process;;CC:integral component of membrane;;CC:endosome;;MF:fructose-bisphosphate aldolase activity;;MF:metal ion binding;;	K13141	INTS4	------	------
gene_Zm00001d031426		-	GO:0006468;;GO:0005737;;GO:0005634;;GO:0005886;;GO:0004674;;GO:0005524	biological_process;;cellular_component;;cellular_component;;cellular_component;;molecular_function;;molecular_function;;	BP:protein phosphorylation;;CC:cytoplasm;;CC:nucleus;;CC:plasma membrane;;MF:protein serine/threonine kinase activity;;MF:ATP binding;;	------	------	------	------
gene_Zm00001d046375		-	------	------	------	------	------	------	------
gene_Zm00001d008448		-	GO:0006412;;GO:0000027;;GO:0022625;;GO:0005543;;GO:0005096;;GO:0003735;;GO:0016740;;GO:0003677	biological_process;;biological_process;;cellular_component;;molecular_function;;molecular_function;;molecular_function;;molecular_function;;molecular_function;;	BP:translation;;BP:ribosomal large subunit assembly;;CC:cytosolic large ribosomal subunit;;MF:phospholipid binding;;MF:GTPase activator activity;;MF:structural constituent of ribosome;;MF:transferase activity;;MF:DNA binding;;	------	------	------	------
gene_Zm00001d022172		-	GO:0034067;;GO:0006886;;GO:0043001;;GO:0005794;;GO:0003924;;GO:0005525	biological_process;;biological_process;;biological_process;;cellular_component;;molecular_function;;molecular_function;;	BP:protein localization to Golgi apparatus;;BP:intracellular protein transport;;BP:Golgi to plasma membrane protein transport;;CC:Golgi apparatus;;MF:GTPase activity;;MF:GTP binding;;	K07952	ARFRP1	------	------
gene_Zm00001d032499		-	GO:0070084;;GO:0006508;;GO:0035551;;GO:0005829;;GO:0070006;;GO:0046872	biological_process;;biological_process;;biological_process;;cellular_component;;molecular_function;;molecular_function;;	BP:protein initiator methionine removal;;BP:proteolysis;;BP:protein initiator methionine removal involved in protein maturation;;CC:cytosol;;MF:metalloaminopeptidase activity;;MF:metal ion binding;;	K01265	map	------	------
gene_Zm00001d034093		-	GO:0006468;;GO:0009742;;GO:1900459;;GO:0106310;;GO:0016021;;GO:0005886;;GO:0004674;;GO:0005524;;GO:0004672	biological_process;;biological_process;;biological_process;;deleted;;cellular_component;;cellular_component;;molecular_function;;molecular_function;;molecular_function;;	BP:protein phosphorylation;;BP:brassinosteroid mediated signaling pathway;;BP:positive regulation of brassinosteroid mediated signaling pathway;;BP:old GO;;CC:integral component of membrane;;CC:plasma membrane;;MF:protein serine/threonine kinase activity;;MF:ATP binding;;MF:protein kinase activity;;	K14500	BSK	map04075	Plant hormone signal transduction
gene_Zm00001d034982		-	------	------	------	------	------	------	------
gene_Zm00001d037944		-	------	------	------	------	------	------	------
gene_Zm00001d036909		-	GO:0006887;;GO:0006364;;GO:0032040;;GO:0000145;;GO:0005730	biological_process;;biological_process;;cellular_component;;cellular_component;;cellular_component;;	BP:exocytosis;;BP:rRNA processing;;CC:small-subunit processome;;CC:exocyst;;CC:nucleolus;;	K07195;K14567	EXOC7, EXO70;UTP14	map03008	Ribosome biogenesis in eukaryotes
gene_Zm00001d001906		-	GO:0016197;;GO:0006897;;GO:0005737;;GO:0043231;;GO:0005886;;GO:0005509;;GO:0005525	biological_process;;biological_process;;cellular_component;;cellular_component;;cellular_component;;molecular_function;;molecular_function;;	BP:endosomal transport;;BP:endocytosis;;CC:cytoplasm;;CC:intracellular membrane-bounded organelle;;CC:plasma membrane;;MF:calcium ion binding;;MF:GTP binding;;	K12483	EHD1	map04144	Endocytosis
gene_Zm00001d023070		-	------	------	------	------	------	------	------
gene_ENSRNA049442036	tRNA-Pro	-	GO:0050832;;GO:0000387;;GO:0005681;;GO:0005886;;GO:0003723	biological_process;;biological_process;;cellular_component;;cellular_component;;molecular_function;;	BP:defense response to fungus;;BP:spliceosomal snRNP assembly;;CC:spliceosomal complex;;CC:plasma membrane;;MF:RNA binding;;	------	------	------	------
gene_Zm00001d043414		-	GO:0016021	cellular_component;;	CC:integral component of membrane;;	------	------	------	------
gene_Zm00001d008261		-	GO:0000209;;GO:0031145;;GO:0030071;;GO:0005634;;GO:0061631;;GO:0016740;;GO:0005524	biological_process;;biological_process;;biological_process;;cellular_component;;molecular_function;;molecular_function;;molecular_function;;	BP:protein polyubiquitination;;BP:anaphase-promoting complex-dependent catabolic process;;BP:regulation of mitotic metaphase/anaphase transition;;CC:nucleus;;MF:ubiquitin conjugating enzyme activity;;MF:transferase activity;;MF:ATP binding;;	K06688	UBE2C, UBC11	map04120	Ubiquitin mediated proteolysis
gene_ENSRNA049479649	IsrR	-	GO:0009767;;GO:0009523;;GO:0009521;;GO:0016021;;GO:0009507;;GO:0016168	biological_process;;cellular_component;;cellular_component;;cellular_component;;cellular_component;;molecular_function;;	BP:photosynthetic electron transport chain;;CC:photosystem II;;CC:photosystem;;CC:integral component of membrane;;CC:chloroplast;;MF:chlorophyll binding;;	K02705	psbC	map00195	Photosynthesis
gene_Zm00001d007775	membrane H(+)-ATPase1	-	GO:1902600;;GO:0034220;;GO:0120029;;GO:0051453;;GO:0016021;;GO:0005886;;GO:0008270;;GO:0016887;;GO:0015662;;GO:0008553;;GO:0005524	biological_process;;biological_process;;biological_process;;biological_process;;cellular_component;;cellular_component;;molecular_function;;molecular_function;;molecular_function;;molecular_function;;molecular_function;;	BP:hydrogen ion transmembrane transport;;BP:ion transmembrane transport;;BP:proton export across plasma membrane;;BP:regulation of intracellular pH;;CC:integral component of membrane;;CC:plasma membrane;;MF:zinc ion binding;;MF:ATPase activity;;MF:ATPase activity, coupled to transmembrane movement of ions, phosphorylative mechanism;;MF:hydrogen-exporting ATPase activity, phosphorylative mechanism…	K01535	PMA1, PMA2	map00190	Oxidative phosphorylation
gene_Zm00001d017466	AP2-EREBP-transcription factor 107	-	GO:0009873;;GO:0005634;;GO:0003700;;GO:0003677	biological_process;;cellular_component;;molecular_function;;molecular_function;;	BP:ethylene-activated signaling pathway;;CC:nucleus;;MF:transcription factor activity, sequence-specific DNA binding;;MF:DNA binding;;	K09286	EREBP	------	------
gene_Zm00001d012108		-	GO:0006679;;GO:0006665;;GO:0016021;;GO:0016020;;GO:0102769;;GO:0016757;;GO:0008120	biological_process;;biological_process;;cellular_component;;cellular_component;;molecular_function;;molecular_function;;molecular_function;;	BP:glucosylceramide biosynthetic process;;BP:sphingolipid metabolic process;;CC:integral component of membrane;;CC:membrane;;MF:dihydroceramide glucosyltransferase activity;;MF:transferase activity, transferring glycosyl groups;;MF:ceramide glucosyltransferase activity;;	------	------	------	------
gene_Zm00001d032807		-	GO:0010075;;GO:0009793;;GO:0006357;;GO:0048026;;GO:0005634;;GO:1990904;;GO:0005689;;GO:0005686;;GO:0070063;;GO:0003723;;GO:0003729	biological_process;;biological_process;;biological_process;;biological_process;;cellular_component;;cellular_component;;cellular_component;;cellular_component;;molecular_function;;molecular_function;;molecular_function;;	BP:regulation of meristem growth;;BP:embryo development ending in seed dormancy;;BP:regulation of transcription from RNA polymerase II promoter;;BP:positive regulation of mRNA splicing, via spliceosome;;CC:nucleus;;CC:ribonucleoprotein complex;;CC:U12-type spliceosomal complex;;CC:U2 snRNP;;MF:RNA polymerase binding;;MF:RNA binding;;MF:mRNA binding;;	K12831	SF3B4, SAP49	map03040	Spliceosome
gene_Zm00001d043007		-	------	------	------	------	------	------	------
gene_Zm00001d040631		-	GO:0006302;;GO:0000160;;GO:0000209;;GO:0006511;;GO:0006261;;GO:0009736;;GO:0003887;;GO:0016740;;GO:0003677;;GO:0061631;;GO:0005524	biological_process;;biological_process;;biological_process;;biological_process;;biological_process;;biological_process;;molecular_function;;molecular_function;;molecular_function;;molecular_function;;molecular_function;;	BP:double-strand break repair;;BP:phosphorelay signal transduction system;;BP:protein polyubiquitination;;BP:ubiquitin-dependent protein catabolic process;;BP:DNA-dependent DNA replication;;BP:cytokinin-activated signaling pathway;;MF:DNA-directed DNA polymerase activity;;MF:transferase activity;;MF:DNA binding;;MF:ubiquitin conjugating enzyme activity;;MF:ATP binding;;	K10575	UBE2G1, UBC7	map04120;;map04141	Ubiquitin mediated proteolysis;;Protein processing in endoplasmic reticulum
gene_Zm00001d041831		-	GO:0003700;;GO:0003677	molecular_function;;molecular_function;;	MF:transcription factor activity, sequence-specific DNA binding;;MF:DNA binding;;	------	------	------	------
gene_Zm00001d041625		-	GO:0009396;;GO:0009793;;GO:0005737;;GO:0005829;;GO:0005739;;GO:0005759;;GO:0008841;;GO:0004326;;GO:0046872;;GO:0005524	biological_process;;biological_process;;cellular_component;;cellular_component;;cellular_component;;cellular_component;;molecular_function;;molecular_function;;molecular_function;;molecular_function;;	BP:folic acid-containing compound biosynthetic process;;BP:embryo development ending in seed dormancy;;CC:cytoplasm;;CC:cytosol;;CC:mitochondrion;;CC:mitochondrial matrix;;MF:dihydrofolate synthase activity;;MF:tetrahydrofolylpolyglutamate synthase activity;;MF:metal ion binding;;MF:ATP binding;;	K20457	DHFS	map00790;;map01240	Folate biosynthesis;;Biosynthesis of cofactors
gene_Zm00001d014039		-	GO:0006468;;GO:0006897;;GO:0016192;;GO:0016020;;GO:0030125;;GO:0004674;;GO:0005524	biological_process;;biological_process;;biological_process;;cellular_component;;cellular_component;;molecular_function;;molecular_function;;	BP:protein phosphorylation;;BP:endocytosis;;BP:vesicle-mediated transport;;CC:membrane;;CC:clathrin vesicle coat;;MF:protein serine/threonine kinase activity;;MF:ATP binding;;	K20069;K08790	NECAP1_2;STK38, NDR	------	------
gene_Zm00001d018418		-	GO:0016491;;GO:0016651;;GO:0070402	molecular_function;;molecular_function;;molecular_function;;	MF:oxidoreductase activity;;MF:oxidoreductase activity, acting on NA;;MF:NADPH binding;;	------	------	------	------
gene_Zm00001d007562		-	GO:0006310;;GO:0000723;;GO:0006281;;GO:0006508;;GO:0005758;;GO:0020037;;GO:0051287;;GO:0016887;;GO:0003678;;GO:0046872;;GO:0008234;;GO:0005524;;GO:0009055	biological_process;;biological_process;;biological_process;;biological_process;;cellular_component;;molecular_function;;molecular_function;;molecular_function;;molecular_function;;molecular_function;;molecular_function;;molecular_function;;molecular_function;;	BP:DNA recombination;;BP:telomere maintenance;;BP:DNA repair;;BP:proteolysis;;CC:mitochondrial intermembrane space;;MF:heme binding;;MF:NAD binding;;MF:ATPase activity;;MF:DNA helicase activity;;MF:metal ion binding;;MF:cysteine-type peptidase activity;;MF:ATP binding;;MF:electron carrier activity;;	------	------	------	------
gene_Zm00001d017461		-	------	------	------	------	------	------	------
gene_Zm00001d045505		-	GO:0016021	cellular_component;;	CC:integral component of membrane;;	K14617	LMBRD1	------	------
gene_Zm00001d013421		-	GO:0035437;;GO:0009793;;GO:0010183;;GO:0016021;;GO:0005788;;GO:0030176;;GO:0008168	biological_process;;biological_process;;biological_process;;cellular_component;;cellular_component;;cellular_component;;molecular_function;;	BP:maintenance of protein localization in endoplasmic reticulum;;BP:embryo development ending in seed dormancy;;BP:pollen tube guidance;;CC:integral component of membrane;;CC:endoplasmic reticulum lumen;;CC:integral component of endoplasmic reticulum membrane;;MF:methyltransferase activity;;	------	------	------	------
gene_Zm00001d023838		-	GO:0072583;;GO:0072318;;GO:0005737;;GO:0031982;;GO:0005783;;GO:0043231;;GO:0030276	biological_process;;biological_process;;cellular_component;;cellular_component;;cellular_component;;cellular_component;;molecular_function;;	BP:clathrin-dependent endocytosis;;BP:clathrin coat disassembly;;CC:cytoplasm;;CC:vesicle;;CC:endoplasmic reticulum;;CC:intracellular membrane-bounded organelle;;MF:clathrin binding;;	------	------	------	------
gene_Zm00001d013301		-	GO:0090110;;GO:0090114;;GO:0006886;;GO:0005856;;GO:0070971;;GO:0005789;;GO:0030127;;GO:0005096;;GO:0008270	biological_process;;biological_process;;biological_process;;cellular_component;;cellular_component;;cellular_component;;cellular_component;;molecular_function;;molecular_function;;	BP:cargo loading into COPII-coated vesicle;;BP:COPII-coated vesicle budding;;BP:intracellular protein transport;;CC:cytoskeleton;;CC:endoplasmic reticulum exit site;;CC:endoplasmic reticulum membrane;;CC:COPII vesicle coat;;MF:GTPase activator activity;;MF:zinc ion binding;;	K14006	SEC23	map04141	Protein processing in endoplasmic reticulum
gene_Zm00001d001840		-	GO:0009755;;GO:0006468;;GO:0010074;;GO:0016310;;GO:0010082;;GO:0016021;;GO:0005886;;GO:0016301;;GO:0004674;;GO:0001653;;GO:0004672;;GO:0005524	biological_process;;biological_process;;biological_process;;biological_process;;biological_process;;cellular_component;;cellular_component;;molecular_function;;molecular_function;;molecular_function;;molecular_function;;molecular_function;;	BP:hormone-mediated signaling pathway;;BP:protein phosphorylation;;BP:maintenance of meristem identity;;BP:phosphorylation;;BP:regulation of root meristem growth;;CC:integral component of membrane;;CC:plasma membrane;;MF:kinase activity;;MF:protein serine/threonine kinase activity;;MF:peptide receptor activity;;MF:protein kinase activity;;MF:ATP binding;;	------	------	------	------
gene_Zm00001d014112	actin-related protein like7	-	GO:0009653;;GO:0005634;;GO:0005869	biological_process;;cellular_component;;cellular_component;;	BP:anatomical structure morphogenesis;;CC:nucleus;;CC:dynactin complex;;	K16615	PARP7	------	------
gene_Zm00001d023922		-	GO:0016310;;GO:0005829;;GO:0016301;;GO:0004385;;GO:0005524	biological_process;;cellular_component;;molecular_function;;molecular_function;;molecular_function;;	BP:phosphorylation;;CC:cytosol;;MF:kinase activity;;MF:guanylate kinase activity;;MF:ATP binding;;	K00942	gmk, GUK1	map01232;;map00230	Nucleotide metabolism;;Purine metabolism
gene_Zm00001d044271		-	GO:0016320;;GO:0005783;;GO:0016021;;GO:0005789;;GO:0003924;;GO:0005525	biological_process;;cellular_component;;cellular_component;;cellular_component;;molecular_function;;molecular_function;;	BP:endoplasmic reticulum membrane fusion;;CC:endoplasmic reticulum;;CC:integral component of membrane;;CC:endoplasmic reticulum membrane;;MF:GTPase activity;;MF:GTP binding;;	K22698	SEY1	------	------
gene_Zm00001d005907		-	------	------	------	------	------	------	------
gene_Zm00001d025596		-	GO:0000965;;GO:0006401;;GO:0045025;;GO:0042645;;GO:0016817;;GO:0003724;;GO:0005524	biological_process;;biological_process;;cellular_component;;cellular_component;;molecular_function;;molecular_function;;molecular_function;;	BP:mitochondrial RNA 3'-end processing;;BP:RNA catabolic process;;CC:mitochondrial degradosome;;CC:mitochondrial nucleoid;;MF:hydrolase activity, acting on acid anhydrides;;MF:RNA helicase activity;;MF:ATP binding;;	K17675	SUPV3L1, SUV3	------	------
gene_Zm00001d003376		-	GO:0016021	cellular_component;;	CC:integral component of membrane;;	------	------	------	------
gene_Zm00001d025831	ammonium transporter1	-	GO:0072488;;GO:0097272;;GO:0016021;;GO:0005887;;GO:0005886;;GO:0008519	biological_process;;biological_process;;cellular_component;;cellular_component;;cellular_component;;molecular_function;;	BP:ammonium transmembrane transport;;BP:ammonia homeostasis;;CC:integral component of membrane;;CC:integral component of plasma membrane;;CC:plasma membrane;;MF:ammonium transmembrane transporter activity;;	K03320	amt, AMT, MEP	------	------
gene_Zm00001d019682		-	GO:0016973;;GO:0005643	biological_process;;cellular_component;;	BP:pol;;CC:nuclear pore;;	------	------	------	------
gene_Zm00001d009047		-	GO:0006629;;GO:0016021;;GO:0009507;;GO:0016787;;GO:0008970;;GO:0004620	biological_process;;cellular_component;;cellular_component;;molecular_function;;molecular_function;;molecular_function;;	BP:lipid metabolic process;;CC:integral component of membrane;;CC:chloroplast;;MF:hydrolase activity;;MF:phosphatidylcholine 1-acylhydrolase activity;;MF:phospholipase activity;;	------	------	------	------
gene_Zm00001d043747		-	GO:0018022;;GO:0005737;;GO:0003676;;GO:0016279	biological_process;;cellular_component;;molecular_function;;molecular_function;;	BP:peptidyl-lysine methylation;;CC:cytoplasm;;MF:nucleic acid binding;;MF:protein-lysine N-methyltransferase activity;;	K22855	EEF1AKMT1, EFM5	------	------
gene_Zm00001d003690		-	GO:0007015;;GO:0030048;;GO:0016459;;GO:0003779;;GO:0005516;;GO:0003774;;GO:0005524	biological_process;;biological_process;;cellular_component;;molecular_function;;molecular_function;;molecular_function;;molecular_function;;	BP:actin filament organization;;BP:actin filament-based movement;;CC:myosin complex;;MF:actin binding;;MF:calmodulin binding;;MF:motor activity;;MF:ATP binding;;	K10357	MYO5	------	------
gene_Zm00001d006555		-	GO:0022618;;GO:0006412;;GO:0005840;;GO:0022625;;GO:1990904;;GO:0003735	biological_process;;biological_process;;cellular_component;;cellular_component;;cellular_component;;molecular_function;;	BP:ribonucleoprotein complex assembly;;BP:translation;;CC:ribosome;;CC:cytosolic large ribosomal subunit;;CC:ribonucleoprotein complex;;MF:structural constituent of ribosome;;	K02923	RP-L38e, RPL38	map03010	Ribosome
gene_Zm00001d025240	alpha keto dehydrogenase candidate1	-	GO:0006099;;GO:0045252;;GO:0005739;;GO:0004591;;GO:0030976	biological_process;;cellular_component;;cellular_component;;molecular_function;;molecular_function;;	BP:tricarboxylic acid cycle;;CC:oxoglutarate dehydrogenase complex;;CC:mitochondrion;;MF:oxoglutarate dehydrogenas;;MF:thiamine pyrophosphate binding;;	K00164	OGDH, sucA	map00020	Citrate cycle (TCA cycle)
gene_Zm00001d010931		-	GO:0019722;;GO:0019900;;GO:0005509	biological_process;;molecular_function;;molecular_function;;	BP:calcium-mediated signaling;;MF:kinase binding;;MF:calcium ion binding;;	K06268	PPP3R, CNB	------	------
gene_Zm00001d002934	NAC-transcription factor 103	-	GO:0006355;;GO:0005634;;GO:0003677	biological_process;;cellular_component;;molecular_function;;	BP:regulation of transcription, DNA-templated;;CC:nucleus;;MF:DNA binding;;	------	------	------	------
gene_Zm00001d021335		-	GO:0006352;;GO:0006384;;GO:0008380;;GO:0005634;;GO:0000428;;GO:0005666	biological_process;;biological_process;;biological_process;;cellular_component;;cellular_component;;cellular_component;;	BP:DNA-templated transcription, initiation;;BP:transcription initiation from RNA polymerase III promoter;;BP:RNA splicing;;CC:nucleus;;CC:DNA-directed RNA polymerase complex;;CC:DNA-directed RNA polymerase III complex;;	K03022	RPC8, POLR3H	map03020	RNA polymerase
gene_Zm00001d043810		-	------	------	------	------	------	------	------
gene_Zm00001d049308		-	------	------	------	------	------	------	------
gene_Zm00001d041725	LIM-transcription factor 7	-	GO:0051017;;GO:0015629;;GO:0005886;;GO:0046872;;GO:0051015	biological_process;;cellular_component;;cellular_component;;molecular_function;;molecular_function;;	BP:actin filament bundle assembly;;CC:actin cytoskeleton;;CC:plasma membrane;;MF:metal ion binding;;MF:actin filament binding;;	------	------	------	------
gene_Zm00001d040515		-	------	------	------	K01726	GAMMACA	------	------
gene_Zm00001d002296		-	GO:0000105;;GO:0004424	biological_process;;molecular_function;;	BP:histidine biosynthetic process;;MF:imidazoleglycerol-phosphate dehydratase activity;;	K01693	hisB	map00340	Histidine metabolism
gene_Zm00001d014529		-	------	------	------	------	------	------	------
gene_Zm00001d027638		-	GO:0006486;;GO:0015031;;GO:0005794;;GO:0016021;;GO:0016020;;GO:0003924;;GO:0016757;;GO:0005525	biological_process;;biological_process;;cellular_component;;cellular_component;;cellular_component;;molecular_function;;molecular_function;;molecular_function;;	BP:protein glycosylation;;BP:protein transport;;CC:Golgi apparatus;;CC:integral component of membrane;;CC:membrane;;MF:GTPase activity;;MF:transferase activity, transferring glycosyl groups;;MF:GTP binding;;	K20888	MUR3	------	------
gene_Zm00001d027718		-	GO:0009664;;GO:0009653;;GO:0016020;;GO:0005576	biological_process;;biological_process;;cellular_component;;cellular_component;;	BP:plant-type cell wall organization;;BP:anatomical structure morphogenesis;;CC:membrane;;CC:extracellular region;;	------	------	------	------
gene_Zm00001d021409		-	------	------	------	------	------	------	------
gene_Zm00001d035048		-	GO:0006468;;GO:0009451;;GO:0043231;;GO:0016747;;GO:0004672;;GO:0005524;;GO:0003723	biological_process;;biological_process;;cellular_component;;molecular_function;;molecular_function;;molecular_function;;molecular_function;;	BP:protein phosphorylation;;BP:RNA modification;;CC:intracellular membrane-bounded organelle;;MF:transferase activity, transferring acyl groups other than amino-acyl groups;;MF:protein kinase activity;;MF:ATP binding;;MF:RNA binding;;	------	------	------	------
gene_Zm00001d012244		-	GO:0005634;;GO:0017018;;GO:0004721	cellular_component;;molecular_function;;molecular_function;;	CC:nucleus;;MF:myosin phosphatase activity;;MF:phosphoprotein phosphatase activity;;	K17618	UBLCP1	------	------
gene_Zm00001d031396		-	GO:0005509	molecular_function;;	MF:calcium ion binding;;	------	------	------	------
gene_Zm00001d034483		-	------	------	------	------	------	------	------
gene_Zm00001d002086		-	GO:0006511;;GO:0016579;;GO:0004843;;GO:0008270	biological_process;;biological_process;;molecular_function;;molecular_function;;	BP:ubiquitin-dependent protein catabolic process;;BP:protein deubiquitination;;MF:thiol-dependent ubiquitin-specific protease activity;;MF:zinc ion binding;;	K11366	USP22_27_51, UBP8	------	------
gene_Zm00001d050442		-	GO:0097054;;GO:0006541;;GO:0015930;;GO:0051538;;GO:0016639;;GO:0003723;;GO:0046872	biological_process;;biological_process;;molecular_function;;molecular_function;;molecular_function;;molecular_function;;molecular_function;;	BP:L-glutamate biosynthetic process;;BP:glutamine metabolic process;;MF:glutamate synthase activity;;MF:3 iron, 4 sulfur cluster binding;;MF:oxidoreductase activity, acting on the CH-NH2 group of donors, NAD or NADP as acceptor;;MF:RNA binding;;MF:metal ion binding;;	K00264	GLT1	map00250;;map00910	Alanine, aspartate and glutamate metabolism;;Nitrogen metabolism
gene_Zm00001d022440	ABI3-VP1-transcription factor 32	-	GO:0005634;;GO:0008270;;GO:0003677	cellular_component;;molecular_function;;molecular_function;;	CC:nucleus;;MF:zinc ion binding;;MF:DNA binding;;	------	------	------	------
gene_ENSRNA049449061	tRNA-Asn	-	------	------	------	------	------	------	------
gene_Zm00001d023183		-	------	------	------	------	------	------	------
gene_Zm00001d031824		-	GO:0006446;;GO:0005840	biological_process;;cellular_component;;	BP:regulation of translational initiation;;CC:ribosome;;	------	------	------	------
gene_Zm00001d032815		-	GO:0010311;;GO:0009617;;GO:0006542;;GO:0048829;;GO:0005829;;GO:0016787;;GO:0004356;;GO:0008017;;GO:0043015;;GO:0043621	biological_process;;biological_process;;biological_process;;biological_process;;cellular_component;;molecular_function;;molecular_function;;molecular_function;;molecular_function;;molecular_function;;	BP:lateral root formation;;BP:response to bacterium;;BP:glutamine biosynthetic process;;BP:root cap development;;CC:cytosol;;MF:hydrolase activity;;MF:glutamate-ammonia ligase activity;;MF:microtubule binding;;MF:gamma-tubulin binding;;MF:protein self-association;;	------	------	------	------
gene_Zm00001d006344		-	GO:0006355;;GO:0005634;;GO:0046872;;GO:0003677	biological_process;;cellular_component;;molecular_function;;molecular_function;;	BP:regulation of transcription, DNA-templated;;CC:nucleus;;MF:metal ion binding;;MF:DNA binding;;	------	------	------	------
gene_Zm00001d024258		-	GO:0046872;;GO:0051213;;GO:0016491	molecular_function;;molecular_function;;molecular_function;;	MF:metal ion binding;;MF:dioxygenase activity;;MF:oxidoreductase activity;;	------	------	------	------
gene_Zm00001d008084		-	------	------	------	------	------	------	------
gene_Zm00001d010465		-	GO:0009741;;GO:0005829;;GO:0009536;;GO:0005886;;GO:0019210	biological_process;;cellular_component;;cellular_component;;cellular_component;;molecular_function;;	BP:response to brassinosteroid;;CC:cytosol;;CC:plastid;;CC:plasma membrane;;MF:kinase inhibitor activity;;	------	------	------	------
gene_Zm00001d030762		-	GO:0016021	cellular_component;;	CC:integral component of membrane;;	------	------	------	------
gene_Zm00001d014419		-	------	------	------	------	------	------	------
gene_Zm00001d047037		-	GO:1905183;;GO:0009738;;GO:0043086;;GO:0080163;;GO:0005737;;GO:0005829;;GO:0005634;;GO:0038023;;GO:0004864;;GO:0010427;;GO:0042803	biological_process;;biological_process;;biological_process;;biological_process;;cellular_component;;cellular_component;;cellular_component;;molecular_function;;molecular_function;;molecular_function;;molecular_function;;	BP:negative regulation of protein serine/threonine phosphatase activity;;BP:abscisic acid-activated signaling pathway;;BP:negative regulation of catalytic activity;;BP:regulation of protein serine/threonine phosphatase activity;;CC:cytoplasm;;CC:cytosol;;CC:nucleus;;MF:signaling receptor activity;;MF:protein phosphatase inhibitor activity;;MF:abscisic acid binding;;MF:protein homodimerization act…	K14496	PYL	map04016;;map04075	MAPK signaling pathway - plant;;Plant hormone signal transduction
gene_Zm00001d026632		-	------	------	------	------	------	------	------
gene_Zm00001d021264		-	GO:0006357;;GO:0005634;;GO:0003700;;GO:0043565;;GO:0000978	biological_process;;cellular_component;;molecular_function;;molecular_function;;molecular_function;;	BP:regulation of transcription from RNA polymerase II promoter;;CC:nucleus;;MF:transcription factor activity, sequence-specific DNA binding;;MF:sequence-specific DNA binding;;MF:RNA polymerase II core promoter proximal region sequence-specific DNA binding;;	K09419	HSFF	------	------
gene_Zm00001d031299		-	GO:0016021;;GO:0004714;;GO:0005524	cellular_component;;molecular_function;;molecular_function;;	CC:integral component of membrane;;MF:transmembrane receptor protein tyrosine kinase activity;;MF:ATP binding;;	------	------	------	------
gene_Zm00001d010673		-	------	------	------	------	------	------	------
gene_Zm00001d017377		-	GO:0006949;;GO:0009653;;GO:0019953;;GO:0005576	biological_process;;biological_process;;biological_process;;cellular_component;;	BP:syncytium formation;;BP:anatomical structure morphogenesis;;BP:sexual reproduction;;CC:extracellular region;;	K20628	exlX	------	------
gene_Zm00001d041271		-	------	------	------	------	------	------	------
gene_Zm00001d015201	NLP-transcription factor 15	-	GO:0006468;;GO:0006511;;GO:0031625;;GO:0003700;;GO:0004672;;GO:0005524	biological_process;;biological_process;;molecular_function;;molecular_function;;molecular_function;;molecular_function;;	BP:protein phosphorylation;;BP:ubiquitin-dependent protein catabolic process;;MF:ubiquitin protein ligase binding;;MF:transcription factor activity, sequence-specific DNA binding;;MF:protein kinase activity;;MF:ATP binding;;	------	------	------	------
gene_Zm00001d032346		-	GO:0006012;;GO:0006364;;GO:0005829;;GO:0003978;;GO:0003723	biological_process;;biological_process;;cellular_component;;molecular_function;;molecular_function;;	BP:galactose metabolic process;;BP:rRNA processing;;CC:cytosol;;MF:UDP-glucose 4-epimerase activity;;MF:RNA binding;;	K01784	galE, GALE	map00520;;map01250;;map00052	Amino sugar and nucleotide sugar metabolism;;Biosynthesis of nucleotide sugars;;Galactose metabolism
gene_Zm00001d027619	beta amylase2	-	GO:0000272;;GO:0016161;;GO:0102229	biological_process;;molecular_function;;molecular_function;;	BP:polysaccharide catabolic process;;MF:beta-amylase activity;;MF:amylopectin maltohydrolase activity;;	K01177	E3.2.1.2	map00500	Starch and sucrose metabolism
gene_Zm00001d032260		-	GO:0006886;;GO:0016192;;GO:0030117;;GO:0030276	biological_process;;biological_process;;cellular_component;;molecular_function;;	BP:intracellular protein transport;;BP:vesicle-mediated transport;;CC:membrane coat;;MF:clathrin binding;;	K12392	AP1B1	------	------
gene_Zm00001d026513		-	GO:0016310;;GO:0046872;;GO:0035299;;GO:0005524	biological_process;;molecular_function;;molecular_function;;molecular_function;;	BP:phosphorylation;;MF:metal ion binding;;MF:inositol pentakisphosphate 2-kinase activity;;MF:ATP binding;;	------	------	------	------
gene_Zm00001d041890		-	GO:0009567;;GO:0110165	biological_process;;cellular_component;;	BP:double fertilization forming a zygote and endosperm;;CC:cellular anatomical entity;;	------	------	------	------
gene_Zm00001d033456		-	GO:0016021	cellular_component;;	CC:integral component of membrane;;	------	------	------	------
gene_Zm00001d025938		-	GO:0016310;;GO:0016740;;GO:0016301;;GO:0005509	biological_process;;molecular_function;;molecular_function;;molecular_function;;	BP:phosphorylation;;MF:transferase activity;;MF:kinase activity;;MF:calcium ion binding;;	------	------	------	------
gene_Zm00001d015188		-	------	------	------	------	------	------	------
gene_Zm00001d006767		-	GO:0006468;;GO:0009640;;GO:0004672;;GO:0005524	biological_process;;biological_process;;molecular_function;;molecular_function;;	BP:protein phosphorylation;;BP:photomorphogenesis;;MF:protein kinase activity;;MF:ATP binding;;	K16240	SPA1	map04712	Circadian rhythm - plant
gene_ENSRNA049478522	5_8S_rRNA	-	------	------	------	------	------	------	------
gene_Zm00001d009165		-	------	------	------	------	------	------	------
gene_Zm00001d005759		-	------	------	------	------	------	------	------
gene_Zm00001d024017		-	GO:1901673;;GO:0016787;;GO:0008017;;GO:0004386;;GO:0003723;;GO:0003777	biological_process;;molecular_function;;molecular_function;;molecular_function;;molecular_function;;molecular_function;;	BP:regulation of mitotic spindle assembly;;MF:hydrolase activity;;MF:microtubule binding;;MF:helicase activity;;MF:RNA binding;;MF:microtubule motor activity;;	------	------	------	------
gene_Zm00001d045974		-	GO:0005975;;GO:0004650	biological_process;;molecular_function;;	BP:carbohydrate metabolic process;;MF:polygalacturonase activity;;	------	------	------	------
gene_Zm00001d026577		-	GO:0051603;;GO:0006508;;GO:0005615;;GO:0005764;;GO:0004197;;GO:0008234	biological_process;;biological_process;;cellular_component;;cellular_component;;molecular_function;;molecular_function;;	BP:proteolysis involved in cellular protein catabolic process;;BP:proteolysis;;CC:extracellular space;;CC:lysosome;;MF:cysteine-type endopeptidase activity;;MF:cysteine-type peptidase activity;;	K25900	RD21	------	------
gene_Zm00001d032949		-	GO:0005975;;GO:0015748;;GO:0015711;;GO:0071705;;GO:1990547;;GO:0016021;;GO:0005743;;GO:0005315;;GO:0033926;;GO:0004564	biological_process;;biological_process;;biological_process;;biological_process;;biological_process;;cellular_component;;cellular_component;;molecular_function;;molecular_function;;molecular_function;;	BP:carbohydrate metabolic process;;BP:organophosphate ester transport;;BP:organic anion transport;;BP:nitrogen compound transport;;BP:mitochondrial phosphate ion transmembrane transport;;CC:integral component of membrane;;CC:mitochondrial inner membrane;;MF:inorganic phosphate transmembrane transporter activity;;MF:glycopeptide alpha-N-acetylgalactosaminidase activity;;MF:beta-fructofuranosidase …	------	------	------	------
gene_Zm00001d036783		-	------	------	------	------	------	------	------
gene_Zm00001d009634		-	------	------	------	------	------	------	------
gene_Zm00001d038283	OVATE-transcription factor 26	-	GO:0045892;;GO:0005634	biological_process;;cellular_component;;	BP:negative regulation of transcription, DNA-templated;;CC:nucleus;;	------	------	------	------
gene_Zm00001d025788		-	GO:0051260	biological_process;;	BP:protein homooligomerization;;	------	------	------	------
gene_Zm00001d008380		-	GO:0005634;;GO:0016021;;GO:0005730	cellular_component;;cellular_component;;cellular_component;;	CC:nucleus;;CC:integral component of membrane;;CC:nucleolus;;	K14782	AATF, BFR2	------	------
gene_Zm00001d023144		-	------	------	------	------	------	------	------
gene_Zm00001d043084		-	GO:0006310;;GO:0006281;;GO:0000723;;GO:0016787;;GO:0035091;;GO:0004386;;GO:0043130;;GO:0003723;;GO:0016887;;GO:0003678;;GO:0005524	biological_process;;biological_process;;biological_process;;molecular_function;;molecular_function;;molecular_function;;molecular_function;;molecular_function;;molecular_function;;molecular_function;;molecular_function;;	BP:DNA recombination;;BP:DNA repair;;BP:telomere maintenance;;MF:hydrolase activity;;MF:phosphatidylinositol binding;;MF:helicase activity;;MF:ubiquitin binding;;MF:RNA binding;;MF:ATPase activity;;MF:DNA helicase activity;;MF:ATP binding;;	------	------	------	------
gene_Zm00001d027843		-	GO:0005739	cellular_component;;	CC:mitochondrion;;	------	------	------	------
gene_Zm00001d049870	bHLH-transcription factor 165	-	GO:0006355;;GO:0005634;;GO:0003700;;GO:0046983	biological_process;;cellular_component;;molecular_function;;molecular_function;;	BP:regulation of transcription, DNA-templated;;CC:nucleus;;MF:transcription factor activity, sequence-specific DNA binding;;MF:protein dimerization activity;;	------	------	------	------
gene_Zm00001d007953		-	GO:0051225;;GO:0005737;;GO:0005880;;GO:0008017	biological_process;;cellular_component;;cellular_component;;molecular_function;;	BP:spindle assembly;;CC:cytoplasm;;CC:nuclear microtubule;;MF:microtubule binding;;	------	------	------	------
gene_Zm00001d048863		-	------	------	------	------	------	------	------
gene_ENSRNA049463085	snoR160	-	------	------	------	------	------	------	------
gene_Zm00001d029980		-	GO:0043068;;GO:0004197	biological_process;;molecular_function;;	BP:positive regulation of programmed cell death;;MF:cysteine-type endopeptidase activity;;	K22684	MCA1	------	------
gene_Zm00001d044096	carbonic anhydrase3	-	GO:0015976;;GO:0004089;;GO:0008270	biological_process;;molecular_function;;molecular_function;;	BP:carbon utilization;;MF:carbonate dehydratase activity;;MF:zinc ion binding;;	K01673	cynT, can	map00910	Nitrogen metabolism
gene_Zm00001d002750	MYB-transcription factor 104	-	GO:0003677	molecular_function;;	MF:DNA binding;;	K09422	MYBP	------	------
gene_Zm00001d001378		-	GO:0016021	cellular_component;;	CC:integral component of membrane;;	------	------	------	------
gene_Zm00001d022950		-	GO:0007030;;GO:0005794;;GO:0016021;;GO:0140359;;GO:0003723	biological_process;;cellular_component;;cellular_component;;molecular_function;;molecular_function;;	BP:Golgi organization;;CC:Golgi apparatus;;CC:integral component of membrane;;MF:ABC-type transmembrane transporter activity;;MF:RNA binding;;	K21198	NAPG, SNAPG	------	------
gene_Zm00001d017395		-	GO:0009543	cellular_component;;	CC:chloroplast thylakoid lumen;;	------	------	------	------
gene_Zm00001d041759		-	------	------	------	------	------	------	------
gene_Zm00001d032934		-	GO:0006468;;GO:0008033;;GO:0004674;;GO:0005524	biological_process;;biological_process;;molecular_function;;molecular_function;;	BP:protein phosphorylation;;BP:tRNA processing;;MF:protein serine/threonine kinase activity;;MF:ATP binding;;	------	------	------	------
gene_Zm00001d033979		-	GO:0005634;;GO:0000786;;GO:0030527;;GO:0046982;;GO:0003677	cellular_component;;cellular_component;;molecular_function;;molecular_function;;molecular_function;;	CC:nucleus;;CC:nucleosome;;MF:structural constituent of chromatin;;MF:protein heterodimerization activity;;MF:DNA binding;;	K11251	H2A	------	------
gene_Zm00001d039512	hexokinase1	-	GO:0019318;;GO:0046835;;GO:0051156;;GO:0001678;;GO:0006006;;GO:0006096;;GO:0005829;;GO:0005739;;GO:0008865;;GO:0004340;;GO:0004396;;GO:0005524;;GO:0005536	biological_process;;biological_process;;biological_process;;biological_process;;biological_process;;biological_process;;cellular_component;;cellular_component;;molecular_function;;molecular_function;;molecular_function;;molecular_function;;molecular_function;;	BP:hexose metabolic process;;BP:carbohydrate phosphorylation;;BP:glucose 6-phosphate metabolic process;;BP:cellular glucose homeostasis;;BP:glucose metabolic process;;BP:glycolytic process;;CC:cytosol;;CC:mitochondrion;;MF:fructokinase activity;;MF:glucokinase activity;;MF:hexokinase activity;;MF:ATP binding;;MF:glucose binding;;	K00844	HK	map01250;;map00520;;map00051;;map00524;;map00052;;map00010;;map00500	Biosynthesis of nucleotide sugars;;Amino sugar and nucleotide sugar metabolism;;Fructose and mannose metabolism;;Neomycin, kanamycin and gentamicin biosynthesis;;Galactose metabolism;;Glycolysis / Gluconeogenesis;;Starch and sucrose metabolism
gene_Zm00001d044358		-	GO:0000723;;GO:0010569;;GO:0000725;;GO:0009555;;GO:0090657;;GO:0006139;;GO:0032508;;GO:0070716;;GO:0036297;;GO:0048364;;GO:0043007;;GO:0045910;;GO:1904430;;GO:0005634;;GO:0070182;;GO:0016818;;GO:0003677;;GO:0003678;;GO:0005524	biological_process;;biological_process;;biological_process;;biological_process;;biological_process;;biological_process;;biological_process;;biological_process;;biological_process;;biological_process;;biological_process;;biological_process;;biological_process;;cellular_component;;molecular_function;;molecular_function;;molecular_function;;molecular_function;;molecular_function;;	BP:telomere maintenance;;BP:regulation of double-strand break repair via homologous recombination;;BP:recombinational repair;;BP:pollen development;;BP:telomeric loop disassembly;;BP:nucleobase-containing compound metabolic process;;BP:DNA duplex unwinding;;BP:mismatch repair involved in maintenance of fidelity involved in DNA-dependent DNA replication;;BP:interstrand cross-link repair;;BP:root d…	K11136	RTEL1	------	------
gene_Zm00001d023366		-	GO:0032259;;GO:0008168	biological_process;;molecular_function;;	BP:methylation;;MF:methyltransferase activity;;	------	------	------	------
gene_Zm00001d028202		-	GO:0006412;;GO:0005840;;GO:0022625;;GO:0016021;;GO:1990904;;GO:0003735	biological_process;;cellular_component;;cellular_component;;cellular_component;;cellular_component;;molecular_function;;	BP:translation;;CC:ribosome;;CC:cytosolic large ribosomal subunit;;CC:integral component of membrane;;CC:ribonucleoprotein complex;;MF:structural constituent of ribosome;;	K02929	RP-L44e, RPL44	map03010	Ribosome
gene_Zm00001d029987		-	------	------	------	------	------	------	------
gene_Zm00001d012110		-	GO:0006355;;GO:0043565;;GO:0008270	biological_process;;molecular_function;;molecular_function;;	BP:regulation of transcription, DNA-templated;;MF:sequence-specific DNA binding;;MF:zinc ion binding;;	------	------	------	------
gene_Zm00001d033662		-	GO:0035970;;GO:0016310;;GO:0017018;;GO:0016301;;GO:0004722	biological_process;;biological_process;;molecular_function;;molecular_function;;molecular_function;;	BP:peptidyl-threonine dephosphorylation;;BP:phosphorylation;;MF:myosin phosphatase activity;;MF:kinase activity;;MF:protein serine/threonine phosphatase activity;;	------	------	------	------
gene_Zm00001d032534		-	GO:0032196	biological_process;;	BP:transposition;;	------	------	------	------
gene_Zm00001d027396		-	------	------	------	------	------	------	------
gene_Zm00001d024882		-	------	------	------	------	------	------	------
gene_Zm00001d027470		-	GO:1901259;;GO:0000463;;GO:0022625;;GO:0009507;;GO:0046872;;GO:0047334;;GO:0003735;;GO:0003723;;GO:0003676;;GO:0003872;;GO:0003729;;GO:0005524	biological_process;;biological_process;;cellular_component;;cellular_component;;molecular_function;;molecular_function;;molecular_function;;molecular_function;;molecular_function;;molecular_function;;molecular_function;;molecular_function;;	BP:chloroplast rRNA processing;;BP:maturation of LSU-rRNA from tricistronic rRNA transcrip;;CC:cytosolic large ribosomal subunit;;CC:chloroplast;;MF:metal ion binding;;MF:diphosphate-fructose-6-phosphate 1-phosphotransferase activity;;MF:structural constituent of ribosome;;MF:RNA binding;;MF:nucleic acid binding;;MF:6-phosphofructokinase activity;;MF:mRNA binding;;MF:ATP binding;;	K00895	pfp, PFP	map00010;;map00030;;map00051	Glycolysis / Gluconeogenesis;;Pentose phosphate pathway;;Fructose and mannose metabolism
gene_Zm00001d005063		-	GO:0071230;;GO:0030307;;GO:0031929;;GO:0009267;;GO:0071902;;GO:0010506;;GO:0005737;;GO:0031931;;GO:0030674	biological_process;;biological_process;;biological_process;;biological_process;;biological_process;;biological_process;;cellular_component;;cellular_component;;molecular_function;;	BP:cellular response to amino acid stimulus;;BP:positive regulation of cell growth;;BP:TOR signaling;;BP:cellular response to starvation;;BP:positive regulation of protein serine/threonine kinase activity;;BP:regulation of autophagy;;CC:cytoplasm;;CC:TORC1 complex;;MF:protein binding, bridging;;	K07204	RAPTOR	map04136	Autophagy - other
gene_Zm00001d020185		-	GO:0006468;;GO:0016021;;GO:0005524;;GO:0004672	biological_process;;cellular_component;;molecular_function;;molecular_function;;	BP:protein phosphorylation;;CC:integral component of membrane;;MF:ATP binding;;MF:protein kinase activity;;	------	------	------	------
gene_Zm00001d035756		-	------	------	------	------	------	------	------
gene_Zm00001d036829		-	GO:0016787	molecular_function;;	MF:hydrolase activity;;	------	------	------	------
gene_Zm00001d053017		-	GO:0005987;;GO:0004575;;GO:0033926	biological_process;;molecular_function;;molecular_function;;	BP:sucrose catabolic process;;MF:sucrose alpha-glucosidase activity;;MF:glycopeptide alpha-N-acetylgalactosaminidase activity;;	------	------	------	------
gene_Zm00001d021059	stearoyl-acyl-carrier-protein desaturase8	-	GO:0006633;;GO:0006631;;GO:0046872;;GO:0045300	biological_process;;biological_process;;molecular_function;;molecular_function;;	BP:fatty acid biosynthetic process;;BP:fatty acid metabolic process;;MF:metal ion binding;;MF:acyl-[acyl-carrier-protein] desaturase activity;;	K03921	FAB2, SSI2, desA1	map00061;;map01040	Fatty acid biosynthesis;;Biosynthesis of unsaturated fatty acids
gene_Zm00001d051288		-	GO:0090158;;GO:0061817;;GO:0016021;;GO:0005789;;GO:0005886	biological_process;;biological_process;;cellular_component;;cellular_component;;cellular_component;;	BP:endoplasmic reticulum membrane organization;;BP:endoplasmic reticulum-plasma membrane tethering;;CC:integral component of membrane;;CC:endoplasmic reticulum membrane;;CC:plasma membrane;;	------	------	------	------
gene_Zm00001d002320		-	GO:0005737;;GO:0016021;;GO:0016887;;GO:0043023;;GO:0043022;;GO:0005524;;GO:0005525	cellular_component;;cellular_component;;molecular_function;;molecular_function;;molecular_function;;molecular_function;;molecular_function;;	CC:cytoplasm;;CC:integral component of membrane;;MF:ATPase activity;;MF:ribosomal large subunit binding;;MF:ribosome binding;;MF:ATP binding;;MF:GTP binding;;	K19788	OLA1	------	------
gene_Zm00001d001183		-	------	------	------	------	------	------	------
gene_Zm00001d048312	Homeobox-transcription factor 22	-	GO:0045893;;GO:0005634;;GO:0043565;;GO:0000981	biological_process;;cellular_component;;molecular_function;;molecular_function;;	BP:positive regulation of transcription, DNA-templated;;CC:nucleus;;MF:sequence-specific DNA binding;;MF:RNA polymerase II transcription factor activity, sequence-specific DNA binding;;	K09338	HD-ZIP	------	------
gene_Zm00001d000700		-	------	------	------	------	------	------	------
gene_Zm00001d015193		-	GO:0006508;;GO:0006629;;GO:0004190	biological_process;;biological_process;;molecular_function;;	BP:proteolysis;;BP:lipid metabolic process;;MF:aspartic-type endopeptidase activity;;	------	------	------	------
gene_Zm00001d037589		-	GO:0035304;;GO:0016021;;GO:0005886;;GO:0019888;;GO:0008157	biological_process;;cellular_component;;cellular_component;;molecular_function;;molecular_function;;	BP:regulation of protein dephosphorylation;;CC:integral component of membrane;;CC:plasma membrane;;MF:protein phosphatase regulator activity;;MF:protein phosphatase 1 binding;;	------	------	------	------
gene_Zm00001d033814		-	GO:0032259;;GO:0055070;;GO:0016020;;GO:0043682;;GO:0008168;;GO:0005507	biological_process;;biological_process;;cellular_component;;molecular_function;;molecular_function;;molecular_function;;	BP:methylation;;BP:copper ion homeostasis;;CC:membrane;;MF:copper-transporting ATPase activity;;MF:methyltransferase activity;;MF:copper ion binding;;	K22748	ATXR3, SDG2	map00310	Lysine degradation
gene_Zm00001d024575		-	GO:0045490;;GO:0016021;;GO:0005747;;GO:0030570;;GO:0046872	biological_process;;cellular_component;;cellular_component;;molecular_function;;molecular_function;;	BP:pectin catabolic process;;CC:integral component of membrane;;CC:mitochondrial respiratory chain complex I;;MF:pectate lyase activity;;MF:metal ion binding;;	------	------	------	------
gene_Zm00001d033954	umc106a	-	GO:0000398;;GO:0071014	biological_process;;cellular_component;;	BP:mRNA splicing, via spliceosome;;CC:post-mRNA release spliceosomal complex;;	K24940	CWF19L2	------	------
gene_Zm00001d022042	eukaryotic translation initiation factor 5A	-	GO:0045905;;GO:0045901;;GO:0005737;;GO:0043231;;GO:0003723;;GO:0003746;;GO:0043022;;GO:0003743	biological_process;;biological_process;;cellular_component;;cellular_component;;molecular_function;;molecular_function;;molecular_function;;molecular_function;;	BP:positive regulation of translational termination;;BP:positive regulation of translational elongation;;CC:cytoplasm;;CC:intracellular membrane-bounded organelle;;MF:RNA binding;;MF:translation elongation factor activity;;MF:ribosome binding;;MF:translation initiation factor activity;;	K03263	EIF5A	------	------
gene_Zm00001d007350		-	GO:0016747;;GO:0016410	molecular_function;;molecular_function;;	MF:transferase activity, transferring acyl groups other than amino-acyl groups;;MF:N-acyltransferase activity;;	------	------	------	------
gene_Zm00001d021126		-	GO:0045036;;GO:0016021;;GO:0031359;;GO:0030941	biological_process;;cellular_component;;cellular_component;;molecular_function;;	BP:protein targeting to chloroplast;;CC:integral component of membrane;;CC:integral component of chloroplast outer membrane;;MF:chloroplast targeting sequence binding;;	------	------	------	------
gene_Zm00001d001688		-	------	------	------	------	------	------	------
gene_Zm00001d021040		-	GO:0015908;;GO:0006265;;GO:0016021;;GO:0016020;;GO:0009706;;GO:0005694;;GO:0003917;;GO:0003677;;GO:0015245	biological_process;;biological_process;;cellular_component;;cellular_component;;cellular_component;;cellular_component;;molecular_function;;molecular_function;;molecular_function;;	BP:fatty acid transport;;BP:DNA topological change;;CC:integral component of membrane;;CC:membrane;;CC:chloroplast inner membrane;;CC:chromosome;;MF:DNA topoisomerase type I activity;;MF:DNA binding;;MF:fatty acid transporter activity;;	------	------	------	------
gene_Zm00001d005925		-	GO:0009911;;GO:0005982;;GO:0051156;;GO:0006094;;GO:0006096;;GO:0005829;;GO:0097367;;GO:0048029;;GO:0004347	biological_process;;biological_process;;biological_process;;biological_process;;biological_process;;cellular_component;;molecular_function;;molecular_function;;molecular_function;;	BP:positive regulation of flower development;;BP:starch metabolic process;;BP:glucose 6-phosphate metabolic process;;BP:gluconeogenesis;;BP:glycolytic process;;CC:cytosol;;MF:carbohydrate derivative binding;;MF:monosaccharide binding;;MF:glucose-6-phosphate isomerase activity;;	K01810	GPI, pgi	map00520;;map00030;;map00500;;map01250;;map00010	Amino sugar and nucleotide sugar metabolism;;Pentose phosphate pathway;;Starch and sucrose metabolism;;Biosynthesis of nucleotide sugars;;Glycolysis / Gluconeogenesis
gene_Zm00001d026553		-	GO:0006511;;GO:0016579;;GO:0005737;;GO:0004843	biological_process;;biological_process;;cellular_component;;molecular_function;;	BP:ubiquitin-dependent protein catabolic process;;BP:protein deubiquitination;;CC:cytoplasm;;MF:thiol-dependent ubiquitin-specific protease activity;;	K05609	UCHL3, YUH1	------	------
gene_Zm00001d041472	NAC-transcription factor 108	-	GO:0006355;;GO:0003677	biological_process;;molecular_function;;	BP:regulation of transcription, DNA-templated;;MF:DNA binding;;	------	------	------	------
gene_Zm00001d008967		-	GO:0015979;;GO:0016021;;GO:0009507;;GO:0009512	biological_process;;cellular_component;;cellular_component;;cellular_component;;	BP:photosynthesis;;CC:integral component of membrane;;CC:chloroplast;;CC:cytochrome b6f complex;;	------	------	------	------
gene_Zm00001d045788		-	GO:0035251	molecular_function;;	MF:UDP-glucosyltransferase activity;;	K23154	CGT	------	------
gene_Zm00001d000013		-	GO:0010207;;GO:0010206;;GO:0006338;;GO:0009523;;GO:0005634;;GO:0009543	biological_process;;biological_process;;biological_process;;cellular_component;;cellular_component;;cellular_component;;	BP:photosystem II assembly;;BP:photosystem II repair;;BP:chromatin remodeling;;CC:photosystem II;;CC:nucleus;;CC:chloroplast thylakoid lumen;;	------	------	------	------
gene_Zm00001d041445	CPP-transcription factor 10	-	GO:0005634;;GO:0003700	cellular_component;;molecular_function;;	CC:nucleus;;MF:transcription factor activity, sequence-specific DNA binding;;	------	------	------	------
gene_Zm00001d040419		-	GO:0000469;;GO:0000462;;GO:1990904;;GO:0030686;;GO:0005730	biological_process;;biological_process;;cellular_component;;cellular_component;;cellular_component;;	BP:cleavage involved in rRNA processing;;BP:maturation of SSU-rRNA from tricistronic rRNA transcrip;;CC:ribonucleoprotein complex;;CC:90S preribosome;;CC:nucleolus;;	K14795	RRP36	------	------
gene_Zm00001d008586		-	GO:0006468;;GO:0016021;;GO:0016020;;GO:0030247;;GO:0004674;;GO:0004672;;GO:0005524	biological_process;;cellular_component;;cellular_component;;molecular_function;;molecular_function;;molecular_function;;molecular_function;;	BP:protein phosphorylation;;CC:integral component of membrane;;CC:membrane;;MF:polysaccharide binding;;MF:protein serine/threonine kinase activity;;MF:protein kinase activity;;MF:ATP binding;;	------	------	------	------
gene_Zm00001d045748		-	GO:0006468;;GO:0046983;;GO:0005524;;GO:0004672	biological_process;;molecular_function;;molecular_function;;molecular_function;;	BP:protein phosphorylation;;MF:protein dimerization activity;;MF:ATP binding;;MF:protein kinase activity;;	------	------	------	------
gene_Zm00001d017449		-	GO:0006412;;GO:0005840;;GO:0003735	biological_process;;cellular_component;;molecular_function;;	BP:translation;;CC:ribosome;;MF:structural constituent of ribosome;;	K02884	RP-L19, MRPL19, rplS	map03010	Ribosome
gene_Zm00001d042354		-	------	------	------	------	------	------	------
gene_Zm00001d003142		-	GO:0016020;;GO:0004497;;GO:0020037;;GO:0016709;;GO:0016705;;GO:0005506	cellular_component;;molecular_function;;molecular_function;;molecular_function;;molecular_function;;molecular_function;;	CC:membrane;;MF:monooxygenase activity;;MF:heme binding;;MF:oxidoreductase activity, acting on paired donors, with incorporation or reduction of molecular oxygen, NA;;MF:oxidoreductase activity, acting on paired donors, with incorporation or reduction of molecular oxygen;;MF:iron ion binding;;	------	------	------	------
gene_Zm00001d040294		-	GO:0000387;;GO:0033962;;GO:0006396;;GO:0000398;;GO:0000956;;GO:0000932;;GO:0097526;;GO:0005688;;GO:0120115;;GO:0005681;;GO:0003723;;GO:0017070	biological_process;;biological_process;;biological_process;;biological_process;;biological_process;;cellular_component;;cellular_component;;cellular_component;;cellular_component;;cellular_component;;molecular_function;;molecular_function;;	BP:spliceosomal snRNP assembly;;BP:cytoplasmic mRNA processing body assembly;;BP:RNA processing;;BP:mRNA splicing, via spliceosome;;BP:nuclear-transcribed mRNA catabolic process;;CC:cytoplasmic mRNA processing body;;CC:spliceosomal tri-snRNP complex;;CC:U6 snRNP;;CC:Lsm2-8 complex;;CC:spliceosomal complex;;MF:RNA binding;;MF:U6 snRNA binding;;	K12623	LSM4	map03018;;map03040	RNA degradation;;Spliceosome
gene_Zm00001d001521		-	------	------	------	------	------	------	------
gene_Zm00001d032015		-	GO:0051258;;GO:0000389;;GO:0000350;;GO:0071020;;GO:0016021;;GO:0071014;;GO:0000974;;GO:0005886;;GO:0071013;;GO:0015250	biological_process;;biological_process;;biological_process;;cellular_component;;cellular_component;;cellular_component;;cellular_component;;cellular_component;;cellular_component;;molecular_function;;	BP:protein polymerization;;BP:mRNA 3'-splice site recognition;;BP:generation of catalytic spliceosome for second transesterification step;;CC:post-spliceosomal complex;;CC:integral component of membrane;;CC:post-mRNA release spliceosomal complex;;CC:Prp19 complex;;CC:plasma membrane;;CC:catalytic step 2 spliceosome;;MF:water channel activity;;	K09875	SIP	------	------
gene_Zm00001d026598		-	GO:0006744;;GO:0005743;;GO:0031314	biological_process;;cellular_component;;cellular_component;;	BP:ubiquinone biosynthetic process;;CC:mitochondrial inner membrane;;CC:extrinsic component of mitochondrial inner membrane;;	K18586	COQ4	------	------
gene_Zm00001d012499		-	GO:0016021	cellular_component;;	CC:integral component of membrane;;	------	------	------	------
gene_Zm00001d018528		-	GO:0004523;;GO:0003676	molecular_function;;molecular_function;;	MF:RNA-DNA hybrid ribonuclease activity;;MF:nucleic acid binding;;	------	------	------	------
gene_Zm00001d011954		-	GO:0006606;;GO:0006418;;GO:0005737;;GO:0005634;;GO:0016020;;GO:0016021;;GO:0004812;;GO:0008139;;GO:0061608;;GO:0005524	biological_process;;biological_process;;cellular_component;;cellular_component;;cellular_component;;cellular_component;;molecular_function;;molecular_function;;molecular_function;;molecular_function;;	BP:protein import into nucleus;;BP:tRNA aminoacylation for protein translation;;CC:cytoplasm;;CC:nucleus;;CC:membrane;;CC:integral component of membrane;;MF:aminoacyl-tRNA ligase activity;;MF:nuclear localization sequence binding;;MF:nuclear import signal receptor activity;;MF:ATP binding;;	------	------	------	------
gene_Zm00001d006332		-	GO:0044238;;GO:0044260;;GO:0016740;;GO:0046872	biological_process;;biological_process;;molecular_function;;molecular_function;;	BP:primary metabolic process;;BP:cellular macromolecule metabolic process;;MF:transferase activity;;MF:metal ion binding;;	------	------	------	------
gene_Zm00001d051808		-	GO:0044238;;GO:0044260;;GO:0016021	biological_process;;biological_process;;cellular_component;;	BP:primary metabolic process;;BP:cellular macromolecule metabolic process;;CC:integral component of membrane;;	------	------	------	------
gene_Zm00001d038163	pyruvate%2C orthophosphate dikinase1	-	GO:0006090;;GO:0016310;;GO:0015979;;GO:0009507;;GO:0016301;;GO:0046872;;GO:0005524;;GO:0050242	biological_process;;biological_process;;biological_process;;cellular_component;;molecular_function;;molecular_function;;molecular_function;;molecular_function;;	BP:pyruvate metabolic process;;BP:phosphorylation;;BP:photosynthesis;;CC:chloroplast;;MF:kinase activity;;MF:metal ion binding;;MF:ATP binding;;MF:pyruvate, phosphate dikinase activity;;	K01006	ppdK	map00010;;map00620;;map00710	Glycolysis / Gluconeogenesis;;Pyruvate metabolism;;Carbon fixation in photosynthetic organisms
gene_Zm00001d038553		-	GO:0035251	molecular_function;;	MF:UDP-glucosyltransferase activity;;	------	------	------	------
gene_Zm00001d032288		-	------	------	------	------	------	------	------
gene_Zm00001d026531		-	GO:0006729;;GO:0035998;;GO:0046654;;GO:0005737;;GO:0003934;;GO:0008270;;GO:0005525	biological_process;;biological_process;;biological_process;;cellular_component;;molecular_function;;molecular_function;;molecular_function;;	BP:tetrahydrobiopterin biosynthetic process;;BP:7,8-dihydroneopterin 3'-triphosphate biosynthetic process;;BP:tetrahydrofolate biosynthetic process;;CC:cytoplasm;;MF:GTP cyclohydrolase I activity;;MF:zinc ion binding;;MF:GTP binding;;	K01495	GCH1, folE	map00790;;map01240	Folate biosynthesis;;Biosynthesis of cofactors
gene_Zm00001d015844		-	------	------	------	------	------	------	------
gene_Zm00001d038278		-	GO:0055085;;GO:0016021;;GO:0140359;;GO:0042626;;GO:0005524	biological_process;;cellular_component;;molecular_function;;molecular_function;;molecular_function;;	BP:transmembrane transport;;CC:integral component of membrane;;MF:ABC-type transmembrane transporter activity;;MF:ATPase activity, coupled to transmembrane movement of substances;;MF:ATP binding;;	K05658	ABCB1, CD243	map02010	ABC transporters
gene_ENSRNA049479276	IsrR	-	GO:0009772;;GO:0009767;;GO:0009535;;GO:0009523;;GO:0009521;;GO:0016021;;GO:0009507;;GO:0016168;;GO:0045156;;GO:0046872	biological_process;;biological_process;;cellular_component;;cellular_component;;cellular_component;;cellular_component;;cellular_component;;molecular_function;;molecular_function;;molecular_function;;	BP:photosynthetic electron transport in photosystem II;;BP:photosynthetic electron transport chain;;CC:chloroplast thylakoid membrane;;CC:photosystem II;;CC:photosystem;;CC:integral component of membrane;;CC:chloroplast;;MF:chlorophyll binding;;MF:electron transporter, transferring electrons within the cyclic electron transport pathway of photosynthesis activity;;MF:metal ion binding;;	K02705	psbC	map00195	Photosynthesis
gene_Zm00001d001607		-	------	------	------	------	------	------	------
gene_Zm00001d005403		-	GO:0009579;;GO:0009536;;GO:0016740	cellular_component;;cellular_component;;molecular_function;;	CC:thylakoid;;CC:plastid;;MF:transferase activity;;	K24935	TTC27	------	------
gene_Zm00001d004958		-	GO:0016310;;GO:0016301	biological_process;;molecular_function;;	BP:phosphorylation;;MF:kinase activity;;	------	------	------	------
gene_Zm00001d023673	sugars will eventually be exported transporter13b	-	GO:0008643;;GO:0016021;;GO:0005886;;GO:0051119	biological_process;;cellular_component;;cellular_component;;molecular_function;;	BP:carbohydrate transport;;CC:integral component of membrane;;CC:plasma membrane;;MF:sugar transmembrane transporter activity;;	K15382	SLC50A, SWEET	------	------
gene_Zm00001d043870		-	GO:0016021	cellular_component;;	CC:integral component of membrane;;	------	------	------	------
gene_Zm00001d026650		-	GO:0006979;;GO:0016021;;GO:0004602;;GO:0016757	biological_process;;cellular_component;;molecular_function;;molecular_function;;	BP:response to oxidative stress;;CC:integral component of membrane;;MF:glutathione peroxidase activity;;MF:transferase activity, transferring glycosyl groups;;	------	------	------	------
gene_Zm00001d051399		-	GO:0006468;;GO:0004842;;GO:0005524;;GO:0004672	biological_process;;molecular_function;;molecular_function;;molecular_function;;	BP:protein phosphorylation;;MF:ubiquitin-protein transferase activity;;MF:ATP binding;;MF:protein kinase activity;;	------	------	------	------
gene_Zm00001d028434		-	GO:0006139;;GO:0032922;;GO:0006950;;GO:0043153;;GO:0005737;;GO:0005634;;GO:0009882;;GO:0097159;;GO:0003904;;GO:0003677;;GO:1901363;;GO:0071949	biological_process;;biological_process;;biological_process;;biological_process;;cellular_component;;cellular_component;;molecular_function;;molecular_function;;molecular_function;;molecular_function;;molecular_function;;molecular_function;;	BP:nucleobase-containing compound metabolic process;;BP:circadian regulation of gene expression;;BP:response to stress;;BP:entrainment of circadian clock by photoperiod;;CC:cytoplasm;;CC:nucleus;;MF:blue light photoreceptor activity;;MF:organic cyclic compound binding;;MF:deoxyribodipyrimidine photo-lyase activity;;MF:DNA binding;;MF:heterocyclic compound binding;;MF:FAD binding;;	K12118	CRY1	map04712	Circadian rhythm - plant
gene_Zm00001d007601		-	GO:0048608;;GO:0006355;;GO:0006606;;GO:0009791;;GO:0006436;;GO:0006418;;GO:0005737;;GO:0005634;;GO:0016020;;GO:0005829;;GO:0009507;;GO:0004812;;GO:0008139;;GO:0061608;;GO:0004830;;GO:0005524	biological_process;;biological_process;;biological_process;;biological_process;;biological_process;;biological_process;;cellular_component;;cellular_component;;cellular_component;;cellular_component;;cellular_component;;molecular_function;;molecular_function;;molecular_function;;molecular_function;;molecular_function;;	BP:reproductive structure development;;BP:regulation of transcription, DNA-templated;;BP:protein import into nucleus;;BP:post-embryonic development;;BP:tryptophanyl-tRNA aminoacylation;;BP:tRNA aminoacylation for protein translation;;CC:cytoplasm;;CC:nucleus;;CC:membrane;;CC:cytosol;;CC:chloroplast;;MF:aminoacyl-tRNA ligase activity;;MF:nuclear localization sequence binding;;MF:nuclear import sig…	K20222	IPO5, KPNB3, RANBP5	map03013	Nucleocytoplasmic transport
gene_Zm00001d045674		-	GO:0016021;;GO:0005789;;GO:0003677	cellular_component;;cellular_component;;molecular_function;;	CC:integral component of membrane;;CC:endoplasmic reticulum membrane;;MF:DNA binding;;	------	------	------	------
gene_Zm00001d053996		-	GO:0016021;;GO:0005886	cellular_component;;cellular_component;;	CC:integral component of membrane;;CC:plasma membrane;;	------	------	------	------
gene_ENSRNA049454268	snoR30	-	------	------	------	------	------	------	------
gene_ENSRNA049449275	tRNA-Asn	-	GO:0005975;;GO:0008422	biological_process;;molecular_function;;	BP:carbohydrate metabolic process;;MF:beta-glucosidase activity;;	K01188	E3.2.1.21	map00460;;map00500;;map00999	Cyanoamino acid metabolism;;Starch and sucrose metabolism;;Biosynthesis of various plant secondary metabolites
gene_Zm00001d032408		-	GO:0006468;;GO:0048544;;GO:0016021;;GO:0016020;;GO:0005886;;GO:0106310;;GO:0030246;;GO:0004674;;GO:0005524	biological_process;;biological_process;;cellular_component;;cellular_component;;cellular_component;;deleted;;molecular_function;;molecular_function;;molecular_function;;	BP:protein phosphorylation;;BP:recognition of pollen;;CC:integral component of membrane;;CC:membrane;;CC:plasma membrane;;CC:old GO;;MF:carbohydrate binding;;MF:protein serine/threonine kinase activity;;MF:ATP binding;;	------	------	------	------
gene_Zm00001d042543		-	GO:0016021;;GO:0016787	cellular_component;;molecular_function;;	CC:integral component of membrane;;MF:hydrolase activity;;	------	------	------	------
gene_Zm00001d042962		-	GO:0090630;;GO:0005096	biological_process;;molecular_function;;	BP:activation of GTPase activity;;MF:GTPase activator activity;;	------	------	------	------
gene_Zm00001d042491		-	GO:0006511;;GO:0031461;;GO:0009507;;GO:0031625	biological_process;;cellular_component;;cellular_component;;molecular_function;;	BP:ubiquitin-dependent protein catabolic process;;CC:cullin-RING ubiquitin ligase complex;;CC:chloroplast;;MF:ubiquitin protein ligase binding;;	K03347	CUL1, CDC53	map04120;;map04141	Ubiquitin mediated proteolysis;;Protein processing in endoplasmic reticulum
gene_Zm00001d040936		-	GO:0032786;;GO:0006357;;GO:0008024;;GO:0005634;;GO:0061575;;GO:0016538	biological_process;;biological_process;;cellular_component;;cellular_component;;molecular_function;;molecular_function;;	BP:positive regulation of DNA-templated transcription, elongation;;BP:regulation of transcription from RNA polymerase II promoter;;CC:cyclin/CDK positive transcription elongation factor complex;;CC:nucleus;;MF:cyclin-dependent protein serine/threonine kinase activator activity;;MF:cyclin-dependent protein serine/threonine kinase regulator activity;;	K15188	CCNT	map03250	Viral life cycle - HIV-1
gene_Zm00001d005370		-	GO:0009832;;GO:0030244;;GO:0009793;;GO:0006506;;GO:0051301;;GO:0016021;;GO:1990529;;GO:0005789;;GO:0004376;;GO:0051751;;GO:0000030	biological_process;;biological_process;;biological_process;;biological_process;;biological_process;;cellular_component;;cellular_component;;cellular_component;;molecular_function;;molecular_function;;molecular_function;;	BP:plant-type cell wall biogenesis;;BP:cellulose biosynthetic process;;BP:embryo development ending in seed dormancy;;BP:GPI anchor biosynthetic process;;BP:cell division;;CC:integral component of membrane;;CC:glycosylphosphatidylinositol-mannosyltransferase I complex;;CC:endoplasmic reticulum membrane;;MF:glycolipid mannosyltransferase activity;;MF:alpha-1,4-mannosyltransferase activity;;MF:mann…	K05284	PIGM	map00563	Glycosylphosphatidylinositol (GPI)-anchor biosynthesis
gene_Zm00001d028438		-	GO:0015031;;GO:0032012;;GO:0005802;;GO:0005829;;GO:0016020;;GO:0005085	biological_process;;biological_process;;cellular_component;;cellular_component;;cellular_component;;molecular_function;;	BP:protein transport;;BP:regulation of ARF protein signal transduction;;CC:trans-Golgi network;;CC:cytosol;;CC:membrane;;MF:guanyl-nucleotide exchange factor activity;;	K18442	ARFGEF, BIG	map04144	Endocytosis
gene_Zm00001d018037	NOD26-like membrane intrinsic protein2	-	GO:0015840;;GO:0016021;;GO:0016020;;GO:0048226;;GO:0015115;;GO:0015267	biological_process;;cellular_component;;cellular_component;;cellular_component;;molecular_function;;molecular_function;;	BP:urea transport;;CC:integral component of membrane;;CC:membrane;;CC:Casparian strip;;MF:silicate transmembrane transporter activity;;MF:channel activity;;	K09874	NIP	------	------
gene_Zm00001d027144		-	GO:0016021	cellular_component;;	CC:integral component of membrane;;	------	------	------	------
gene_Zm00001d006104		-	------	------	------	------	------	------	------
gene_Zm00001d040407		-	GO:0099402;;GO:0031969;;GO:0016021	biological_process;;cellular_component;;cellular_component;;	BP:plant organ development;;CC:chloroplast membrane;;CC:integral component of membrane;;	------	------	------	------
gene_Zm00001d034206		-	GO:0016799	molecular_function;;	MF:hydrolase activity, hydrolyzing N-glycosyl compounds;;	------	------	------	------
gene_Zm00001d025677		-	GO:0006457;;GO:0005737;;GO:0005832;;GO:0051082;;GO:0140662;;GO:0016887;;GO:0005524	biological_process;;cellular_component;;cellular_component;;molecular_function;;deleted;;molecular_function;;molecular_function;;	BP:protein folding;;CC:cytoplasm;;CC:chaperonin-containing T-complex;;MF:unfolded protein binding;;MF:old GO;;MF:ATPase activity;;MF:ATP binding;;	K09499	CCT7	------	------
gene_Zm00001d012180	ig1-as2 like1	-	GO:0005634	cellular_component;;	CC:nucleus;;	------	------	------	------
gene_Zm00001d045372		-	GO:0016226;;GO:0009570;;GO:0051536;;GO:0030674	biological_process;;cellular_component;;molecular_function;;molecular_function;;	BP:iron-sulfur cluster assembly;;CC:chloroplast stroma;;MF:iron-sulfur cluster binding;;MF:protein binding, bridging;;	K22063	ISCA1	------	------
gene_Zm00001d018791		-	GO:0016021;;GO:0016788	cellular_component;;molecular_function;;	CC:integral component of membrane;;MF:hydrolase activity, acting on ester bonds;;	------	------	------	------
gene_Zm00001d039665		-	------	------	------	------	------	------	------
gene_Zm00001d009102		-	GO:0016491	molecular_function;;	MF:oxidoreductase activity;;	K21568	PLR	map00999	Biosynthesis of various plant secondary metabolites
gene_Zm00001d013148		-	GO:0007049;;GO:0030433;;GO:0030970;;GO:0051228;;GO:0071712;;GO:0097352;;GO:0051301;;GO:0005829;;GO:0034098;;GO:0005634;;GO:0005524;;GO:0016887;;GO:0031593	biological_process;;biological_process;;biological_process;;biological_process;;biological_process;;biological_process;;biological_process;;cellular_component;;cellular_component;;cellular_component;;molecular_function;;molecular_function;;molecular_function;;	BP:cell cycle;;BP:ER-associated ubiquitin-dependent protein catabolic process;;BP:retrograde protein transport, ER to cytosol;;BP:mitotic spindle disassembly;;BP:ER-associated misfolded protein catabolic process;;BP:autophagosome maturation;;BP:cell division;;CC:cytosol;;CC:VCP-NPL4-UFD1 AAA ATPase complex;;CC:nucleus;;MF:ATP binding;;MF:ATPase activity;;MF:polyubiquitin binding;;	K13525	VCP, CDC48	map04141	Protein processing in endoplasmic reticulum
gene_Zm00001d019510		-	GO:0016021	cellular_component;;	CC:integral component of membrane;;	------	------	------	------
gene_Zm00001d008805		-	GO:0016021	cellular_component;;	CC:integral component of membrane;;	------	------	------	------
gene_Zm00001d020682		-	GO:0046983	molecular_function;;	MF:protein dimerization activity;;	------	------	------	------
gene_Zm00001d044014		-	------	------	------	------	------	------	------
gene_Zm00001d006274		-	GO:0009733	biological_process;;	BP:response to auxin;;	------	------	------	------
gene_Zm00001d037076		-	GO:0016616	molecular_function;;	MF:oxidoreductase activity, acting on the CH-OH group of donors, NAD or NADP as acceptor;;	------	------	------	------
gene_Zm00001d029020	G2-like-transcription factor 17	-	GO:0005634;;GO:0003700;;GO:0003677	cellular_component;;molecular_function;;molecular_function;;	CC:nucleus;;MF:transcription factor activity, sequence-specific DNA binding;;MF:DNA binding;;	------	------	------	------
gene_Zm00001d041380		-	------	------	------	------	------	------	------
gene_Zm00001d022824		-	------	------	------	------	------	------	------
gene_Zm00001d017575	C2C2-Dof-transcription factor 22	-	GO:0005634;;GO:0003700;;GO:0003677	cellular_component;;molecular_function;;molecular_function;;	CC:nucleus;;MF:transcription factor activity, sequence-specific DNA binding;;MF:DNA binding;;	------	------	------	------
gene_Zm00001d017207	AP2-EREBP-transcription factor 206	-	GO:0006468;;GO:0007346;;GO:0005634;;GO:0003700;;GO:0003677;;GO:0004693;;GO:0005524	biological_process;;biological_process;;cellular_component;;molecular_function;;molecular_function;;molecular_function;;molecular_function;;	BP:protein phosphorylation;;BP:regulation of mitotic cell cycle;;CC:nucleus;;MF:transcription factor activity, sequence-specific DNA binding;;MF:DNA binding;;MF:cyclin-dependent protein serine/threonine kinase activity;;MF:ATP binding;;	K09285	OVM, ANT	------	------
gene_Zm00001d041341		-	GO:0016740;;GO:0016747	molecular_function;;molecular_function;;	MF:transferase activity;;MF:transferase activity, transferring acyl groups other than amino-acyl groups;;	K13065	E2.3.1.133, HCT	map00941;;map00940;;map00945	Flavonoid biosynthesis;;Phenylpropanoid biosynthesis;;Stilbenoid, diarylheptanoid and gingerol biosynthesis
gene_Zm00001d031633		-	GO:0046856;;GO:0046855;;GO:0034485;;GO:0004439;;GO:0004445	biological_process;;biological_process;;molecular_function;;molecular_function;;molecular_function;;	BP:phosphatidylinositol dephosphorylation;;BP:inositol phosphate dephosphorylation;;MF:phosphatidylinositol-3,4,5-trisphosphate 5-phosphatase activity;;MF:phosphatidylinositol-4,5-bisphosphate 5-phosphatase activity;;MF:inositol-polyphosphate 5-phosphatase activity;;	------	------	------	------
gene_Zm00001d031316	bnl5.59a	-	------	------	------	------	------	------	------
gene_Zm00001d020582		-	GO:0006694;;GO:0006508;;GO:0016021;;GO:0005777;;GO:0016616;;GO:0004540;;GO:0003854;;GO:0008234;;GO:1903231	biological_process;;biological_process;;cellular_component;;cellular_component;;molecular_function;;molecular_function;;molecular_function;;molecular_function;;molecular_function;;	BP:steroid biosynthetic process;;BP:proteolysis;;CC:integral component of membrane;;CC:peroxisome;;MF:oxidoreductase activity, acting on the CH-OH group of donors, NAD or NADP as acceptor;;MF:ribonuclease activity;;MF:3-beta-hydroxy-delta5-steroid dehydrogenase activity;;MF:cysteine-type peptidase activity;;MF:mRNA binding involved in posttranscriptional gene silencing;;	------	------	------	------
gene_Zm00001d048396		-	------	------	------	K25366	MESD, BOCA	------	------
gene_Zm00001d050565		-	GO:0005783	cellular_component;;	CC:endoplasmic reticulum;;	------	------	------	------
gene_Zm00001d024525		-	GO:0072657;;GO:0016020;;GO:0016021;;GO:0000139;;GO:0010008	biological_process;;cellular_component;;cellular_component;;cellular_component;;cellular_component;;	BP:protein localization to membrane;;CC:membrane;;CC:integral component of membrane;;CC:Golgi membrane;;CC:endosome membrane;;	------	------	------	------
gene_Zm00001d028388		-	GO:0009451;;GO:0043231;;GO:0003723;;GO:0008270	biological_process;;cellular_component;;molecular_function;;molecular_function;;	BP:RNA modification;;CC:intracellular membrane-bounded organelle;;MF:RNA binding;;MF:zinc ion binding;;	------	------	------	------
gene_Zm00001d010619		-	GO:0006310;;GO:0032196;;GO:0046983;;GO:0003677	biological_process;;biological_process;;molecular_function;;molecular_function;;	BP:DNA recombination;;BP:transposition;;MF:protein dimerization activity;;MF:DNA binding;;	------	------	------	------
gene_Zm00001d029969	nucleoside diphosphate kinase1	-	GO:0016310;;GO:0016192;;GO:0016021;;GO:0005783;;GO:0016301	biological_process;;biological_process;;cellular_component;;cellular_component;;molecular_function;;	BP:phosphorylation;;BP:vesicle-mediated transport;;CC:integral component of membrane;;CC:endoplasmic reticulum;;MF:kinase activity;;	------	------	------	------
gene_Zm00001d001055		-	------	------	------	------	------	------	------
gene_Zm00001d041253		-	GO:0006310;;GO:0000723;;GO:0006281;;GO:0016787;;GO:0016887;;GO:0003678;;GO:0005524	biological_process;;biological_process;;biological_process;;molecular_function;;molecular_function;;molecular_function;;molecular_function;;	BP:DNA recombination;;BP:telomere maintenance;;BP:DNA repair;;MF:hydrolase activity;;MF:ATPase activity;;MF:DNA helicase activity;;MF:ATP binding;;	------	------	------	------
gene_Zm00001d043488		-	GO:0016021	cellular_component;;	CC:integral component of membrane;;	------	------	------	------
gene_Zm00001d018303		-	GO:0046856;;GO:0043231;;GO:0005774;;GO:0043813	biological_process;;cellular_component;;cellular_component;;molecular_function;;	BP:phosphatidylinositol dephosphorylation;;CC:intracellular membrane-bounded organelle;;CC:vacuolar membrane;;MF:phosphatidylinositol-3,5-bisphosphate 5-phosphatase activity;;	K22913	FIG4	map00562	Inositol phosphate metabolism
gene_Zm00001d029736	Homeobox-transcription factor 100	-	GO:0006355;;GO:0006357;;GO:0005634;;GO:0003677;;GO:0000978;;GO:0000981	biological_process;;biological_process;;cellular_component;;molecular_function;;molecular_function;;molecular_function;;	BP:regulation of transcription, DNA-templated;;BP:regulation of transcription from RNA polymerase II promoter;;CC:nucleus;;MF:DNA binding;;MF:RNA polymerase II core promoter proximal region sequence-specific DNA binding;;MF:RNA polymerase II transcription factor activity, sequence-specific DNA binding;;	------	------	------	------
gene_Zm00001d035995		-	GO:0000413;;GO:0006457;;GO:0003676;;GO:0003723;;GO:0003755	biological_process;;biological_process;;molecular_function;;molecular_function;;molecular_function;;	BP:protein peptidyl-prolyl isomerization;;BP:protein folding;;MF:nucleic acid binding;;MF:RNA binding;;MF:peptidyl-prolyl cis-trans isomerase activity;;	------	------	------	------
gene_Zm00001d002011	AP2-EREBP-transcription factor 45	-	GO:0005634;;GO:0003700;;GO:0003677	cellular_component;;molecular_function;;molecular_function;;	CC:nucleus;;MF:transcription factor activity, sequence-specific DNA binding;;MF:DNA binding;;	------	------	------	------
gene_Zm00001d022303		-	GO:0005829;;GO:0016021;;GO:0016491	cellular_component;;cellular_component;;molecular_function;;	CC:cytosol;;CC:integral component of membrane;;MF:oxidoreductase activity;;	K22418	HSD1	------	------
gene_Zm00001d007095		-	GO:0006488;;GO:0016021;;GO:0005789;;GO:0003975;;GO:0016757	biological_process;;cellular_component;;cellular_component;;molecular_function;;molecular_function;;	BP:dolichol-linked oligosaccharide biosynthetic process;;CC:integral component of membrane;;CC:endoplasmic reticulum membrane;;MF:UDP-N-acetylglucosamine-dolichyl-phosphate N-acetylglucosaminephosphotransferase activity;;MF:transferase activity, transferring glycosyl groups;;	K01001	ALG7	map00510	N-Glycan biosynthesis
gene_Zm00001d047318		-	GO:0000723;;GO:0006281;;GO:0006310;;GO:0006508;;GO:0016787;;GO:0004497;;GO:0020037;;GO:0016705;;GO:0016887;;GO:0003678;;GO:0005506;;GO:0008234;;GO:0005524;;GO:0009055	biological_process;;biological_process;;biological_process;;biological_process;;molecular_function;;molecular_function;;molecular_function;;molecular_function;;molecular_function;;molecular_function;;molecular_function;;molecular_function;;molecular_function;;molecular_function;;	BP:telomere maintenance;;BP:DNA repair;;BP:DNA recombination;;BP:proteolysis;;MF:hydrolase activity;;MF:monooxygenase activity;;MF:heme binding;;MF:oxidoreductase activity, acting on paired donors, with incorporation or reduction of molecular oxygen;;MF:ATPase activity;;MF:DNA helicase activity;;MF:iron ion binding;;MF:cysteine-type peptidase activity;;MF:ATP binding;;MF:electron carrier activity…	------	------	------	------
gene_Zm00001d006657		-	GO:0010189;;GO:0016021;;GO:0004659	biological_process;;cellular_component;;molecular_function;;	BP:vitamin E biosynthetic process;;CC:integral component of membrane;;MF:prenyltransferase activity;;	K12501	HST	map00130;;map01240	Ubiquinone and other terpenoid-quinone biosynthesis;;Biosynthesis of cofactors
gene_Zm00001d001381		-	------	------	------	------	------	------	------
gene_Zm00001d023887		-	GO:0009507;;GO:0000036;;GO:0031177	cellular_component;;molecular_function;;molecular_function;;	CC:chloroplast;;MF:ACP phosphopantetheine attachment site binding involved in fatty acid biosynthetic process;;MF:phosphopantetheine binding;;	------	------	------	------
gene_Zm00001d032269		-	------	------	------	------	------	------	------
gene_Zm00001d013186		-	GO:0043248;;GO:0000502;;GO:0005829;;GO:0005634	biological_process;;cellular_component;;cellular_component;;cellular_component;;	BP:proteasome assembly;;CC:proteasome complex;;CC:cytosol;;CC:nucleus;;	K11876	PSMG2, PAC2	------	------
gene_Zm00001d028987		-	GO:0015914;;GO:0045332;;GO:0005886;;GO:0016021;;GO:0140326;;GO:0000287;;GO:0016887;;GO:0005524	biological_process;;biological_process;;cellular_component;;cellular_component;;molecular_function;;molecular_function;;molecular_function;;molecular_function;;	BP:phospholipid transport;;BP:phospholipid translocation;;CC:plasma membrane;;CC:integral component of membrane;;MF:ATPase-coupled intramembrane lipid transporter activity;;MF:magnesium ion binding;;MF:ATPase activity;;MF:ATP binding;;	K14802	DRS2, ATP8A	------	------
gene_Zm00001d029586		-	GO:0003700	molecular_function;;	MF:transcription factor activity, sequence-specific DNA binding;;	------	------	------	------
gene_Zm00001d026447	AP2-EREBP-transcription factor 156	-	GO:0005634;;GO:0003700;;GO:0003677	cellular_component;;molecular_function;;molecular_function;;	CC:nucleus;;MF:transcription factor activity, sequence-specific DNA binding;;MF:DNA binding;;	K09286	EREBP	------	------
gene_Zm00001d039745		-	GO:0017018;;GO:0046872;;GO:0004722	molecular_function;;molecular_function;;molecular_function;;	MF:myosin phosphatase activity;;MF:metal ion binding;;MF:protein serine/threonine phosphatase activity;;	K17508	PTC7, PPTC7	------	------
gene_Zm00001d002016		-	------	------	------	------	------	------	------
gene_ENSRNA049472180	snoU36a	-	------	------	------	------	------	------	------
gene_Zm00001d018990		-	GO:0016310;;GO:0016301	biological_process;;molecular_function;;	BP:phosphorylation;;MF:kinase activity;;	------	------	------	------
gene_Zm00001d051389		-	GO:0016021;;GO:0016740	cellular_component;;molecular_function;;	CC:integral component of membrane;;MF:transferase activity;;	------	------	------	------
gene_Zm00001d041231		-	GO:0005634;;GO:0046983;;GO:0046872;;GO:0003677	cellular_component;;molecular_function;;molecular_function;;molecular_function;;	CC:nucleus;;MF:protein dimerization activity;;MF:metal ion binding;;MF:DNA binding;;	------	------	------	------
gene_Zm00001d038958		-	GO:0071482;;GO:0080005;;GO:0071461;;GO:0006352;;GO:0009507;;GO:0016987;;GO:0003677	biological_process;;biological_process;;biological_process;;biological_process;;cellular_component;;molecular_function;;molecular_function;;	BP:cellular response to light stimulus;;BP:photosystem stoichiometry adjustment;;BP:cellular response to redox state;;BP:DNA-templated transcription, initiation;;CC:chloroplast;;MF:sigma factor activity;;MF:DNA binding;;	K03086	rpoD	------	------
gene_Zm00001d049714		-	GO:0003677	molecular_function;;	MF:DNA binding;;	------	------	------	------
gene_Zm00001d034308		-	GO:0000105;;GO:0000107;;GO:0016829;;GO:0004359	biological_process;;molecular_function;;molecular_function;;molecular_function;;	BP:histidine biosynthetic process;;MF:imidazoleglycerol-phosphate synthase activity;;MF:lyase activity;;MF:glutaminase activity;;	K01663	HIS7	map00340	Histidine metabolism
gene_Zm00001d006928		-	GO:0006235;;GO:0006233;;GO:0006227;;GO:0016310;;GO:0005737;;GO:0005634;;GO:0005739;;GO:0005654;;GO:0004550;;GO:0004798;;GO:0009041;;GO:0005524	biological_process;;biological_process;;biological_process;;biological_process;;cellular_component;;cellular_component;;cellular_component;;cellular_component;;molecular_function;;molecular_function;;molecular_function;;molecular_function;;	BP:dTTP biosynthetic process;;BP:dTDP biosynthetic process;;BP:dUDP biosynthetic process;;BP:phosphorylation;;CC:cytoplasm;;CC:nucleus;;CC:mitochondrion;;CC:nucleoplasm;;MF:nucleoside diphosphate kinase activity;;MF:thymidylate kinase activity;;MF:uridylate kinase activity;;MF:ATP binding;;	K00943	tmk, DTYMK	map00240;;map01232	Pyrimidine metabolism;;Nucleotide metabolism
gene_Zm00001d039292		-	------	------	------	------	------	------	------
gene_Zm00001d021066		-	------	------	------	------	------	------	------
gene_Zm00001d004887		-	GO:0044238;;GO:0044260;;GO:0016567;;GO:0005737;;GO:0008270;;GO:0061630	biological_process;;biological_process;;biological_process;;cellular_component;;molecular_function;;molecular_function;;	BP:primary metabolic process;;BP:cellular macromolecule metabolic process;;BP:protein ubiquitination;;CC:cytoplasm;;MF:zinc ion binding;;MF:ubiquitin protein ligase activity;;	------	------	------	------
gene_Zm00001d031961	histidine-containing phosphotransfer protein1	-	GO:0009736;;GO:0016310;;GO:0080038;;GO:0000160;;GO:0005737;;GO:0005634;;GO:0005829;;GO:0009927;;GO:0043424	biological_process;;biological_process;;biological_process;;biological_process;;cellular_component;;cellular_component;;cellular_component;;molecular_function;;molecular_function;;	BP:cytokinin-activated signaling pathway;;BP:phosphorylation;;BP:positive regulation of cytokinin-activated signaling pathway;;BP:phosphorelay signal transduction system;;CC:cytoplasm;;CC:nucleus;;CC:cytosol;;MF:histidine phosphotransfer kinase activity;;MF:protein histidine kinase binding;;	K14490	AHP	map04075	Plant hormone signal transduction
gene_Zm00001d013533		-	GO:0006396;;GO:0008173;;GO:0003723	biological_process;;molecular_function;;molecular_function;;	BP:RNA processing;;MF:RNA methyltransferase activity;;MF:RNA binding;;	K03437	spoU	------	------
gene_Zm00001d029704	glutathione transferase37	-	GO:0042221;;GO:0006749;;GO:0005737;;GO:0004364	biological_process;;biological_process;;cellular_component;;molecular_function;;	BP:response to chemical;;BP:glutathione metabolic process;;CC:cytoplasm;;MF:glutathione transferase activity;;	K00799	GST, gst	map00480	Glutathione metabolism
gene_ENSRNA049471617	snosnR60_Z15	-	------	------	------	------	------	------	------
gene_Zm00001d008502		-	GO:0018027;;GO:0018022;;GO:0018026;;GO:0005737;;GO:0016279	biological_process;;biological_process;;biological_process;;cellular_component;;molecular_function;;	BP:peptidyl-lysine dimethylation;;BP:peptidyl-lysine methylation;;BP:peptidyl-lysine monomethylation;;CC:cytoplasm;;MF:protein-lysine N-methyltransferase activity;;	K22856	EEF1AKMT2, EFM4, METTL10	------	------
gene_Zm00001d039309		-	------	------	------	------	------	------	------
gene_Zm00001d003256		-	GO:0007165;;GO:0016021;;GO:0000159;;GO:0019888	biological_process;;cellular_component;;cellular_component;;molecular_function;;	BP:signal transduction;;CC:integral component of membrane;;CC:protein phosphatase type 2A complex;;MF:protein phosphatase regulator activity;;	K11584	PPP2R5	map03015	mRNA surveillance pathway
gene_Zm00001d043413		-	GO:0016021	cellular_component;;	CC:integral component of membrane;;	------	------	------	------
gene_Zm00001d047859	male sterile45	-	GO:0000245;;GO:0008380;;GO:0006397;;GO:0071013;;GO:0071004;;GO:0005686;;GO:0005634;;GO:0005681;;GO:0008270;;GO:0003676	biological_process;;biological_process;;biological_process;;cellular_component;;cellular_component;;cellular_component;;cellular_component;;cellular_component;;molecular_function;;molecular_function;;	BP:spliceosomal complex assembly;;BP:RNA splicing;;BP:mRNA processing;;CC:catalytic step 2 spliceosome;;CC:U2-type prespliceosome;;CC:U2 snRNP;;CC:nucleus;;CC:spliceosomal complex;;MF:zinc ion binding;;MF:nucleic acid binding;;	K12826	SF3A2, SAP62	map03040	Spliceosome
gene_Zm00001d015781		-	------	------	------	------	------	------	------
gene_Zm00001d043259		-	GO:0006879;;GO:0018283;;GO:0042542;;GO:0006783;;GO:0006811;;GO:0016226;;GO:0009793;;GO:0009060;;GO:1903329;;GO:0005739;;GO:0009507;;GO:0004322;;GO:0051537;;GO:0008198;;GO:0008199;;GO:0034986	biological_process;;biological_process;;biological_process;;biological_process;;biological_process;;biological_process;;biological_process;;biological_process;;biological_process;;cellular_component;;cellular_component;;molecular_function;;molecular_function;;molecular_function;;molecular_function;;molecular_function;;	BP:cellular iron ion homeostasis;;BP:iron incorporation into metallo-sulfur cluster;;BP:response to hydrogen peroxide;;BP:heme biosynthetic process;;BP:ion transport;;BP:iron-sulfur cluster assembly;;BP:embryo development ending in seed dormancy;;BP:aerobic respiration;;BP:regulation of iron-sulfur cluster assembly;;CC:mitochondrion;;CC:chloroplast;;MF:ferroxidase activity;;MF:2 iron, 2 sulfur cl…	K19054	FXN	map00860	Porphyrin metabolism
gene_ENSRNA049473372	Plant_SRP	-	------	------	------	------	------	------	------
gene_Zm00001d046941		-	GO:0006468;;GO:0004674;;GO:0005524;;GO:0004672	biological_process;;molecular_function;;molecular_function;;molecular_function;;	BP:protein phosphorylation;;MF:protein serine/threonine kinase activity;;MF:ATP binding;;MF:protein kinase activity;;	------	------	------	------
gene_Zm00001d016530		-	GO:0015693;;GO:0016021;;GO:0016020;;GO:0005886;;GO:0005769;;GO:0015095	biological_process;;cellular_component;;cellular_component;;cellular_component;;cellular_component;;molecular_function;;	BP:magnesium ion transport;;CC:integral component of membrane;;CC:membrane;;CC:plasma membrane;;CC:early endosome;;MF:magnesium ion transmembrane transporter activity;;	K22733	NIPA, SLC57A2S	------	------
gene_Zm00001d043840	origin recognition complex4	-	GO:0009744;;GO:0006270;;GO:0006260;;GO:0000808;;GO:0005634;;GO:0005664;;GO:0003688;;GO:0016887;;GO:0003677;;GO:0005524	biological_process;;biological_process;;biological_process;;cellular_component;;cellular_component;;cellular_component;;molecular_function;;molecular_function;;molecular_function;;molecular_function;;	BP:response to sucrose;;BP:DNA replication initiation;;BP:DNA replication;;CC:origin recognition complex;;CC:nucleus;;CC:nuclear origin of replication recognition complex;;MF:DNA replication origin binding;;MF:ATPase activity;;MF:DNA binding;;MF:ATP binding;;	K02606	ORC4	------	------
gene_Zm00001d031957		-	GO:0000470;;GO:0006412;;GO:0015934;;GO:0005840;;GO:0022625;;GO:1990904;;GO:0003735;;GO:0003723	biological_process;;biological_process;;cellular_component;;cellular_component;;cellular_component;;cellular_component;;molecular_function;;molecular_function;;	BP:maturation of LSU-rRNA;;BP:translation;;CC:large ribosomal subunit;;CC:ribosome;;CC:cytosolic large ribosomal subunit;;CC:ribonucleoprotein complex;;MF:structural constituent of ribosome;;MF:RNA binding;;	K02865	RP-L10Ae, RPL10A	map03010	Ribosome
gene_Zm00001d042954	H4C7	-	GO:0005634;;GO:0000786;;GO:0030527;;GO:0046982;;GO:0003677	cellular_component;;cellular_component;;molecular_function;;molecular_function;;molecular_function;;	CC:nucleus;;CC:nucleosome;;MF:structural constituent of chromatin;;MF:protein heterodimerization activity;;MF:DNA binding;;	K11254	H4	------	------
gene_Zm00001d020712		-	GO:0003824;;GO:0008270;;GO:0003676	molecular_function;;molecular_function;;molecular_function;;	MF:catalytic activity;;MF:zinc ion binding;;MF:nucleic acid binding;;	------	------	------	------
gene_ENSRNA049997176	zma-MIR167f	-	------	------	------	------	------	------	------
gene_ENSRNA049475967	snoR60	-	------	------	------	------	------	------	------
gene_Zm00001d003025	ammonium transporter3	-	GO:0072488;;GO:0097272;;GO:0016021;;GO:0005887;;GO:0005886;;GO:0008519	biological_process;;biological_process;;cellular_component;;cellular_component;;cellular_component;;molecular_function;;	BP:ammonium transmembrane transport;;BP:ammonia homeostasis;;CC:integral component of membrane;;CC:integral component of plasma membrane;;CC:plasma membrane;;MF:ammonium transmembrane transporter activity;;	K03320	amt, AMT, MEP	------	------
gene_Zm00001d003468		-	GO:0016021;;GO:0015145;;GO:0015293	cellular_component;;molecular_function;;molecular_function;;	CC:integral component of membrane;;MF:monosaccharide transmembrane transporter activity;;MF:symporter activity;;	------	------	------	------
gene_Zm00001d012172		-	GO:0006508;;GO:0016021;;GO:0016787;;GO:0008236	biological_process;;cellular_component;;molecular_function;;molecular_function;;	BP:proteolysis;;CC:integral component of membrane;;MF:hydrolase activity;;MF:serine-type peptidase activity;;	K01076	ABHD17	------	------
gene_Zm00001d005109		-	------	------	------	------	------	------	------
gene_Zm00001d028791		-	GO:0006310;;GO:0006281;;GO:0015031;;GO:0006508;;GO:0000723;;GO:0016787;;GO:0016887;;GO:0003678;;GO:0008234;;GO:0005524	biological_process;;biological_process;;biological_process;;biological_process;;biological_process;;molecular_function;;molecular_function;;molecular_function;;molecular_function;;molecular_function;;	BP:DNA recombination;;BP:DNA repair;;BP:protein transport;;BP:proteolysis;;BP:telomere maintenance;;MF:hydrolase activity;;MF:ATPase activity;;MF:DNA helicase activity;;MF:cysteine-type peptidase activity;;MF:ATP binding;;	------	------	------	------
gene_Zm00001d033559		-	GO:0032970	biological_process;;	BP:regulation of actin filament-based process;;	------	------	------	------
gene_ENSRNA049474652	mir-395	-	------	------	------	------	------	------	------
gene_Zm00001d030011		-	GO:0001732;;GO:0006413;;GO:0005852;;GO:0016282;;GO:0033290;;GO:0003723;;GO:0031369;;GO:0003743	biological_process;;biological_process;;cellular_component;;cellular_component;;cellular_component;;molecular_function;;molecular_function;;molecular_function;;	BP:formation of cytoplasmic translation initiation complex;;BP:translational initiation;;CC:eukaryotic translation initiation factor 3 complex;;CC:eukaryotic 43S preinitiation complex;;CC:eukaryotic 48S preinitiation complex;;MF:RNA binding;;MF:translation initiation factor binding;;MF:translation initiation factor activity;;	K03253	EIF3B	------	------
gene_Zm00001d051744		-	GO:0008104;;GO:0006281;;GO:0006310;;GO:0015031;;GO:0006412;;GO:0000723;;GO:0005762;;GO:0070180;;GO:0016787;;GO:0003735;;GO:0003678;;GO:0005524	biological_process;;biological_process;;biological_process;;biological_process;;biological_process;;biological_process;;cellular_component;;molecular_function;;molecular_function;;molecular_function;;molecular_function;;molecular_function;;	BP:protein localization;;BP:DNA repair;;BP:DNA recombination;;BP:protein transport;;BP:translation;;BP:telomere maintenance;;CC:mitochondrial large ribosomal subunit;;MF:large ribosomal subunit rRNA binding;;MF:hydrolase activity;;MF:structural constituent of ribosome;;MF:DNA helicase activity;;MF:ATP binding;;	------	------	------	------
gene_Zm00001d035626		-	GO:0006508;;GO:0006629;;GO:0016021;;GO:0005576;;GO:0004190	biological_process;;biological_process;;cellular_component;;cellular_component;;molecular_function;;	BP:proteolysis;;BP:lipid metabolic process;;CC:integral component of membrane;;CC:extracellular region;;MF:aspartic-type endopeptidase activity;;	K08245	E3.4.23.40	------	------
gene_Zm00001d038572		-	GO:0033314;;GO:0033260;;GO:0048478;;GO:0044773;;GO:0005634;;GO:0005681;;GO:0008270;;GO:0003676	biological_process;;biological_process;;biological_process;;biological_process;;cellular_component;;cellular_component;;molecular_function;;molecular_function;;	BP:mitotic DNA replication checkpoint;;BP:nuclear DNA replication;;BP:replication fork protection;;BP:mitotic DNA damage checkpoint;;CC:nucleus;;CC:spliceosomal complex;;MF:zinc ion binding;;MF:nucleic acid binding;;	K13104	ZNF830, CCDC16	------	------
gene_Zm00001d022463		-	GO:0002181;;GO:0006412;;GO:0005840;;GO:1990904;;GO:0003735;;GO:0003723	biological_process;;biological_process;;cellular_component;;cellular_component;;molecular_function;;molecular_function;;	BP:cytoplasmic translation;;BP:translation;;CC:ribosome;;CC:ribonucleoprotein complex;;MF:structural constituent of ribosome;;MF:RNA binding;;	K02891	RP-L22e, RPL22	map03010	Ribosome
gene_Zm00001d048637		-	GO:0006468;;GO:0006952;;GO:0051707;;GO:0043531;;GO:0004672;;GO:0005524	biological_process;;biological_process;;biological_process;;molecular_function;;molecular_function;;molecular_function;;	BP:protein phosphorylation;;BP:defense response;;BP:response to other organism;;MF:ADP binding;;MF:protein kinase activity;;MF:ATP binding;;	------	------	------	------
gene_Zm00001d028525		-	GO:0000723;;GO:0006281;;GO:0006310;;GO:0006508;;GO:0016787;;GO:0016887;;GO:0003678;;GO:0008234;;GO:0005524;;GO:0009055	biological_process;;biological_process;;biological_process;;biological_process;;molecular_function;;molecular_function;;molecular_function;;molecular_function;;molecular_function;;molecular_function;;	BP:telomere maintenance;;BP:DNA repair;;BP:DNA recombination;;BP:proteolysis;;MF:hydrolase activity;;MF:ATPase activity;;MF:DNA helicase activity;;MF:cysteine-type peptidase activity;;MF:ATP binding;;MF:electron carrier activity;;	------	------	------	------
gene_Zm00001d048262		-	GO:0006633;;GO:0009416;;GO:0009409;;GO:0005783;;GO:0016021;;GO:0016020;;GO:0016747;;GO:0102756	biological_process;;biological_process;;biological_process;;cellular_component;;cellular_component;;cellular_component;;molecular_function;;molecular_function;;	BP:fatty acid biosynthetic process;;BP:response to light stimulus;;BP:response to cold;;CC:endoplasmic reticulum;;CC:integral component of membrane;;CC:membrane;;MF:transferase activity, transferring acyl groups other than amino-acyl groups;;MF:very-long-chain 3-ketoacyl-CoA synthase activity;;	K15397	KCS	map04626;;map00062	Plant-pathogen interaction;;Fatty acid elongation
gene_ENSRNA049474911	Plant_U3	-	GO:0016021;;GO:0016787;;GO:0016491	cellular_component;;molecular_function;;molecular_function;;	CC:integral component of membrane;;MF:hydrolase activity;;MF:oxidoreductase activity;;	------	------	------	------
gene_Zm00001d022393		-	------	------	------	------	------	------	------
gene_Zm00001d005252		-	GO:0006468;;GO:0005886;;GO:0016021;;GO:0005524;;GO:0004672	biological_process;;cellular_component;;cellular_component;;molecular_function;;molecular_function;;	BP:protein phosphorylation;;CC:plasma membrane;;CC:integral component of membrane;;MF:ATP binding;;MF:protein kinase activity;;	------	------	------	------
gene_Zm00001d040006		-	GO:0008285;;GO:0010094;;GO:0010097;;GO:0005634	biological_process;;biological_process;;biological_process;;cellular_component;;	BP:negative regulation of cell proliferation;;BP:specification of carpel identity;;BP:specification of stamen identity;;CC:nucleus;;	------	------	------	------
gene_Zm00001d024485		-	GO:0000781;;GO:0005634;;GO:0003677	cellular_component;;cellular_component;;molecular_function;;	CC:chromosome, telomeric region;;CC:nucleus;;MF:DNA binding;;	------	------	------	------
gene_Zm00001d033824		-	GO:0009052;;GO:0004751;;GO:0016853	biological_process;;molecular_function;;molecular_function;;	BP:pentose-phosphate shunt, non-oxidative branch;;MF:ribose-5-phosphate isomerase activity;;MF:isomerase activity;;	------	------	------	------
gene_Zm00001d003514		-	GO:0031146;;GO:0019005	biological_process;;cellular_component;;	BP:SCF-dependent proteasomal ubiquitin-dependent protein catabolic process;;CC:SCF ubiquitin ligase complex;;	------	------	------	------
gene_Zm00001d016245		-	GO:0042545;;GO:0045490;;GO:0030599;;GO:0045330	biological_process;;biological_process;;molecular_function;;molecular_function;;	BP:cell wall modification;;BP:pectin catabolic process;;MF:pectinesterase activity;;MF:aspartyl esterase activity;;	K01051	E3.1.1.11	map00040	Pentose and glucuronate interconversions
gene_Zm00001d011278		-	GO:0015986;;GO:0000276;;GO:0000159;;GO:0019888;;GO:0015078	biological_process;;cellular_component;;cellular_component;;molecular_function;;molecular_function;;	BP:ATP synthesis coupled proton transport;;CC:mitochondrial proton-transporting ATP synthase complex, coupling factor;;CC:protein phosphatase type 2A complex;;MF:protein phosphatase regulator activity;;MF:hydrogen ion transmembrane transporter activity;;	K02140	ATPeFG, ATP5L, ATP20	map00190	Oxidative phosphorylation
gene_Zm00001d050279		-	GO:0006168;;GO:0044209;;GO:0006166;;GO:0005737;;GO:0003999	biological_process;;biological_process;;biological_process;;cellular_component;;molecular_function;;	BP:adenine salvage;;BP:AMP salvage;;BP:purine ribonucleoside salvage;;CC:cytoplasm;;MF:adenine phosphoribosyltransferase activity;;	------	------	------	------
gene_Zm00001d042672		-	GO:0015693;;GO:0016021;;GO:0016020;;GO:0005886;;GO:0005769;;GO:0015095	biological_process;;cellular_component;;cellular_component;;cellular_component;;cellular_component;;molecular_function;;	BP:magnesium ion transport;;CC:integral component of membrane;;CC:membrane;;CC:plasma membrane;;CC:early endosome;;MF:magnesium ion transmembrane transporter activity;;	K22733	NIPA, SLC57A2S	------	------
gene_Zm00001d014473		-	GO:1990258;;GO:0031167;;GO:0032259;;GO:0000494;;GO:0006364;;GO:0032040;;GO:0031428;;GO:0005730;;GO:0008649;;GO:1990259;;GO:0003723;;GO:0008168	biological_process;;biological_process;;biological_process;;biological_process;;biological_process;;cellular_component;;cellular_component;;cellular_component;;molecular_function;;molecular_function;;molecular_function;;molecular_function;;	BP:histone glutamine methylation;;BP:rRNA methylation;;BP:methylation;;BP:box C/D snoRNA 3'-end processing;;BP:rRNA processing;;CC:small-subunit processome;;CC:box C/D snoRNP complex;;CC:nucleolus;;MF:rRNA methyltransferase activity;;MF:histone-glutamine methyltransferase activity;;MF:RNA binding;;MF:methyltransferase activity;;	K14563	NOP1, FBL	map03008	Ribosome biogenesis in eukaryotes
gene_ENSRNA049451399	tRNA-Ala	-	GO:0016021;;GO:0009055	cellular_component;;molecular_function;;	CC:integral component of membrane;;MF:electron carrier activity;;	------	------	------	------
gene_Zm00001d030275		-	GO:0006633;;GO:0004318	biological_process;;molecular_function;;	BP:fatty acid biosynthetic process;;MF:enoyl-[acyl-carrier-protein] reductas;;	K00208	fabI	map00780;;map00061;;map01240	Biotin metabolism;;Fatty acid biosynthesis;;Biosynthesis of cofactors
gene_Zm00001d003563		-	GO:0032259;;GO:0016021;;GO:0008168	biological_process;;cellular_component;;molecular_function;;	BP:methylation;;CC:integral component of membrane;;MF:methyltransferase activity;;	------	------	------	------
gene_Zm00001d007194		-	GO:0005509	molecular_function;;	MF:calcium ion binding;;	K02183	CALM	map04626;;map04070;;map04016	Plant-pathogen interaction;;Phosphatidylinositol signaling system;;MAPK signaling pathway - plant
gene_Zm00001d003405		-	GO:0016021	cellular_component;;	CC:integral component of membrane;;	------	------	------	------
gene_Zm00001d021668	translation initiation factor1	-	GO:0006281;;GO:0005634;;GO:0004518;;GO:0008081;;GO:0003723;;GO:0003743	biological_process;;cellular_component;;molecular_function;;molecular_function;;molecular_function;;molecular_function;;	BP:DNA repair;;CC:nucleus;;MF:nuclease activity;;MF:phosphoric diester hydrolase activity;;MF:RNA binding;;MF:translation initiation factor activity;;	K03113	EIF1, SUI1	------	------
gene_Zm00001d016242		-	GO:0006468;;GO:0016021;;GO:0005886;;GO:0004674;;GO:0005524	biological_process;;cellular_component;;cellular_component;;molecular_function;;molecular_function;;	BP:protein phosphorylation;;CC:integral component of membrane;;CC:plasma membrane;;MF:protein serine/threonine kinase activity;;MF:ATP binding;;	------	------	------	------
gene_Zm00001d002565		-	GO:0044238;;GO:0044260;;GO:0016567;;GO:0061630;;GO:0008270	biological_process;;biological_process;;biological_process;;molecular_function;;molecular_function;;	BP:primary metabolic process;;BP:cellular macromolecule metabolic process;;BP:protein ubiquitination;;MF:ubiquitin protein ligase activity;;MF:zinc ion binding;;	------	------	------	------
gene_Zm00001d045418		-	GO:0009451;;GO:0043231;;GO:0003723	biological_process;;cellular_component;;molecular_function;;	BP:RNA modification;;CC:intracellular membrane-bounded organelle;;MF:RNA binding;;	------	------	------	------
gene_Zm00001d042264		-	GO:0016310;;GO:0009089;;GO:0009090;;GO:0009088;;GO:0005524;;GO:0004072	biological_process;;biological_process;;biological_process;;biological_process;;molecular_function;;molecular_function;;	BP:phosphorylation;;BP:lysine biosynthetic process via diaminopimelate;;BP:homoserine biosynthetic process;;BP:threonine biosynthetic process;;MF:ATP binding;;MF:aspartate kinase activity;;	K00928	lysC	map00270;;map00300;;map00260;;map00261	Cysteine and methionine metabolism;;Lysine biosynthesis;;Glycine, serine and threonine metabolism;;Monobactam biosynthesis
gene_Zm00001d048776		-	GO:0016021;;GO:0015144;;GO:0015293	cellular_component;;molecular_function;;molecular_function;;	CC:integral component of membrane;;MF:carbohydrate transmembrane transporter activity;;MF:symporter activity;;	------	------	------	------
gene_Zm00001d002797		-	GO:0048316;;GO:0010039;;GO:0016021;;GO:0016020;;GO:0005886;;GO:0051980;;GO:0035673	biological_process;;biological_process;;cellular_component;;cellular_component;;cellular_component;;molecular_function;;molecular_function;;	BP:seed development;;BP:response to iron ion;;CC:integral component of membrane;;CC:membrane;;CC:plasma membrane;;MF:iron-nicotianamine transmembrane transporter activity;;MF:oligopeptide transmembrane transporter activity;;	------	------	------	------
gene_Zm00001d021049		-	GO:0006979;;GO:0004601;;GO:0020037	biological_process;;molecular_function;;molecular_function;;	BP:response to oxidative stress;;MF:peroxidase activity;;MF:heme binding;;	------	------	------	------
gene_Zm00001d006417		-	GO:0044238;;GO:0044260;;GO:0046872;;GO:0004842	biological_process;;biological_process;;molecular_function;;molecular_function;;	BP:primary metabolic process;;BP:cellular macromolecule metabolic process;;MF:metal ion binding;;MF:ubiquitin-protein transferase activity;;	K01931	NEUR	------	------
gene_Zm00001d053829		-	GO:0046658;;GO:0016021;;GO:0009055	cellular_component;;cellular_component;;molecular_function;;	CC:anchored component of plasma membrane;;CC:integral component of membrane;;MF:electron carrier activity;;	------	------	------	------
gene_Zm00001d014858	high mobility group protein1	-	GO:0006355;;GO:0005634;;GO:0000976;;GO:0003677	biological_process;;cellular_component;;molecular_function;;molecular_function;;	BP:regulation of transcription, DNA-templated;;CC:nucleus;;MF:transcription regulatory region sequence-specific DNA binding;;MF:DNA binding;;	K25507	HMGBP	------	------
gene_Zm00001d027303		-	GO:0016021;;GO:0140359;;GO:0005524	cellular_component;;molecular_function;;molecular_function;;	CC:integral component of membrane;;MF:ABC-type transmembrane transporter activity;;MF:ATP binding;;	K08711	PDR, CDR1	map02010	ABC transporters
gene_Zm00001d002562	ABI3-VP1-transcription factor 12	-	GO:0005634;;GO:0003700;;GO:0003677	cellular_component;;molecular_function;;molecular_function;;	CC:nucleus;;MF:transcription factor activity, sequence-specific DNA binding;;MF:DNA binding;;	------	------	------	------
gene_Zm00001d037384		-	GO:0006426;;GO:0005737;;GO:0004820;;GO:0035251;;GO:0008194;;GO:0005524	biological_process;;cellular_component;;molecular_function;;molecular_function;;molecular_function;;molecular_function;;	BP:glycyl-tRNA aminoacylation;;CC:cytoplasm;;MF:glycine-tRNA ligase activity;;MF:UDP-glucosyltransferase activity;;MF:UDP-glycosyltransferase activity;;MF:ATP binding;;	K23154	CGT	------	------
gene_Zm00001d027803		-	GO:0005975;;GO:0005773;;GO:0048046;;GO:0009341;;GO:0030246;;GO:0004565;;GO:0004553	biological_process;;cellular_component;;cellular_component;;cellular_component;;molecular_function;;molecular_function;;molecular_function;;	BP:carbohydrate metabolic process;;CC:vacuole;;CC:apoplast;;CC:beta-galactosidase complex;;MF:carbohydrate binding;;MF:beta-galactosidase activity;;MF:hydrolase activity, hydrolyzing O-glycosyl compounds;;	------	------	------	------
gene_Zm00001d044652		-	GO:0008643;;GO:0005794;;GO:0016021;;GO:0015297;;GO:0005338;;GO:0005459	biological_process;;cellular_component;;cellular_component;;molecular_function;;molecular_function;;molecular_function;;	BP:carbohydrate transport;;CC:Golgi apparatus;;CC:integral component of membrane;;MF:antiporter activity;;MF:nucleotide-sugar transmembrane transporter activity;;MF:UDP-galactose transmembrane transporter activity;;	------	------	------	------
gene_Zm00001d016165		-	GO:0010154;;GO:0048364;;GO:0009908;;GO:0048366;;GO:0006511;;GO:0016579;;GO:0051301;;GO:0005737;;GO:0005829;;GO:0016021;;GO:0005634;;GO:0004197;;GO:0046872;;GO:0004843	biological_process;;biological_process;;biological_process;;biological_process;;biological_process;;biological_process;;biological_process;;cellular_component;;cellular_component;;cellular_component;;cellular_component;;molecular_function;;molecular_function;;molecular_function;;	BP:fruit development;;BP:root development;;BP:flower development;;BP:leaf development;;BP:ubiquitin-dependent protein catabolic process;;BP:protein deubiquitination;;BP:cell division;;CC:cytoplasm;;CC:cytosol;;CC:integral component of membrane;;CC:nucleus;;MF:cysteine-type endopeptidase activity;;MF:metal ion binding;;MF:thiol-dependent ubiquitin-specific protease activity;;	K11855	USP36_42	------	------
gene_Zm00001d010940		-	GO:0016021	cellular_component;;	CC:integral component of membrane;;	------	------	------	------
gene_Zm00001d001838	ABI3-VP1-transcription factor 3	-	GO:0005634;;GO:0003700;;GO:0003677	cellular_component;;molecular_function;;molecular_function;;	CC:nucleus;;MF:transcription factor activity, sequence-specific DNA binding;;MF:DNA binding;;	------	------	------	------
gene_Zm00001d053029		-	GO:0005634;;GO:0005783;;GO:0008289	cellular_component;;cellular_component;;molecular_function;;	CC:nucleus;;CC:endoplasmic reticulum;;MF:lipid binding;;	------	------	------	------
gene_Zm00001d021924		-	GO:0009611;;GO:0009231;;GO:2000022;;GO:0031347;;GO:0005634;;GO:0009349;;GO:0000906	biological_process;;biological_process;;biological_process;;biological_process;;cellular_component;;cellular_component;;molecular_function;;	BP:response to wounding;;BP:riboflavin biosynthetic process;;BP:regulation of jasmonic acid mediated signaling pathway;;BP:regulation of defense response;;CC:nucleus;;CC:riboflavin synthase complex;;MF:6,7-dimethyl-8-ribityllumazine synthase activity;;	K13464	JAZ	map04075	Plant hormone signal transduction
gene_Zm00001d047527		-	GO:0015914;;GO:0045332;;GO:0005886;;GO:0016021;;GO:0140326;;GO:0000287;;GO:0016887;;GO:0005524	biological_process;;biological_process;;cellular_component;;cellular_component;;molecular_function;;molecular_function;;molecular_function;;molecular_function;;	BP:phospholipid transport;;BP:phospholipid translocation;;CC:plasma membrane;;CC:integral component of membrane;;MF:ATPase-coupled intramembrane lipid transporter activity;;MF:magnesium ion binding;;MF:ATPase activity;;MF:ATP binding;;	K14802	DRS2, ATP8A	------	------
gene_Zm00001d004868		-	GO:0006355;;GO:0003700;;GO:0046983;;GO:0003677	biological_process;;molecular_function;;molecular_function;;molecular_function;;	BP:regulation of transcription, DNA-templated;;MF:transcription factor activity, sequence-specific DNA binding;;MF:protein dimerization activity;;MF:DNA binding;;	------	------	------	------
gene_Zm00001d023743		-	GO:0016126;;GO:0015936;;GO:0009734;;GO:0006887;;GO:0008299;;GO:0005778;;GO:0005783;;GO:0016021;;GO:0005789;;GO:0005634;;GO:0000145;;GO:0004420;;GO:0005546	biological_process;;biological_process;;biological_process;;biological_process;;biological_process;;cellular_component;;cellular_component;;cellular_component;;cellular_component;;cellular_component;;cellular_component;;molecular_function;;molecular_function;;	BP:sterol biosynthetic process;;BP:coenzyme A metabolic process;;BP:auxin-activated signaling pathway;;BP:exocytosis;;BP:isoprenoid biosynthetic process;;CC:peroxisomal membrane;;CC:endoplasmic reticulum;;CC:integral component of membrane;;CC:endoplasmic reticulum membrane;;CC:nucleus;;CC:exocyst;;MF:hydroxymethylglutaryl-CoA reductas;;MF:phosphatidylinositol-4,5-bisphosphate binding;;	K00021	HMGCR	map00900	Terpenoid backbone biosynthesis
gene_Zm00001d004353		-	------	------	------	------	------	------	------
gene_Zm00001d031490		-	GO:0016021;;GO:0005783	cellular_component;;cellular_component;;	CC:integral component of membrane;;CC:endoplasmic reticulum;;	------	------	------	------
gene_Zm00001d022504		-	GO:0098719;;GO:0071805;;GO:0006885;;GO:0006814;;GO:0051453;;GO:0016021;;GO:0005886;;GO:0015299;;GO:0015386;;GO:0015385	biological_process;;biological_process;;biological_process;;biological_process;;biological_process;;cellular_component;;cellular_component;;molecular_function;;molecular_function;;molecular_function;;	BP:sodium ion import across plasma membrane;;BP:potassium ion transmembrane transport;;BP:regulation of pH;;BP:sodium ion transport;;BP:regulation of intracellular pH;;CC:integral component of membrane;;CC:plasma membrane;;MF:solut;;MF:potassiu;;MF:sodiu;;	------	------	------	------
gene_Zm00001d047747	taxilin1	-	GO:0019905	molecular_function;;	MF:syntaxin binding;;	------	------	------	------
gene_Zm00001d031737		-	------	------	------	------	------	------	------
gene_Zm00001d042812		-	GO:0016021	cellular_component;;	CC:integral component of membrane;;	------	------	------	------
gene_Zm00001d004671		-	------	------	------	------	------	------	------
gene_Zm00001d021528		-	------	------	------	------	------	------	------
gene_Zm00001d033698		-	GO:0006875;;GO:0006816;;GO:0016021;;GO:0005743;;GO:0015297;;GO:0005509;;GO:0043022	biological_process;;biological_process;;cellular_component;;cellular_component;;molecular_function;;molecular_function;;molecular_function;;	BP:cellular metal ion homeostasis;;BP:calcium ion transport;;CC:integral component of membrane;;CC:mitochondrial inner membrane;;MF:antiporter activity;;MF:calcium ion binding;;MF:ribosome binding;;	K17800	LETM1, MDM38	------	------
gene_Zm00001d005020		-	GO:0005634;;GO:0016021;;GO:0046872;;GO:0046983;;GO:0003677	cellular_component;;cellular_component;;molecular_function;;molecular_function;;molecular_function;;	CC:nucleus;;CC:integral component of membrane;;MF:metal ion binding;;MF:protein dimerization activity;;MF:DNA binding;;	------	------	------	------
gene_Zm00001d025419		-	------	------	------	------	------	------	------
gene_Zm00001d013923		-	GO:0016021;;GO:0005739;;GO:0003700;;GO:0003677	cellular_component;;cellular_component;;molecular_function;;molecular_function;;	CC:integral component of membrane;;CC:mitochondrion;;MF:transcription factor activity, sequence-specific DNA binding;;MF:DNA binding;;	------	------	------	------
gene_Zm00001d045149		-	GO:0006486;;GO:0005794;;GO:0016020;;GO:0016757	biological_process;;cellular_component;;cellular_component;;molecular_function;;	BP:protein glycosylation;;CC:Golgi apparatus;;CC:membrane;;MF:transferase activity, transferring glycosyl groups;;	------	------	------	------
gene_Zm00001d052409		-	GO:0016021	cellular_component;;	CC:integral component of membrane;;	------	------	------	------
gene_Zm00001d054024		-	------	------	------	------	------	------	------
gene_Zm00001d045639		-	GO:0006357;;GO:0005634;;GO:0090575;;GO:0005667;;GO:0000978;;GO:0000981	biological_process;;cellular_component;;cellular_component;;cellular_component;;molecular_function;;molecular_function;;	BP:regulation of transcription from RNA polymerase II promoter;;CC:nucleus;;CC:RNA polymerase II transcription factor complex;;CC:transcription factor complex;;MF:RNA polymerase II core promoter proximal region sequence-specific DNA binding;;MF:RNA polymerase II transcription factor activity, sequence-specific DNA binding;;	------	------	------	------
gene_Zm00001d025176		-	GO:0006468;;GO:0016310;;GO:0016021;;GO:0016301;;GO:0004672;;GO:0005524	biological_process;;biological_process;;cellular_component;;molecular_function;;molecular_function;;molecular_function;;	BP:protein phosphorylation;;BP:phosphorylation;;CC:integral component of membrane;;MF:kinase activity;;MF:protein kinase activity;;MF:ATP binding;;	------	------	------	------
gene_Zm00001d020222		-	GO:0051225;;GO:0005737;;GO:0005880;;GO:0008017	biological_process;;cellular_component;;cellular_component;;molecular_function;;	BP:spindle assembly;;CC:cytoplasm;;CC:nuclear microtubule;;MF:microtubule binding;;	------	------	------	------
gene_Zm00001d028566		-	------	------	------	------	------	------	------
gene_Zm00001d027979		-	GO:0016021;;GO:0005345;;GO:0015211	cellular_component;;molecular_function;;molecular_function;;	CC:integral component of membrane;;MF:purine nucleobase transmembrane transporter activity;;MF:purine nucleoside transmembrane transporter activity;;	------	------	------	------
gene_Zm00001d001383		-	------	------	------	------	------	------	------
gene_Zm00001d051086		-	GO:0015074;;GO:0005096;;GO:0008270;;GO:0003676	biological_process;;molecular_function;;molecular_function;;molecular_function;;	BP:DNA integration;;MF:GTPase activator activity;;MF:zinc ion binding;;MF:nucleic acid binding;;	------	------	------	------
gene_Zm00001d005312		-	GO:0016747	molecular_function;;	MF:transferase activity, transferring acyl groups other than amino-acyl groups;;	------	------	------	------
gene_Zm00001d011796		-	GO:0006627;;GO:0005759;;GO:0005739;;GO:0046872	biological_process;;cellular_component;;cellular_component;;molecular_function;;	BP:protein processing involved in protein targeting to mitochondrion;;CC:mitochondrial matrix;;CC:mitochondrion;;MF:metal ion binding;;	K25819;K01412	ABCD1, PXA1;PMPCA, MAS2	map04146;;map02010	Peroxisome;;ABC transporters
gene_Zm00001d034336		-	GO:0004519;;GO:0140658;;GO:0005524;;GO:0003676;;GO:0004386	molecular_function;;deleted;;molecular_function;;molecular_function;;molecular_function;;	MF:endonuclease activity;;MF:old GO;;MF:ATP binding;;MF:nucleic acid binding;;MF:helicase activity;;	K25861	ZRANB3	------	------
gene_Zm00001d052038	bHLH-transcription factor 12	-	GO:0006357;;GO:0005634;;GO:0046983;;GO:0000978;;GO:0000981	biological_process;;cellular_component;;molecular_function;;molecular_function;;molecular_function;;	BP:regulation of transcription from RNA polymerase II promoter;;CC:nucleus;;MF:protein dimerization activity;;MF:RNA polymerase II core promoter proximal region sequence-specific DNA binding;;MF:RNA polymerase II transcription factor activity, sequence-specific DNA binding;;	------	------	------	------
gene_Zm00001d012896		-	------	------	------	------	------	------	------
gene_Zm00001d029783		-	GO:0009653;;GO:0005576	biological_process;;cellular_component;;	BP:anatomical structure morphogenesis;;CC:extracellular region;;	------	------	------	------
gene_Zm00001d026118		-	GO:0098719;;GO:0071805;;GO:0006885;;GO:0006814;;GO:0051453;;GO:0016021;;GO:0005886;;GO:0015299;;GO:0016788;;GO:0015386;;GO:0015385	biological_process;;biological_process;;biological_process;;biological_process;;biological_process;;cellular_component;;cellular_component;;molecular_function;;molecular_function;;molecular_function;;molecular_function;;	BP:sodium ion import across plasma membrane;;BP:potassium ion transmembrane transport;;BP:regulation of pH;;BP:sodium ion transport;;BP:regulation of intracellular pH;;CC:integral component of membrane;;CC:plasma membrane;;MF:solut;;MF:hydrolase activity, acting on ester bonds;;MF:potassiu;;MF:sodiu;;	------	------	------	------
gene_Zm00001d025414		-	GO:0016021	cellular_component;;	CC:integral component of membrane;;	------	------	------	------
gene_Zm00001d017536		-	GO:0016021;;GO:0022857	cellular_component;;molecular_function;;	CC:integral component of membrane;;MF:transmembrane transporter activity;;	------	------	------	------
gene_Zm00001d050245		-	GO:0048026;;GO:0005681;;GO:0003723	biological_process;;cellular_component;;molecular_function;;	BP:positive regulation of mRNA splicing, via spliceosome;;CC:spliceosomal complex;;MF:RNA binding;;	K12897	TRA2	map03040	Spliceosome
gene_Zm00001d053699		-	------	------	------	------	------	------	------
gene_Zm00001d014026		-	------	------	------	------	------	------	------
gene_Zm00001d018318		-	GO:0006468;;GO:0007165;;GO:0005737;;GO:0004674;;GO:0004672;;GO:0005524	biological_process;;biological_process;;cellular_component;;molecular_function;;molecular_function;;molecular_function;;	BP:protein phosphorylation;;BP:signal transduction;;CC:cytoplasm;;MF:protein serine/threonine kinase activity;;MF:protein kinase activity;;MF:ATP binding;;	------	------	------	------
gene_Zm00001d005330		-	------	------	------	------	------	------	------
gene_Zm00001d015067		-	GO:0030245;;GO:0008810;;GO:0004553	biological_process;;molecular_function;;molecular_function;;	BP:cellulose catabolic process;;MF:cellulase activity;;MF:hydrolase activity, hydrolyzing O-glycosyl compounds;;	------	------	------	------
gene_Zm00001d026569		-	GO:0006633;;GO:0009507;;GO:0000036;;GO:0016297	biological_process;;cellular_component;;molecular_function;;molecular_function;;	BP:fatty acid biosynthetic process;;CC:chloroplast;;MF:ACP phosphopantetheine attachment site binding involved in fatty acid biosynthetic process;;MF:acyl-[acyl-carrier-protein] hydrolase activity;;	------	------	------	------
gene_Zm00001d053200		-	GO:0090630;;GO:0005096	biological_process;;molecular_function;;	BP:activation of GTPase activity;;MF:GTPase activator activity;;	------	------	------	------
gene_Zm00001d045495		-	------	------	------	------	------	------	------
gene_Zm00001d002854		-	GO:0005737;;GO:0016671;;GO:0015035;;GO:0016491	cellular_component;;molecular_function;;molecular_function;;molecular_function;;	CC:cytoplasm;;MF:oxidoreductase activity, acting on a sulfur group of donors, disulfide as acceptor;;MF:protein disulfide oxidoreductase activity;;MF:oxidoreductase activity;;	K03671	trxA	------	------
gene_Zm00001d023109		-	------	------	------	------	------	------	------
gene_Zm00001d031163		-	GO:0016787	molecular_function;;	MF:hydrolase activity;;	------	------	------	------
gene_Zm00001d036638	G2-like-transcription factor 31	-	GO:0005634;;GO:0003700;;GO:0003677	cellular_component;;molecular_function;;molecular_function;;	CC:nucleus;;MF:transcription factor activity, sequence-specific DNA binding;;MF:DNA binding;;	------	------	------	------
gene_Zm00001d002172		-	GO:0006468;;GO:0048544;;GO:0016020;;GO:0016021;;GO:0005886;;GO:0106310;;GO:0004672;;GO:0030246;;GO:0004674;;GO:0005524	biological_process;;biological_process;;cellular_component;;cellular_component;;cellular_component;;deleted;;molecular_function;;molecular_function;;molecular_function;;molecular_function;;	BP:protein phosphorylation;;BP:recognition of pollen;;CC:membrane;;CC:integral component of membrane;;CC:plasma membrane;;CC:old GO;;MF:protein kinase activity;;MF:carbohydrate binding;;MF:protein serine/threonine kinase activity;;MF:ATP binding;;	------	------	------	------
gene_Zm00001d019042		-	GO:0030833;;GO:0034314;;GO:0005737;;GO:0005885;;GO:0003779;;GO:0005507;;GO:0016491	biological_process;;biological_process;;cellular_component;;cellular_component;;molecular_function;;molecular_function;;molecular_function;;	BP:regulation of actin filament polymerization;;BP:Arp2/3 complex-mediated actin nucleation;;CC:cytoplasm;;CC:Arp2/3 protein complex;;MF:actin binding;;MF:copper ion binding;;MF:oxidoreductase activity;;	K05756	ARPC3	map04144	Endocytosis
gene_Zm00001d016714		-	GO:0050821;;GO:1904143;;GO:0031969;;GO:0016021	biological_process;;biological_process;;cellular_component;;cellular_component;;	BP:protein stabilization;;BP:positive regulation of carotenoid biosynthetic process;;CC:chloroplast membrane;;CC:integral component of membrane;;	------	------	------	------
gene_Zm00001d020510		-	GO:0005758;;GO:0016531;;GO:0005507	cellular_component;;molecular_function;;molecular_function;;	CC:mitochondrial intermembrane space;;MF:copper chaperone activity;;MF:copper ion binding;;	K02260	COX17	map00190	Oxidative phosphorylation
gene_Zm00001d022996		-	------	------	------	------	------	------	------
gene_Zm00001d019856		-	GO:0006369;;GO:0006378;;GO:0006379;;GO:0005737;;GO:0005849;;GO:0000993;;GO:0003729	biological_process;;biological_process;;biological_process;;cellular_component;;cellular_component;;molecular_function;;molecular_function;;	BP:termination of RNA polymerase II transcription;;BP:mRNA polyadenylation;;BP:mRNA cleavage;;CC:cytoplasm;;CC:mRNA cleavage factor complex;;MF:RNA polymerase II core binding;;MF:mRNA binding;;	K14510;K14400	CTR1;PCF11	map04016;;map03015;;map04075	MAPK signaling pathway - plant;;mRNA surveillance pathway;;Plant hormone signal transduction
gene_Zm00001d000191		-	GO:0006511;;GO:0000209;;GO:0061630	biological_process;;biological_process;;molecular_function;;	BP:ubiquitin-dependent protein catabolic process;;BP:protein polyubiquitination;;MF:ubiquitin protein ligase activity;;	K10589	UBE3C	map04120	Ubiquitin mediated proteolysis
gene_Zm00001d009910		-	GO:0045333;;GO:0034551;;GO:0005759;;GO:0044183	biological_process;;biological_process;;cellular_component;;molecular_function;;	BP:cellular respiration;;BP:mitochondrial respiratory chain complex III assembly;;CC:mitochondrial matrix;;MF:protein binding involved in protein folding;;	K18170	LYRM7, MZM1	------	------
gene_Zm00001d049836		-	GO:0009607;;GO:0016192;;GO:0006886;;GO:0006952;;GO:0006099;;GO:0015977;;GO:0015979;;GO:0005737;;GO:0016021;;GO:0008964;;GO:0005516	biological_process;;biological_process;;biological_process;;biological_process;;biological_process;;biological_process;;biological_process;;cellular_component;;cellular_component;;molecular_function;;molecular_function;;	BP:response to biotic stimulus;;BP:vesicle-mediated transport;;BP:intracellular protein transport;;BP:defense response;;BP:tricarboxylic acid cycle;;BP:carbon fixation;;BP:photosynthesis;;CC:cytoplasm;;CC:integral component of membrane;;MF:phosphoenolpyruvate carboxylase activity;;MF:calmodulin binding;;	------	------	------	------
gene_Zm00001d032118	trehalose-6-phosphate synthase3	-	GO:0070413;;GO:0005992;;GO:0004805	biological_process;;biological_process;;molecular_function;;	BP:trehalose metabolism in response to stress;;BP:trehalose biosynthetic process;;MF:trehalose-phosphatase activity;;	K16055	TPS	map00500	Starch and sucrose metabolism
gene_Zm00001d012119	JUMONJI-transcription factor 11	-	GO:0040010;;GO:0045815;;GO:0006338;;GO:0060255;;GO:0032259;;GO:0005634;;GO:0032452;;GO:0034647;;GO:0008168;;GO:0071558	biological_process;;biological_process;;biological_process;;biological_process;;biological_process;;cellular_component;;molecular_function;;molecular_function;;molecular_function;;molecular_function;;	BP:positive regulation of growth rate;;BP:positive regulation of gene expression, epigenetic;;BP:chromatin remodeling;;BP:regulation of macromolecule metabolic process;;BP:methylation;;CC:nucleus;;MF:histone demethylase activity;;MF:histone demethylase activit;;MF:methyltransferase activity;;MF:histone demethylase activit;;	------	------	------	------
gene_Zm00001d004042		-	GO:0006633;;GO:0030497;;GO:0009507;;GO:0016616;;GO:0051287;;GO:0004316;;GO:0016491	biological_process;;biological_process;;cellular_component;;molecular_function;;molecular_function;;molecular_function;;molecular_function;;	BP:fatty acid biosynthetic process;;BP:fatty acid elongation;;CC:chloroplast;;MF:oxidoreductase activity, acting on the CH-OH group of donors, NAD or NADP as acceptor;;MF:NAD binding;;MF:3-oxoacyl-[acyl-carrier-protein] reductas;;MF:oxidoreductase activity;;	K00059	fabG, OAR1	map00780;;map00061;;map01240	Biotin metabolism;;Fatty acid biosynthesis;;Biosynthesis of cofactors
gene_Zm00001d031975		-	GO:0032981;;GO:0005743;;GO:0070469;;GO:0005747	biological_process;;cellular_component;;cellular_component;;cellular_component;;	BP:mitochondrial respiratory chain complex I assembly;;CC:mitochondrial inner membrane;;CC:respiratory chain;;CC:mitochondrial respiratory chain complex I;;	K03938	NDUFS5	map00190	Oxidative phosphorylation
gene_Zm00001d020527		-	GO:0005985;;GO:0044260;;GO:0016021;;GO:0016157	biological_process;;biological_process;;cellular_component;;molecular_function;;	BP:sucrose metabolic process;;BP:cellular macromolecule metabolic process;;CC:integral component of membrane;;MF:sucrose synthase activity;;	K00695	SUS	map00500	Starch and sucrose metabolism
gene_Zm00001d027477		-	------	------	------	------	------	------	------
gene_Zm00001d034674		-	GO:0006857;;GO:0016020;;GO:0016021;;GO:0022857	biological_process;;cellular_component;;cellular_component;;molecular_function;;	BP:oligopeptide transport;;CC:membrane;;CC:integral component of membrane;;MF:transmembrane transporter activity;;	------	------	------	------
gene_Zm00001d029397	phospholipase D7	-	GO:0009395;;GO:0016042;;GO:0046470;;GO:0016020;;GO:0005886;;GO:0070290;;GO:0005509;;GO:0004630	biological_process;;biological_process;;biological_process;;cellular_component;;cellular_component;;molecular_function;;molecular_function;;molecular_function;;	BP:phospholipid catabolic process;;BP:lipid catabolic process;;BP:phosphatidylcholine metabolic process;;CC:membrane;;CC:plasma membrane;;MF:N-acylphosphatidylethanolamine-specific phospholipase D activity;;MF:calcium ion binding;;MF:phospholipase D activity;;	K01115	PLD1_2	map00565;;map00564;;map04144	Ether lipid metabolism;;Glycerophospholipid metabolism;;Endocytosis
gene_Zm00001d051238		-	GO:0015979;;GO:0009507;;GO:0016491	biological_process;;cellular_component;;molecular_function;;	BP:photosynthesis;;CC:chloroplast;;MF:oxidoreductase activity;;	------	------	------	------
gene_Zm00001d032683	ARF-transcription factor 2	-	GO:0009725;;GO:0009734;;GO:0006355;;GO:0005634;;GO:0003677	biological_process;;biological_process;;biological_process;;cellular_component;;molecular_function;;	BP:response to hormone;;BP:auxin-activated signaling pathway;;BP:regulation of transcription, DNA-templated;;CC:nucleus;;MF:DNA binding;;	------	------	------	------
gene_Zm00001d035819		-	GO:0009751;;GO:0042542;;GO:0046872;;GO:0005516	biological_process;;biological_process;;molecular_function;;molecular_function;;	BP:response to salicylic acid;;BP:response to hydrogen peroxide;;MF:metal ion binding;;MF:calmodulin binding;;	------	------	------	------
gene_Zm00001d003548		-	------	------	------	------	------	------	------
gene_Zm00001d033230		-	GO:0016021;;GO:0005886	cellular_component;;cellular_component;;	CC:integral component of membrane;;CC:plasma membrane;;	------	------	------	------
gene_Zm00001d053836		-	GO:1901002;;GO:0006355;;GO:0048364;;GO:0045893;;GO:1900150;;GO:0009409;;GO:1902584;;GO:0005634;;GO:0043565;;GO:0003677	biological_process;;biological_process;;biological_process;;biological_process;;biological_process;;biological_process;;biological_process;;cellular_component;;molecular_function;;molecular_function;;	BP:positive regulation of response to salt stress;;BP:regulation of transcription, DNA-templated;;BP:root development;;BP:positive regulation of transcription, DNA-templated;;BP:regulation of defense response to fungus;;BP:response to cold;;BP:positive regulation of response to water deprivation;;CC:nucleus;;MF:sequence-specific DNA binding;;MF:DNA binding;;	------	------	------	------
gene_Zm00001d037112		-	GO:0006468;;GO:0005524;;GO:0004672	biological_process;;molecular_function;;molecular_function;;	BP:protein phosphorylation;;MF:ATP binding;;MF:protein kinase activity;;	------	------	------	------
gene_Zm00001d018661		-	GO:0016021;;GO:0070569	cellular_component;;molecular_function;;	CC:integral component of membrane;;MF:uridylyltransferase activity;;	------	------	------	------
gene_Zm00001d015387		-	GO:0016021;;GO:0046983	cellular_component;;molecular_function;;	CC:integral component of membrane;;MF:protein dimerization activity;;	------	------	------	------
gene_Zm00001d033286		-	GO:0009800;;GO:0006559;;GO:0005737;;GO:0016841;;GO:0045548	biological_process;;biological_process;;cellular_component;;molecular_function;;molecular_function;;	BP:cinnamic acid biosynthetic process;;BP:L-phenylalanine catabolic process;;CC:cytoplasm;;MF:ammonia-lyase activity;;MF:phenylalanine ammonia-lyase activity;;	K10775	PAL	map00940;;map00360	Phenylpropanoid biosynthesis;;Phenylalanine metabolism
gene_Zm00001d031531		-	------	------	------	------	------	------	------
gene_Zm00001d023081		-	------	------	------	------	------	------	------
gene_Zm00001d021183		-	GO:0006890;;GO:0006357;;GO:0005783;;GO:0016021;;GO:0016592;;GO:0031201;;GO:0003712;;GO:0005484	biological_process;;biological_process;;cellular_component;;cellular_component;;cellular_component;;cellular_component;;molecular_function;;molecular_function;;	BP:retrograde vesicle-mediated transport, Golgi to ER;;BP:regulation of transcription from RNA polymerase II promoter;;CC:endoplasmic reticulum;;CC:integral component of membrane;;CC:mediator complex;;CC:SNARE complex;;MF:transcription cofactor activity;;MF:SNAP receptor activity;;	------	------	------	------
gene_ENSRNA049446311	tRNA-Pro	-	GO:0016021	cellular_component;;	CC:integral component of membrane;;	------	------	------	------
gene_Zm00001d008886		-	GO:0005634;;GO:0016021;;GO:0003677	cellular_component;;cellular_component;;molecular_function;;	CC:nucleus;;CC:integral component of membrane;;MF:DNA binding;;	------	------	------	------
gene_Zm00001d052384		-	GO:0042221;;GO:0006749;;GO:0005737;;GO:0016740;;GO:0004364	biological_process;;biological_process;;cellular_component;;molecular_function;;molecular_function;;	BP:response to chemical;;BP:glutathione metabolic process;;CC:cytoplasm;;MF:transferase activity;;MF:glutathione transferase activity;;	K00799	GST, gst	map00480	Glutathione metabolism
gene_Zm00001d035120		-	------	------	------	------	------	------	------
gene_Zm00001d029838		-	GO:0006355;;GO:0016021;;GO:0005634;;GO:0046872;;GO:0003677	biological_process;;cellular_component;;cellular_component;;molecular_function;;molecular_function;;	BP:regulation of transcription, DNA-templated;;CC:integral component of membrane;;CC:nucleus;;MF:metal ion binding;;MF:DNA binding;;	------	------	------	------
gene_Zm00001d004524		-	GO:0016021;;GO:0005886;;GO:0030246	cellular_component;;cellular_component;;molecular_function;;	CC:integral component of membrane;;CC:plasma membrane;;MF:carbohydrate binding;;	------	------	------	------
gene_Zm00001d034421		-	GO:0005856;;GO:0005524;;GO:0004017	cellular_component;;molecular_function;;molecular_function;;	CC:cytoskeleton;;MF:ATP binding;;MF:adenylate kinase activity;;	K10355	ACTF	------	------
gene_Zm00001d018142	MADS-transcription factor 73	-	GO:0006357;;GO:0045944;;GO:0005634;;GO:0003700;;GO:0000977;;GO:0046983;;GO:0000978;;GO:0000981	biological_process;;biological_process;;cellular_component;;molecular_function;;molecular_function;;molecular_function;;molecular_function;;molecular_function;;	BP:regulation of transcription from RNA polymerase II promoter;;BP:positive regulation of transcription from RNA polymerase II promoter;;CC:nucleus;;MF:transcription factor activity, sequence-specific DNA binding;;MF:RNA polymerase II regulatory region sequence-specific DNA binding;;MF:protein dimerization activity;;MF:RNA polymerase II core promoter proximal region sequence-specific DNA binding;…	------	------	------	------
gene_Zm00001d007822		-	GO:0033617;;GO:0016021;;GO:0005739	biological_process;;cellular_component;;cellular_component;;	BP:mitochondrial respiratory chain complex IV assembly;;CC:integral component of membrane;;CC:mitochondrion;;	K18187	PET100F	------	------
gene_Zm00001d025308		-	GO:0005634;;GO:0031593	cellular_component;;molecular_function;;	CC:nucleus;;MF:polyubiquitin binding;;	K20799	FAM175B, ABRO1	------	------
gene_Zm00001d035267		-	GO:0045039;;GO:0045036;;GO:0042721;;GO:0009941;;GO:0016021;;GO:0008320	biological_process;;biological_process;;cellular_component;;cellular_component;;cellular_component;;molecular_function;;	BP:protein import into mitochondrial inner membrane;;BP:protein targeting to chloroplast;;CC:mitochondrial inner membrane protein insertion complex;;CC:chloroplast envelope;;CC:integral component of membrane;;MF:protein transmembrane transporter activity;;	------	------	------	------
gene_Zm00001d053636	rps8	-	GO:0042255;;GO:0000462;;GO:0006412;;GO:0022627;;GO:1990904;;GO:0043253;;GO:0005840;;GO:0003735	biological_process;;biological_process;;biological_process;;cellular_component;;cellular_component;;cellular_component;;cellular_component;;molecular_function;;	BP:ribosome assembly;;BP:maturation of SSU-rRNA from tricistronic rRNA transcrip;;BP:translation;;CC:cytosolic small ribosomal subunit;;CC:ribonucleoprotein complex;;CC:chloroplast ribosome;;CC:ribosome;;MF:structural constituent of ribosome;;	K02995	RP-S8e, RPS8	map03010	Ribosome
gene_Zm00001d044538	MYB-transcription factor 27	-	GO:0010119;;GO:0003677	biological_process;;molecular_function;;	BP:regulation of stomatal movement;;MF:DNA binding;;	K09422	MYBP	------	------
gene_Zm00001d032198		-	GO:0043484;;GO:0005634;;GO:0003723;;GO:0003729	biological_process;;cellular_component;;molecular_function;;molecular_function;;	BP:regulation of RNA splicing;;CC:nucleus;;MF:RNA binding;;MF:mRNA binding;;	K14948	PTBP2, NPTB	------	------
gene_Zm00001d020622		-	------	------	------	------	------	------	------
gene_Zm00001d043063	WRKY-transcription factor 41	-	GO:0050896;;GO:0005634;;GO:0003700;;GO:0043565	biological_process;;cellular_component;;molecular_function;;molecular_function;;	BP:response to stimulus;;CC:nucleus;;MF:transcription factor activity, sequence-specific DNA binding;;MF:sequence-specific DNA binding;;	------	------	------	------
gene_Zm00001d044476		-	GO:0055085;;GO:0016021;;GO:0016020;;GO:0042626;;GO:0140359;;GO:0005524	biological_process;;cellular_component;;cellular_component;;molecular_function;;molecular_function;;molecular_function;;	BP:transmembrane transport;;CC:integral component of membrane;;CC:membrane;;MF:ATPase activity, coupled to transmembrane movement of substances;;MF:ABC-type transmembrane transporter activity;;MF:ATP binding;;	K05681	ABCG2, CD338	map02010	ABC transporters
gene_Zm00001d052683	GRMZM2G097297	-	GO:0032259;;GO:0019438;;GO:0008757;;GO:0046983;;GO:0008171	biological_process;;biological_process;;molecular_function;;molecular_function;;molecular_function;;	BP:methylation;;BP:aromatic compound biosynthetic process;;MF:S-adenosylmethionine-dependent methyltransferase activity;;MF:protein dimerization activity;;MF:O-methyltransferase activity;;	------	------	------	------
gene_Zm00001d003115		-	GO:0006813;;GO:0016021;;GO:0016020;;GO:0015079	biological_process;;cellular_component;;cellular_component;;molecular_function;;	BP:potassium ion transport;;CC:integral component of membrane;;CC:membrane;;MF:potassium ion transmembrane transporter activity;;	K03549	kup	------	------
gene_Zm00001d040292		-	------	------	------	------	------	------	------
gene_Zm00001d052538		-	GO:0070569	molecular_function;;	MF:uridylyltransferase activity;;	------	------	------	------
gene_Zm00001d037835		-	GO:0005615	cellular_component;;	CC:extracellular space;;	------	------	------	------
gene_Zm00001d031815		-	GO:0016042;;GO:0004620;;GO:0016298;;GO:0047372	biological_process;;molecular_function;;molecular_function;;molecular_function;;	BP:lipid catabolic process;;MF:phospholipase activity;;MF:lipase activity;;MF:acylglycerol lipase activity;;	------	------	------	------
gene_Zm00001d014517		-	GO:0006468;;GO:0070816;;GO:0032968;;GO:0000307;;GO:0005634;;GO:0004672;;GO:0004693;;GO:0008353;;GO:0005524	biological_process;;biological_process;;biological_process;;cellular_component;;cellular_component;;molecular_function;;molecular_function;;molecular_function;;molecular_function;;	BP:protein phosphorylation;;BP:phosphorylation of RNA polymerase II C-terminal domain;;BP:positive regulation of transcription elongation from RNA polymerase II promoter;;CC:cyclin-dependent protein kinase holoenzyme complex;;CC:nucleus;;MF:protein kinase activity;;MF:cyclin-dependent protein serine/threonine kinase activity;;MF:RNA polymerase II carboxy-terminal domain kinase activity;;MF:ATP bi…	K08819	CDK12_13	------	------
gene_Zm00001d033777		-	GO:0006468;;GO:0016021;;GO:0004674;;GO:0005524;;GO:0004672	biological_process;;cellular_component;;molecular_function;;molecular_function;;molecular_function;;	BP:protein phosphorylation;;CC:integral component of membrane;;MF:protein serine/threonine kinase activity;;MF:ATP binding;;MF:protein kinase activity;;	------	------	------	------
gene_Zm00001d014142		-	GO:0005840	cellular_component;;	CC:ribosome;;	------	------	------	------
gene_Zm00001d039674		-	GO:0015718;;GO:0031969;;GO:0005794;;GO:0016021;;GO:0015297;;GO:0071917;;GO:0008514;;GO:0015121;;GO:0015605;;GO:0022857	biological_process;;cellular_component;;cellular_component;;cellular_component;;molecular_function;;molecular_function;;molecular_function;;molecular_function;;molecular_function;;molecular_function;;	BP:monocarboxylic acid transport;;CC:chloroplast membrane;;CC:Golgi apparatus;;CC:integral component of membrane;;MF:antiporter activity;;MF:triose-phosphate transmembrane transporter activity;;MF:organic anion transmembrane transporter activity;;MF:phosphoenolpyruvat;;MF:organophosphate ester transmembrane transporter activity;;MF:transmembrane transporter activity;;	K15283	SLC35E1	------	------
gene_Zm00001d040422		-	GO:0016020;;GO:0016021;;GO:0022857	cellular_component;;cellular_component;;molecular_function;;	CC:membrane;;CC:integral component of membrane;;MF:transmembrane transporter activity;;	------	------	------	------
gene_Zm00001d022263		-	------	------	------	------	------	------	------
gene_Zm00001d016617		-	GO:0017018;;GO:0046872;;GO:0003677	molecular_function;;molecular_function;;molecular_function;;	MF:myosin phosphatase activity;;MF:metal ion binding;;MF:DNA binding;;	------	------	------	------
gene_Zm00001d014887	nana plant2	-	GO:0008202;;GO:0005737;;GO:0016021;;GO:0016020;;GO:0050614;;GO:0016628;;GO:0071949;;GO:0016491	biological_process;;cellular_component;;cellular_component;;cellular_component;;molecular_function;;molecular_function;;molecular_function;;molecular_function;;	BP:steroid metabolic process;;CC:cytoplasm;;CC:integral component of membrane;;CC:membrane;;MF:delta24-sterol reductase activity;;MF:oxidoreductase activity, acting on the CH-CH group of donors, NAD or NADP as acceptor;;MF:FAD binding;;MF:oxidoreductase activity;;	K09828	DHCR24, DWF1	map00100	Steroid biosynthesis
gene_Zm00001d024423	DNA polymerase like1	-	GO:0006261;;GO:0003887;;GO:0008408;;GO:0003677	biological_process;;molecular_function;;molecular_function;;molecular_function;;	BP:DNA-dependent DNA replication;;MF:DNA-directed DNA polymerase activity;;MF:3'-5' exonuclease activity;;MF:DNA binding;;	K02335	polA	map03440;;map03410;;map03420;;map03030	Homologous recombination;;Base excision repair;;Nucleotide excision repair;;DNA replication
gene_Zm00001d023856		-	GO:0019722;;GO:0005576	biological_process;;cellular_component;;	BP:calcium-mediated signaling;;CC:extracellular region;;	------	------	------	------
gene_Zm00001d032367		-	------	------	------	------	------	------	------
gene_Zm00001d026826		-	------	------	------	------	------	------	------
gene_Zm00001d001509		-	------	------	------	------	------	------	------
gene_Zm00001d045496		-	GO:0016021	cellular_component;;	CC:integral component of membrane;;	------	------	------	------
gene_Zm00001d025524	lipoxygenase7	-	GO:0006633;;GO:0034440;;GO:0031408;;GO:0046872;;GO:0016702	biological_process;;biological_process;;biological_process;;molecular_function;;molecular_function;;	BP:fatty acid biosynthetic process;;BP:lipid oxidation;;BP:oxylipin biosynthetic process;;MF:metal ion binding;;MF:oxidoreductase activity, acting on single donors with incorporation of molecular oxygen, incorporation of two atoms of oxygen;;	K00454	LOX2S	map00591;;map00592	Linoleic acid metabolism;;alpha-Linolenic acid metabolism
gene_Zm00001d003535		-	GO:0003755	molecular_function;;	MF:peptidyl-prolyl cis-trans isomerase activity;;	K14826	FPR3_4	------	------
gene_Zm00001d021718		-	GO:0045944;;GO:0005634;;GO:0003700;;GO:0046983;;GO:0000977	biological_process;;cellular_component;;molecular_function;;molecular_function;;molecular_function;;	BP:positive regulation of transcription from RNA polymerase II promoter;;CC:nucleus;;MF:transcription factor activity, sequence-specific DNA binding;;MF:protein dimerization activity;;MF:RNA polymerase II regulatory region sequence-specific DNA binding;;	------	------	------	------
gene_Zm00001d002192		-	GO:0042546;;GO:0005975;;GO:0071555;;GO:0010411;;GO:0016021;;GO:0048046;;GO:0016762;;GO:0004553	biological_process;;biological_process;;biological_process;;biological_process;;cellular_component;;cellular_component;;molecular_function;;molecular_function;;	BP:cell wall biogenesis;;BP:carbohydrate metabolic process;;BP:cell wall organization;;BP:xyloglucan metabolic process;;CC:integral component of membrane;;CC:apoplast;;MF:xylogluca;;MF:hydrolase activity, hydrolyzing O-glycosyl compounds;;	K08235	E2.4.1.207	------	------
gene_Zm00001d033751		-	GO:0010152;;GO:0000266;;GO:0005737;;GO:0009504;;GO:0016020;;GO:0005938;;GO:0005886;;GO:0030136;;GO:0005874;;GO:0008017;;GO:0003924;;GO:0005525	biological_process;;biological_process;;cellular_component;;cellular_component;;cellular_component;;cellular_component;;cellular_component;;cellular_component;;cellular_component;;molecular_function;;molecular_function;;molecular_function;;	BP:pollen maturation;;BP:mitochondrial fission;;CC:cytoplasm;;CC:cell plate;;CC:membrane;;CC:cell cortex;;CC:plasma membrane;;CC:clathrin-coated vesicle;;CC:microtubule;;MF:microtubule binding;;MF:GTPase activity;;MF:GTP binding;;	------	------	------	------
gene_ENSRNA049997513	zma-MIR159d	-	GO:0016021	cellular_component;;	CC:integral component of membrane;;	------	------	------	------
gene_Zm00001d044829		-	GO:0016787	molecular_function;;	MF:hydrolase activity;;	------	------	------	------
gene_Zm00001d005609	protein phosphatase homolog7	-	GO:0035970;;GO:0005634;;GO:0017018;;GO:0046872;;GO:0004722	biological_process;;cellular_component;;molecular_function;;molecular_function;;molecular_function;;	BP:peptidyl-threonine dephosphorylation;;CC:nucleus;;MF:myosin phosphatase activity;;MF:metal ion binding;;MF:protein serine/threonine phosphatase activity;;	K14497	PP2C	map04016;;map04075	MAPK signaling pathway - plant;;Plant hormone signal transduction
gene_Zm00001d027715		-	GO:0007018;;GO:0030705;;GO:0005871;;GO:0005874;;GO:0008574;;GO:0008017;;GO:0003777;;GO:0016887;;GO:0005524	biological_process;;biological_process;;cellular_component;;cellular_component;;molecular_function;;molecular_function;;molecular_function;;molecular_function;;molecular_function;;	BP:microtubule-based movement;;BP:cytoskeleton-dependent intracellular transport;;CC:kinesin complex;;CC:microtubule;;MF:ATP-dependent microtubule motor activity, plus-end-directed;;MF:microtubule binding;;MF:microtubule motor activity;;MF:ATPase activity;;MF:ATP binding;;	------	------	------	------
gene_Zm00001d005379		-	------	------	------	------	------	------	------
gene_Zm00001d028373	translocon of outer membrane of chloroplast35	-	GO:0006886;;GO:0009707;;GO:0016021;;GO:0016787;;GO:0015450;;GO:0046872;;GO:0005525	biological_process;;cellular_component;;cellular_component;;molecular_function;;molecular_function;;molecular_function;;molecular_function;;	BP:intracellular protein transport;;CC:chloroplast outer membrane;;CC:integral component of membrane;;MF:hydrolase activity;;MF:P-P-bond-hydrolysis-driven protein transmembrane transporter activity;;MF:metal ion binding;;MF:GTP binding;;	------	------	------	------
gene_Zm00001d026871		-	------	------	------	------	------	------	------
gene_Zm00001d003657	GRAS-transcription factor 25	-	GO:0006355;;GO:0005634;;GO:0003700;;GO:0043565	biological_process;;cellular_component;;molecular_function;;molecular_function;;	BP:regulation of transcription, DNA-templated;;CC:nucleus;;MF:transcription factor activity, sequence-specific DNA binding;;MF:sequence-specific DNA binding;;	------	------	------	------
gene_Zm00001d016354	bHLH-transcription factor 72	-	GO:0046983	molecular_function;;	MF:protein dimerization activity;;	------	------	------	------
gene_ENSRNA049455242	Plant_SRP	-	------	------	------	------	------	------	------
gene_Zm00001d024907		-	GO:0005829;;GO:0016616;;GO:0016618;;GO:0051287;;GO:0030267;;GO:0016813;;GO:0046872	cellular_component;;molecular_function;;molecular_function;;molecular_function;;molecular_function;;molecular_function;;molecular_function;;	CC:cytosol;;MF:oxidoreductase activity, acting on the CH-OH group of donors, NAD or NADP as acceptor;;MF:hydroxypyruvate reductase activity;;MF:NAD binding;;MF:glyoxylate reductas;;MF:hydrolase activity, acting on carbon-nitroge;;MF:metal ion binding;;	------	------	------	------
gene_Zm00001d042535		-	GO:0005788;;GO:0016491	cellular_component;;molecular_function;;	CC:endoplasmic reticulum lumen;;MF:oxidoreductase activity;;	------	------	------	------
gene_Zm00001d002469		-	------	------	------	------	------	------	------
gene_Zm00001d040958		-	GO:0030488;;GO:0070899;;GO:0002098;;GO:0005739;;GO:0050660	biological_process;;biological_process;;biological_process;;cellular_component;;molecular_function;;	BP:tRNA methylation;;BP:mitochondrial tRNA wobble uridine modification;;BP:tRNA wobble uridine modification;;CC:mitochondrion;;MF:flavin adenine dinucleotide binding;;	K03495	gidA, mnmG, MTO1	------	------
gene_Zm00001d000674		-	------	------	------	------	------	------	------
gene_Zm00001d008265		-	GO:0016310;;GO:0004430	biological_process;;molecular_function;;	BP:phosphorylation;;MF:1-phosphatidylinositol 4-kinase activity;;	------	------	------	------
gene_Zm00001d000721		-	GO:0043743	molecular_function;;	MF:LPP;;	------	------	------	------
gene_Zm00001d045152		-	GO:0006122;;GO:0005750	biological_process;;cellular_component;;	BP:mitochondrial electron transport, ubiquinol to cytochrome c;;CC:mitochondrial respiratory chain complex III;;	------	------	------	------
gene_Zm00001d043526		-	GO:0006364;;GO:0004519;;GO:0046872;;GO:0004222	biological_process;;molecular_function;;molecular_function;;molecular_function;;	BP:rRNA processing;;MF:endonuclease activity;;MF:metal ion binding;;MF:metalloendopeptidase activity;;	------	------	------	------
gene_Zm00001d016828		-	GO:0009451;;GO:0043231;;GO:0003723;;GO:0008270	biological_process;;cellular_component;;molecular_function;;molecular_function;;	BP:RNA modification;;CC:intracellular membrane-bounded organelle;;MF:RNA binding;;MF:zinc ion binding;;	------	------	------	------
gene_Zm00001d037031		-	GO:0009880;;GO:0055085;;GO:0048366;;GO:0030001;;GO:0008380;;GO:0005730;;GO:0016021;;GO:0016020;;GO:0003723;;GO:0003729	biological_process;;biological_process;;biological_process;;biological_process;;biological_process;;cellular_component;;cellular_component;;cellular_component;;molecular_function;;molecular_function;;	BP:embryonic pattern specification;;BP:transmembrane transport;;BP:leaf development;;BP:metal ion transport;;BP:RNA splicing;;CC:nucleolus;;CC:integral component of membrane;;CC:membrane;;MF:RNA binding;;MF:mRNA binding;;	K14782;K03452	AATF, BFR2;MHX	------	------
gene_Zm00001d024900		-	------	------	------	------	------	------	------
gene_Zm00001d034241		-	GO:0006099;;GO:0006108;;GO:0005737;;GO:0030060	biological_process;;biological_process;;cellular_component;;molecular_function;;	BP:tricarboxylic acid cycle;;BP:malate metabolic process;;CC:cytoplasm;;MF:L-malate dehydrogenase activity;;	K00026	MDH2	map00020;;map00630;;map00620;;map00710;;map00270	Citrate cycle (TCA cycle);;Glyoxylate and dicarboxylate metabolism;;Pyruvate metabolism;;Carbon fixation in photosynthetic organisms;;Cysteine and methionine metabolism
gene_Zm00001d052148		-	GO:0009733	biological_process;;	BP:response to auxin;;	K14488	SAUR	map04075	Plant hormone signal transduction
gene_Zm00001d001549		-	------	------	------	------	------	------	------
gene_Zm00001d018226		-	GO:0035194;;GO:1902369;;GO:0006396;;GO:0005634	biological_process;;biological_process;;biological_process;;cellular_component;;	BP:posttranscriptional gene silencing by RNA;;BP:negative regulation of RNA catabolic process;;BP:RNA processing;;CC:nucleus;;	K26109	NRDE2	------	------
gene_Zm00001d013169	abscisic acid-responsive28	-	------	------	------	------	------	------	------
gene_Zm00001d042272		-	GO:0034968;;GO:0016571;;GO:0032259;;GO:0005634;;GO:0005694;;GO:0018024;;GO:0042054;;GO:0008270;;GO:0008168;;GO:0003690	biological_process;;biological_process;;biological_process;;cellular_component;;cellular_component;;molecular_function;;molecular_function;;molecular_function;;molecular_function;;molecular_function;;	BP:histone lysine methylation;;BP:histone methylation;;BP:methylation;;CC:nucleus;;CC:chromosome;;MF:histone-lysine N-methyltransferase activity;;MF:histone methyltransferase activity;;MF:zinc ion binding;;MF:methyltransferase activity;;MF:double-stranded DNA binding;;	K11420	EHMT	map00310	Lysine degradation
gene_Zm00001d005976		-	GO:0006468;;GO:0005737;;GO:0005634;;GO:0005886;;GO:0004672;;GO:0004674;;GO:0005524	biological_process;;cellular_component;;cellular_component;;cellular_component;;molecular_function;;molecular_function;;molecular_function;;	BP:protein phosphorylation;;CC:cytoplasm;;CC:nucleus;;CC:plasma membrane;;MF:protein kinase activity;;MF:protein serine/threonine kinase activity;;MF:ATP binding;;	K08286	E2.7.11.-	------	------
gene_Zm00001d031638		-	GO:0016021;;GO:0003723	cellular_component;;molecular_function;;	CC:integral component of membrane;;MF:RNA binding;;	------	------	------	------
gene_Zm00001d002982	aberrant phyllotaxy1	-	GO:0000160;;GO:0009736;;GO:0005829;;GO:0005634	biological_process;;biological_process;;cellular_component;;cellular_component;;	BP:phosphorelay signal transduction system;;BP:cytokinin-activated signaling pathway;;CC:cytosol;;CC:nucleus;;	K14492	ARR-A	map04075	Plant hormone signal transduction
gene_Zm00001d047436		-	GO:0006950;;GO:0016021;;GO:0016887;;GO:0005524	biological_process;;cellular_component;;molecular_function;;molecular_function;;	BP:response to stress;;CC:integral component of membrane;;MF:ATPase activity;;MF:ATP binding;;	------	------	------	------
gene_ENSRNA049449434	tRNA-Arg	-	GO:0016021	cellular_component;;	CC:integral component of membrane;;	------	------	------	------
gene_Zm00001d047445		-	GO:0006468;;GO:0016310;;GO:0007165;;GO:0035556;;GO:0016301;;GO:0004674;;GO:0004672;;GO:0005524	biological_process;;biological_process;;biological_process;;biological_process;;molecular_function;;molecular_function;;molecular_function;;molecular_function;;	BP:protein phosphorylation;;BP:phosphorylation;;BP:signal transduction;;BP:intracellular signal transduction;;MF:kinase activity;;MF:protein serine/threonine kinase activity;;MF:protein kinase activity;;MF:ATP binding;;	K14498	SNRK2	map04016;;map04075	MAPK signaling pathway - plant;;Plant hormone signal transduction
gene_Zm00001d022869		-	------	------	------	------	------	------	------
gene_Zm00001d036615		-	GO:0016021	cellular_component;;	CC:integral component of membrane;;	------	------	------	------
gene_Zm00001d025017		-	------	------	------	------	------	------	------
gene_Zm00001d004927		-	------	------	------	------	------	------	------
gene_Zm00001d042231	basal endosperm transfer layer10	-	GO:0006952	biological_process;;	BP:defense response;;	------	------	------	------
gene_Zm00001d021351		-	------	------	------	------	------	------	------
gene_Zm00001d036629		-	GO:0031123;;GO:0009793;;GO:0043631;;GO:0005730;;GO:0031499;;GO:0004652;;GO:0046872	biological_process;;biological_process;;biological_process;;cellular_component;;cellular_component;;molecular_function;;molecular_function;;	BP:RNA 3'-end processing;;BP:embryo development ending in seed dormancy;;BP:RNA polyadenylation;;CC:nucleolus;;CC:TRAMP complex;;MF:polynucleotide adenylyltransferase activity;;MF:metal ion binding;;	------	------	------	------
gene_Zm00001d041348		-	------	------	------	------	------	------	------
gene_Zm00001d020172		-	GO:0006468;;GO:0016021;;GO:0005886;;GO:0004674;;GO:0005524	biological_process;;cellular_component;;cellular_component;;molecular_function;;molecular_function;;	BP:protein phosphorylation;;CC:integral component of membrane;;CC:plasma membrane;;MF:protein serine/threonine kinase activity;;MF:ATP binding;;	------	------	------	------
gene_Zm00001d025920		-	GO:0006468;;GO:1901001;;GO:0002229;;GO:0042742;;GO:0016021;;GO:0005886;;GO:0106310;;GO:0004672;;GO:0030246;;GO:0004675;;GO:0005524	biological_process;;biological_process;;biological_process;;biological_process;;cellular_component;;cellular_component;;deleted;;molecular_function;;molecular_function;;molecular_function;;molecular_function;;	BP:protein phosphorylation;;BP:negative regulation of response to salt stress;;BP:defense response to oomycetes;;BP:defense response to bacterium;;CC:integral component of membrane;;CC:plasma membrane;;CC:old GO;;MF:protein kinase activity;;MF:carbohydrate binding;;MF:transmembrane receptor protein serine/threonine kinase activity;;MF:ATP binding;;	------	------	------	------
gene_Zm00001d005812		-	GO:0031848;;GO:0006303;;GO:0036297;;GO:0006974;;GO:0140662;;GO:0005634;;GO:0035312;;GO:0003684;;GO:0005524	biological_process;;biological_process;;biological_process;;biological_process;;deleted;;cellular_component;;molecular_function;;molecular_function;;molecular_function;;	BP:protection from non-homologous end joining at telomere;;BP:double-strand break repair via nonhomologous end joining;;BP:interstrand cross-link repair;;BP:cellular response to DNA damage stimulus;;BP:old GO;;CC:nucleus;;MF:5'-3' exodeoxyribonuclease activity;;MF:damaged DNA binding;;MF:ATP binding;;	K15340	DCLRE1A, SNM1A, PSO2	------	------
gene_Zm00001d026891		-	------	------	------	------	------	------	------
gene_Zm00001d001881		-	GO:0019172	molecular_function;;	MF:glyoxalase III activity;;	K18881	DJ1D	map00620	Pyruvate metabolism
gene_Zm00001d026333		-	------	------	------	------	------	------	------
gene_Zm00001d039295		-	GO:0016021	cellular_component;;	CC:integral component of membrane;;	------	------	------	------
gene_Zm00001d014693		-	GO:0016740;;GO:0003677	molecular_function;;molecular_function;;	MF:transferase activity;;MF:DNA binding;;	------	------	------	------
gene_Zm00001d053395		-	GO:0005975;;GO:0016829;;GO:0004650	biological_process;;molecular_function;;molecular_function;;	BP:carbohydrate metabolic process;;MF:lyase activity;;MF:polygalacturonase activity;;	------	------	------	------
gene_Zm00001d006632		-	GO:0046983	molecular_function;;	MF:protein dimerization activity;;	------	------	------	------
gene_Zm00001d020997		-	GO:0006297;;GO:1904161;;GO:0006260;;GO:0006271;;GO:0043625;;GO:0003887	biological_process;;biological_process;;biological_process;;biological_process;;cellular_component;;molecular_function;;	BP:nucleotide-excision repair, DNA gap filling;;BP:DNA synthesis involved in UV-damage excision repair;;BP:DNA replication;;BP:DNA strand elongation involved in DNA replication;;CC:delta DNA polymerase complex;;MF:DNA-directed DNA polymerase activity;;	K03504	POLD3	map03430;;map03440;;map03410;;map03420;;map03030	Mismatch repair;;Homologous recombination;;Base excision repair;;Nucleotide excision repair;;DNA replication
gene_ENSRNA049997422	zma-MIR164c	-	------	------	------	------	------	------	------
gene_ENSRNA049475596	U2	-	------	------	------	------	------	------	------
gene_Zm00001d033731		-	GO:0009451;;GO:0043231;;GO:0003723	biological_process;;cellular_component;;molecular_function;;	BP:RNA modification;;CC:intracellular membrane-bounded organelle;;MF:RNA binding;;	------	------	------	------
gene_Zm00001d044036		-	GO:0043248	biological_process;;	BP:proteasome assembly;;	K11878	PSMG4, PAC4	------	------
gene_Zm00001d028832		-	GO:0016021;;GO:0005506;;GO:0016705;;GO:0004497;;GO:0020037	cellular_component;;molecular_function;;molecular_function;;molecular_function;;molecular_function;;	CC:integral component of membrane;;MF:iron ion binding;;MF:oxidoreductase activity, acting on paired donors, with incorporation or reduction of molecular oxygen;;MF:monooxygenase activity;;MF:heme binding;;	K20771	CYP711A1	------	------
gene_Zm00001d011513		-	GO:0006412;;GO:0005737;;GO:0005840;;GO:0005634;;GO:1990904;;GO:0008408;;GO:0004386;;GO:0003735;;GO:0016740;;GO:0003676;;GO:0003729	biological_process;;cellular_component;;cellular_component;;cellular_component;;cellular_component;;molecular_function;;molecular_function;;molecular_function;;molecular_function;;molecular_function;;molecular_function;;	BP:translation;;CC:cytoplasm;;CC:ribosome;;CC:nucleus;;CC:ribonucleoprotein complex;;MF:3'-5' exonuclease activity;;MF:helicase activity;;MF:structural constituent of ribosome;;MF:transferase activity;;MF:nucleic acid binding;;MF:mRNA binding;;	K02935	RP-L7, MRPL12, rplL	map03010	Ribosome
gene_Zm00001d053035		-	GO:0032259;;GO:0006694;;GO:0016021;;GO:0005789;;GO:0016616;;GO:0003723;;GO:0003854;;GO:0008168	biological_process;;biological_process;;cellular_component;;cellular_component;;molecular_function;;molecular_function;;molecular_function;;molecular_function;;	BP:methylation;;BP:steroid biosynthetic process;;CC:integral component of membrane;;CC:endoplasmic reticulum membrane;;MF:oxidoreductase activity, acting on the CH-OH group of donors, NAD or NADP as acceptor;;MF:RNA binding;;MF:3-beta-hydroxy-delta5-steroid dehydrogenase activity;;MF:methyltransferase activity;;	K23558	3BETAHSDD	map00100	Steroid biosynthesis
gene_ZeamMp030		-	GO:0005739	cellular_component;;	CC:mitochondrion;;	------	------	------	------
gene_Zm00001d043709		-	GO:0005634	cellular_component;;	CC:nucleus;;	K07889	RAB5C	map04145;;map04144	Phagosome;;Endocytosis
gene_Zm00001d025207		-	GO:0009791;;GO:0016021;;GO:0005634;;GO:0003677;;GO:0046983;;GO:0046872	biological_process;;cellular_component;;cellular_component;;molecular_function;;molecular_function;;molecular_function;;	BP:post-embryonic development;;CC:integral component of membrane;;CC:nucleus;;MF:DNA binding;;MF:protein dimerization activity;;MF:metal ion binding;;	------	------	------	------
gene_Zm00001d014868		-	------	------	------	K08065	NFYB, HAP3	------	------
gene_Zm00001d016070	phosphate regulatory homolog1	-	GO:0006457;;GO:0051087	biological_process;;molecular_function;;	BP:protein folding;;MF:chaperone binding;;	------	------	------	------
gene_Zm00001d021107		-	------	------	------	------	------	------	------
gene_Zm00001d016212		-	GO:0000723;;GO:0006281;;GO:0006310;;GO:0006508;;GO:0016787;;GO:0016887;;GO:0003678;;GO:0008234;;GO:0005524	biological_process;;biological_process;;biological_process;;biological_process;;molecular_function;;molecular_function;;molecular_function;;molecular_function;;molecular_function;;	BP:telomere maintenance;;BP:DNA repair;;BP:DNA recombination;;BP:proteolysis;;MF:hydrolase activity;;MF:ATPase activity;;MF:DNA helicase activity;;MF:cysteine-type peptidase activity;;MF:ATP binding;;	------	------	------	------
gene_Zm00001d026572		-	GO:0002084;;GO:0005737;;GO:0016021;;GO:0016787;;GO:0052689;;GO:0008474	biological_process;;cellular_component;;cellular_component;;molecular_function;;molecular_function;;molecular_function;;	BP:protein depalmitoylation;;CC:cytoplasm;;CC:integral component of membrane;;MF:hydrolase activity;;MF:carboxylic ester hydrolase activity;;MF:palmitoyl;;	------	------	------	------
gene_Zm00001d052174	cyclin-dependent kinase inhibitor6	-	GO:0016310;;GO:0005634;;GO:0004861;;GO:0016301	biological_process;;cellular_component;;molecular_function;;molecular_function;;	BP:phosphorylation;;CC:nucleus;;MF:cyclin-dependent protein serine/threonine kinase inhibitor activity;;MF:kinase activity;;	------	------	------	------
gene_Zm00001d042090		-	GO:0006222;;GO:0019856;;GO:0044205;;GO:0006207;;GO:0004588;;GO:0004590	biological_process;;biological_process;;biological_process;;biological_process;;molecular_function;;molecular_function;;	BP:UMP biosynthetic process;;BP:pyrimidine nucleobase biosynthetic process;;BP:'de novo' UMP biosynthetic process;;BP:'de novo' pyrimidine nucleobase biosynthetic process;;MF:orotate phosphoribosyltransferase activity;;MF:orotidine-5'-phosphate decarboxylase activity;;	K13421	UMPS	map00240;;map01240	Pyrimidine metabolism;;Biosynthesis of cofactors
gene_Zm00001d028796		-	GO:0006468;;GO:0016021;;GO:0005524;;GO:0004672	biological_process;;cellular_component;;molecular_function;;molecular_function;;	BP:protein phosphorylation;;CC:integral component of membrane;;MF:ATP binding;;MF:protein kinase activity;;	------	------	------	------
gene_Zm00001d006049		-	GO:0016021;;GO:0072546	cellular_component;;cellular_component;;	CC:integral component of membrane;;CC:ER membrane protein complex;;	K23564	EMC3, TMEM111	------	------
gene_Zm00001d003809		-	GO:0015693;;GO:0061157;;GO:0005737;;GO:0016021;;GO:0046873;;GO:0003729	biological_process;;biological_process;;cellular_component;;cellular_component;;molecular_function;;molecular_function;;	BP:magnesium ion transport;;BP:mRNA destabilization;;CC:cytoplasm;;CC:integral component of membrane;;MF:metal ion transmembrane transporter activity;;MF:mRNA binding;;	------	------	------	------
gene_Zm00001d044590		-	------	------	------	------	------	------	------
gene_Zm00001d053374		-	GO:0000162;;GO:0004640	biological_process;;molecular_function;;	BP:tryptophan biosynthetic process;;MF:phosphoribosylanthranilate isomerase activity;;	K01817	trpF	map00400	Phenylalanine, tyrosine and tryptophan biosynthesis
gene_Zm00001d050425		-	GO:0016021;;GO:0022857	cellular_component;;molecular_function;;	CC:integral component of membrane;;MF:transmembrane transporter activity;;	------	------	------	------
gene_Zm00001d002082		-	GO:0006310;;GO:0006281;;GO:0010332;;GO:0009411;;GO:0007049;;GO:0009644;;GO:0051301;;GO:0005634;;GO:0048476;;GO:0004518;;GO:0004519;;GO:0003677	biological_process;;biological_process;;biological_process;;biological_process;;biological_process;;biological_process;;biological_process;;cellular_component;;cellular_component;;molecular_function;;molecular_function;;molecular_function;;	BP:DNA recombination;;BP:DNA repair;;BP:response to gamma radiation;;BP:response to UV;;BP:cell cycle;;BP:response to high light intensity;;BP:cell division;;CC:nucleus;;CC:Holliday junction resolvase complex;;MF:nuclease activity;;MF:endonuclease activity;;MF:DNA binding;;	K10882	EME1, MMS4	map03440	Homologous recombination
gene_ZeamMp033		-	GO:0017004;;GO:0016021;;GO:0005739	biological_process;;cellular_component;;cellular_component;;	BP:cytochrome complex assembly;;CC:integral component of membrane;;CC:mitochondrion;;	------	------	------	------
gene_Zm00001d028009		-	GO:0071705;;GO:0015711;;GO:0055085;;GO:0015748;;GO:0016021	biological_process;;biological_process;;biological_process;;biological_process;;cellular_component;;	BP:nitrogen compound transport;;BP:organic anion transport;;BP:transmembrane transport;;BP:organophosphate ester transport;;CC:integral component of membrane;;	------	------	------	------
gene_Zm00001d027960		-	GO:0009733	biological_process;;	BP:response to auxin;;	------	------	------	------
gene_Zm00001d020460	ZF-HD-transcription factor 2	-	GO:0006355;;GO:0005634;;GO:0003700;;GO:0000976;;GO:0003677	biological_process;;cellular_component;;molecular_function;;molecular_function;;molecular_function;;	BP:regulation of transcription, DNA-templated;;CC:nucleus;;MF:transcription factor activity, sequence-specific DNA binding;;MF:transcription regulatory region sequence-specific DNA binding;;MF:DNA binding;;	------	------	------	------
gene_Zm00001d031462		-	GO:0005737;;GO:0016021;;GO:0046872;;GO:0005096	cellular_component;;cellular_component;;molecular_function;;molecular_function;;	CC:cytoplasm;;CC:integral component of membrane;;MF:metal ion binding;;MF:GTPase activator activity;;	K12489	ACAP	map04144	Endocytosis
gene_Zm00001d022684		-	------	------	------	------	------	------	------
gene_ENSRNA049445368	tRNA-Asp	-	------	------	------	------	------	------	------
gene_Zm00001d031726		-	GO:0003824;;GO:0016740	molecular_function;;molecular_function;;	MF:catalytic activity;;MF:transferase activity;;	------	------	------	------
gene_ENSRNA049438710	tRNA-Lys	-	------	------	------	------	------	------	------
gene_Zm00001d042764		-	GO:0055072	biological_process;;	BP:iron ion homeostasis;;	------	------	------	------
gene_Zm00001d047260		-	------	------	------	------	------	------	------
gene_Zm00001d000180		-	GO:0009058;;GO:0009102;;GO:0005829;;GO:0005777;;GO:0003824;;GO:0030170	biological_process;;biological_process;;cellular_component;;cellular_component;;molecular_function;;molecular_function;;	BP:biosynthetic process;;BP:biotin biosynthetic process;;CC:cytosol;;CC:peroxisome;;MF:catalytic activity;;MF:pyridoxal phosphate binding;;	K00652	bioF	map00780;;map01240	Biotin metabolism;;Biosynthesis of cofactors
gene_Zm00001d008080		-	------	------	------	------	------	------	------
gene_Zm00001d009543		-	GO:0015979;;GO:0009535;;GO:0016021;;GO:0009538	biological_process;;cellular_component;;cellular_component;;cellular_component;;	BP:photosynthesis;;CC:chloroplast thylakoid membrane;;CC:integral component of membrane;;CC:photosystem I reaction center;;	K02695	psaH	map00195	Photosynthesis
gene_Zm00001d007193		-	GO:0006888;;GO:0005737;;GO:0005634;;GO:0030008	biological_process;;cellular_component;;cellular_component;;cellular_component;;	BP:ER to Golgi vesicle-mediated transport;;CC:cytoplasm;;CC:nucleus;;CC:TRAPP complex;;	K20301	TRAPPC2, TRS20	------	------
gene_ZeamMp036		-	GO:0005739;;GO:0008137	cellular_component;;molecular_function;;	CC:mitochondrion;;MF:NADH dehydrogenas;;	K03936	NDUFS3	map00190	Oxidative phosphorylation
gene_Zm00001d045686		-	------	------	------	------	------	------	------
gene_Zm00001d015325		-	GO:0006468;;GO:0007165;;GO:0016021;;GO:0004674;;GO:0004672;;GO:0005524	biological_process;;biological_process;;cellular_component;;molecular_function;;molecular_function;;molecular_function;;	BP:protein phosphorylation;;BP:signal transduction;;CC:integral component of membrane;;MF:protein serine/threonine kinase activity;;MF:protein kinase activity;;MF:ATP binding;;	K07198	PRKAA, AMPK	------	------
gene_Zm00001d024708		-	GO:0005794;;GO:0016020;;GO:0016021;;GO:0015297	cellular_component;;cellular_component;;cellular_component;;molecular_function;;	CC:Golgi apparatus;;CC:membrane;;CC:integral component of membrane;;MF:antiporter activity;;	------	------	------	------
gene_Zm00001d034115		-	GO:0005783	cellular_component;;	CC:endoplasmic reticulum;;	------	------	------	------
gene_Zm00001d033714		-	GO:0015031;;GO:0008104	biological_process;;biological_process;;	BP:protein transport;;BP:protein localization;;	------	------	------	------
gene_Zm00001d017848		-	GO:0006996;;GO:0007005;;GO:0005737;;GO:0003723	biological_process;;biological_process;;cellular_component;;molecular_function;;	BP:organelle organization;;BP:mitochondrion organization;;CC:cytoplasm;;MF:RNA binding;;	K03255	TIF31, CLU1	------	------
gene_Zm00001d008700	vanishing tassel2	-	GO:0006520;;GO:0009851;;GO:0008483;;GO:0016846	biological_process;;biological_process;;molecular_function;;molecular_function;;	BP:cellular amino acid metabolic process;;BP:auxin biosynthetic process;;MF:transaminase activity;;MF:carbon-sulfur lyase activity;;	K16903	TAA1	map00380	Tryptophan metabolism
gene_Zm00001d043183		-	GO:0006511;;GO:0061630;;GO:0046872;;GO:0016874	biological_process;;molecular_function;;molecular_function;;molecular_function;;	BP:ubiquitin-dependent protein catabolic process;;MF:ubiquitin protein ligase activity;;MF:metal ion binding;;MF:ligase activity;;	------	------	------	------
gene_Zm00001d029426		-	------	------	------	K13168	CLASRP, SFRS16	------	------
gene_ZeamMp005		-	GO:0006260;;GO:0005739;;GO:0003887;;GO:0000166;;GO:0003677	biological_process;;cellular_component;;molecular_function;;molecular_function;;molecular_function;;	BP:DNA replication;;CC:mitochondrion;;MF:DNA-directed DNA polymerase activity;;MF:nucleotide binding;;MF:DNA binding;;	------	------	------	------
gene_Zm00001d015602		-	GO:0070940;;GO:0006952;;GO:0005634;;GO:0017018;;GO:0016829;;GO:0008420;;GO:0003723	biological_process;;biological_process;;cellular_component;;molecular_function;;molecular_function;;molecular_function;;molecular_function;;	BP:dephosphorylation of RNA polymerase II C-terminal domain;;BP:defense response;;CC:nucleus;;MF:myosin phosphatase activity;;MF:lyase activity;;MF:CTD phosphatase activity;;MF:RNA binding;;	K18998	CPL1_2	------	------
gene_Zm00001d029769		-	GO:0016192;;GO:0006886;;GO:0005794;;GO:0016021;;GO:0050660;;GO:0003924;;GO:0016491;;GO:0005525	biological_process;;biological_process;;cellular_component;;cellular_component;;molecular_function;;molecular_function;;molecular_function;;molecular_function;;	BP:vesicle-mediated transport;;BP:intracellular protein transport;;CC:Golgi apparatus;;CC:integral component of membrane;;MF:flavin adenine dinucleotide binding;;MF:GTPase activity;;MF:oxidoreductase activity;;MF:GTP binding;;	------	------	------	------
gene_ZeamMp007		-	GO:0015986;;GO:0045903;;GO:0045263;;GO:0015935;;GO:0016021;;GO:0005739;;GO:0005743;;GO:0019843;;GO:0003735;;GO:0015078	biological_process;;biological_process;;cellular_component;;cellular_component;;cellular_component;;cellular_component;;cellular_component;;molecular_function;;molecular_function;;molecular_function;;	BP:ATP synthesis coupled proton transport;;BP:positive regulation of translational fidelity;;CC:proton-transporting ATP synthase complex, coupling factor;;CC:small ribosomal subunit;;CC:integral component of membrane;;CC:mitochondrion;;CC:mitochondrial inner membrane;;MF:rRNA binding;;MF:structural constituent of ribosome;;MF:hydrogen ion transmembrane transporter activity;;	K02261;K02126	COX2;ATPeF0A, MTATP6, ATP6	map00190	Oxidative phosphorylation
gene_Zm00001d034255		-	GO:0016021;;GO:0004617	cellular_component;;molecular_function;;	CC:integral component of membrane;;MF:phosphoglycerate dehydrogenase activity;;	------	------	------	------
gene_ZeamMp009		-	GO:0005739	cellular_component;;	CC:mitochondrion;;	------	------	------	------
gene_Zm00001d015532		-	GO:0006629;;GO:0016310;;GO:0015031;;GO:0006508;;GO:0016021;;GO:0016301;;GO:0008233;;GO:0046872;;GO:0035673	biological_process;;biological_process;;biological_process;;biological_process;;cellular_component;;molecular_function;;molecular_function;;molecular_function;;molecular_function;;	BP:lipid metabolic process;;BP:phosphorylation;;BP:protein transport;;BP:proteolysis;;CC:integral component of membrane;;MF:kinase activity;;MF:peptidase activity;;MF:metal ion binding;;MF:oligopeptide transmembrane transporter activity;;	------	------	------	------
gene_Zm00001d052845		-	GO:0000725;;GO:0007165;;GO:0009535;;GO:0016021;;GO:0016787;;GO:0005247	biological_process;;biological_process;;cellular_component;;cellular_component;;molecular_function;;molecular_function;;	BP:recombinational repair;;BP:signal transduction;;CC:chloroplast thylakoid membrane;;CC:integral component of membrane;;MF:hydrolase activity;;MF:voltage-gated chloride channel activity;;	------	------	------	------
gene_Zm00001d034112		-	GO:0006508;;GO:0004252	biological_process;;molecular_function;;	BP:proteolysis;;MF:serine-type endopeptidase activity;;	------	------	------	------
gene_Zm00001d013391		-	GO:0080090;;GO:0060255;;GO:0051171;;GO:0005634;;GO:0005694;;GO:0003677;;GO:0008270	biological_process;;biological_process;;biological_process;;cellular_component;;cellular_component;;molecular_function;;molecular_function;;	BP:regulation of primary metabolic process;;BP:regulation of macromolecule metabolic process;;BP:regulation of nitrogen compound metabolic process;;CC:nucleus;;CC:chromosome;;MF:DNA binding;;MF:zinc ion binding;;	K11649	SMARCC	------	------
gene_Zm00001d003515		-	GO:0006508;;GO:0043067;;GO:0005576;;GO:0008233;;GO:0004190	biological_process;;biological_process;;cellular_component;;molecular_function;;molecular_function;;	BP:proteolysis;;BP:regulation of programmed cell death;;CC:extracellular region;;MF:peptidase activity;;MF:aspartic-type endopeptidase activity;;	------	------	------	------
gene_Zm00001d039597		-	------	------	------	------	------	------	------
gene_Zm00001d049019		-	------	------	------	------	------	------	------
gene_Zm00001d014786		-	GO:0006302;;GO:0070531;;GO:0005737;;GO:0070552	biological_process;;cellular_component;;cellular_component;;cellular_component;;	BP:double-strand break repair;;CC:BRCA1-A complex;;CC:cytoplasm;;CC:BRISC complex;;	K12173	BRE, BRCC45	map03440	Homologous recombination
gene_Zm00001d029908		-	GO:0016020;;GO:0016787;;GO:0016298	cellular_component;;molecular_function;;molecular_function;;	CC:membrane;;MF:hydrolase activity;;MF:lipase activity;;	K01054	MGLL	map00561	Glycerolipid metabolism
gene_Zm00001d027489		-	GO:0071555;;GO:0016021;;GO:0000139;;GO:0016740;;GO:0016757	biological_process;;cellular_component;;cellular_component;;molecular_function;;molecular_function;;	BP:cell wall organization;;CC:integral component of membrane;;CC:Golgi membrane;;MF:transferase activity;;MF:transferase activity, transferring glycosyl groups;;	------	------	------	------
gene_Zm00001d015809		-	GO:0006646;;GO:0006659;;GO:0016021;;GO:0005789;;GO:0106245;;GO:0016740;;GO:0003882	biological_process;;biological_process;;cellular_component;;cellular_component;;molecular_function;;molecular_function;;molecular_function;;	BP:phosphatidylethanolamine biosynthetic process;;BP:phosphatidylserine biosynthetic process;;CC:integral component of membrane;;CC:endoplasmic reticulum membrane;;MF:L-serine-phosphatidylethanolamine phosphatidyltransferase activity;;MF:transferase activity;;MF:CDP-diacylglycerol-serine O-phosphatidyltransferase activity;;	K08730	PTDSS2	map00564	Glycerophospholipid metabolism
gene_Zm00001d011537	WUSCHEL related homeobox 9a	-	GO:0050793;;GO:0005634;;GO:0003700;;GO:0003677	biological_process;;cellular_component;;molecular_function;;molecular_function;;	BP:regulation of developmental process;;CC:nucleus;;MF:transcription factor activity, sequence-specific DNA binding;;MF:DNA binding;;	------	------	------	------
gene_Zm00001d043101		-	GO:0010310;;GO:0090322;;GO:0006535;;GO:0019344;;GO:0009643;;GO:0015979;;GO:0005737;;GO:0031977;;GO:0009507;;GO:0004124	biological_process;;biological_process;;biological_process;;biological_process;;biological_process;;biological_process;;cellular_component;;cellular_component;;cellular_component;;molecular_function;;	BP:regulation of hydrogen peroxide metabolic process;;BP:regulation of superoxide metabolic process;;BP:cysteine biosynthetic process from serine;;BP:cysteine biosynthetic process;;BP:photosynthetic acclimation;;BP:photosynthesis;;CC:cytoplasm;;CC:thylakoid lumen;;CC:chloroplast;;MF:cysteine synthase activity;;	K22846	CS26	map00270	Cysteine and methionine metabolism
gene_Zm00001d012763	kinesin-related protein16	-	GO:0007017;;GO:0007018;;GO:0015630;;GO:0005874;;GO:0016787;;GO:0008017;;GO:0005524;;GO:0003777	biological_process;;biological_process;;cellular_component;;cellular_component;;molecular_function;;molecular_function;;molecular_function;;molecular_function;;	BP:microtubule-based process;;BP:microtubule-based movement;;CC:microtubule cytoskeleton;;CC:microtubule;;MF:hydrolase activity;;MF:microtubule binding;;MF:ATP binding;;MF:microtubule motor activity;;	K10406	KIFC2_3	------	------
gene_Zm00001d023074		-	------	------	------	------	------	------	------
gene_Zm00001d018810	glycolate oxidase1	-	GO:0009854;;GO:0051707;;GO:0005777;;GO:0003973;;GO:0010181;;GO:0016491	biological_process;;biological_process;;cellular_component;;molecular_function;;molecular_function;;molecular_function;;	BP:oxidative photosynthetic carbon pathway;;BP:response to other organism;;CC:peroxisome;;MF:;;MF:FMN binding;;MF:oxidoreductase activity;;	K11517	HAO	map00630;;map04146	Glyoxylate and dicarboxylate metabolism;;Peroxisome
gene_Zm00001d015442		-	------	------	------	------	------	------	------
gene_Zm00001d007912		-	GO:0006468;;GO:0018105;;GO:0035556;;GO:0106310;;GO:0046777;;GO:0005737;;GO:0005634;;GO:0016020;;GO:0004683;;GO:0009931;;GO:0005509;;GO:0004672;;GO:0005524;;GO:0005516	biological_process;;biological_process;;biological_process;;deleted;;biological_process;;cellular_component;;cellular_component;;cellular_component;;molecular_function;;molecular_function;;molecular_function;;molecular_function;;molecular_function;;molecular_function;;	BP:protein phosphorylation;;BP:peptidyl-serine phosphorylation;;BP:intracellular signal transduction;;BP:old GO;;BP:protein autophosphorylation;;CC:cytoplasm;;CC:nucleus;;CC:membrane;;MF:calmodulin-dependent protein kinase activity;;MF:calcium-dependent protein serine/threonine kinase activity;;MF:calcium ion binding;;MF:protein kinase activity;;MF:ATP binding;;MF:calmodulin binding;;	K13412	CPK	map04626	Plant-pathogen interaction
gene_ZeamMp108		-	GO:0015986;;GO:0045263;;GO:0016021;;GO:0031966;;GO:0008289;;GO:0015078	biological_process;;cellular_component;;cellular_component;;cellular_component;;molecular_function;;molecular_function;;	BP:ATP synthesis coupled proton transport;;CC:proton-transporting ATP synthase complex, coupling factor;;CC:integral component of membrane;;CC:mitochondrial membrane;;MF:lipid binding;;MF:hydrogen ion transmembrane transporter activity;;	K02128	ATPeF0C, ATP5G, ATP9	map00190	Oxidative phosphorylation
gene_ZeamMp109		-	GO:0005739	cellular_component;;	CC:mitochondrion;;	------	------	------	------
gene_Zm00001d039659		-	GO:0044238;;GO:0044260;;GO:0005983;;GO:0006511;;GO:0010021;;GO:0019252;;GO:0019156;;GO:0061630	biological_process;;biological_process;;biological_process;;biological_process;;biological_process;;biological_process;;molecular_function;;molecular_function;;	BP:primary metabolic process;;BP:cellular macromolecule metabolic process;;BP:starch catabolic process;;BP:ubiquitin-dependent protein catabolic process;;BP:amylopectin biosynthetic process;;BP:starch biosynthetic process;;MF:isoamylase activity;;MF:ubiquitin protein ligase activity;;	K19045	BB	------	------
gene_ZeamMp101		-	GO:0005739	cellular_component;;	CC:mitochondrion;;	------	------	------	------
gene_ZeamMp102		-	------	------	------	------	------	------	------
gene_ZeamMp103		-	GO:0005739	cellular_component;;	CC:mitochondrion;;	------	------	------	------
gene_ZeamMp104		-	GO:0005739	cellular_component;;	CC:mitochondrion;;	------	------	------	------
gene_ZeamMp105		-	GO:0005739	cellular_component;;	CC:mitochondrion;;	------	------	------	------
gene_ZeamMp106		-	GO:0006412;;GO:0015935;;GO:0005739;;GO:0009507;;GO:0003735	biological_process;;cellular_component;;cellular_component;;cellular_component;;molecular_function;;	BP:translation;;CC:small ribosomal subunit;;CC:mitochondrion;;CC:chloroplast;;MF:structural constituent of ribosome;;	------	------	------	------
gene_ZeamMp107		-	GO:0005739	cellular_component;;	CC:mitochondrion;;	------	------	------	------
gene_Zm00001d021661		-	GO:0010215;;GO:0031225	biological_process;;cellular_component;;	BP:cellulose microfibril organization;;CC:anchored component of membrane;;	------	------	------	------
gene_Zm00001d027650		-	------	------	------	------	------	------	------
gene_Zm00001d048531		-	GO:0006968;;GO:0071369;;GO:0071395;;GO:0050832;;GO:0071446;;GO:0016787;;GO:0003724;;GO:0003723;;GO:0005524;;GO:0003729	biological_process;;biological_process;;biological_process;;biological_process;;biological_process;;molecular_function;;molecular_function;;molecular_function;;molecular_function;;molecular_function;;	BP:cellular defense response;;BP:cellular response to ethylene stimulus;;BP:cellular response to jasmonic acid stimulus;;BP:defense response to fungus;;BP:cellular response to salicylic acid stimulus;;MF:hydrolase activity;;MF:RNA helicase activity;;MF:RNA binding;;MF:ATP binding;;MF:mRNA binding;;	K13179	DDX18, HAS1	------	------
gene_Zm00001d003076		-	GO:0006289;;GO:0006357;;GO:0006351;;GO:0000439;;GO:0005675;;GO:0008270	biological_process;;biological_process;;biological_process;;cellular_component;;cellular_component;;molecular_function;;	BP:nucleotide-excision repair;;BP:regulation of transcription from RNA polymerase II promoter;;BP:transcription, DNA-templated;;CC:core TFIIH complex;;CC:holo TFIIH complex;;MF:zinc ion binding;;	K03142	TFIIH2, GTF2H2, SSL1	map03022;;map03420	Basal transcription factors;;Nucleotide excision repair
gene_Zm00001d006109		-	GO:0016021;;GO:0005886	cellular_component;;cellular_component;;	CC:integral component of membrane;;CC:plasma membrane;;	------	------	------	------
gene_Zm00001d019012		-	GO:0000398;;GO:0016926;;GO:0006508;;GO:0005634;;GO:0005681;;GO:0004807;;GO:0016929;;GO:0008234;;GO:0017070	biological_process;;biological_process;;biological_process;;cellular_component;;cellular_component;;molecular_function;;molecular_function;;molecular_function;;molecular_function;;	BP:mRNA splicing, via spliceosome;;BP:protein desumoylation;;BP:proteolysis;;CC:nucleus;;CC:spliceosomal complex;;MF:triose-phosphate isomerase activity;;MF:SUMO-specific protease activity;;MF:cysteine-type peptidase activity;;MF:U6 snRNA binding;;	K08592	SENP1	------	------
gene_Zm00001d005884	bZIP-transcription factor 123	-	GO:0009738;;GO:0045893;;GO:0005634;;GO:0003700;;GO:0003677	biological_process;;biological_process;;cellular_component;;molecular_function;;molecular_function;;	BP:abscisic acid-activated signaling pathway;;BP:positive regulation of transcription, DNA-templated;;CC:nucleus;;MF:transcription factor activity, sequence-specific DNA binding;;MF:DNA binding;;	K14432	ABF	map04075	Plant hormone signal transduction
gene_Zm00001d030765		-	GO:0046872;;GO:0003993	molecular_function;;molecular_function;;	MF:metal ion binding;;MF:acid phosphatase activity;;	K22390	ACP7	------	------
gene_Zm00001d041004		-	GO:0003333;;GO:0006865;;GO:0016020;;GO:0005886;;GO:0016021;;GO:0015171	biological_process;;biological_process;;cellular_component;;cellular_component;;cellular_component;;molecular_function;;	BP:amino acid transmembrane transport;;BP:amino acid transport;;CC:membrane;;CC:plasma membrane;;CC:integral component of membrane;;MF:amino acid transmembrane transporter activity;;	------	------	------	------
gene_Zm00001d009584		-	------	------	------	------	------	------	------
gene_Zm00001d012939		-	GO:0005576;;GO:0004867	cellular_component;;molecular_function;;	CC:extracellular region;;MF:serine-type endopeptidase inhibitor activity;;	------	------	------	------
gene_Zm00001d023618		-	GO:0046983	molecular_function;;	MF:protein dimerization activity;;	------	------	------	------
gene_Zm00001d044832		-	GO:0016973;;GO:0005643	biological_process;;cellular_component;;	BP:pol;;CC:nuclear pore;;	------	------	------	------
gene_Zm00001d039434		-	GO:0006357;;GO:0045944;;GO:0005634;;GO:0003700;;GO:0000977;;GO:0046983;;GO:0000978;;GO:0000981	biological_process;;biological_process;;cellular_component;;molecular_function;;molecular_function;;molecular_function;;molecular_function;;molecular_function;;	BP:regulation of transcription from RNA polymerase II promoter;;BP:positive regulation of transcription from RNA polymerase II promoter;;CC:nucleus;;MF:transcription factor activity, sequence-specific DNA binding;;MF:RNA polymerase II regulatory region sequence-specific DNA binding;;MF:protein dimerization activity;;MF:RNA polymerase II core promoter proximal region sequence-specific DNA binding;…	K09264	K09264	------	------
gene_Zm00001d007110		-	GO:0043161;;GO:0005737;;GO:0005634;;GO:0034657	biological_process;;cellular_component;;cellular_component;;cellular_component;;	BP:proteasome-mediated ubiquitin-dependent protein catabolic process;;CC:cytoplasm;;CC:nucleus;;CC:GID complex;;	K23336	ARMC8	------	------
gene_Zm00001d048867		-	GO:0016102;;GO:0009686;;GO:0009507;;GO:0010333;;GO:0000287	biological_process;;biological_process;;cellular_component;;molecular_function;;molecular_function;;	BP:diterpenoid biosynthetic process;;BP:gibberellin biosynthetic process;;CC:chloroplast;;MF:terpene synthase activity;;MF:magnesium ion binding;;	K14043	CPS4	map00904	Diterpenoid biosynthesis
gene_Zm00001d046402	bZIP-transcription factor 80	-	GO:0010099;;GO:0010218;;GO:0045944;;GO:0010017;;GO:0010114;;GO:0005634;;GO:0003677;;GO:0000981	biological_process;;biological_process;;biological_process;;biological_process;;biological_process;;cellular_component;;molecular_function;;molecular_function;;	BP:regulation of photomorphogenesis;;BP:response to far red light;;BP:positive regulation of transcription from RNA polymerase II promoter;;BP:red or far-red light signaling pathway;;BP:response to red light;;CC:nucleus;;MF:DNA binding;;MF:RNA polymerase II transcription factor activity, sequence-specific DNA binding;;	K16241	HY5	map04712	Circadian rhythm - plant
gene_Zm00001d044000		-	------	------	------	------	------	------	------
gene_Zm00001d017041		-	------	------	------	------	------	------	------
gene_Zm00001d027502		-	GO:0008652;;GO:0016310;;GO:0006139;;GO:0048367;;GO:0048364;;GO:0005737;;GO:0005739;;GO:0009570;;GO:0019205;;GO:0004017;;GO:0005524	biological_process;;biological_process;;biological_process;;biological_process;;biological_process;;cellular_component;;cellular_component;;cellular_component;;molecular_function;;molecular_function;;molecular_function;;	BP:cellular amino acid biosynthetic process;;BP:phosphorylation;;BP:nucleobase-containing compound metabolic process;;BP:shoot system development;;BP:root development;;CC:cytoplasm;;CC:mitochondrion;;CC:chloroplast stroma;;MF:nucleobase-containing compound kinase activity;;MF:adenylate kinase activity;;MF:ATP binding;;	K00939	adk, AK	map00730;;map01232;;map00230;;map01240	Thiamine metabolism;;Nucleotide metabolism;;Purine metabolism;;Biosynthesis of cofactors
gene_Zm00001d045910		-	GO:0016310;;GO:0046854;;GO:0006807;;GO:0043414;;GO:0016020;;GO:0005886;;GO:0016308;;GO:0016307;;GO:0003676;;GO:0008168;;GO:0005524	biological_process;;biological_process;;biological_process;;biological_process;;cellular_component;;cellular_component;;molecular_function;;molecular_function;;molecular_function;;molecular_function;;molecular_function;;	BP:phosphorylation;;BP:phosphatidylinositol phosphorylation;;BP:nitrogen compound metabolic process;;BP:macromolecule methylation;;CC:membrane;;CC:plasma membrane;;MF:1-phosphatidylinositol-4-phosphate 5-kinase activity;;MF:phosphatidylinositol phosphate kinase activity;;MF:nucleic acid binding;;MF:methyltransferase activity;;MF:ATP binding;;	K00889	PIP5K	map04144;;map04070;;map00562	Endocytosis;;Phosphatidylinositol signaling system;;Inositol phosphate metabolism
gene_Zm00001d026095		-	GO:1901135;;GO:0097367;;GO:0016853	biological_process;;molecular_function;;molecular_function;;	BP:carbohydrate derivative metabolic process;;MF:carbohydrate derivative binding;;MF:isomerase activity;;	------	------	------	------
gene_Zm00001d025410		-	GO:0009102;;GO:0016021;;GO:0005739;;GO:0005759;;GO:0004015;;GO:0008483;;GO:0004141;;GO:0042803	biological_process;;cellular_component;;cellular_component;;cellular_component;;molecular_function;;molecular_function;;molecular_function;;molecular_function;;	BP:biotin biosynthetic process;;CC:integral component of membrane;;CC:mitochondrion;;CC:mitochondrial matrix;;MF:adenosylmethionine-8-amino-7-oxononanoate transaminase activity;;MF:transaminase activity;;MF:dethiobiotin synthase activity;;MF:protein homodimerization activity;;	------	------	------	------
gene_Zm00001d029132		-	GO:0051603;;GO:0000398;;GO:0006508;;GO:0005839;;GO:0000502;;GO:0005681;;GO:0004807;;GO:0008234;;GO:0017070	biological_process;;biological_process;;biological_process;;cellular_component;;cellular_component;;cellular_component;;molecular_function;;molecular_function;;molecular_function;;	BP:proteolysis involved in cellular protein catabolic process;;BP:mRNA splicing, via spliceosome;;BP:proteolysis;;CC:proteasome core complex;;CC:proteasome complex;;CC:spliceosomal complex;;MF:triose-phosphate isomerase activity;;MF:cysteine-type peptidase activity;;MF:U6 snRNA binding;;	------	------	------	------
gene_Zm00001d031760		-	GO:0072583;;GO:0048268;;GO:0006900;;GO:0005794;;GO:0005905;;GO:0030136;;GO:0000149;;GO:0032050;;GO:0005545;;GO:0005546;;GO:0030276	biological_process;;biological_process;;biological_process;;cellular_component;;cellular_component;;cellular_component;;molecular_function;;molecular_function;;molecular_function;;molecular_function;;molecular_function;;	BP:clathrin-dependent endocytosis;;BP:clathrin coat assembly;;BP:membrane budding;;CC:Golgi apparatus;;CC:clathrin-coated pit;;CC:clathrin-coated vesicle;;MF:SNARE binding;;MF:clathrin heavy chain binding;;MF:1-phosphatidylinositol binding;;MF:phosphatidylinositol-4,5-bisphosphate binding;;MF:clathrin binding;;	------	------	------	------
gene_Zm00001d005739		-	GO:0000398;;GO:0005737;;GO:0016607;;GO:0003723	biological_process;;cellular_component;;cellular_component;;molecular_function;;	BP:mRNA splicing, via spliceosome;;CC:cytoplasm;;CC:nuclear speck;;MF:RNA binding;;	K12900	SRSF10, FUSIP1	map03040	Spliceosome
gene_Zm00001d010858	cullin1	-	GO:0016567;;GO:0006511;;GO:0031461;;GO:0031625	biological_process;;biological_process;;cellular_component;;molecular_function;;	BP:protein ubiquitination;;BP:ubiquitin-dependent protein catabolic process;;CC:cullin-RING ubiquitin ligase complex;;MF:ubiquitin protein ligase binding;;	K03347	CUL1, CDC53	map04120;;map04141	Ubiquitin mediated proteolysis;;Protein processing in endoplasmic reticulum
gene_Zm00001d053939		-	GO:0005634;;GO:0016021;;GO:0008289	cellular_component;;cellular_component;;molecular_function;;	CC:nucleus;;CC:integral component of membrane;;MF:lipid binding;;	------	------	------	------
gene_Zm00001d037892		-	GO:0006952	biological_process;;	BP:defense response;;	------	------	------	------
gene_Zm00001d005029	GRAS-transcription factor 37	-	GO:0009956;;GO:0051457;;GO:0090610;;GO:0006355;;GO:0048366;;GO:0008356;;GO:0009630;;GO:0005634;;GO:0043565;;GO:0003700	biological_process;;biological_process;;biological_process;;biological_process;;biological_process;;biological_process;;biological_process;;cellular_component;;molecular_function;;molecular_function;;	BP:radial pattern formation;;BP:maintenance of protein location in nucleus;;BP:bundle sheath cell fate specification;;BP:regulation of transcription, DNA-templated;;BP:leaf development;;BP:asymmetric cell division;;BP:gravitropism;;CC:nucleus;;MF:sequence-specific DNA binding;;MF:transcription factor activity, sequence-specific DNA binding;;	------	------	------	------
gene_Zm00001d038769		-	------	------	------	------	------	------	------
gene_Zm00001d033553	C3H-transcription factor 351	-	GO:0046872;;GO:0003729;;GO:0003677	molecular_function;;molecular_function;;molecular_function;;	MF:metal ion binding;;MF:mRNA binding;;MF:DNA binding;;	------	------	------	------
gene_Zm00001d051199		-	GO:0017018;;GO:0046872;;GO:0004722	molecular_function;;molecular_function;;molecular_function;;	MF:myosin phosphatase activity;;MF:metal ion binding;;MF:protein serine/threonine phosphatase activity;;	K17508	PTC7, PPTC7	------	------
gene_Zm00001d033351		-	GO:0006355;;GO:0003677	biological_process;;molecular_function;;	BP:regulation of transcription, DNA-templated;;MF:DNA binding;;	------	------	------	------
gene_ENSRNA049476298	U54	-	------	------	------	------	------	------	------
gene_Zm00001d017468		-	GO:0016579;;GO:0070646;;GO:0008233;;GO:0101005	biological_process;;biological_process;;molecular_function;;molecular_function;;	BP:protein deubiquitination;;BP:protein modification by small protein removal;;MF:peptidase activity;;MF:ubiquitinyl hydrolase activity;;	K22763	DESI2, PPPDE1	------	------
gene_Zm00001d053139		-	GO:0009904;;GO:0009903;;GO:0005829	biological_process;;biological_process;;cellular_component;;	BP:chloroplast accumulation movement;;BP:chloroplast avoidance movement;;CC:cytosol;;	------	------	------	------
gene_Zm00001d024220		-	GO:0006357;;GO:0005634;;GO:0046983;;GO:0000978;;GO:0000981	biological_process;;cellular_component;;molecular_function;;molecular_function;;molecular_function;;	BP:regulation of transcription from RNA polymerase II promoter;;CC:nucleus;;MF:protein dimerization activity;;MF:RNA polymerase II core promoter proximal region sequence-specific DNA binding;;MF:RNA polymerase II transcription factor activity, sequence-specific DNA binding;;	------	------	------	------
gene_Zm00001d030295		-	GO:0036065;;GO:0006486;;GO:0016021;;GO:0016020;;GO:0032580;;GO:0018392;;GO:0008417;;GO:0046920	biological_process;;biological_process;;cellular_component;;cellular_component;;cellular_component;;molecular_function;;molecular_function;;molecular_function;;	BP:fucosylation;;BP:protein glycosylation;;CC:integral component of membrane;;CC:membrane;;CC:Golgi cisterna membrane;;MF:glycoprotein 3-alpha-L-fucosyltransferase activity;;MF:fucosyltransferase activity;;MF:alpha;;	K00753	E2.4.1.214	map00513	Various types of N-glycan biosynthesis
gene_Zm00001d024968		-	GO:0006457;;GO:0042026;;GO:0009408;;GO:0005737;;GO:0005783;;GO:0005829;;GO:0030544;;GO:0051087;;GO:0051082;;GO:0046872;;GO:0005524	biological_process;;biological_process;;biological_process;;cellular_component;;cellular_component;;cellular_component;;molecular_function;;molecular_function;;molecular_function;;molecular_function;;molecular_function;;	BP:protein folding;;BP:protein refolding;;BP:response to heat;;CC:cytoplasm;;CC:endoplasmic reticulum;;CC:cytosol;;MF:Hsp70 protein binding;;MF:chaperone binding;;MF:unfolded protein binding;;MF:metal ion binding;;MF:ATP binding;;	K09503	DNAJA2	map04141	Protein processing in endoplasmic reticulum
gene_Zm00001d023326		-	GO:0006952;;GO:0051707;;GO:0043531	biological_process;;biological_process;;molecular_function;;	BP:defense response;;BP:response to other organism;;MF:ADP binding;;	------	------	------	------
gene_Zm00001d024325		-	GO:0006470;;GO:0017018;;GO:0004722	biological_process;;molecular_function;;molecular_function;;	BP:protein dephosphorylation;;MF:myosin phosphatase activity;;MF:protein serine/threonine phosphatase activity;;	K17506	PPM1L, PP2CE	------	------
gene_Zm00001d012850		-	GO:0016021;;GO:0016740	cellular_component;;molecular_function;;	CC:integral component of membrane;;MF:transferase activity;;	------	------	------	------
gene_Zm00001d023827		-	GO:0016021;;GO:0016020	cellular_component;;cellular_component;;	CC:integral component of membrane;;CC:membrane;;	------	------	------	------
gene_Zm00001d003135		-	GO:0006281;;GO:0015711;;GO:0071705;;GO:0015748;;GO:0055085;;GO:0005856;;GO:0016021;;GO:0004017;;GO:0005524	biological_process;;biological_process;;biological_process;;biological_process;;biological_process;;cellular_component;;cellular_component;;molecular_function;;molecular_function;;	BP:DNA repair;;BP:organic anion transport;;BP:nitrogen compound transport;;BP:organophosphate ester transport;;BP:transmembrane transport;;CC:cytoskeleton;;CC:integral component of membrane;;MF:adenylate kinase activity;;MF:ATP binding;;	K15108	SLC25A19, DNC, TPC1	------	------
gene_Zm00001d009055		-	GO:0006468;;GO:0007165;;GO:0005737;;GO:0004674;;GO:0005524	biological_process;;biological_process;;cellular_component;;molecular_function;;molecular_function;;	BP:protein phosphorylation;;BP:signal transduction;;CC:cytoplasm;;MF:protein serine/threonine kinase activity;;MF:ATP binding;;	K00924	E2.7.1.-	------	------
gene_Zm00001d050483		-	GO:0006004;;GO:0016740	biological_process;;molecular_function;;	BP:fucose metabolic process;;MF:transferase activity;;	------	------	------	------
gene_Zm00001d053334		-	GO:0008643;;GO:0015749;;GO:0016021;;GO:0016020;;GO:0015293;;GO:0015149	biological_process;;biological_process;;cellular_component;;cellular_component;;molecular_function;;molecular_function;;	BP:carbohydrate transport;;BP:monosaccharide transport;;CC:integral component of membrane;;CC:membrane;;MF:symporter activity;;MF:hexose transmembrane transporter activity;;	------	------	------	------
gene_Zm00001d053191		-	GO:0010150;;GO:1900055;;GO:0006508;;GO:0071586;;GO:0009535;;GO:0030176;;GO:0004222;;GO:0008270;;GO:0046872	biological_process;;biological_process;;biological_process;;biological_process;;cellular_component;;cellular_component;;molecular_function;;molecular_function;;molecular_function;;	BP:leaf senescence;;BP:regulation of leaf senescence;;BP:proteolysis;;BP:CAAX-box protein processing;;CC:chloroplast thylakoid membrane;;CC:integral component of endoplasmic reticulum membrane;;MF:metalloendopeptidase activity;;MF:zinc ion binding;;MF:metal ion binding;;	------	------	------	------
gene_Zm00001d052618		-	GO:0009733;;GO:0009612;;GO:0009926;;GO:0005783;;GO:0016021;;GO:0016787	biological_process;;biological_process;;biological_process;;cellular_component;;cellular_component;;molecular_function;;	BP:response to auxin;;BP:response to mechanical stimulus;;BP:auxin polar transport;;CC:endoplasmic reticulum;;CC:integral component of membrane;;MF:hydrolase activity;;	------	------	------	------
gene_Zm00001d050313		-	GO:0006310;;GO:0000723;;GO:0006281;;GO:0035091;;GO:0016787;;GO:0043130;;GO:0016887;;GO:0003677;;GO:0003678;;GO:0005524	biological_process;;biological_process;;biological_process;;molecular_function;;molecular_function;;molecular_function;;molecular_function;;molecular_function;;molecular_function;;molecular_function;;	BP:DNA recombination;;BP:telomere maintenance;;BP:DNA repair;;MF:phosphatidylinositol binding;;MF:hydrolase activity;;MF:ubiquitin binding;;MF:ATPase activity;;MF:DNA binding;;MF:DNA helicase activity;;MF:ATP binding;;	------	------	------	------
gene_Zm00001d047506		-	GO:0010150;;GO:0015969;;GO:0016310;;GO:0009611;;GO:0015979;;GO:0009507;;GO:0008728;;GO:0016301;;GO:0008893;;GO:0005525	biological_process;;biological_process;;biological_process;;biological_process;;biological_process;;cellular_component;;molecular_function;;molecular_function;;molecular_function;;molecular_function;;	BP:leaf senescence;;BP:guanosine tetraphosphate metabolic process;;BP:phosphorylation;;BP:response to wounding;;BP:photosynthesis;;CC:chloroplast;;MF:GTP diphosphokinase activity;;MF:kinase activity;;MF:guanosine-3',5'-bi;;MF:GTP binding;;	K00951	relA	map00230	Purine metabolism
gene_Zm00001d053207		-	GO:0009451;;GO:0003723;;GO:0008270	biological_process;;molecular_function;;molecular_function;;	BP:RNA modification;;MF:RNA binding;;MF:zinc ion binding;;	------	------	------	------
gene_Zm00001d033776		-	GO:0007033;;GO:0016192;;GO:0006886;;GO:0006914;;GO:0034058;;GO:0005737;;GO:0030897;;GO:0016020;;GO:0009705;;GO:0043231	biological_process;;biological_process;;biological_process;;biological_process;;biological_process;;cellular_component;;cellular_component;;cellular_component;;cellular_component;;cellular_component;;	BP:vacuole organization;;BP:vesicle-mediated transport;;BP:intracellular protein transport;;BP:autophagy;;BP:endosomal vesicle fusion;;CC:cytoplasm;;CC:HOPS complex;;CC:membrane;;CC:plant-type vacuole membrane;;CC:intracellular membrane-bounded organelle;;	K20183	VPS39, VAM6	------	------
gene_Zm00001d036765		-	GO:0044238;;GO:0042335;;GO:0044260;;GO:0010143;;GO:0008299;;GO:0009414;;GO:0030433;;GO:0010025;;GO:1900486;;GO:0010345;;GO:0016021;;GO:0030176;;GO:0008270;;GO:0016874	biological_process;;biological_process;;biological_process;;biological_process;;biological_process;;biological_process;;biological_process;;biological_process;;biological_process;;biological_process;;cellular_component;;cellular_component;;molecular_function;;molecular_function;;	BP:primary metabolic process;;BP:cuticle development;;BP:cellular macromolecule metabolic process;;BP:cutin biosynthetic process;;BP:isoprenoid biosynthetic process;;BP:response to water deprivation;;BP:ER-associated ubiquitin-dependent protein catabolic process;;BP:wax biosynthetic process;;BP:positive regulation of isopentenyl diphosphate biosynthetic process, mevalonate pathway;;BP:suberin bio…	K10661	MARCH6, DOA10	map04141	Protein processing in endoplasmic reticulum
gene_Zm00001d047575		-	------	------	------	------	------	------	------
gene_Zm00001d007426		-	GO:0016021;;GO:0005886;;GO:0000293;;GO:0050664;;GO:0016174;;GO:0005509;;GO:0004601	cellular_component;;cellular_component;;molecular_function;;molecular_function;;molecular_function;;molecular_function;;molecular_function;;	CC:integral component of membrane;;CC:plasma membrane;;MF:ferric-chelate reductase activity;;MF:oxidoreductase activity, acting on NA;;MF:NA;;MF:calcium ion binding;;MF:peroxidase activity;;	K13447	RBOH	map04016;;map04626	MAPK signaling pathway - plant;;Plant-pathogen interaction
gene_Zm00001d038273		-	GO:2000022;;GO:0031146;;GO:0019005	biological_process;;biological_process;;cellular_component;;	BP:regulation of jasmonic acid mediated signaling pathway;;BP:SCF-dependent proteasomal ubiquitin-dependent protein catabolic process;;CC:SCF ubiquitin ligase complex;;	K13463	COI-1	map04075	Plant hormone signal transduction
gene_Zm00001d033526		-	GO:0033045;;GO:2000042;;GO:0009555;;GO:0006281;;GO:0043007;;GO:0016607;;GO:0005829	biological_process;;biological_process;;biological_process;;biological_process;;biological_process;;cellular_component;;cellular_component;;	BP:regulation of sister chromatid segregation;;BP:negative regulation of double-strand break repair via homologous recombination;;BP:pollen development;;BP:DNA repair;;BP:maintenance of rDNA;;CC:nuclear speck;;CC:cytosol;;	K15365	RMI2	------	------
gene_Zm00001d017275		-	GO:0009800;;GO:0006559;;GO:0005737;;GO:0016841;;GO:0045548	biological_process;;biological_process;;cellular_component;;molecular_function;;molecular_function;;	BP:cinnamic acid biosynthetic process;;BP:L-phenylalanine catabolic process;;CC:cytoplasm;;MF:ammonia-lyase activity;;MF:phenylalanine ammonia-lyase activity;;	K10775	PAL	map00940;;map00360	Phenylpropanoid biosynthesis;;Phenylalanine metabolism
gene_Zm00001d019241		-	GO:0016021	cellular_component;;	CC:integral component of membrane;;	------	------	------	------
gene_Zm00001d024794		-	GO:0006096;;GO:0016021;;GO:0004634	biological_process;;cellular_component;;molecular_function;;	BP:glycolytic process;;CC:integral component of membrane;;MF:phosphopyruvate hydratase activity;;	------	------	------	------
gene_Zm00001d026654		-	GO:0008380;;GO:0048366;;GO:0009880;;GO:0003723;;GO:0003729	biological_process;;biological_process;;biological_process;;molecular_function;;molecular_function;;	BP:RNA splicing;;BP:leaf development;;BP:embryonic pattern specification;;MF:RNA binding;;MF:mRNA binding;;	------	------	------	------
gene_Zm00001d043454		-	GO:0016021	cellular_component;;	CC:integral component of membrane;;	------	------	------	------
gene_Zm00001d036637		-	GO:0007142	biological_process;;	BP:male meiosis II;;	------	------	------	------
gene_Zm00001d029528		-	GO:0008483;;GO:0046983	molecular_function;;molecular_function;;	MF:transaminase activity;;MF:protein dimerization activity;;	------	------	------	------
gene_Zm00001d037263		-	GO:0016021	cellular_component;;	CC:integral component of membrane;;	------	------	------	------
gene_Zm00001d013487		-	GO:0016021	cellular_component;;	CC:integral component of membrane;;	------	------	------	------
gene_Zm00001d005917		-	GO:0017018	molecular_function;;	MF:myosin phosphatase activity;;	------	------	------	------
gene_Zm00001d047362		-	GO:0016021	cellular_component;;	CC:integral component of membrane;;	------	------	------	------
gene_Zm00001d032242		-	GO:0006406;;GO:0005634;;GO:0003723;;GO:0003729	biological_process;;cellular_component;;molecular_function;;molecular_function;;	BP:mRNA export from nucleus;;CC:nucleus;;MF:RNA binding;;MF:mRNA binding;;	K12881	THOC4, ALY	map03013;;map03015;;map03040	Nucleocytoplasmic transport;;mRNA surveillance pathway;;Spliceosome
gene_Zm00001d045138		-	GO:0016020;;GO:0016798;;GO:0004566	cellular_component;;molecular_function;;molecular_function;;	CC:membrane;;MF:hydrolase activity, acting on glycosyl bonds;;MF:beta-glucuronidase activity;;	K07964	HPSE	map00531	Glycosaminoglycan degradation
gene_Zm00001d039524		-	GO:0005634;;GO:0016787;;GO:0046872	cellular_component;;molecular_function;;molecular_function;;	CC:nucleus;;MF:hydrolase activity;;MF:metal ion binding;;	------	------	------	------
gene_Zm00001d009919		-	GO:0010960;;GO:0016021	biological_process;;cellular_component;;	BP:magnesium ion homeostasis;;CC:integral component of membrane;;	K16302	CNNM	------	------
gene_Zm00001d000789		-	------	------	------	------	------	------	------
gene_Zm00001d044366		-	GO:0042545;;GO:0009865;;GO:0045490;;GO:0016021;;GO:0046910;;GO:0030599;;GO:0003723;;GO:0045330	biological_process;;biological_process;;biological_process;;cellular_component;;molecular_function;;molecular_function;;molecular_function;;molecular_function;;	BP:cell wall modification;;BP:pollen tube adhesion;;BP:pectin catabolic process;;CC:integral component of membrane;;MF:pectinesterase inhibitor activity;;MF:pectinesterase activity;;MF:RNA binding;;MF:aspartyl esterase activity;;	------	------	------	------
gene_Zm00001d034452		-	GO:0000162;;GO:0005829;;GO:0016021;;GO:0009507;;GO:0004834	biological_process;;cellular_component;;cellular_component;;cellular_component;;molecular_function;;	BP:tryptophan biosynthetic process;;CC:cytosol;;CC:integral component of membrane;;CC:chloroplast;;MF:tryptophan synthase activity;;	K01695	trpA	map00400;;map00260	Phenylalanine, tyrosine and tryptophan biosynthesis;;Glycine, serine and threonine metabolism
gene_Zm00001d037730		-	------	------	------	------	------	------	------
gene_Zm00001d023774		-	GO:0008202;;GO:0016021;;GO:0005783;;GO:0005789;;GO:0030674	biological_process;;cellular_component;;cellular_component;;cellular_component;;molecular_function;;	BP:steroid metabolic process;;CC:integral component of membrane;;CC:endoplasmic reticulum;;CC:endoplasmic reticulum membrane;;MF:protein binding, bridging;;	------	------	------	------
gene_Zm00001d050250		-	GO:0006355;;GO:0009640;;GO:0005634;;GO:0003700;;GO:0008270	biological_process;;biological_process;;cellular_component;;molecular_function;;molecular_function;;	BP:regulation of transcription, DNA-templated;;BP:photomorphogenesis;;CC:nucleus;;MF:transcription factor activity, sequence-specific DNA binding;;MF:zinc ion binding;;	------	------	------	------
gene_Zm00001d018260	growth-regulating factor9	-	GO:0032502;;GO:0006355;;GO:0006351;;GO:0005634;;GO:0005524	biological_process;;biological_process;;biological_process;;cellular_component;;molecular_function;;	BP:developmental process;;BP:regulation of transcription, DNA-templated;;BP:transcription, DNA-templated;;CC:nucleus;;MF:ATP binding;;	------	------	------	------
gene_Zm00001d028863	PHD-transcription factor 6	-	GO:0016021;;GO:0046872	cellular_component;;molecular_function;;	CC:integral component of membrane;;MF:metal ion binding;;	K10728	TOPBP1	map03440	Homologous recombination
gene_Zm00001d042569		-	GO:0006614;;GO:0005786;;GO:0005783;;GO:0008312	biological_process;;cellular_component;;cellular_component;;molecular_function;;	BP:SRP-dependent cotranslational protein targeting to membrane;;CC:signal recognition particle, endoplasmic reticulum targeting;;CC:endoplasmic reticulum;;MF:7S RNA binding;;	K03108	SRP72	map03060	Protein export
gene_Zm00001d013725	gibberellin 20-oxidase4	-	GO:0046872;;GO:0016491	molecular_function;;molecular_function;;	MF:metal ion binding;;MF:oxidoreductase activity;;	------	------	------	------
gene_ENSRNA049449017	tRNA-Arg	-	GO:0016021	cellular_component;;	CC:integral component of membrane;;	------	------	------	------
gene_Zm00001d011914		-	GO:0000422;;GO:0044804;;GO:0000045;;GO:0005829;;GO:0000153;;GO:0019787;;GO:0019776	biological_process;;biological_process;;biological_process;;cellular_component;;cellular_component;;molecular_function;;molecular_function;;	BP:mitophagy;;BP:nucleophagy;;BP:autophagosome assembly;;CC:cytosol;;CC:cytoplasmic ubiquitin ligase complex;;MF:ubiquitin-like protein transferase activity;;MF:Atg8 ligase activity;;	K08343	ATG3	map04136	Autophagy - other
gene_Zm00001d033239		-	------	------	------	------	------	------	------
gene_Zm00001d012916	SBP-transcription factor 6	-	GO:0016021;;GO:0005634;;GO:0046872;;GO:0003677	cellular_component;;cellular_component;;molecular_function;;molecular_function;;	CC:integral component of membrane;;CC:nucleus;;MF:metal ion binding;;MF:DNA binding;;	------	------	------	------
gene_Zm00001d052334		-	------	------	------	------	------	------	------
gene_Zm00001d033187		-	GO:0006071;;GO:0006629;;GO:0008081;;GO:0008889	biological_process;;biological_process;;molecular_function;;molecular_function;;	BP:glycerol metabolic process;;BP:lipid metabolic process;;MF:phosphoric diester hydrolase activity;;MF:glycerophosphodiester phosphodiesterase activity;;	K01126	E3.1.4.46, glpQ, ugpQ	map00564	Glycerophospholipid metabolism
gene_Zm00001d022891		-	------	------	------	------	------	------	------
gene_Zm00001d011079		-	GO:0009611;;GO:0004867	biological_process;;molecular_function;;	BP:response to wounding;;MF:serine-type endopeptidase inhibitor activity;;	------	------	------	------
gene_Zm00001d014216		-	GO:0016192;;GO:0006886;;GO:0005794;;GO:0016021;;GO:0050660;;GO:0003924;;GO:0016491;;GO:0005525	biological_process;;biological_process;;cellular_component;;cellular_component;;molecular_function;;molecular_function;;molecular_function;;molecular_function;;	BP:vesicle-mediated transport;;BP:intracellular protein transport;;CC:Golgi apparatus;;CC:integral component of membrane;;MF:flavin adenine dinucleotide binding;;MF:GTPase activity;;MF:oxidoreductase activity;;MF:GTP binding;;	------	------	------	------
gene_Zm00001d016749		-	GO:0015031;;GO:0005774;;GO:0005886;;GO:0003924;;GO:0019003;;GO:0005525	biological_process;;cellular_component;;cellular_component;;molecular_function;;molecular_function;;molecular_function;;	BP:protein transport;;CC:vacuolar membrane;;CC:plasma membrane;;MF:GTPase activity;;MF:GDP binding;;MF:GTP binding;;	K07897	RAB7A	map04145;;map04144	Phagosome;;Endocytosis
gene_Zm00001d003090		-	GO:0006090;;GO:0006108;;GO:0009507;;GO:0004473;;GO:0051287;;GO:0004471;;GO:0004470;;GO:0046872	biological_process;;biological_process;;cellular_component;;molecular_function;;molecular_function;;molecular_function;;molecular_function;;molecular_function;;	BP:pyruvate metabolic process;;BP:malate metabolic process;;CC:chloroplast;;MF:malate dehydrogenas;;MF:NAD binding;;MF:malate dehydrogenas;;MF:malic enzyme activity;;MF:metal ion binding;;	------	------	------	------
gene_ENSRNA049997008	zma-MIR395b	-	------	------	------	------	------	------	------
gene_Zm00001d042273		-	------	------	------	------	------	------	------
gene_Zm00001d000928		-	------	------	------	------	------	------	------
gene_Zm00001d041280		-	GO:0006511;;GO:0016579;;GO:0004843	biological_process;;biological_process;;molecular_function;;	BP:ubiquitin-dependent protein catabolic process;;BP:protein deubiquitination;;MF:thiol-dependent ubiquitin-specific protease activity;;	------	------	------	------
gene_Zm00001d022954		-	------	------	------	------	------	------	------
gene_Zm00001d052693		-	GO:0006508;;GO:0008234	biological_process;;molecular_function;;	BP:proteolysis;;MF:cysteine-type peptidase activity;;	------	------	------	------
gene_Zm00001d000325		-	GO:0002949;;GO:0005737;;GO:0000408;;GO:0016740	biological_process;;cellular_component;;cellular_component;;molecular_function;;	BP:tRNA threonylcarbamoyladenosine modification;;CC:cytoplasm;;CC:EKC/KEOPS complex;;MF:transferase activity;;	------	------	------	------
gene_Zm00001d015912	sugars will eventually be exported transporter4c	-	GO:0008643;;GO:0016021;;GO:0005886;;GO:0008515;;GO:0051119	biological_process;;cellular_component;;cellular_component;;molecular_function;;molecular_function;;	BP:carbohydrate transport;;CC:integral component of membrane;;CC:plasma membrane;;MF:sucrose transmembrane transporter activity;;MF:sugar transmembrane transporter activity;;	K15382	SLC50A, SWEET	------	------
gene_Zm00001d021448		-	GO:0006004;;GO:0016021;;GO:0016740	biological_process;;cellular_component;;molecular_function;;	BP:fucose metabolic process;;CC:integral component of membrane;;MF:transferase activity;;	------	------	------	------
gene_Zm00001d032075		-	GO:0015031;;GO:0006887;;GO:0000145;;GO:0005546	biological_process;;biological_process;;cellular_component;;molecular_function;;	BP:protein transport;;BP:exocytosis;;CC:exocyst;;MF:phosphatidylinositol-4,5-bisphosphate binding;;	K07195	EXOC7, EXO70	------	------
gene_Zm00001d018149	cyclin-dependent kinase inhibitor5	-	GO:0016310;;GO:0005634;;GO:0004861;;GO:0016301	biological_process;;cellular_component;;molecular_function;;molecular_function;;	BP:phosphorylation;;CC:nucleus;;MF:cyclin-dependent protein serine/threonine kinase inhibitor activity;;MF:kinase activity;;	------	------	------	------
gene_Zm00001d018425		-	GO:0000781;;GO:0005634;;GO:0003677	cellular_component;;cellular_component;;molecular_function;;	CC:chromosome, telomeric region;;CC:nucleus;;MF:DNA binding;;	------	------	------	------
gene_Zm00001d014319		-	GO:0016021	cellular_component;;	CC:integral component of membrane;;	------	------	------	------
gene_Zm00001d012861		-	GO:0051205;;GO:0072598;;GO:0010027;;GO:0009535;;GO:0016021;;GO:0032977	biological_process;;biological_process;;biological_process;;cellular_component;;cellular_component;;molecular_function;;	BP:protein insertion into membrane;;BP:protein localization to chloroplast;;BP:thylakoid membrane organization;;CC:chloroplast thylakoid membrane;;CC:integral component of membrane;;MF:membrane insertase activity;;	K03217	yidC, spoIIIJ, OXA1, ccfA	map03060	Protein export
gene_Zm00001d047064		-	GO:0042744;;GO:0006979;;GO:0009505;;GO:0005576;;GO:0020037;;GO:0140825;;GO:0004601;;GO:0046872	biological_process;;biological_process;;cellular_component;;cellular_component;;molecular_function;;deleted;;molecular_function;;molecular_function;;	BP:hydrogen peroxide catabolic process;;BP:response to oxidative stress;;CC:plant-type cell wall;;CC:extracellular region;;MF:heme binding;;MF:old GO;;MF:peroxidase activity;;MF:metal ion binding;;	K00430	E1.11.1.7	map00940	Phenylpropanoid biosynthesis
gene_Zm00001d007243		-	GO:0016192;;GO:0030139;;GO:0005829;;GO:0031267;;GO:0005085	biological_process;;cellular_component;;cellular_component;;molecular_function;;molecular_function;;	BP:vesicle-mediated transport;;CC:endocytic vesicle;;CC:cytosol;;MF:small GTPase binding;;MF:guanyl-nucleotide exchange factor activity;;	K20131	RABGEF1	------	------
gene_Zm00001d015215		-	------	------	------	------	------	------	------
gene_Zm00001d038785		-	GO:0046983	molecular_function;;	MF:protein dimerization activity;;	------	------	------	------
gene_Zm00001d023023		-	------	------	------	------	------	------	------
gene_Zm00001d017964		-	GO:0009751;;GO:0009615;;GO:0030422;;GO:0010025;;GO:0060148;;GO:0031047;;GO:0031380;;GO:0003968;;GO:0003723	biological_process;;biological_process;;biological_process;;biological_process;;biological_process;;biological_process;;cellular_component;;molecular_function;;molecular_function;;	BP:response to salicylic acid;;BP:response to virus;;BP:production of siRNA involved in RNA interference;;BP:wax biosynthetic process;;BP:positive regulation of posttranscriptional gene silencing;;BP:gene silencing by RNA;;CC:nuclear RNA-directed RNA polymerase complex;;MF:RNA-directed RNA polymerase activity;;MF:RNA binding;;	K11699	RDR, RDRP	------	------
gene_Zm00001d053991		-	GO:0005975;;GO:0016310;;GO:0006355;;GO:0016773;;GO:0016301;;GO:0003677	biological_process;;biological_process;;biological_process;;molecular_function;;molecular_function;;molecular_function;;	BP:carbohydrate metabolic process;;BP:phosphorylation;;BP:regulation of transcription, DNA-templated;;MF:phosphotransferase activity, alcohol group as acceptor;;MF:kinase activity;;MF:DNA binding;;	------	------	------	------
gene_Zm00001d020181		-	------	------	------	------	------	------	------
gene_Zm00001d000629		-	------	------	------	------	------	------	------
gene_Zm00001d011026		-	GO:0048024;;GO:0005681	biological_process;;cellular_component;;	BP:regulation of mRNA splicing, via spliceosome;;CC:spliceosomal complex;;	------	------	------	------
gene_Zm00001d043025	WRKY-transcription factor 43	-	GO:0009737;;GO:0050896;;GO:0045893;;GO:0009938;;GO:0009788;;GO:0009739;;GO:0005634;;GO:0043565;;GO:0003700	biological_process;;biological_process;;biological_process;;biological_process;;biological_process;;biological_process;;cellular_component;;molecular_function;;molecular_function;;	BP:response to abscisic acid;;BP:response to stimulus;;BP:positive regulation of transcription, DNA-templated;;BP:negative regulation of gibberellic acid mediated signaling pathway;;BP:negative regulation of abscisic acid-activated signaling pathway;;BP:response to gibberellin;;CC:nucleus;;MF:sequence-specific DNA binding;;MF:transcription factor activity, sequence-specific DNA binding;;	K13424	WRKY33	map04016;;map04626	MAPK signaling pathway - plant;;Plant-pathogen interaction
gene_Zm00001d037204		-	GO:0016021;;GO:0005615	cellular_component;;cellular_component;;	CC:integral component of membrane;;CC:extracellular space;;	------	------	------	------
gene_Zm00001d012643		-	GO:0005975;;GO:1904382;;GO:1904380;;GO:0016020;;GO:0044322;;GO:0005783;;GO:0004571;;GO:0005509;;GO:0004559	biological_process;;biological_process;;biological_process;;cellular_component;;cellular_component;;cellular_component;;molecular_function;;molecular_function;;molecular_function;;	BP:carbohydrate metabolic process;;BP:mannose trimming involved in glycoprotein ERAD pathway;;BP:endoplasmic reticulum mannose trimming;;CC:membrane;;CC:endoplasmic reticulum quality control compartment;;CC:endoplasmic reticulum;;MF:mannosyl-oligosaccharide 1,2-alpha-mannosidase activity;;MF:calcium ion binding;;MF:alpha-mannosidase activity;;	K10085	EDEM2	map04141	Protein processing in endoplasmic reticulum
gene_Zm00001d020996		-	GO:0044772;;GO:0007049;;GO:0000079;;GO:0051301;;GO:0005737;;GO:0000307;;GO:0005634;;GO:0016538	biological_process;;biological_process;;biological_process;;biological_process;;cellular_component;;cellular_component;;cellular_component;;molecular_function;;	BP:mitotic cell cycle phase transition;;BP:cell cycle;;BP:regulation of cyclin-dependent protein serine/threonine kinase activity;;BP:cell division;;CC:cytoplasm;;CC:cyclin-dependent protein kinase holoenzyme complex;;CC:nucleus;;MF:cyclin-dependent protein serine/threonine kinase regulator activity;;	K21777	CCNB	------	------
gene_Zm00001d033273		-	GO:0016021;;GO:0022857;;GO:0015293	cellular_component;;molecular_function;;molecular_function;;	CC:integral component of membrane;;MF:transmembrane transporter activity;;MF:symporter activity;;	------	------	------	------
gene_Zm00001d040488		-	GO:0006310;;GO:0000723;;GO:0051321;;GO:0000724;;GO:0006281;;GO:0006289;;GO:0006508;;GO:0006268;;GO:0007004;;GO:0005662;;GO:0043047;;GO:0008234;;GO:0016887;;GO:0003678;;GO:0016491;;GO:0005507;;GO:0003684;;GO:0005524	biological_process;;biological_process;;biological_process;;biological_process;;biological_process;;biological_process;;biological_process;;biological_process;;biological_process;;cellular_component;;molecular_function;;molecular_function;;molecular_function;;molecular_function;;molecular_function;;molecular_function;;molecular_function;;molecular_function;;	BP:DNA recombination;;BP:telomere maintenance;;BP:meiotic cell cycle;;BP:double-strand break repair via homologous recombination;;BP:DNA repair;;BP:nucleotide-excision repair;;BP:proteolysis;;BP:DNA unwinding involved in DNA replication;;BP:telomere maintenance via telomerase;;CC:DNA replication factor A complex;;MF:single-stranded telomeric DNA binding;;MF:cysteine-type peptidase activity;;MF:AT…	------	------	------	------
gene_Zm00001d045498		-	------	------	------	------	------	------	------
gene_Zm00001d004743		-	GO:0016874;;GO:0046872;;GO:0004842	molecular_function;;molecular_function;;molecular_function;;	MF:ligase activity;;MF:metal ion binding;;MF:ubiquitin-protein transferase activity;;	K19042	BOI	------	------
gene_Zm00001d027453	OVATE-transcription factor 1	-	GO:0045892;;GO:0005634	biological_process;;cellular_component;;	BP:negative regulation of transcription, DNA-templated;;CC:nucleus;;	------	------	------	------
gene_Zm00001d021361		-	GO:0045040;;GO:0001401;;GO:0009527;;GO:0016021;;GO:0019867	biological_process;;cellular_component;;cellular_component;;cellular_component;;cellular_component;;	BP:protein import into mitochondrial outer membrane;;CC:mitochondrial sorting and assembly machinery complex;;CC:plastid outer membrane;;CC:integral component of membrane;;CC:outer membrane;;	K07277	SAM50, TOB55, bamA	------	------
gene_Zm00001d019214	MADS-transcription factor 75	-	GO:0006357;;GO:0045944;;GO:0016021;;GO:0005634;;GO:0000977;;GO:0003677;;GO:0046983;;GO:0000978;;GO:0000981	biological_process;;biological_process;;cellular_component;;cellular_component;;molecular_function;;molecular_function;;molecular_function;;molecular_function;;molecular_function;;	BP:regulation of transcription from RNA polymerase II promoter;;BP:positive regulation of transcription from RNA polymerase II promoter;;CC:integral component of membrane;;CC:nucleus;;MF:RNA polymerase II regulatory region sequence-specific DNA binding;;MF:DNA binding;;MF:protein dimerization activity;;MF:RNA polymerase II core promoter proximal region sequence-specific DNA binding;;MF:RNA polyme…	------	------	------	------
gene_Zm00001d010268		-	GO:0005975;;GO:0007018;;GO:0006412;;GO:0005840;;GO:0005874;;GO:1990904;;GO:0008017;;GO:0003735;;GO:0005524;;GO:0004620;;GO:0046872;;GO:0009045;;GO:0003777;;GO:0047372	biological_process;;biological_process;;biological_process;;cellular_component;;cellular_component;;cellular_component;;molecular_function;;molecular_function;;molecular_function;;molecular_function;;molecular_function;;molecular_function;;molecular_function;;molecular_function;;	BP:carbohydrate metabolic process;;BP:microtubule-based movement;;BP:translation;;CC:ribosome;;CC:microtubule;;CC:ribonucleoprotein complex;;MF:microtubule binding;;MF:structural constituent of ribosome;;MF:ATP binding;;MF:phospholipase activity;;MF:metal ion binding;;MF:xylose isomerase activity;;MF:microtubule motor activity;;MF:acylglycerol lipase activity;;	K01805	xylA	map00040;;map00051	Pentose and glucuronate interconversions;;Fructose and mannose metabolism
gene_Zm00001d027248		-	GO:0009867;;GO:0031146;;GO:0016567;;GO:0006511;;GO:0005737;;GO:0005634;;GO:0097602	biological_process;;biological_process;;biological_process;;biological_process;;cellular_component;;cellular_component;;molecular_function;;	BP:jasmonic acid mediated signaling pathway;;BP:SCF-dependent proteasomal ubiquitin-dependent protein catabolic process;;BP:protein ubiquitination;;BP:ubiquitin-dependent protein catabolic process;;CC:cytoplasm;;CC:nucleus;;MF:cullin family protein binding;;	------	------	------	------
gene_Zm00001d011885		-	GO:0005737;;GO:1990904;;GO:0003723;;GO:0003729	cellular_component;;cellular_component;;molecular_function;;molecular_function;;	CC:cytoplasm;;CC:ribonucleoprotein complex;;MF:RNA binding;;MF:mRNA binding;;	K14411	MSI	map03015	mRNA surveillance pathway
gene_Zm00001d020343		-	GO:0009698;;GO:0106290;;GO:0016021;;GO:0016207	biological_process;;deleted;;cellular_component;;molecular_function;;	BP:phenylpropanoid metabolic process;;BP:old GO;;CC:integral component of membrane;;MF:4-coumarate-CoA ligase activity;;	------	------	------	------
gene_Zm00001d037477		-	GO:0005509	molecular_function;;	MF:calcium ion binding;;	------	------	------	------
gene_Zm00001d000552		-	------	------	------	------	------	------	------
gene_Zm00001d036793		-	GO:0035970;;GO:0006412;;GO:0005840;;GO:0005634;;GO:1990904;;GO:0017018;;GO:0004722;;GO:0003735	biological_process;;biological_process;;cellular_component;;cellular_component;;cellular_component;;molecular_function;;molecular_function;;molecular_function;;	BP:peptidyl-threonine dephosphorylation;;BP:translation;;CC:ribosome;;CC:nucleus;;CC:ribonucleoprotein complex;;MF:myosin phosphatase activity;;MF:protein serine/threonine phosphatase activity;;MF:structural constituent of ribosome;;	------	------	------	------
gene_Zm00001d043607	hexokinase6	-	GO:0019318;;GO:0046835;;GO:0051156;;GO:0001678;;GO:0006006;;GO:0006096;;GO:0016021;;GO:0005829;;GO:0005739;;GO:0008865;;GO:0004340;;GO:0004396;;GO:0005524;;GO:0005536	biological_process;;biological_process;;biological_process;;biological_process;;biological_process;;biological_process;;cellular_component;;cellular_component;;cellular_component;;molecular_function;;molecular_function;;molecular_function;;molecular_function;;molecular_function;;	BP:hexose metabolic process;;BP:carbohydrate phosphorylation;;BP:glucose 6-phosphate metabolic process;;BP:cellular glucose homeostasis;;BP:glucose metabolic process;;BP:glycolytic process;;CC:integral component of membrane;;CC:cytosol;;CC:mitochondrion;;MF:fructokinase activity;;MF:glucokinase activity;;MF:hexokinase activity;;MF:ATP binding;;MF:glucose binding;;	K00844	HK	map01250;;map00520;;map00051;;map00524;;map00052;;map00010;;map00500	Biosynthesis of nucleotide sugars;;Amino sugar and nucleotide sugar metabolism;;Fructose and mannose metabolism;;Neomycin, kanamycin and gentamicin biosynthesis;;Galactose metabolism;;Glycolysis / Gluconeogenesis;;Starch and sucrose metabolism
gene_Zm00001d052570		-	GO:0006884;;GO:1902476;;GO:0055075;;GO:0055064;;GO:1990573;;GO:0016021;;GO:0005886;;GO:0015377;;GO:0015379	biological_process;;biological_process;;biological_process;;biological_process;;biological_process;;cellular_component;;cellular_component;;molecular_function;;molecular_function;;	BP:cell volume homeostasis;;BP:chloride transmembrane transport;;BP:potassium ion homeostasis;;BP:chloride ion homeostasis;;BP:potassium ion import across plasma membrane;;CC:integral component of membrane;;CC:plasma membrane;;MF:catio;;MF:potassiu;;	K14427	SLC12A4_6, KCC1_3	------	------
gene_Zm00001d030575		-	------	------	------	------	------	------	------
gene_Zm00001d017867		-	GO:0006508;;GO:0005576;;GO:0004190	biological_process;;cellular_component;;molecular_function;;	BP:proteolysis;;CC:extracellular region;;MF:aspartic-type endopeptidase activity;;	------	------	------	------
gene_Zm00001d039109		-	GO:0005840;;GO:0016021;;GO:1990904;;GO:0000139;;GO:0005789;;GO:0016787;;GO:0010296;;GO:0019843	cellular_component;;cellular_component;;cellular_component;;cellular_component;;cellular_component;;molecular_function;;molecular_function;;molecular_function;;	CC:ribosome;;CC:integral component of membrane;;CC:ribonucleoprotein complex;;CC:Golgi membrane;;CC:endoplasmic reticulum membrane;;MF:hydrolase activity;;MF:prenylcysteine methylesterase activity;;MF:rRNA binding;;	K15889	PCME	map00900	Terpenoid backbone biosynthesis
gene_Zm00001d002599		-	GO:0006468;;GO:0005886;;GO:0016021;;GO:0005524;;GO:0004672	biological_process;;cellular_component;;cellular_component;;molecular_function;;molecular_function;;	BP:protein phosphorylation;;CC:plasma membrane;;CC:integral component of membrane;;MF:ATP binding;;MF:protein kinase activity;;	------	------	------	------
gene_Zm00001d011616		-	GO:0016567;;GO:0016021;;GO:0004842;;GO:0008270	biological_process;;cellular_component;;molecular_function;;molecular_function;;	BP:protein ubiquitination;;CC:integral component of membrane;;MF:ubiquitin-protein transferase activity;;MF:zinc ion binding;;	------	------	------	------
gene_Zm00001d026945		-	------	------	------	------	------	------	------
gene_Zm00001d007559		-	------	------	------	------	------	------	------
gene_Zm00001d036991		-	------	------	------	------	------	------	------
gene_Zm00001d016335		-	------	------	------	------	------	------	------
gene_Zm00001d041154		-	------	------	------	------	------	------	------
gene_Zm00001d027760		-	GO:0005634;;GO:0000786;;GO:0030527;;GO:0046982;;GO:0003677	cellular_component;;cellular_component;;molecular_function;;molecular_function;;molecular_function;;	CC:nucleus;;CC:nucleosome;;MF:structural constituent of chromatin;;MF:protein heterodimerization activity;;MF:DNA binding;;	K11251	H2A	------	------
gene_Zm00001d051929		-	GO:0006412;;GO:0005840;;GO:0022625;;GO:1990904;;GO:0070180;;GO:0003735	biological_process;;cellular_component;;cellular_component;;cellular_component;;molecular_function;;molecular_function;;	BP:translation;;CC:ribosome;;CC:cytosolic large ribosomal subunit;;CC:ribonucleoprotein complex;;MF:large ribosomal subunit rRNA binding;;MF:structural constituent of ribosome;;	K02894	RP-L23e, RPL23	map03010	Ribosome
gene_Zm00001d002547		-	GO:0016740	molecular_function;;	MF:transferase activity;;	------	------	------	------
gene_Zm00001d048401	RTCS-like1	-	GO:0009755;;GO:0010311;;GO:0048830;;GO:0045893;;GO:0005634;;GO:0042803	biological_process;;biological_process;;biological_process;;biological_process;;cellular_component;;molecular_function;;	BP:hormone-mediated signaling pathway;;BP:lateral root formation;;BP:adventitious root development;;BP:positive regulation of transcription, DNA-templated;;CC:nucleus;;MF:protein homodimerization activity;;	K13945	LBD29	------	------
gene_Zm00001d041603		-	GO:0030968;;GO:0030970;;GO:0030433;;GO:0009651;;GO:0005783;;GO:0005788	biological_process;;biological_process;;biological_process;;biological_process;;cellular_component;;cellular_component;;	BP:endoplasmic reticulum unfolded protein response;;BP:retrograde protein transport, ER to cytosol;;BP:ER-associated ubiquitin-dependent protein catabolic process;;BP:response to salt stress;;CC:endoplasmic reticulum;;CC:endoplasmic reticulum lumen;;	K10088	OS9	map04141	Protein processing in endoplasmic reticulum
gene_Zm00001d048895		-	GO:0030245;;GO:0000398;;GO:0003723;;GO:0008810	biological_process;;biological_process;;molecular_function;;molecular_function;;	BP:cellulose catabolic process;;BP:mRNA splicing, via spliceosome;;MF:RNA binding;;MF:cellulase activity;;	K12741	HNRNPA1_3	map03040	Spliceosome
gene_Zm00001d003146		-	GO:0015711;;GO:0071705;;GO:0015748;;GO:0055085;;GO:0016021;;GO:0016020	biological_process;;biological_process;;biological_process;;biological_process;;cellular_component;;cellular_component;;	BP:organic anion transport;;BP:nitrogen compound transport;;BP:organophosphate ester transport;;BP:transmembrane transport;;CC:integral component of membrane;;CC:membrane;;	------	------	------	------
gene_Zm00001d036521	photosystemI1	-	GO:0097428;;GO:0016226;;GO:0005739;;GO:0051539;;GO:0051536;;GO:0005506;;GO:0005198	biological_process;;biological_process;;cellular_component;;molecular_function;;molecular_function;;molecular_function;;molecular_function;;	BP:protein maturation by iron-sulfur cluster transfer;;BP:iron-sulfur cluster assembly;;CC:mitochondrion;;MF:4 iron, 4 sulfur cluster binding;;MF:iron-sulfur cluster binding;;MF:iron ion binding;;MF:structural molecule activity;;	------	------	------	------
gene_Zm00001d048563		-	------	------	------	------	------	------	------
gene_Zm00001d046719	ARID-transcription factor 10	-	GO:0006357;;GO:0005634;;GO:0003677	biological_process;;cellular_component;;molecular_function;;	BP:regulation of transcription from RNA polymerase II promoter;;CC:nucleus;;MF:DNA binding;;	------	------	------	------
gene_Zm00001d030209		-	------	------	------	------	------	------	------
gene_Zm00001d051227		-	GO:0046294;;GO:0071704;;GO:0005829;;GO:0004024;;GO:0008270;;GO:0051903;;GO:0016491	biological_process;;biological_process;;cellular_component;;molecular_function;;molecular_function;;molecular_function;;molecular_function;;	BP:formaldehyde catabolic process;;BP:organic substance metabolic process;;CC:cytosol;;MF:alcohol dehydrogenase activity, zinc-dependent;;MF:zinc ion binding;;MF:S;;MF:oxidoreductase activity;;	K00001	E1.1.1.1, adh	map00010;;map00071;;map00350;;map00620	Glycolysis / Gluconeogenesis;;Fatty acid degradation;;Tyrosine metabolism;;Pyruvate metabolism
gene_Zm00001d028720		-	GO:0005634;;GO:0005548	cellular_component;;molecular_function;;	CC:nucleus;;MF:phospholipid transporter activity;;	------	------	------	------
gene_Zm00001d020688	GeBP-transcription factor 7	-	GO:0006355;;GO:0005634	biological_process;;cellular_component;;	BP:regulation of transcription, DNA-templated;;CC:nucleus;;	------	------	------	------
gene_Zm00001d053660		-	GO:0016874	molecular_function;;	MF:ligase activity;;	------	------	------	------
gene_Zm00001d022606		-	GO:0006412;;GO:0022627;;GO:1990904;;GO:0005840;;GO:0016787;;GO:0019843;;GO:0003735;;GO:0003723	biological_process;;cellular_component;;cellular_component;;cellular_component;;molecular_function;;molecular_function;;molecular_function;;molecular_function;;	BP:translation;;CC:cytosolic small ribosomal subunit;;CC:ribonucleoprotein complex;;CC:ribosome;;MF:hydrolase activity;;MF:rRNA binding;;MF:structural constituent of ribosome;;MF:RNA binding;;	K02987	RP-S4e, RPS4	map03010	Ribosome
gene_Zm00001d008975		-	GO:0006422;;GO:0005737;;GO:0017101;;GO:0005829;;GO:0003723;;GO:0003676;;GO:0004815;;GO:0005524	biological_process;;cellular_component;;cellular_component;;cellular_component;;molecular_function;;molecular_function;;molecular_function;;molecular_function;;	BP:aspartyl-tRNA aminoacylation;;CC:cytoplasm;;CC:aminoacyl-tRNA synthetase multienzyme complex;;CC:cytosol;;MF:RNA binding;;MF:nucleic acid binding;;MF:aspartate-tRNA ligase activity;;MF:ATP binding;;	K22503	DARS1	map00970	Aminoacyl-tRNA biosynthesis
gene_Zm00001d022107		-	------	------	------	------	------	------	------
gene_Zm00001d053285		-	GO:0005840;;GO:0016740	cellular_component;;molecular_function;;	CC:ribosome;;MF:transferase activity;;	------	------	------	------
gene_Zm00001d003974	umc131	-	GO:0015979;;GO:0003824;;GO:0016829	biological_process;;molecular_function;;molecular_function;;	BP:photosynthesis;;MF:catalytic activity;;MF:lyase activity;;	------	------	------	------
gene_Zm00001d028529		-	GO:0000245;;GO:0008380;;GO:0006397;;GO:0071013;;GO:0071004;;GO:0005686;;GO:0005634;;GO:0005681;;GO:0008270;;GO:0003676	biological_process;;biological_process;;biological_process;;cellular_component;;cellular_component;;cellular_component;;cellular_component;;cellular_component;;molecular_function;;molecular_function;;	BP:spliceosomal complex assembly;;BP:RNA splicing;;BP:mRNA processing;;CC:catalytic step 2 spliceosome;;CC:U2-type prespliceosome;;CC:U2 snRNP;;CC:nucleus;;CC:spliceosomal complex;;MF:zinc ion binding;;MF:nucleic acid binding;;	K12826	SF3A2, SAP62	map03040	Spliceosome
gene_Zm00001d017177		-	GO:0000398;;GO:0016607;;GO:0003723;;GO:0008270	biological_process;;cellular_component;;molecular_function;;molecular_function;;	BP:mRNA splicing, via spliceosome;;CC:nuclear speck;;MF:RNA binding;;MF:zinc ion binding;;	K12896	SRSF7, SFRS7	map03040	Spliceosome
gene_Zm00001d046274		-	GO:0016310;;GO:0016301	biological_process;;molecular_function;;	BP:phosphorylation;;MF:kinase activity;;	------	------	------	------
gene_Zm00001d027104		-	GO:0016021	cellular_component;;	CC:integral component of membrane;;	------	------	------	------
gene_Zm00001d020077		-	GO:0005634;;GO:0000976	cellular_component;;molecular_function;;	CC:nucleus;;MF:transcription regulatory region sequence-specific DNA binding;;	------	------	------	------
gene_Zm00001d001759		-	------	------	------	------	------	------	------
gene_Zm00001d024522	bHLH-transcription factor 116	-	GO:0009867;;GO:0055062;;GO:0006355;;GO:0080040;;GO:0048831;;GO:0005737;;GO:0005634;;GO:0043565;;GO:0003700;;GO:0000976;;GO:0046983;;GO:0042803	biological_process;;biological_process;;biological_process;;biological_process;;biological_process;;cellular_component;;cellular_component;;molecular_function;;molecular_function;;molecular_function;;molecular_function;;molecular_function;;	BP:jasmonic acid mediated signaling pathway;;BP:phosphate ion homeostasis;;BP:regulation of transcription, DNA-templated;;BP:positive regulation of cellular response to phosphate starvation;;BP:regulation of shoot system development;;CC:cytoplasm;;CC:nucleus;;MF:sequence-specific DNA binding;;MF:transcription factor activity, sequence-specific DNA binding;;MF:transcription regulatory region seque…	------	------	------	------
gene_Zm00001d044350		-	GO:0034220;;GO:0015743;;GO:0016021;;GO:0009705	biological_process;;biological_process;;cellular_component;;cellular_component;;	BP:ion transmembrane transport;;BP:malate transport;;CC:integral component of membrane;;CC:plant-type vacuole membrane;;	K25841	ALMT	------	------
gene_Zm00001d001889		-	GO:0005634;;GO:0016021;;GO:0003700;;GO:0003677	cellular_component;;cellular_component;;molecular_function;;molecular_function;;	CC:nucleus;;CC:integral component of membrane;;MF:transcription factor activity, sequence-specific DNA binding;;MF:DNA binding;;	------	------	------	------
gene_Zm00001d027551		-	GO:0034968;;GO:0045893;;GO:0032259;;GO:0005634;;GO:0018024;;GO:0046872;;GO:0008168	biological_process;;biological_process;;biological_process;;cellular_component;;molecular_function;;molecular_function;;molecular_function;;	BP:histone lysine methylation;;BP:positive regulation of transcription, DNA-templated;;BP:methylation;;CC:nucleus;;MF:histone-lysine N-methyltransferase activity;;MF:metal ion binding;;MF:methyltransferase activity;;	K11426	SMYD	map00310	Lysine degradation
gene_Zm00001d032729		-	GO:0030833;;GO:0044275;;GO:0046373;;GO:0034314;;GO:0030041;;GO:0005737;;GO:0005885;;GO:0017018;;GO:0046556;;GO:0016787	biological_process;;biological_process;;biological_process;;biological_process;;biological_process;;cellular_component;;cellular_component;;molecular_function;;molecular_function;;molecular_function;;	BP:regulation of actin filament polymerization;;BP:cellular carbohydrate catabolic process;;BP:L-arabinose metabolic process;;BP:Arp2/3 complex-mediated actin nucleation;;BP:actin filament polymerization;;CC:cytoplasm;;CC:Arp2/3 protein complex;;MF:myosin phosphatase activity;;MF:alpha-L-arabinofuranosidase activity;;MF:hydrolase activity;;	K01209	abfA	map00520	Amino sugar and nucleotide sugar metabolism
gene_Zm00001d050644		-	------	------	------	------	------	------	------
gene_ENSRNA049474675	Intron_gpII	-	GO:0006412;;GO:0009536;;GO:0005840;;GO:0009507;;GO:0003735	biological_process;;cellular_component;;cellular_component;;cellular_component;;molecular_function;;	BP:translation;;CC:plastid;;CC:ribosome;;CC:chloroplast;;MF:structural constituent of ribosome;;	------	------	------	------
gene_Zm00001d047855		-	GO:0009579;;GO:0009536;;GO:0005509;;GO:0016757;;GO:0008270	cellular_component;;cellular_component;;molecular_function;;molecular_function;;molecular_function;;	CC:thylakoid;;CC:plastid;;MF:calcium ion binding;;MF:transferase activity, transferring glycosyl groups;;MF:zinc ion binding;;	------	------	------	------
gene_Zm00001d005293	cyclin11	-	GO:0000079;;GO:0044772;;GO:0007049;;GO:0051301;;GO:0005737;;GO:0005634;;GO:0000307;;GO:0016538	biological_process;;biological_process;;biological_process;;biological_process;;cellular_component;;cellular_component;;cellular_component;;molecular_function;;	BP:regulation of cyclin-dependent protein serine/threonine kinase activity;;BP:mitotic cell cycle phase transition;;BP:cell cycle;;BP:cell division;;CC:cytoplasm;;CC:nucleus;;CC:cyclin-dependent protein kinase holoenzyme complex;;MF:cyclin-dependent protein serine/threonine kinase regulator activity;;	K14505	CYCD3	map04075	Plant hormone signal transduction
gene_Zm00001d026345		-	------	------	------	------	------	------	------
gene_Zm00001d001903		-	GO:0002084;;GO:0005737;;GO:0016787;;GO:0008474;;GO:0052689	biological_process;;cellular_component;;molecular_function;;molecular_function;;molecular_function;;	BP:protein depalmitoylation;;CC:cytoplasm;;MF:hydrolase activity;;MF:palmitoyl;;MF:carboxylic ester hydrolase activity;;	K06130	LYPLA2	map00564	Glycerophospholipid metabolism
gene_Zm00001d020016		-	GO:0007017;;GO:0016021;;GO:0016020;;GO:0005874;;GO:0016757;;GO:0005525	biological_process;;cellular_component;;cellular_component;;cellular_component;;molecular_function;;molecular_function;;	BP:microtubule-based process;;CC:integral component of membrane;;CC:membrane;;CC:microtubule;;MF:transferase activity, transferring glycosyl groups;;MF:GTP binding;;	------	------	------	------
gene_Zm00001d018374		-	GO:0006357;;GO:0005634;;GO:0046983;;GO:0000978;;GO:0000981	biological_process;;cellular_component;;molecular_function;;molecular_function;;molecular_function;;	BP:regulation of transcription from RNA polymerase II promoter;;CC:nucleus;;MF:protein dimerization activity;;MF:RNA polymerase II core promoter proximal region sequence-specific DNA binding;;MF:RNA polymerase II transcription factor activity, sequence-specific DNA binding;;	------	------	------	------
gene_Zm00001d015482		-	------	------	------	------	------	------	------
gene_Zm00001d001886		-	GO:0005634;;GO:0016021;;GO:0003700;;GO:0003677	cellular_component;;cellular_component;;molecular_function;;molecular_function;;	CC:nucleus;;CC:integral component of membrane;;MF:transcription factor activity, sequence-specific DNA binding;;MF:DNA binding;;	------	------	------	------
gene_Zm00001d002351	terpene synthase1	-	GO:0033332;;GO:0009723;;GO:0009753;;GO:0006715;;GO:0009686;;GO:0050832;;GO:1903448;;GO:0016102;;GO:0016106;;GO:0009507;;GO:0016787;;GO:0010333;;GO:0000287;;GO:0009899;;GO:0034008;;GO:0102145	biological_process;;biological_process;;biological_process;;biological_process;;biological_process;;biological_process;;biological_process;;biological_process;;biological_process;;cellular_component;;molecular_function;;molecular_function;;molecular_function;;molecular_function;;molecular_function;;molecular_function;;	BP:ent-kaurene biosynthetic process;;BP:response to ethylene;;BP:response to jasmonic acid;;BP:farnesol biosynthetic process;;BP:gibberellin biosynthetic process;;BP:defense response to fungus;;BP:geraniol biosynthetic process;;BP:diterpenoid biosynthetic process;;BP:sesquiterpenoid biosynthetic process;;CC:chloroplast;;MF:hydrolase activity;;MF:terpene synthase activity;;MF:magnesium ion binding…	K15793	K15793	map00909;;map00900	Sesquiterpenoid and triterpenoid biosynthesis;;Terpenoid backbone biosynthesis
gene_Zm00001d052155		-	GO:0035435;;GO:1990547;;GO:0015711;;GO:0071705;;GO:0015748;;GO:0031305;;GO:0005743;;GO:0032592;;GO:0016021;;GO:0005315	biological_process;;biological_process;;biological_process;;biological_process;;biological_process;;cellular_component;;cellular_component;;cellular_component;;cellular_component;;molecular_function;;	BP:phosphate ion transmembrane transport;;BP:mitochondrial phosphate ion transmembrane transport;;BP:organic anion transport;;BP:nitrogen compound transport;;BP:organophosphate ester transport;;CC:integral component of mitochondrial inner membrane;;CC:mitochondrial inner membrane;;CC:integral component of mitochondrial membrane;;CC:integral component of membrane;;MF:inorganic phosphate transmembr…	K15102	SLC25A3, PHC, PIC	------	------
gene_Zm00001d005954		-	------	------	------	------	------	------	------
gene_Zm00001d033261		-	GO:0005886	cellular_component;;	CC:plasma membrane;;	------	------	------	------
gene_Zm00001d028015		-	GO:0016021	cellular_component;;	CC:integral component of membrane;;	------	------	------	------
gene_Zm00001d053711		-	GO:0043171;;GO:0006508;;GO:0005737;;GO:0005783;;GO:0016020;;GO:0004177;;GO:0042277;;GO:0008270;;GO:0070006;;GO:0008237	biological_process;;biological_process;;cellular_component;;cellular_component;;cellular_component;;molecular_function;;molecular_function;;molecular_function;;molecular_function;;molecular_function;;	BP:peptide catabolic process;;BP:proteolysis;;CC:cytoplasm;;CC:endoplasmic reticulum;;CC:membrane;;MF:aminopeptidase activity;;MF:peptide binding;;MF:zinc ion binding;;MF:metalloaminopeptidase activity;;MF:metallopeptidase activity;;	K08776	NPEPPS	------	------
gene_Zm00001d046002		-	------	------	------	------	------	------	------
gene_Zm00001d016898		-	GO:0016567	biological_process;;	BP:protein ubiquitination;;	------	------	------	------
gene_Zm00001d053930		-	GO:0051445;;GO:0006468;;GO:0000082;;GO:0010468;;GO:0007165;;GO:0051301;;GO:0010389;;GO:0005737;;GO:0000307;;GO:0005634;;GO:0030332;;GO:0004674;;GO:0004672;;GO:0004693;;GO:0005524	biological_process;;biological_process;;biological_process;;biological_process;;biological_process;;biological_process;;biological_process;;cellular_component;;cellular_component;;cellular_component;;molecular_function;;molecular_function;;molecular_function;;molecular_function;;molecular_function;;	BP:regulation of meiotic cell cycle;;BP:protein phosphorylation;;BP:G1/S transition of mitotic cell cycle;;BP:regulation of gene expression;;BP:signal transduction;;BP:cell division;;BP:regulation of G2/M transition of mitotic cell cycle;;CC:cytoplasm;;CC:cyclin-dependent protein kinase holoenzyme complex;;CC:nucleus;;MF:cyclin binding;;MF:protein serine/threonine kinase activity;;MF:protein kina…	K02206	CDK2	------	------
gene_Zm00001d053244		-	GO:0000725;;GO:0007165;;GO:0043531	biological_process;;biological_process;;molecular_function;;	BP:recombinational repair;;BP:signal transduction;;MF:ADP binding;;	------	------	------	------
gene_Zm00001d009125		-	GO:0005789;;GO:0030246;;GO:0003729	cellular_component;;molecular_function;;molecular_function;;	CC:endoplasmic reticulum membrane;;MF:carbohydrate binding;;MF:mRNA binding;;	------	------	------	------
gene_Zm00001d027971		-	GO:0045717;;GO:0005737;;GO:0080008	biological_process;;cellular_component;;cellular_component;;	BP:negative regulation of fatty acid biosynthetic process;;CC:cytoplasm;;CC:Cul4-RING E3 ubiquitin ligase complex;;	K11807	WDTC1, DCAF9	------	------
gene_Zm00001d018853		-	GO:0016787	molecular_function;;	MF:hydrolase activity;;	------	------	------	------
gene_ENSRNA049996925	zma-MIR171b	-	------	------	------	------	------	------	------
gene_Zm00001d029858		-	------	------	------	------	------	------	------
gene_Zm00001d001963		-	GO:0009733	biological_process;;	BP:response to auxin;;	K14488	SAUR	map04075	Plant hormone signal transduction
gene_Zm00001d042393		-	GO:0032259;;GO:0016021;;GO:0005739;;GO:0008168;;GO:0035243	biological_process;;cellular_component;;cellular_component;;molecular_function;;molecular_function;;	BP:methylation;;CC:integral component of membrane;;CC:mitochondrion;;MF:methyltransferase activity;;MF:protein-arginine omega-N symmetric methyltransferase activity;;	------	------	------	------
gene_Zm00001d038905		-	GO:0009834;;GO:0006486;;GO:0010417;;GO:0009088;;GO:0005794;;GO:0016020;;GO:0004795;;GO:0030170;;GO:0016757	biological_process;;biological_process;;biological_process;;biological_process;;cellular_component;;cellular_component;;molecular_function;;molecular_function;;molecular_function;;	BP:plant-type secondary cell wall biogenesis;;BP:protein glycosylation;;BP:glucuronoxylan biosynthetic process;;BP:threonine biosynthetic process;;CC:Golgi apparatus;;CC:membrane;;MF:threonine synthase activity;;MF:pyridoxal phosphate binding;;MF:transferase activity, transferring glycosyl groups;;	K20870	IRX10	------	------
gene_Zm00001d023389		-	GO:0006310;;GO:0000723;;GO:0006281;;GO:0016787;;GO:0016887;;GO:0003678;;GO:0005524	biological_process;;biological_process;;biological_process;;molecular_function;;molecular_function;;molecular_function;;molecular_function;;	BP:DNA recombination;;BP:telomere maintenance;;BP:DNA repair;;MF:hydrolase activity;;MF:ATPase activity;;MF:DNA helicase activity;;MF:ATP binding;;	------	------	------	------
gene_Zm00001d031332		-	GO:0006457;;GO:0034605;;GO:0050821;;GO:0140662;;GO:0005886;;GO:0032991;;GO:0048471;;GO:0005829;;GO:0051082;;GO:0016887;;GO:0005524	biological_process;;biological_process;;biological_process;;deleted;;cellular_component;;cellular_component;;cellular_component;;cellular_component;;molecular_function;;molecular_function;;molecular_function;;	BP:protein folding;;BP:cellular response to heat;;BP:protein stabilization;;BP:old GO;;CC:plasma membrane;;CC:macromolecular complex;;CC:perinuclear region of cytoplasm;;CC:cytosol;;MF:unfolded protein binding;;MF:ATPase activity;;MF:ATP binding;;	K04079	HSP90A, htpG	map04626;;map04141	Plant-pathogen interaction;;Protein processing in endoplasmic reticulum
gene_Zm00001d048324		-	GO:0005975;;GO:0006098;;GO:0009052;;GO:0044262;;GO:0005829;;GO:0004750;;GO:0046872	biological_process;;biological_process;;biological_process;;biological_process;;cellular_component;;molecular_function;;molecular_function;;	BP:carbohydrate metabolic process;;BP:pentose-phosphate shunt;;BP:pentose-phosphate shunt, non-oxidative branch;;BP:cellular carbohydrate metabolic process;;CC:cytosol;;MF:ribulose-phosphate 3-epimerase activity;;MF:metal ion binding;;	K01783	rpe, RPE	map00040;;map00030;;map00710	Pentose and glucuronate interconversions;;Pentose phosphate pathway;;Carbon fixation in photosynthetic organisms
gene_Zm00001d052582		-	------	------	------	------	------	------	------
gene_ENSRNA049997105	zma-MIR159c	-	GO:0016021	cellular_component;;	CC:integral component of membrane;;	------	------	------	------
gene_Zm00001d042953		-	GO:0055085;;GO:0016021;;GO:0016020;;GO:0042626;;GO:0140359;;GO:0005524	biological_process;;cellular_component;;cellular_component;;molecular_function;;molecular_function;;molecular_function;;	BP:transmembrane transport;;CC:integral component of membrane;;CC:membrane;;MF:ATPase activity, coupled to transmembrane movement of substances;;MF:ABC-type transmembrane transporter activity;;MF:ATP binding;;	------	------	------	------
gene_Zm00001d048901		-	GO:0046983	molecular_function;;	MF:protein dimerization activity;;	------	------	------	------
gene_Zm00001d017514		-	GO:0016021;;GO:0022857	cellular_component;;molecular_function;;	CC:integral component of membrane;;MF:transmembrane transporter activity;;	------	------	------	------
gene_Zm00001d023709		-	------	------	------	------	------	------	------
gene_Zm00001d043564		-	GO:0009749;;GO:0015979;;GO:0006002;;GO:0005737;;GO:0047334;;GO:0005524;;GO:0003872;;GO:0046872;;GO:0008443	biological_process;;biological_process;;biological_process;;cellular_component;;molecular_function;;molecular_function;;molecular_function;;molecular_function;;molecular_function;;	BP:response to glucose;;BP:photosynthesis;;BP:fructose 6-phosphate metabolic process;;CC:cytoplasm;;MF:diphosphate-fructose-6-phosphate 1-phosphotransferase activity;;MF:ATP binding;;MF:6-phosphofructokinase activity;;MF:metal ion binding;;MF:phosphofructokinase activity;;	K00895	pfp, PFP	map00010;;map00030;;map00051	Glycolysis / Gluconeogenesis;;Pentose phosphate pathway;;Fructose and mannose metabolism
gene_Zm00001d038707		-	GO:0006468;;GO:0016021;;GO:0005524;;GO:0004672	biological_process;;cellular_component;;molecular_function;;molecular_function;;	BP:protein phosphorylation;;CC:integral component of membrane;;MF:ATP binding;;MF:protein kinase activity;;	------	------	------	------
gene_Zm00001d052295		-	GO:0003950	molecular_function;;	MF:NAD+ ADP-ribosyltransferase activity;;	------	------	------	------
gene_Zm00001d011611		-	GO:0009825;;GO:0051013;;GO:0010091;;GO:0043622;;GO:0009832;;GO:0005737;;GO:0015630;;GO:0005874;;GO:0016853;;GO:0008017;;GO:0008568;;GO:0016887;;GO:0005524	biological_process;;biological_process;;biological_process;;biological_process;;biological_process;;cellular_component;;cellular_component;;cellular_component;;molecular_function;;molecular_function;;molecular_function;;molecular_function;;molecular_function;;	BP:multidimensional cell growth;;BP:microtubule severing;;BP:trichome branching;;BP:cortical microtubule organization;;BP:plant-type cell wall biogenesis;;CC:cytoplasm;;CC:microtubule cytoskeleton;;CC:microtubule;;MF:isomerase activity;;MF:microtubule binding;;MF:microtubule-severing ATPase activity;;MF:ATPase activity;;MF:ATP binding;;	K07767	KATNA1	------	------
gene_Zm00001d002966		-	GO:0006807;;GO:0051410;;GO:0006508;;GO:0000257;;GO:0004185;;GO:0018822	biological_process;;biological_process;;biological_process;;molecular_function;;molecular_function;;molecular_function;;	BP:nitrogen compound metabolic process;;BP:detoxification of nitrogen compound;;BP:proteolysis;;MF:nitrilase activity;;MF:serine-type carboxypeptidase activity;;MF:nitrile hydratase activity;;	K16297	SCPL-II	------	------
gene_Zm00001d029699	glutathione transferase42	-	GO:0042221;;GO:0006749;;GO:0005737;;GO:0004364	biological_process;;biological_process;;cellular_component;;molecular_function;;	BP:response to chemical;;BP:glutathione metabolic process;;CC:cytoplasm;;MF:glutathione transferase activity;;	K00799	GST, gst	map00480	Glutathione metabolism
gene_Zm00001d041484		-	------	------	------	------	------	------	------
gene_Zm00001d040786	abscisic acid stress ripening7	-	------	------	------	------	------	------	------
gene_Zm00001d008073		-	------	------	------	------	------	------	------
gene_Zm00001d012911		-	GO:0043161;;GO:0071218;;GO:0006515;;GO:0045862;;GO:0000209;;GO:0005737;;GO:0009579;;GO:0009536;;GO:0061630;;GO:0051087;;GO:0016874	biological_process;;biological_process;;biological_process;;biological_process;;biological_process;;cellular_component;;cellular_component;;cellular_component;;molecular_function;;molecular_function;;molecular_function;;	BP:proteasome-mediated ubiquitin-dependent protein catabolic process;;BP:cellular response to misfolded protein;;BP:misfolded or incompletely synthesized protein catabolic process;;BP:positive regulation of proteolysis;;BP:protein polyubiquitination;;CC:cytoplasm;;CC:thylakoid;;CC:plastid;;MF:ubiquitin protein ligase activity;;MF:chaperone binding;;MF:ligase activity;;	K09561	STUB1, CHIP	map04120;;map04141	Ubiquitin mediated proteolysis;;Protein processing in endoplasmic reticulum
gene_Zm00001d029647		-	GO:0008233	molecular_function;;	MF:peptidase activity;;	------	------	------	------
gene_Zm00001d013895	yabby9	-	GO:0032502;;GO:0045165;;GO:0009944;;GO:0010154;;GO:0010158;;GO:1902183;;GO:2000024;;GO:0005634	biological_process;;biological_process;;biological_process;;biological_process;;biological_process;;biological_process;;biological_process;;cellular_component;;	BP:developmental process;;BP:cell fate commitment;;BP:polarity specification of adaxial/abaxial axis;;BP:fruit development;;BP:abaxial cell fate specification;;BP:regulation of shoot apical meristem development;;BP:regulation of leaf development;;CC:nucleus;;	K25796	YAB	------	------
gene_Zm00001d022903		-	------	------	------	------	------	------	------
gene_Zm00001d036830		-	GO:0005543;;GO:0005096;;GO:0003677	molecular_function;;molecular_function;;molecular_function;;	MF:phospholipid binding;;MF:GTPase activator activity;;MF:DNA binding;;	K12486	SMAP	map04144	Endocytosis
gene_Zm00001d050320		-	GO:0016747	molecular_function;;	MF:transferase activity, transferring acyl groups other than amino-acyl groups;;	------	------	------	------
gene_Zm00001d042499		-	GO:0032259;;GO:0005737;;GO:0016021;;GO:0008168	biological_process;;cellular_component;;cellular_component;;molecular_function;;	BP:methylation;;CC:cytoplasm;;CC:integral component of membrane;;MF:methyltransferase activity;;	------	------	------	------
gene_Zm00001d013655	nicotianamine synthase 4	-	GO:0030418;;GO:0016021;;GO:0030410	biological_process;;cellular_component;;molecular_function;;	BP:nicotianamine biosynthetic process;;CC:integral component of membrane;;MF:nicotianamine synthase activity;;	K05953	NAS	map00270;;map00999	Cysteine and methionine metabolism;;Biosynthesis of various plant secondary metabolites
gene_Zm00001d042305	TCP-transcription factor 8	-	GO:0005634;;GO:0003700;;GO:0043565	cellular_component;;molecular_function;;molecular_function;;	CC:nucleus;;MF:transcription factor activity, sequence-specific DNA binding;;MF:sequence-specific DNA binding;;	------	------	------	------
gene_Zm00001d024587	nitrate transporter/peptide transporter family1	-	GO:0006857;;GO:0010167;;GO:0016021;;GO:0015112;;GO:0022857	biological_process;;biological_process;;cellular_component;;molecular_function;;molecular_function;;	BP:oligopeptide transport;;BP:response to nitrate;;CC:integral component of membrane;;MF:nitrate transmembrane transporter activity;;MF:transmembrane transporter activity;;	------	------	------	------
gene_Zm00001d021387		-	GO:0016567	biological_process;;	BP:protein ubiquitination;;	------	------	------	------
gene_Zm00001d024701	Homeobox-transcription factor 18	-	GO:0005634;;GO:0008289;;GO:0000981;;GO:0003677	cellular_component;;molecular_function;;molecular_function;;molecular_function;;	CC:nucleus;;MF:lipid binding;;MF:RNA polymerase II transcription factor activity, sequence-specific DNA binding;;MF:DNA binding;;	------	------	------	------
gene_Zm00001d009684		-	GO:0035970;;GO:0016021;;GO:0017018;;GO:0004722	biological_process;;cellular_component;;molecular_function;;molecular_function;;	BP:peptidyl-threonine dephosphorylation;;CC:integral component of membrane;;MF:myosin phosphatase activity;;MF:protein serine/threonine phosphatase activity;;	------	------	------	------
gene_Zm00001d017651		-	GO:0006486;;GO:0006487;;GO:0006490;;GO:0016021;;GO:0005789;;GO:0042283	biological_process;;biological_process;;biological_process;;cellular_component;;cellular_component;;molecular_function;;	BP:protein glycosylation;;BP:protein N-linked glycosylation;;BP:oligosaccharide-lipid intermediate biosynthetic process;;CC:integral component of membrane;;CC:endoplasmic reticulum membrane;;MF:dolichyl pyrophosphate Glc1Man9GlcNAc2 alpha-1,3-glucosyltransferase activity;;	K03849	ALG8	map00510	N-Glycan biosynthesis
gene_Zm00001d030677		-	GO:0009089;;GO:0005737;;GO:0005829;;GO:0008837	biological_process;;cellular_component;;cellular_component;;molecular_function;;	BP:lysine biosynthetic process via diaminopimelate;;CC:cytoplasm;;CC:cytosol;;MF:diaminopimelate epimerase activity;;	K01778	dapF	map00470;;map00300	D-Amino acid metabolism;;Lysine biosynthesis
gene_Zm00001d014723	ARR-B-transcription factor 5	-	GO:0000160;;GO:0009736;;GO:0005634;;GO:0003677	biological_process;;biological_process;;cellular_component;;molecular_function;;	BP:phosphorelay signal transduction system;;BP:cytokinin-activated signaling pathway;;CC:nucleus;;MF:DNA binding;;	------	------	------	------
gene_Zm00001d050294		-	------	------	------	------	------	------	------
gene_Zm00001d023589		-	GO:0017004;;GO:0006412;;GO:0009536;;GO:0015934;;GO:0015935;;GO:0016021;;GO:0031966;;GO:0009507;;GO:0020037;;GO:0015232;;GO:0003735;;GO:0016740;;GO:0003723	biological_process;;biological_process;;cellular_component;;cellular_component;;cellular_component;;cellular_component;;cellular_component;;cellular_component;;molecular_function;;molecular_function;;molecular_function;;molecular_function;;molecular_function;;	BP:cytochrome complex assembly;;BP:translation;;CC:plastid;;CC:large ribosomal subunit;;CC:small ribosomal subunit;;CC:integral component of membrane;;CC:mitochondrial membrane;;CC:chloroplast;;MF:heme binding;;MF:heme transporter activity;;MF:structural constituent of ribosome;;MF:transferase activity;;MF:RNA binding;;	------	------	------	------
gene_Zm00001d012440		-	GO:0110165;;GO:0003779	cellular_component;;molecular_function;;	CC:cellular anatomical entity;;MF:actin binding;;	------	------	------	------
gene_Zm00001d008623		-	GO:0030148;;GO:0030497;;GO:0042761;;GO:0006633;;GO:0005789;;GO:0030176;;GO:0016021;;GO:0102158;;GO:0018812;;GO:0102343;;GO:0102344;;GO:0102345;;GO:0016829	biological_process;;biological_process;;biological_process;;biological_process;;cellular_component;;cellular_component;;cellular_component;;molecular_function;;molecular_function;;molecular_function;;molecular_function;;molecular_function;;molecular_function;;	BP:sphingolipid biosynthetic process;;BP:fatty acid elongation;;BP:very long-chain fatty acid biosynthetic process;;BP:fatty acid biosynthetic process;;CC:endoplasmic reticulum membrane;;CC:integral component of endoplasmic reticulum membrane;;CC:integral component of membrane;;MF:very-long-chain 3-hydroxyacyl-CoA dehydratase activity;;MF:3-hydroxyacyl-CoA dehydratase activity;;MF:3-hydroxy-arach…	K10703	HACD, PHS1, PAS2	map01040;;map00062	Biosynthesis of unsaturated fatty acids;;Fatty acid elongation
gene_Zm00001d036022		-	------	------	------	------	------	------	------
gene_Zm00001d034155		-	GO:0006891;;GO:0006888;;GO:0016192;;GO:0009306;;GO:0006886;;GO:0005793;;GO:0000139;;GO:0030126;;GO:0005783;;GO:0005198	biological_process;;biological_process;;biological_process;;biological_process;;biological_process;;cellular_component;;cellular_component;;cellular_component;;cellular_component;;molecular_function;;	BP:intra-Golgi vesicle-mediated transport;;BP:ER to Golgi vesicle-mediated transport;;BP:vesicle-mediated transport;;BP:protein secretion;;BP:intracellular protein transport;;CC:endoplasmic reticulum-Golgi intermediate compartment;;CC:Golgi membrane;;CC:COPI vesicle coat;;CC:endoplasmic reticulum;;MF:structural molecule activity;;	K17267	COPG	------	------
gene_Zm00001d002181		-	GO:0006468;;GO:0048544;;GO:0016020;;GO:0016021;;GO:0005886;;GO:0106310;;GO:0004672;;GO:0030246;;GO:0004674;;GO:0005524	biological_process;;biological_process;;cellular_component;;cellular_component;;cellular_component;;deleted;;molecular_function;;molecular_function;;molecular_function;;molecular_function;;	BP:protein phosphorylation;;BP:recognition of pollen;;CC:membrane;;CC:integral component of membrane;;CC:plasma membrane;;CC:old GO;;MF:protein kinase activity;;MF:carbohydrate binding;;MF:protein serine/threonine kinase activity;;MF:ATP binding;;	------	------	------	------
gene_Zm00001d000818		-	------	------	------	------	------	------	------
gene_Zm00001d022534		-	GO:0009791;;GO:0005634;;GO:0046983;;GO:0046872;;GO:0003677	biological_process;;cellular_component;;molecular_function;;molecular_function;;molecular_function;;	BP:post-embryonic development;;CC:nucleus;;MF:protein dimerization activity;;MF:metal ion binding;;MF:DNA binding;;	------	------	------	------
gene_Zm00001d028561		-	GO:0051259;;GO:0006457;;GO:0042542;;GO:0009651;;GO:0009408;;GO:0051082;;GO:0043621	biological_process;;biological_process;;biological_process;;biological_process;;biological_process;;molecular_function;;molecular_function;;	BP:protein oligomerization;;BP:protein folding;;BP:response to hydrogen peroxide;;BP:response to salt stress;;BP:response to heat;;MF:unfolded protein binding;;MF:protein self-association;;	K13993	HSP20	map04141	Protein processing in endoplasmic reticulum
gene_Zm00001d028463		-	------	------	------	------	------	------	------
gene_Zm00001d000003		-	GO:0005516	molecular_function;;	MF:calmodulin binding;;	------	------	------	------
gene_Zm00001d012048		-	GO:0006468;;GO:0009556;;GO:0009554;;GO:0048658;;GO:0016021;;GO:0004672;;GO:0004674;;GO:0005524	biological_process;;biological_process;;biological_process;;biological_process;;cellular_component;;molecular_function;;molecular_function;;molecular_function;;	BP:protein phosphorylation;;BP:microsporogenesis;;BP:megasporogenesis;;BP:anther wall tapetum development;;CC:integral component of membrane;;MF:protein kinase activity;;MF:protein serine/threonine kinase activity;;MF:ATP binding;;	------	------	------	------
gene_Zm00001d021832		-	GO:0006468;;GO:0006397;;GO:0048544;;GO:0016021;;GO:0005634;;GO:0003677;;GO:0008289;;GO:0000981;;GO:0004672;;GO:0005524	biological_process;;biological_process;;biological_process;;cellular_component;;cellular_component;;molecular_function;;molecular_function;;molecular_function;;molecular_function;;molecular_function;;	BP:protein phosphorylation;;BP:mRNA processing;;BP:recognition of pollen;;CC:integral component of membrane;;CC:nucleus;;MF:DNA binding;;MF:lipid binding;;MF:RNA polymerase II transcription factor activity, sequence-specific DNA binding;;MF:protein kinase activity;;MF:ATP binding;;	K09338	HD-ZIP	------	------
gene_Zm00001d048315		-	GO:0008652;;GO:0009073;;GO:0003856;;GO:0016491	biological_process;;biological_process;;molecular_function;;molecular_function;;	BP:cellular amino acid biosynthetic process;;BP:aromatic amino acid family biosynthetic process;;MF:3-dehydroquinate synthase activity;;MF:oxidoreductase activity;;	------	------	------	------
gene_Zm00001d000701		-	------	------	------	------	------	------	------
gene_Zm00001d015328		-	GO:0045490;;GO:0030570;;GO:0046872	biological_process;;molecular_function;;molecular_function;;	BP:pectin catabolic process;;MF:pectate lyase activity;;MF:metal ion binding;;	K01728	pel	map00040	Pentose and glucuronate interconversions
gene_Zm00001d017845		-	GO:0016787	molecular_function;;	MF:hydrolase activity;;	K07018	K07018	------	------
gene_Zm00001d036055		-	GO:0016255;;GO:0042765	biological_process;;cellular_component;;	BP:attachment of GPI anchor to protein;;CC:GPI-anchor transamidase complex;;	K05292	PIGT	map00563	Glycosylphosphatidylinositol (GPI)-anchor biosynthesis
gene_Zm00001d037024		-	GO:0016021;;GO:0016788	cellular_component;;molecular_function;;	CC:integral component of membrane;;MF:hydrolase activity, acting on ester bonds;;	------	------	------	------
gene_Zm00001d051620		-	GO:0010228;;GO:0005634;;GO:0003700;;GO:0003680	biological_process;;cellular_component;;molecular_function;;molecular_function;;	BP:vegetative to reproductive phase transition of meristem;;CC:nucleus;;MF:transcription factor activity, sequence-specific DNA binding;;MF:AT DNA binding;;	------	------	------	------
gene_Zm00001d029489	CCAAT-HAP2-transcription factor 23	-	GO:0006357;;GO:0016602;;GO:0005634;;GO:0003700;;GO:0003677;;GO:0000978;;GO:0000981	biological_process;;cellular_component;;cellular_component;;molecular_function;;molecular_function;;molecular_function;;molecular_function;;	BP:regulation of transcription from RNA polymerase II promoter;;CC:CCAAT-binding factor complex;;CC:nucleus;;MF:transcription factor activity, sequence-specific DNA binding;;MF:DNA binding;;MF:RNA polymerase II core promoter proximal region sequence-specific DNA binding;;MF:RNA polymerase II transcription factor activity, sequence-specific DNA binding;;	K08064	NFYA, HAP2	------	------
gene_Zm00001d050851		-	GO:1903857;;GO:0010584;;GO:1902183;;GO:1903070;;GO:1990569;;GO:0008643;;GO:0016021;;GO:0000139;;GO:0030173;;GO:0005783;;GO:0005463;;GO:0015165	biological_process;;biological_process;;biological_process;;biological_process;;biological_process;;biological_process;;cellular_component;;cellular_component;;cellular_component;;cellular_component;;molecular_function;;molecular_function;;	BP:negative regulation of cytokinin dehydrogenase activity;;BP:pollen exine formation;;BP:regulation of shoot apical meristem development;;BP:negative regulation of ER-associated ubiquitin-dependent protein catabolic process;;BP:UDP-N-acetylglucosamine transmembrane transport;;BP:carbohydrate transport;;CC:integral component of membrane;;CC:Golgi membrane;;CC:integral component of Golgi membrane;…	K15272	SLC35A1_2_3	------	------
gene_Zm00001d016665		-	GO:0045039;;GO:0045036;;GO:0042721;;GO:0016021;;GO:0009706;;GO:0008320	biological_process;;biological_process;;cellular_component;;cellular_component;;cellular_component;;molecular_function;;	BP:protein import into mitochondrial inner membrane;;BP:protein targeting to chloroplast;;CC:mitochondrial inner membrane protein insertion complex;;CC:integral component of membrane;;CC:chloroplast inner membrane;;MF:protein transmembrane transporter activity;;	------	------	------	------
gene_Zm00001d020866		-	GO:0006002;;GO:0005737;;GO:0003872;;GO:0046872;;GO:0005524	biological_process;;cellular_component;;molecular_function;;molecular_function;;molecular_function;;	BP:fructose 6-phosphate metabolic process;;CC:cytoplasm;;MF:6-phosphofructokinase activity;;MF:metal ion binding;;MF:ATP binding;;	K00850	pfkA, PFK	map03018;;map00010;;map00030;;map00051;;map00052	RNA degradation;;Glycolysis / Gluconeogenesis;;Pentose phosphate pathway;;Fructose and mannose metabolism;;Galactose metabolism
gene_Zm00001d048732		-	GO:0098719;;GO:0071805;;GO:0006885;;GO:0051453;;GO:0016021;;GO:0005886;;GO:0015386;;GO:0015385	biological_process;;biological_process;;biological_process;;biological_process;;cellular_component;;cellular_component;;molecular_function;;molecular_function;;	BP:sodium ion import across plasma membrane;;BP:potassium ion transmembrane transport;;BP:regulation of pH;;BP:regulation of intracellular pH;;CC:integral component of membrane;;CC:plasma membrane;;MF:potassiu;;MF:sodiu;;	------	------	------	------
gene_Zm00001d050404	G2-like-transcription factor 49	-	GO:0005634;;GO:0003700;;GO:0003677	cellular_component;;molecular_function;;molecular_function;;	CC:nucleus;;MF:transcription factor activity, sequence-specific DNA binding;;MF:DNA binding;;	------	------	------	------
gene_Zm00001d037316		-	GO:0006351;;GO:0009909;;GO:0016021;;GO:0005634;;GO:0043565;;GO:0003700;;GO:0000987	biological_process;;biological_process;;cellular_component;;cellular_component;;molecular_function;;molecular_function;;molecular_function;;	BP:transcription, DNA-templated;;BP:regulation of flower development;;CC:integral component of membrane;;CC:nucleus;;MF:sequence-specific DNA binding;;MF:transcription factor activity, sequence-specific DNA binding;;MF:core promoter proximal region sequence-specific DNA binding;;	K14431	TGA	map04075	Plant hormone signal transduction
gene_Zm00001d051405		-	GO:0006624;;GO:0005773;;GO:0016021;;GO:0005789	biological_process;;cellular_component;;cellular_component;;cellular_component;;	BP:vacuolar protein processing;;CC:vacuole;;CC:integral component of membrane;;CC:endoplasmic reticulum membrane;;	------	------	------	------
gene_Zm00001d000620		-	------	------	------	------	------	------	------
gene_Zm00001d000462		-	------	------	------	------	------	------	------
gene_Zm00001d012841		-	GO:0016020	cellular_component;;	CC:membrane;;	------	------	------	------
gene_Zm00001d026444		-	GO:0016021	cellular_component;;	CC:integral component of membrane;;	------	------	------	------
gene_Zm00001d045423		-	GO:0009733	biological_process;;	BP:response to auxin;;	K14488	SAUR	map04075	Plant hormone signal transduction
gene_Zm00001d005798	AP2-EREBP-transcription factor 202	-	GO:0009873;;GO:0005634;;GO:0003700;;GO:0003677	biological_process;;cellular_component;;molecular_function;;molecular_function;;	BP:ethylene-activated signaling pathway;;CC:nucleus;;MF:transcription factor activity, sequence-specific DNA binding;;MF:DNA binding;;	K09286	EREBP	------	------
gene_Zm00001d044093		-	GO:0016021;;GO:0005886	cellular_component;;cellular_component;;	CC:integral component of membrane;;CC:plasma membrane;;	------	------	------	------
gene_ENSRNA049479381	snoZ223	-	------	------	------	------	------	------	------
gene_Zm00001d045097		-	GO:0055085;;GO:0016021;;GO:0016020;;GO:0042626;;GO:0140359;;GO:0005524	biological_process;;cellular_component;;cellular_component;;molecular_function;;molecular_function;;molecular_function;;	BP:transmembrane transport;;CC:integral component of membrane;;CC:membrane;;MF:ATPase activity, coupled to transmembrane movement of substances;;MF:ABC-type transmembrane transporter activity;;MF:ATP binding;;	K05674	ABCC10	map02010	ABC transporters
gene_Zm00001d021478		-	------	------	------	------	------	------	------
gene_Zm00001d045768		-	GO:0006508;;GO:0006423;;GO:0006281;;GO:0006465;;GO:0006952;;GO:0009058;;GO:0051707;;GO:0006412;;GO:0006355;;GO:0006418;;GO:0071586;;GO:0005787;;GO:0030176;;GO:0005737;;GO:0005773;;GO:0016021;;GO:0005840;;GO:1990904;;GO:0005667;;GO:0005634;;GO:0003677;;GO:0016757;;GO:0016844;;GO:0004812;;GO:0004817;;GO:0003735;;GO:0046872;;GO:0005524;;GO:0004222;;GO:0043531;;GO:0003684	biological_process;;biological_process;;biological_process;;biological_process;;biological_process;;biological_process;;biological_process;;biological_process;;biological_process;;biological_process;;biological_process;;cellular_component;;cellular_component;;cellular_component;;cellular_component;;cellular_component;;cellular_component;;cellular_component;;cellular_component;;cellular_component;…	BP:proteolysis;;BP:cysteinyl-tRNA aminoacylation;;BP:DNA repair;;BP:signal peptide processing;;BP:defense response;;BP:biosynthetic process;;BP:response to other organism;;BP:translation;;BP:regulation of transcription, DNA-templated;;BP:tRNA aminoacylation for protein translation;;BP:CAAX-box protein processing;;CC:signal peptidase complex;;CC:integral component of endoplasmic reticulum membrane…	------	------	------	------
gene_Zm00001d006568		-	------	------	------	------	------	------	------
gene_Zm00001d043483		-	GO:0016021	cellular_component;;	CC:integral component of membrane;;	------	------	------	------
gene_Zm00001d051859	clavata3/esr-related24	-	------	------	------	------	------	------	------
gene_Zm00001d052875		-	GO:0006071;;GO:0006629;;GO:0016021;;GO:0008081;;GO:0008889	biological_process;;biological_process;;cellular_component;;molecular_function;;molecular_function;;	BP:glycerol metabolic process;;BP:lipid metabolic process;;CC:integral component of membrane;;MF:phosphoric diester hydrolase activity;;MF:glycerophosphodiester phosphodiesterase activity;;	------	------	------	------
gene_Zm00001d027621		-	GO:0044238;;GO:0044260	biological_process;;biological_process;;	BP:primary metabolic process;;BP:cellular macromolecule metabolic process;;	------	------	------	------
gene_Zm00001d022240		-	GO:0008033;;GO:0001522;;GO:0005634;;GO:0003723;;GO:0009982	biological_process;;biological_process;;cellular_component;;molecular_function;;molecular_function;;	BP:tRNA processing;;BP:pseudouridine synthesis;;CC:nucleus;;MF:RNA binding;;MF:pseudouridine synthase activity;;	K06176	truD, PUS7	------	------
gene_Zm00001d026443		-	GO:0015996;;GO:0047746;;GO:0102293	biological_process;;molecular_function;;molecular_function;;	BP:chlorophyll catabolic process;;MF:chlorophyllase activity;;MF:pheophytinase b activity;;	------	------	------	------
gene_ENSRNA049476098	U2	-	GO:0016021	cellular_component;;	CC:integral component of membrane;;	------	------	------	------
gene_Zm00001d053130		-	------	------	------	------	------	------	------
gene_Zm00001d037401		-	GO:0006281;;GO:0010499;;GO:0005829;;GO:0000502;;GO:0005634;;GO:0070628;;GO:0070577;;GO:0016504	biological_process;;biological_process;;cellular_component;;cellular_component;;cellular_component;;molecular_function;;molecular_function;;molecular_function;;	BP:DNA repair;;BP:proteasomal ubiquitin-independent protein catabolic process;;CC:cytosol;;CC:proteasome complex;;CC:nucleus;;MF:proteasome binding;;MF:lysine-acetylated histone binding;;MF:peptidase activator activity;;	K06699	PSME4	map03050	Proteasome
gene_ENSRNA049476774	U5	-	GO:0016310;;GO:0005524;;GO:0004017	biological_process;;molecular_function;;molecular_function;;	BP:phosphorylation;;MF:ATP binding;;MF:adenylate kinase activity;;	------	------	------	------
gene_Zm00001d023820		-	GO:0007032;;GO:1990019;;GO:0016192;;GO:0006886;;GO:0080171;;GO:0006903;;GO:0006623;;GO:0006896;;GO:0005794;;GO:0030123;;GO:0010008	biological_process;;biological_process;;biological_process;;biological_process;;biological_process;;biological_process;;biological_process;;biological_process;;cellular_component;;cellular_component;;cellular_component;;	BP:endosome organization;;BP:protein storage vacuole organization;;BP:vesicle-mediated transport;;BP:intracellular protein transport;;BP:lytic vacuole organization;;BP:vesicle targeting;;BP:protein targeting to vacuole;;BP:Golgi to vacuole transport;;CC:Golgi apparatus;;CC:AP-3 adaptor complex;;CC:endosome membrane;;	K12396	AP3D	------	------
gene_Zm00001d027256		-	GO:0016310;;GO:0009156;;GO:0009165;;GO:0006015;;GO:0006164;;GO:0005737;;GO:0002189;;GO:0016301;;GO:0000287;;GO:0004749;;GO:0005524	biological_process;;biological_process;;biological_process;;biological_process;;biological_process;;cellular_component;;cellular_component;;molecular_function;;molecular_function;;molecular_function;;molecular_function;;	BP:phosphorylation;;BP:ribonucleoside monophosphate biosynthetic process;;BP:nucleotide biosynthetic process;;BP:5-phosphoribose 1-diphosphate biosynthetic process;;BP:purine nucleotide biosynthetic process;;CC:cytoplasm;;CC:ribose phosphate diphosphokinase complex;;MF:kinase activity;;MF:magnesium ion binding;;MF:ribose phosphate diphosphokinase activity;;MF:ATP binding;;	K00948	PRPS, prsA	map00030;;map00230	Pentose phosphate pathway;;Purine metabolism
gene_Zm00001d028447		-	GO:0006468;;GO:0005737;;GO:0005634;;GO:0005886;;GO:0004672;;GO:0004674;;GO:0005524	biological_process;;cellular_component;;cellular_component;;cellular_component;;molecular_function;;molecular_function;;molecular_function;;	BP:protein phosphorylation;;CC:cytoplasm;;CC:nucleus;;CC:plasma membrane;;MF:protein kinase activity;;MF:protein serine/threonine kinase activity;;MF:ATP binding;;	------	------	------	------
gene_Zm00001d024961		-	GO:0006468;;GO:0016020;;GO:0030247;;GO:0004674;;GO:0004672;;GO:0005524	biological_process;;cellular_component;;molecular_function;;molecular_function;;molecular_function;;molecular_function;;	BP:protein phosphorylation;;CC:membrane;;MF:polysaccharide binding;;MF:protein serine/threonine kinase activity;;MF:protein kinase activity;;MF:ATP binding;;	------	------	------	------
gene_Zm00001d012266		-	GO:0015693;;GO:0016021;;GO:0015095	biological_process;;cellular_component;;molecular_function;;	BP:magnesium ion transport;;CC:integral component of membrane;;MF:magnesium ion transmembrane transporter activity;;	------	------	------	------
gene_Zm00001d020297		-	GO:0006468;;GO:0005737;;GO:0004674;;GO:0005524;;GO:0004672	biological_process;;cellular_component;;molecular_function;;molecular_function;;molecular_function;;	BP:protein phosphorylation;;CC:cytoplasm;;MF:protein serine/threonine kinase activity;;MF:ATP binding;;MF:protein kinase activity;;	K08856	STK16	------	------
gene_Zm00001d017300		-	------	------	------	------	------	------	------
gene_Zm00001d045784		-	GO:0005886	cellular_component;;	CC:plasma membrane;;	------	------	------	------
gene_Zm00001d023870		-	GO:0097573	molecular_function;;	MF:glutathione oxidoreductase activity;;	K03676	grxC, GLRX, GLRX2	------	------
gene_Zm00001d040109		-	------	------	------	------	------	------	------
gene_Zm00001d006438		-	GO:0000184;;GO:0005737;;GO:0016787;;GO:0003724;;GO:0008270;;GO:0003677;;GO:0005524;;GO:0003723	biological_process;;cellular_component;;molecular_function;;molecular_function;;molecular_function;;molecular_function;;molecular_function;;molecular_function;;	BP:nuclear-transcribed mRNA catabolic process, nonsense-mediated decay;;CC:cytoplasm;;MF:hydrolase activity;;MF:RNA helicase activity;;MF:zinc ion binding;;MF:DNA binding;;MF:ATP binding;;MF:RNA binding;;	K14326	UPF1, RENT1	map03013;;map03015	Nucleocytoplasmic transport;;mRNA surveillance pathway
gene_Zm00001d009926		-	GO:0007018;;GO:0030705;;GO:0005871;;GO:0005874;;GO:0016787;;GO:0008574;;GO:0008017;;GO:0003777;;GO:0016887;;GO:0005524	biological_process;;biological_process;;cellular_component;;cellular_component;;molecular_function;;molecular_function;;molecular_function;;molecular_function;;molecular_function;;molecular_function;;	BP:microtubule-based movement;;BP:cytoskeleton-dependent intracellular transport;;CC:kinesin complex;;CC:microtubule;;MF:hydrolase activity;;MF:ATP-dependent microtubule motor activity, plus-end-directed;;MF:microtubule binding;;MF:microtubule motor activity;;MF:ATPase activity;;MF:ATP binding;;	K10406	KIFC2_3	------	------
gene_Zm00001d016161		-	GO:0017018;;GO:0003677	molecular_function;;molecular_function;;	MF:myosin phosphatase activity;;MF:DNA binding;;	------	------	------	------
gene_Zm00001d027221		-	------	------	------	------	------	------	------
gene_Zm00001d043687	MYB-transcription factor 47	-	GO:0003677	molecular_function;;	MF:DNA binding;;	K09422	MYBP	------	------
gene_Zm00001d033050	ZIM-transcription factor 18	-	GO:2000022;;GO:0009611;;GO:0031347;;GO:0005634	biological_process;;biological_process;;biological_process;;cellular_component;;	BP:regulation of jasmonic acid mediated signaling pathway;;BP:response to wounding;;BP:regulation of defense response;;CC:nucleus;;	K13464	JAZ	map04075	Plant hormone signal transduction
gene_Zm00001d015975		-	GO:0019243;;GO:0005737;;GO:0046872;;GO:0004462	biological_process;;cellular_component;;molecular_function;;molecular_function;;	BP:methylglyoxal catabolic process to D-lactate via S-lactoyl-glutathione;;CC:cytoplasm;;MF:metal ion binding;;MF:lactoylglutathione lyase activity;;	K01759	GLO1, gloA	map00620	Pyruvate metabolism
gene_Zm00001d043441		-	GO:0006486;;GO:0016021;;GO:0004579;;GO:0004576;;GO:0016887;;GO:0046872;;GO:0005524	biological_process;;cellular_component;;molecular_function;;molecular_function;;molecular_function;;molecular_function;;molecular_function;;	BP:protein glycosylation;;CC:integral component of membrane;;MF:dolichyl-diphosphooligosaccharide-protein glycotransferase activity;;MF:oligosaccharyl transferase activity;;MF:ATPase activity;;MF:metal ion binding;;MF:ATP binding;;	K07151	STT3	map00510;;map00513;;map04141	N-Glycan biosynthesis;;Various types of N-glycan biosynthesis;;Protein processing in endoplasmic reticulum
gene_Zm00001d046089		-	------	------	------	------	------	------	------
gene_Zm00001d037140	Homeobox-transcription factor 10	-	GO:0005634;;GO:0008289;;GO:0000981;;GO:0003677	cellular_component;;molecular_function;;molecular_function;;molecular_function;;	CC:nucleus;;MF:lipid binding;;MF:RNA polymerase II transcription factor activity, sequence-specific DNA binding;;MF:DNA binding;;	K09338	HD-ZIP	------	------
gene_Zm00001d022229		-	GO:0006099;;GO:0006108;;GO:0005737;;GO:0030060	biological_process;;biological_process;;cellular_component;;molecular_function;;	BP:tricarboxylic acid cycle;;BP:malate metabolic process;;CC:cytoplasm;;MF:L-malate dehydrogenase activity;;	K00026	MDH2	map00020;;map00630;;map00620;;map00710;;map00270	Citrate cycle (TCA cycle);;Glyoxylate and dicarboxylate metabolism;;Pyruvate metabolism;;Carbon fixation in photosynthetic organisms;;Cysteine and methionine metabolism
gene_Zm00001d002243		-	GO:0034063;;GO:0010494;;GO:0003723	biological_process;;cellular_component;;molecular_function;;	BP:stress granule assembly;;CC:cytoplasmic stress granule;;MF:RNA binding;;	------	------	------	------
gene_Zm00001d026652		-	GO:0005634;;GO:0003680	cellular_component;;molecular_function;;	CC:nucleus;;MF:AT DNA binding;;	------	------	------	------
gene_Zm00001d040764		-	GO:0016021;;GO:0005506;;GO:0016705;;GO:0004497;;GO:0020037	cellular_component;;molecular_function;;molecular_function;;molecular_function;;molecular_function;;	CC:integral component of membrane;;MF:iron ion binding;;MF:oxidoreductase activity, acting on paired donors, with incorporation or reduction of molecular oxygen;;MF:monooxygenase activity;;MF:heme binding;;	K20660	CYP709	------	------
gene_Zm00001d011811		-	GO:0006888;;GO:0016192;;GO:0005737;;GO:0005794;;GO:0016021;;GO:0016020;;GO:0005886;;GO:0005484	biological_process;;biological_process;;cellular_component;;cellular_component;;cellular_component;;cellular_component;;cellular_component;;molecular_function;;	BP:ER to Golgi vesicle-mediated transport;;BP:vesicle-mediated transport;;CC:cytoplasm;;CC:Golgi apparatus;;CC:integral component of membrane;;CC:membrane;;CC:plasma membrane;;MF:SNAP receptor activity;;	K08516	YKT6	map04130	SNARE interactions in vesicular transport
gene_Zm00001d001229		-	------	------	------	------	------	------	------
gene_Zm00001d017914		-	GO:0031118;;GO:0031120;;GO:0000470;;GO:0000469;;GO:0031429;;GO:0005730;;GO:1990904;;GO:0003723;;GO:0034513	biological_process;;biological_process;;biological_process;;biological_process;;cellular_component;;cellular_component;;cellular_component;;molecular_function;;molecular_function;;	BP:rRNA pseudouridine synthesis;;BP:snRNA pseudouridine synthesis;;BP:maturation of LSU-rRNA;;BP:cleavage involved in rRNA processing;;CC:box H/ACA snoRNP complex;;CC:nucleolus;;CC:ribonucleoprotein complex;;MF:RNA binding;;MF:box H/ACA snoRNA binding;;	K11129	NHP2, NOLA2	map03008	Ribosome biogenesis in eukaryotes
gene_Zm00001d054036		-	GO:0016021	cellular_component;;	CC:integral component of membrane;;	------	------	------	------
gene_Zm00001d033703		-	GO:0005737;;GO:0016887	cellular_component;;molecular_function;;	CC:cytoplasm;;MF:ATPase activity;;	------	------	------	------
gene_ENSRNA049477514	snosnR60_Z15	-	------	------	------	------	------	------	------
gene_Zm00001d053733		-	GO:0005975;;GO:0046658;;GO:0004553	biological_process;;cellular_component;;molecular_function;;	BP:carbohydrate metabolic process;;CC:anchored component of plasma membrane;;MF:hydrolase activity, hydrolyzing O-glycosyl compounds;;	------	------	------	------
gene_Zm00001d025676		-	GO:0006265;;GO:0005634;;GO:0005694;;GO:0016616;;GO:0003917;;GO:0003677	biological_process;;cellular_component;;cellular_component;;molecular_function;;molecular_function;;molecular_function;;	BP:DNA topological change;;CC:nucleus;;CC:chromosome;;MF:oxidoreductase activity, acting on the CH-OH group of donors, NAD or NADP as acceptor;;MF:DNA topoisomerase type I activity;;MF:DNA binding;;	------	------	------	------
gene_Zm00001d011100		-	GO:0009744;;GO:0009846;;GO:0009793;;GO:0001732;;GO:0006413;;GO:0005852;;GO:0016282;;GO:0071541;;GO:0033290;;GO:0031369;;GO:0008237;;GO:0003743	biological_process;;biological_process;;biological_process;;biological_process;;biological_process;;cellular_component;;cellular_component;;cellular_component;;cellular_component;;molecular_function;;molecular_function;;molecular_function;;	BP:response to sucrose;;BP:pollen germination;;BP:embryo development ending in seed dormancy;;BP:formation of cytoplasmic translation initiation complex;;BP:translational initiation;;CC:eukaryotic translation initiation factor 3 complex;;CC:eukaryotic 43S preinitiation complex;;CC:eukaryotic translation initiation factor 3 complex, eIF3m;;CC:eukaryotic 48S preinitiation complex;;MF:translation in…	K03249	EIF3F	------	------
gene_Zm00001d037849		-	GO:0009808;;GO:0016021;;GO:0004497;;GO:0020037;;GO:0016705;;GO:0016710;;GO:0005506	biological_process;;cellular_component;;molecular_function;;molecular_function;;molecular_function;;molecular_function;;molecular_function;;	BP:lignin metabolic process;;CC:integral component of membrane;;MF:monooxygenase activity;;MF:heme binding;;MF:oxidoreductase activity, acting on paired donors, with incorporation or reduction of molecular oxygen;;MF:trans-cinnamate 4-monooxygenase activity;;MF:iron ion binding;;	K00487	CYP73A	map00130;;map00940;;map00941;;map00945	Ubiquinone and other terpenoid-quinone biosynthesis;;Phenylpropanoid biosynthesis;;Flavonoid biosynthesis;;Stilbenoid, diarylheptanoid and gingerol biosynthesis
gene_Zm00001d017612		-	GO:0044238;;GO:0044260;;GO:0016567;;GO:0061630;;GO:0008270	biological_process;;biological_process;;biological_process;;molecular_function;;molecular_function;;	BP:primary metabolic process;;BP:cellular macromolecule metabolic process;;BP:protein ubiquitination;;MF:ubiquitin protein ligase activity;;MF:zinc ion binding;;	K16281	RHA1	------	------
gene_Zm00001d012371		-	GO:0006281;;GO:0009058;;GO:0005773;;GO:0016021;;GO:0016844;;GO:0016757	biological_process;;biological_process;;cellular_component;;cellular_component;;molecular_function;;molecular_function;;	BP:DNA repair;;BP:biosynthetic process;;CC:vacuole;;CC:integral component of membrane;;MF:strictosidine synthase activity;;MF:transferase activity, transferring glycosyl groups;;	------	------	------	------
gene_Zm00001d033093	C2C2-Dof-transcription factor 32	-	GO:0005634;;GO:0003700;;GO:0003677	cellular_component;;molecular_function;;molecular_function;;	CC:nucleus;;MF:transcription factor activity, sequence-specific DNA binding;;MF:DNA binding;;	------	------	------	------
gene_Zm00001d051054		-	------	------	------	------	------	------	------
gene_Zm00001d015634		-	GO:0006310;;GO:0006281;;GO:0006260;;GO:0000723;;GO:0005634;;GO:0016787;;GO:0004386;;GO:0016887;;GO:0003677;;GO:0003678;;GO:0046872;;GO:0005524	biological_process;;biological_process;;biological_process;;biological_process;;cellular_component;;molecular_function;;molecular_function;;molecular_function;;molecular_function;;molecular_function;;molecular_function;;molecular_function;;	BP:DNA recombination;;BP:DNA repair;;BP:DNA replication;;BP:telomere maintenance;;CC:nucleus;;MF:hydrolase activity;;MF:helicase activity;;MF:ATPase activity;;MF:DNA binding;;MF:DNA helicase activity;;MF:metal ion binding;;MF:ATP binding;;	------	------	------	------
gene_Zm00001d044276		-	GO:0006468;;GO:0016021;;GO:0005524;;GO:0004672	biological_process;;cellular_component;;molecular_function;;molecular_function;;	BP:protein phosphorylation;;CC:integral component of membrane;;MF:ATP binding;;MF:protein kinase activity;;	------	------	------	------
gene_Zm00001d015175		-	------	------	------	------	------	------	------
gene_Zm00001d048690		-	GO:0006508;;GO:0004185	biological_process;;molecular_function;;	BP:proteolysis;;MF:serine-type carboxypeptidase activity;;	K09645	CPVL	------	------
gene_Zm00001d010602		-	GO:0015031;;GO:0006887;;GO:0000145;;GO:0005546	biological_process;;biological_process;;cellular_component;;molecular_function;;	BP:protein transport;;BP:exocytosis;;CC:exocyst;;MF:phosphatidylinositol-4,5-bisphosphate binding;;	K07195	EXOC7, EXO70	------	------
gene_Zm00001d000844		-	------	------	------	------	------	------	------
gene_Zm00001d024732		-	GO:0006470;;GO:0017018;;GO:0046872;;GO:0004722	biological_process;;molecular_function;;molecular_function;;molecular_function;;	BP:protein dephosphorylation;;MF:myosin phosphatase activity;;MF:metal ion binding;;MF:protein serine/threonine phosphatase activity;;	K14803	PTC2_3	------	------
gene_Zm00001d047063		-	GO:1903424;;GO:0016021;;GO:0005886;;GO:0005887;;GO:1903425	biological_process;;cellular_component;;cellular_component;;cellular_component;;molecular_function;;	BP:fluoride transmembrane transport;;CC:integral component of membrane;;CC:plasma membrane;;CC:integral component of plasma membrane;;MF:fluoride transmembrane transporter activity;;	K06199	crcB, FEX	------	------
gene_Zm00001d011773		-	GO:0006744;;GO:0032259;;GO:0031314;;GO:0008425;;GO:0043333;;GO:0008168	biological_process;;biological_process;;cellular_component;;molecular_function;;molecular_function;;molecular_function;;	BP:ubiquinone biosynthetic process;;BP:methylation;;CC:extrinsic component of mitochondrial inner membrane;;MF:2-polyprenyl-6-methoxy-1,4-benzoquinone methyltransferase activity;;MF:2-octaprenyl-6-methoxy-1,4-benzoquinone methyltransferase activity;;MF:methyltransferase activity;;	K06127	COQ5	map00130;;map01240	Ubiquinone and other terpenoid-quinone biosynthesis;;Biosynthesis of cofactors
gene_Zm00001d011960		-	------	------	------	------	------	------	------
gene_Zm00001d012376		-	GO:0000462;;GO:0016021;;GO:0005730;;GO:0032040;;GO:0004386	biological_process;;cellular_component;;cellular_component;;cellular_component;;molecular_function;;	BP:maturation of SSU-rRNA from tricistronic rRNA transcrip;;CC:integral component of membrane;;CC:nucleolus;;CC:small-subunit processome;;MF:helicase activity;;	------	------	------	------
gene_Zm00001d023553		-	GO:0006952;;GO:0051707;;GO:0043531	biological_process;;biological_process;;molecular_function;;	BP:defense response;;BP:response to other organism;;MF:ADP binding;;	------	------	------	------
gene_Zm00001d024716		-	------	------	------	------	------	------	------
gene_Zm00001d031282		-	------	------	------	------	------	------	------
gene_Zm00001d013322		-	GO:0071704;;GO:0044238;;GO:0006012;;GO:0016310;;GO:0019566;;GO:0006355;;GO:0005829;;GO:0009702;;GO:0016301;;GO:0003677;;GO:0005524	biological_process;;biological_process;;biological_process;;biological_process;;biological_process;;biological_process;;cellular_component;;molecular_function;;molecular_function;;molecular_function;;molecular_function;;	BP:organic substance metabolic process;;BP:primary metabolic process;;BP:galactose metabolic process;;BP:phosphorylation;;BP:arabinose metabolic process;;BP:regulation of transcription, DNA-templated;;CC:cytosol;;MF:L-arabinokinase activity;;MF:kinase activity;;MF:DNA binding;;MF:ATP binding;;	K12446	E2.7.1.46	map00520;;map01250	Amino sugar and nucleotide sugar metabolism;;Biosynthesis of nucleotide sugars
gene_Zm00001d020549		-	GO:0016787;;GO:0046872;;GO:0008253	molecular_function;;molecular_function;;molecular_function;;	MF:hydrolase activity;;MF:metal ion binding;;MF:5'-nucleotidase activity;;	------	------	------	------
gene_Zm00001d042518		-	GO:0051321;;GO:0000724;;GO:0006289;;GO:0006268;;GO:0007004;;GO:0005662;;GO:0043047;;GO:0003684	biological_process;;biological_process;;biological_process;;biological_process;;biological_process;;cellular_component;;molecular_function;;molecular_function;;	BP:meiotic cell cycle;;BP:double-strand break repair via homologous recombination;;BP:nucleotide-excision repair;;BP:DNA unwinding involved in DNA replication;;BP:telomere maintenance via telomerase;;CC:DNA replication factor A complex;;MF:single-stranded telomeric DNA binding;;MF:damaged DNA binding;;	------	------	------	------
gene_Zm00001d053751		-	GO:0006974;;GO:0031348;;GO:0045892;;GO:0016570;;GO:0010113;;GO:0005634;;GO:0030915;;GO:0000976	biological_process;;biological_process;;biological_process;;biological_process;;biological_process;;cellular_component;;cellular_component;;molecular_function;;	BP:cellular response to DNA damage stimulus;;BP:negative regulation of defense response;;BP:negative regulation of transcription, DNA-templated;;BP:histone modification;;BP:negative regulation of systemic acquired resistance;;CC:nucleus;;CC:Smc5-Smc6 complex;;MF:transcription regulatory region sequence-specific DNA binding;;	------	------	------	------
gene_Zm00001d040536	bHLH-transcription factor 68	-	GO:0090229;;GO:0005634;;GO:0003700;;GO:0046983	biological_process;;cellular_component;;molecular_function;;molecular_function;;	BP:negative regulation of red or far-red light signaling pathway;;CC:nucleus;;MF:transcription factor activity, sequence-specific DNA binding;;MF:protein dimerization activity;;	K12126	PIF3	map04712;;map04075	Circadian rhythm - plant;;Plant hormone signal transduction
gene_ENSRNA049479501	snoZ221_snoR21b	-	------	------	------	------	------	------	------
gene_Zm00001d044207		-	GO:0006412;;GO:1990904;;GO:0005840;;GO:0003735	biological_process;;cellular_component;;cellular_component;;molecular_function;;	BP:translation;;CC:ribonucleoprotein complex;;CC:ribosome;;MF:structural constituent of ribosome;;	K02991	RP-S6e, RPS6	map03010	Ribosome
gene_Zm00001d000873		-	------	------	------	------	------	------	------
gene_Zm00001d053030		-	GO:0016020;;GO:0016021;;GO:0022857;;GO:0071916;;GO:0042937	cellular_component;;cellular_component;;molecular_function;;molecular_function;;molecular_function;;	CC:membrane;;CC:integral component of membrane;;MF:transmembrane transporter activity;;MF:dipeptide transmembrane transporter activity;;MF:tripeptide transporter activity;;	K14638	SLC15A3_4, PHT	------	------
gene_Zm00001d014510		-	GO:0042276;;GO:0006281;;GO:0009314;;GO:0005634;;GO:0005657;;GO:0035861;;GO:0003887	biological_process;;biological_process;;biological_process;;cellular_component;;cellular_component;;cellular_component;;molecular_function;;	BP:error-prone translesion synthesis;;BP:DNA repair;;BP:response to radiation;;CC:nucleus;;CC:replication fork;;CC:site of double-strand break;;MF:DNA-directed DNA polymerase activity;;	K03509	POLH	------	------
gene_Zm00001d049715	Aux/IAA-transcription factor 16	-	GO:0006355;;GO:0009734;;GO:0005634	biological_process;;biological_process;;cellular_component;;	BP:regulation of transcription, DNA-templated;;BP:auxin-activated signaling pathway;;CC:nucleus;;	K14484	IAA	map04075	Plant hormone signal transduction
gene_Zm00001d009444		-	------	------	------	------	------	------	------
gene_Zm00001d051573	ZF-HD-transcription factor 17	-	GO:0006355;;GO:0005634;;GO:0003700;;GO:0000976;;GO:0003677	biological_process;;cellular_component;;molecular_function;;molecular_function;;molecular_function;;	BP:regulation of transcription, DNA-templated;;CC:nucleus;;MF:transcription factor activity, sequence-specific DNA binding;;MF:transcription regulatory region sequence-specific DNA binding;;MF:DNA binding;;	------	------	------	------
gene_Zm00001d021217		-	GO:0006457;;GO:0006606;;GO:0042026;;GO:0005737;;GO:0005635;;GO:0005783;;GO:0005829;;GO:0030544;;GO:0051087;;GO:0051082;;GO:0046872	biological_process;;biological_process;;biological_process;;cellular_component;;cellular_component;;cellular_component;;cellular_component;;molecular_function;;molecular_function;;molecular_function;;molecular_function;;	BP:protein folding;;BP:protein import into nucleus;;BP:protein refolding;;CC:cytoplasm;;CC:nuclear envelope;;CC:endoplasmic reticulum;;CC:cytosol;;MF:Hsp70 protein binding;;MF:chaperone binding;;MF:unfolded protein binding;;MF:metal ion binding;;	K09503	DNAJA2	map04141	Protein processing in endoplasmic reticulum
gene_Zm00001d008585		-	GO:0006468;;GO:0016021;;GO:0016020;;GO:0030247;;GO:0004674;;GO:0004672;;GO:0005524	biological_process;;cellular_component;;cellular_component;;molecular_function;;molecular_function;;molecular_function;;molecular_function;;	BP:protein phosphorylation;;CC:integral component of membrane;;CC:membrane;;MF:polysaccharide binding;;MF:protein serine/threonine kinase activity;;MF:protein kinase activity;;MF:ATP binding;;	------	------	------	------
gene_Zm00001d023592		-	GO:0003333;;GO:0006865;;GO:0016020;;GO:0005886;;GO:0016021;;GO:0015171	biological_process;;biological_process;;cellular_component;;cellular_component;;cellular_component;;molecular_function;;	BP:amino acid transmembrane transport;;BP:amino acid transport;;CC:membrane;;CC:plasma membrane;;CC:integral component of membrane;;MF:amino acid transmembrane transporter activity;;	K24917	AAP	------	------
gene_Zm00001d001696		-	------	------	------	------	------	------	------
gene_Zm00001d017640		-	------	------	------	------	------	------	------
gene_Zm00001d007037		-	GO:0005634;;GO:0016021	cellular_component;;cellular_component;;	CC:nucleus;;CC:integral component of membrane;;	------	------	------	------
gene_Zm00001d016106		-	GO:0006470;;GO:0035970;;GO:0009846;;GO:0005739;;GO:0017018;;GO:0004722;;GO:0046872	biological_process;;biological_process;;biological_process;;cellular_component;;molecular_function;;molecular_function;;molecular_function;;	BP:protein dephosphorylation;;BP:peptidyl-threonine dephosphorylation;;BP:pollen germination;;CC:mitochondrion;;MF:myosin phosphatase activity;;MF:protein serine/threonine phosphatase activity;;MF:metal ion binding;;	K17506	PPM1L, PP2CE	------	------
gene_Zm00001d036395		-	GO:0035970;;GO:0017018;;GO:0046872;;GO:0004722	biological_process;;molecular_function;;molecular_function;;molecular_function;;	BP:peptidyl-threonine dephosphorylation;;MF:myosin phosphatase activity;;MF:metal ion binding;;MF:protein serine/threonine phosphatase activity;;	K01102	PDP	------	------
gene_Zm00001d003075		-	GO:0017018	molecular_function;;	MF:myosin phosphatase activity;;	------	------	------	------
gene_Zm00001d040123		-	GO:0000122;;GO:0016575;;GO:0000118;;GO:0016021;;GO:0000785;;GO:0005634;;GO:0003714	biological_process;;biological_process;;cellular_component;;cellular_component;;cellular_component;;cellular_component;;molecular_function;;	BP:negative regulation of transcription from RNA polymerase II promoter;;BP:histone deacetylation;;CC:histone deacetylase complex;;CC:integral component of membrane;;CC:chromatin;;CC:nucleus;;MF:transcription corepressor activity;;	K11644	SIN3A	------	------
gene_Zm00001d011145		-	GO:0016021	cellular_component;;	CC:integral component of membrane;;	------	------	------	------
gene_Zm00001d018078		-	GO:0046856;;GO:0046855;;GO:0034485;;GO:0004439;;GO:0004445	biological_process;;biological_process;;molecular_function;;molecular_function;;molecular_function;;	BP:phosphatidylinositol dephosphorylation;;BP:inositol phosphate dephosphorylation;;MF:phosphatidylinositol-3,4,5-trisphosphate 5-phosphatase activity;;MF:phosphatidylinositol-4,5-bisphosphate 5-phosphatase activity;;MF:inositol-polyphosphate 5-phosphatase activity;;	------	------	------	------
gene_Zm00001d039174		-	GO:0009691;;GO:0005634;;GO:0005829;;GO:0016787;;GO:0016829;;GO:0016799;;GO:0102682	biological_process;;cellular_component;;cellular_component;;molecular_function;;molecular_function;;molecular_function;;molecular_function;;	BP:cytokinin biosynthetic process;;CC:nucleus;;CC:cytosol;;MF:hydrolase activity;;MF:lyase activity;;MF:hydrolase activity, hydrolyzing N-glycosyl compounds;;MF:N6;;	K22522	LOG	------	------
gene_Zm00001d027824		-	GO:0051091	biological_process;;	BP:positive regulation of sequence-specific DNA binding transcription factor activity;;	------	------	------	------
gene_Zm00001d012686		-	GO:0016021;;GO:0005634	cellular_component;;cellular_component;;	CC:integral component of membrane;;CC:nucleus;;	------	------	------	------
gene_Zm00001d039204		-	GO:0000469;;GO:0000462;;GO:1990904;;GO:0030686;;GO:0005730	biological_process;;biological_process;;cellular_component;;cellular_component;;cellular_component;;	BP:cleavage involved in rRNA processing;;BP:maturation of SSU-rRNA from tricistronic rRNA transcrip;;CC:ribonucleoprotein complex;;CC:90S preribosome;;CC:nucleolus;;	K14795	RRP36	------	------
gene_Zm00001d017376		-	GO:0000723;;GO:0006281;;GO:0006260;;GO:0006310;;GO:0016787;;GO:0016887;;GO:0003677;;GO:0003678;;GO:0017018;;GO:0005524	biological_process;;biological_process;;biological_process;;biological_process;;molecular_function;;molecular_function;;molecular_function;;molecular_function;;molecular_function;;molecular_function;;	BP:telomere maintenance;;BP:DNA repair;;BP:DNA replication;;BP:DNA recombination;;MF:hydrolase activity;;MF:ATPase activity;;MF:DNA binding;;MF:DNA helicase activity;;MF:myosin phosphatase activity;;MF:ATP binding;;	------	------	------	------
gene_Zm00001d023085		-	------	------	------	------	------	------	------
gene_Zm00001d002071		-	GO:0016853	molecular_function;;	MF:isomerase activity;;	------	------	------	------
gene_Zm00001d000328		-	------	------	------	K13141	INTS4	------	------
gene_Zm00001d026549		-	GO:0006644;;GO:0006650;;GO:0005886;;GO:0071617;;GO:0008374;;GO:0016746	biological_process;;biological_process;;cellular_component;;molecular_function;;molecular_function;;molecular_function;;	BP:phospholipid metabolic process;;BP:glycerophospholipid metabolic process;;CC:plasma membrane;;MF:lysophospholipid acyltransferase activity;;MF:O-acyltransferase activity;;MF:transferase activity, transferring acyl groups;;	K13511	TAZ	map00564	Glycerophospholipid metabolism
gene_Zm00001d024654		-	GO:0006468;;GO:0031647;;GO:0009414;;GO:0009644;;GO:0031977;;GO:0003755;;GO:0005509;;GO:0004672;;GO:0005524	biological_process;;biological_process;;biological_process;;biological_process;;cellular_component;;molecular_function;;molecular_function;;molecular_function;;molecular_function;;	BP:protein phosphorylation;;BP:regulation of protein stability;;BP:response to water deprivation;;BP:response to high light intensity;;CC:thylakoid lumen;;MF:peptidyl-prolyl cis-trans isomerase activity;;MF:calcium ion binding;;MF:protein kinase activity;;MF:ATP binding;;	------	------	------	------
gene_Zm00001d011321		-	GO:0005737;;GO:0033179;;GO:0016021;;GO:0046961	cellular_component;;cellular_component;;cellular_component;;molecular_function;;	CC:cytoplasm;;CC:proton-transporting V-type ATPase, V0 domain;;CC:integral component of membrane;;MF:proton-transporting ATPase activity, rotational mechanism;;	K03661	ATPeV0B, ATP6F	map04145;;map00190	Phagosome;;Oxidative phosphorylation
gene_Zm00001d044503		-	GO:0006520;;GO:0006537;;GO:0005829;;GO:0016639;;GO:0004354;;GO:0016491	biological_process;;biological_process;;cellular_component;;molecular_function;;molecular_function;;molecular_function;;	BP:cellular amino acid metabolic process;;BP:glutamate biosynthetic process;;CC:cytosol;;MF:oxidoreductase activity, acting on the CH-NH2 group of donors, NAD or NADP as acceptor;;MF:glutamate dehydrogenas;;MF:oxidoreductase activity;;	K00262	E1.4.1.4, gdhA	map00220;;map00250;;map00910	Arginine biosynthesis;;Alanine, aspartate and glutamate metabolism;;Nitrogen metabolism
gene_Zm00001d047405		-	GO:0006297;;GO:1904161;;GO:0006260;;GO:0006271;;GO:0016021;;GO:0043625;;GO:0003887	biological_process;;biological_process;;biological_process;;biological_process;;cellular_component;;cellular_component;;molecular_function;;	BP:nucleotide-excision repair, DNA gap filling;;BP:DNA synthesis involved in UV-damage excision repair;;BP:DNA replication;;BP:DNA strand elongation involved in DNA replication;;CC:integral component of membrane;;CC:delta DNA polymerase complex;;MF:DNA-directed DNA polymerase activity;;	K03504	POLD3	map03430;;map03440;;map03410;;map03420;;map03030	Mismatch repair;;Homologous recombination;;Base excision repair;;Nucleotide excision repair;;DNA replication
gene_Zm00001d040051		-	------	------	------	K21842	EFR3	------	------
gene_Zm00001d013933		-	GO:0006468;;GO:0050790;;GO:0042149;;GO:0005737;;GO:0005634;;GO:0031588;;GO:0019887;;GO:0016208;;GO:0019901	biological_process;;biological_process;;biological_process;;cellular_component;;cellular_component;;cellular_component;;molecular_function;;molecular_function;;molecular_function;;	BP:protein phosphorylation;;BP:regulation of catalytic activity;;BP:cellular response to glucose starvation;;CC:cytoplasm;;CC:nucleus;;CC:nucleotide-activated protein kinase complex;;MF:protein kinase regulator activity;;MF:AMP binding;;MF:protein kinase binding;;	------	------	------	------
gene_Zm00001d021592		-	GO:0006813;;GO:0016021;;GO:0016020;;GO:0015079	biological_process;;cellular_component;;cellular_component;;molecular_function;;	BP:potassium ion transport;;CC:integral component of membrane;;CC:membrane;;MF:potassium ion transmembrane transporter activity;;	------	------	------	------
gene_Zm00001d042903		-	GO:0050896;;GO:0005634;;GO:0003700;;GO:0043565	biological_process;;cellular_component;;molecular_function;;molecular_function;;	BP:response to stimulus;;CC:nucleus;;MF:transcription factor activity, sequence-specific DNA binding;;MF:sequence-specific DNA binding;;	------	------	------	------
gene_Zm00001d035560		-	GO:0071704;;GO:0009699;;GO:0048046;;GO:0030246	biological_process;;biological_process;;cellular_component;;molecular_function;;	BP:organic substance metabolic process;;BP:phenylpropanoid biosynthetic process;;CC:apoplast;;MF:carbohydrate binding;;	------	------	------	------
gene_ENSRNA049445197	tRNA-Glu	-	------	------	------	------	------	------	------
gene_Zm00001d042841		-	GO:0006468;;GO:0009536;;GO:0016021;;GO:0005315;;GO:0004672;;GO:0005524	biological_process;;cellular_component;;cellular_component;;molecular_function;;molecular_function;;molecular_function;;	BP:protein phosphorylation;;CC:plastid;;CC:integral component of membrane;;MF:inorganic phosphate transmembrane transporter activity;;MF:protein kinase activity;;MF:ATP binding;;	------	------	------	------
gene_Zm00001d042103		-	GO:0016021;;GO:0016020	cellular_component;;cellular_component;;	CC:integral component of membrane;;CC:membrane;;	------	------	------	------
gene_Zm00001d012562		-	GO:0005794;;GO:0016021;;GO:0015297	cellular_component;;cellular_component;;molecular_function;;	CC:Golgi apparatus;;CC:integral component of membrane;;MF:antiporter activity;;	------	------	------	------
gene_Zm00001d042644		-	GO:0007018;;GO:0005871;;GO:0005874;;GO:0008574;;GO:0008017;;GO:0003777;;GO:0016887;;GO:0005524	biological_process;;cellular_component;;cellular_component;;molecular_function;;molecular_function;;molecular_function;;molecular_function;;molecular_function;;	BP:microtubule-based movement;;CC:kinesin complex;;CC:microtubule;;MF:ATP-dependent microtubule motor activity, plus-end-directed;;MF:microtubule binding;;MF:microtubule motor activity;;MF:ATPase activity;;MF:ATP binding;;	K10401	KIF18_19	------	------
gene_Zm00001d045967		-	GO:0006468;;GO:0005524;;GO:0004672	biological_process;;molecular_function;;molecular_function;;	BP:protein phosphorylation;;MF:ATP binding;;MF:protein kinase activity;;	K08835	OXSR1, STK39	------	------
gene_Zm00001d018011		-	GO:0009395;;GO:0006629;;GO:0005737;;GO:0005829;;GO:0008374;;GO:0004620	biological_process;;biological_process;;cellular_component;;cellular_component;;molecular_function;;molecular_function;;	BP:phospholipid catabolic process;;BP:lipid metabolic process;;CC:cytoplasm;;CC:cytosol;;MF:O-acyltransferase activity;;MF:phospholipase activity;;	K22389	LCAT3	map00564;;map00592	Glycerophospholipid metabolism;;alpha-Linolenic acid metabolism
gene_Zm00001d016755		-	------	------	------	------	------	------	------
gene_Zm00001d040159		-	GO:0001731;;GO:0097010;;GO:0005730;;GO:0033592;;GO:0034057;;GO:0003723;;GO:0003676;;GO:0043024	biological_process;;biological_process;;cellular_component;;molecular_function;;molecular_function;;molecular_function;;molecular_function;;molecular_function;;	BP:formation of translation preinitiation complex;;BP:eukaryotic translation initiation factor 4F complex assembly;;CC:nucleolus;;MF:RNA strand annealing activity;;MF:RNA strand-exchange activity;;MF:RNA binding;;MF:nucleic acid binding;;MF:ribosomal small subunit binding;;	K14396	PABPN1, PABP2	map03015	mRNA surveillance pathway
gene_Zm00001d040485		-	GO:0032436;;GO:0016567;;GO:0005975;;GO:0005634;;GO:0031461;;GO:0031625;;GO:1990756	biological_process;;biological_process;;biological_process;;cellular_component;;cellular_component;;molecular_function;;molecular_function;;	BP:positive regulation of proteasomal ubiquitin-dependent protein catabolic process;;BP:protein ubiquitination;;BP:carbohydrate metabolic process;;CC:nucleus;;CC:cullin-RING ubiquitin ligase complex;;MF:ubiquitin protein ligase binding;;MF:protein binding, bridging involved in substrate recognition for ubiquitination;;	K10571	DET1	map04120	Ubiquitin mediated proteolysis
gene_Zm00001d033845		-	GO:0000781;;GO:0005634;;GO:0003677	cellular_component;;cellular_component;;molecular_function;;	CC:chromosome, telomeric region;;CC:nucleus;;MF:DNA binding;;	------	------	------	------
gene_Zm00001d018703		-	------	------	------	------	------	------	------
gene_Zm00001d045708		-	GO:0051603;;GO:0006508;;GO:0005615;;GO:0005764;;GO:0004197;;GO:0008234	biological_process;;biological_process;;cellular_component;;cellular_component;;molecular_function;;molecular_function;;	BP:proteolysis involved in cellular protein catabolic process;;BP:proteolysis;;CC:extracellular space;;CC:lysosome;;MF:cysteine-type endopeptidase activity;;MF:cysteine-type peptidase activity;;	------	------	------	------
gene_Zm00001d011427		-	GO:0044238;;GO:0044260;;GO:0046872	biological_process;;biological_process;;molecular_function;;	BP:primary metabolic process;;BP:cellular macromolecule metabolic process;;MF:metal ion binding;;	------	------	------	------
gene_Zm00001d052178		-	GO:0044260;;GO:0005840;;GO:0005634;;GO:0003700;;GO:0003677;;GO:0004842	biological_process;;cellular_component;;cellular_component;;molecular_function;;molecular_function;;molecular_function;;	BP:cellular macromolecule metabolic process;;CC:ribosome;;CC:nucleus;;MF:transcription factor activity, sequence-specific DNA binding;;MF:DNA binding;;MF:ubiquitin-protein transferase activity;;	------	------	------	------
gene_Zm00001d027658		-	------	------	------	------	------	------	------
gene_Zm00001d052846		-	------	------	------	------	------	------	------
gene_Zm00001d022150		-	GO:0032196	biological_process;;	BP:transposition;;	------	------	------	------
gene_Zm00001d011565		-	GO:0070534;;GO:0006301;;GO:0000209;;GO:0005634;;GO:0061631;;GO:0016740;;GO:0005524	biological_process;;biological_process;;biological_process;;cellular_component;;molecular_function;;molecular_function;;molecular_function;;	BP:protein K63-linked ubiquitination;;BP:postreplication repair;;BP:protein polyubiquitination;;CC:nucleus;;MF:ubiquitin conjugating enzyme activity;;MF:transferase activity;;MF:ATP binding;;	K10580	UBE2N, BLU, UBC13	map04120	Ubiquitin mediated proteolysis
gene_Zm00001d053615		-	------	------	------	------	------	------	------
gene_Zm00001d024140		-	GO:0006468;;GO:0032259;;GO:0016021;;GO:0004674;;GO:0008168;;GO:0005524	biological_process;;biological_process;;cellular_component;;molecular_function;;molecular_function;;molecular_function;;	BP:protein phosphorylation;;BP:methylation;;CC:integral component of membrane;;MF:protein serine/threonine kinase activity;;MF:methyltransferase activity;;MF:ATP binding;;	------	------	------	------
gene_Zm00001d008046		-	------	------	------	------	------	------	------
gene_Zm00001d021219		-	GO:0080043;;GO:0035251;;GO:0008194;;GO:0080044	molecular_function;;molecular_function;;molecular_function;;molecular_function;;	MF:quercetin 3-O-glucosyltransferase activity;;MF:UDP-glucosyltransferase activity;;MF:UDP-glycosyltransferase activity;;MF:quercetin 7-O-glucosyltransferase activity;;	------	------	------	------
gene_Zm00001d000731		-	------	------	------	------	------	------	------
gene_Zm00001d014351		-	------	------	------	------	------	------	------
gene_Zm00001d001756		-	------	------	------	------	------	------	------
gene_Zm00001d005355		-	GO:0016021;;GO:0005635	cellular_component;;cellular_component;;	CC:integral component of membrane;;CC:nuclear envelope;;	K14314	NUP210, GP210	map03013	Nucleocytoplasmic transport
gene_Zm00001d003482		-	------	------	------	------	------	------	------
gene_Zm00001d001261		-	------	------	------	------	------	------	------
gene_Zm00001d007387	GNAT-transcription factor 14	-	GO:0017196;;GO:0031417;;GO:0004596	biological_process;;cellular_component;;molecular_function;;	BP:N-terminal peptidyl-methionine acetylation;;CC:NatC complex;;MF:peptide alpha-N-acetyltransferase activity;;	K00670	NAA30, MAK3	------	------
gene_Zm00001d012931		-	GO:0006468;;GO:0009742;;GO:0005886;;GO:0005524;;GO:0004672	biological_process;;biological_process;;cellular_component;;molecular_function;;molecular_function;;	BP:protein phosphorylation;;BP:brassinosteroid mediated signaling pathway;;CC:plasma membrane;;MF:ATP binding;;MF:protein kinase activity;;	------	------	------	------
gene_Zm00001d011839		-	GO:0016021	cellular_component;;	CC:integral component of membrane;;	------	------	------	------
gene_Zm00001d033028		-	GO:0010506;;GO:0031902;;GO:0035658	biological_process;;cellular_component;;cellular_component;;	BP:regulation of autophagy;;CC:late endosome membrane;;CC:Mon1-Ccz1 complex;;	K24763	RMC1	------	------
gene_Zm00001d048085		-	GO:0045892;;GO:0007165;;GO:0005634	biological_process;;biological_process;;cellular_component;;	BP:negative regulation of transcription, DNA-templated;;BP:signal transduction;;CC:nucleus;;	------	------	------	------
gene_Zm00001d018761		-	GO:0016021	cellular_component;;	CC:integral component of membrane;;	------	------	------	------
gene_Zm00001d024441		-	GO:0006952;;GO:0005794;;GO:0016021;;GO:0016020;;GO:0015297;;GO:0005458;;GO:0005457	biological_process;;cellular_component;;cellular_component;;cellular_component;;molecular_function;;molecular_function;;molecular_function;;	BP:defense response;;CC:Golgi apparatus;;CC:integral component of membrane;;CC:membrane;;MF:antiporter activity;;MF:GDP-mannose transmembrane transporter activity;;MF:GDP-fucose transmembrane transporter activity;;	K15356	VRG4, GONST1	------	------
gene_Zm00001d036595		-	GO:0000381;;GO:0000398;;GO:1900363;;GO:2000031;;GO:0034052;;GO:0048024;;GO:0098789;;GO:0006378;;GO:0006979;;GO:0005737;;GO:0005634;;GO:0005654;;GO:1990247;;GO:0003723;;GO:0004521;;GO:0005516;;GO:0003677;;GO:0046872;;GO:0003729	biological_process;;biological_process;;biological_process;;biological_process;;biological_process;;biological_process;;biological_process;;biological_process;;biological_process;;cellular_component;;cellular_component;;cellular_component;;molecular_function;;molecular_function;;molecular_function;;molecular_function;;molecular_function;;molecular_function;;molecular_function;;	BP:regulation of alternative mRNA splicing, via spliceosome;;BP:mRNA splicing, via spliceosome;;BP:regulation of mRNA polyadenylation;;BP:regulation of salicylic acid mediated signaling pathway;;BP:positive regulation of plant-type hypersensitive response;;BP:regulation of mRNA splicing, via spliceosome;;BP:pre-mRNA cleavage required for polyadenylation;;BP:mRNA polyadenylation;;BP:response to ox…	K14404	CPSF4, YTH1	map03015	mRNA surveillance pathway
gene_Zm00001d027201		-	------	------	------	------	------	------	------
gene_Zm00001d027711		-	GO:0009698;;GO:0106290;;GO:0016021;;GO:0016207;;GO:0016405;;GO:0016874	biological_process;;deleted;;cellular_component;;molecular_function;;molecular_function;;molecular_function;;	BP:phenylpropanoid metabolic process;;BP:old GO;;CC:integral component of membrane;;MF:4-coumarate-CoA ligase activity;;MF:CoA-ligase activity;;MF:ligase activity;;	K01904	4CL	map00130;;map00940	Ubiquinone and other terpenoid-quinone biosynthesis;;Phenylpropanoid biosynthesis
gene_Zm00001d017180		-	------	------	------	------	------	------	------
gene_Zm00001d025507		-	GO:0006281;;GO:0006260;;GO:0003677	biological_process;;biological_process;;molecular_function;;	BP:DNA repair;;BP:DNA replication;;MF:DNA binding;;	------	------	------	------
gene_ENSRNA049469667	Plant_U3	-	------	------	------	------	------	------	------
gene_Zm00001d044124	polypeptide: yz1	-	------	------	------	------	------	------	------
gene_Zm00001d020144		-	GO:0006914;;GO:0043231	biological_process;;cellular_component;;	BP:autophagy;;CC:intracellular membrane-bounded organelle;;	K17985	AMBRA1	------	------
gene_Zm00001d053718		-	GO:0009942;;GO:0060918;;GO:0009658;;GO:0009416;;GO:0009507;;GO:0008409;;GO:0004519;;GO:0003723;;GO:0004527;;GO:0003729	biological_process;;biological_process;;biological_process;;biological_process;;cellular_component;;molecular_function;;molecular_function;;molecular_function;;molecular_function;;molecular_function;;	BP:longitudinal axis specification;;BP:auxin transport;;BP:chloroplast organization;;BP:response to light stimulus;;CC:chloroplast;;MF:5'-3' exonuclease activity;;MF:endonuclease activity;;MF:RNA binding;;MF:exonuclease activity;;MF:mRNA binding;;	------	------	------	------
gene_Zm00001d029398		-	GO:0006468;;GO:0018105;;GO:0035556;;GO:0046777;;GO:0005737;;GO:0005634;;GO:0004683;;GO:0009931;;GO:0004674;;GO:0005516;;GO:0004672;;GO:0005524	biological_process;;biological_process;;biological_process;;biological_process;;cellular_component;;cellular_component;;molecular_function;;molecular_function;;molecular_function;;molecular_function;;molecular_function;;molecular_function;;	BP:protein phosphorylation;;BP:peptidyl-serine phosphorylation;;BP:intracellular signal transduction;;BP:protein autophosphorylation;;CC:cytoplasm;;CC:nucleus;;MF:calmodulin-dependent protein kinase activity;;MF:calcium-dependent protein serine/threonine kinase activity;;MF:protein serine/threonine kinase activity;;MF:calmodulin binding;;MF:protein kinase activity;;MF:ATP binding;;	------	------	------	------
gene_Zm00001d037156		-	GO:0006357;;GO:0046872	biological_process;;molecular_function;;	BP:regulation of transcription from RNA polymerase II promoter;;MF:metal ion binding;;	------	------	------	------
gene_Zm00001d027366		-	GO:0044375;;GO:0016559;;GO:0005779;;GO:0005778;;GO:0042802	biological_process;;biological_process;;cellular_component;;cellular_component;;molecular_function;;	BP:regulation of peroxisome size;;BP:peroxisome fission;;CC:integral component of peroxisomal membrane;;CC:peroxisomal membrane;;MF:identical protein binding;;	------	------	------	------
gene_Zm00001d017168		-	GO:0009099;;GO:0009097;;GO:0005737;;GO:0005829;;GO:1990610;;GO:0003984	biological_process;;biological_process;;cellular_component;;cellular_component;;molecular_function;;molecular_function;;	BP:valine biosynthetic process;;BP:isoleucine biosynthetic process;;CC:cytoplasm;;CC:cytosol;;MF:acetolactate synthase regulator activity;;MF:acetolactate synthase activity;;	K01653	E2.2.1.6S, ilvH, ilvN	map00660;;map00290;;map00770;;map00650	C5-Branched dibasic acid metabolism;;Valine, leucine and isoleucine biosynthesis;;Pantothenate and CoA biosynthesis;;Butanoate metabolism
gene_Zm00001d039880		-	GO:0006629;;GO:0008374	biological_process;;molecular_function;;	BP:lipid metabolic process;;MF:O-acyltransferase activity;;	------	------	------	------
gene_Zm00001d026253		-	GO:0016021;;GO:0005887;;GO:0043231;;GO:0016887;;GO:0019829;;GO:0005516;;GO:0005388;;GO:0005524	cellular_component;;cellular_component;;cellular_component;;molecular_function;;molecular_function;;molecular_function;;molecular_function;;molecular_function;;	CC:integral component of membrane;;CC:integral component of plasma membrane;;CC:intracellular membrane-bounded organelle;;MF:ATPase activity;;MF:cation-transporting ATPase activity;;MF:calmodulin binding;;MF:calcium-transporting ATPase activity;;MF:ATP binding;;	K01537	ATP2C	------	------
gene_Zm00001d037381		-	GO:0005886	cellular_component;;	CC:plasma membrane;;	------	------	------	------
gene_Zm00001d031266	Trihelix-transcription factor 8	-	GO:0005634;;GO:0000976	cellular_component;;molecular_function;;	CC:nucleus;;MF:transcription regulatory region sequence-specific DNA binding;;	------	------	------	------
gene_Zm00001d017347		-	GO:0016021	cellular_component;;	CC:integral component of membrane;;	K22066	BOLA1	------	------
gene_Zm00001d042366		-	------	------	------	------	------	------	------
gene_Zm00001d027025		-	------	------	------	------	------	------	------
gene_Zm00001d013288		-	GO:0006468;;GO:0004674;;GO:0005524;;GO:0004672	biological_process;;molecular_function;;molecular_function;;molecular_function;;	BP:protein phosphorylation;;MF:protein serine/threonine kinase activity;;MF:ATP binding;;MF:protein kinase activity;;	------	------	------	------
gene_Zm00001d002585		-	GO:0006433;;GO:0005737;;GO:0017101;;GO:0016021;;GO:0004827;;GO:0005524	biological_process;;cellular_component;;cellular_component;;cellular_component;;molecular_function;;molecular_function;;	BP:prolyl-tRNA aminoacylation;;CC:cytoplasm;;CC:aminoacyl-tRNA synthetase multienzyme complex;;CC:integral component of membrane;;MF:proline-tRNA ligase activity;;MF:ATP binding;;	K01881	PARS, proS	map00970	Aminoacyl-tRNA biosynthesis
gene_Zm00001d031108		-	------	------	------	------	------	------	------
gene_Zm00001d014133		-	------	------	------	------	------	------	------
gene_Zm00001d015805		-	GO:0007020;;GO:0051321;;GO:0000278;;GO:0031122;;GO:0006508;;GO:0051225;;GO:0005737;;GO:0000922;;GO:0000923;;GO:0000930;;GO:0005815;;GO:0005874;;GO:0004190;;GO:0043015	biological_process;;biological_process;;biological_process;;biological_process;;biological_process;;biological_process;;cellular_component;;cellular_component;;cellular_component;;cellular_component;;cellular_component;;cellular_component;;molecular_function;;molecular_function;;	BP:microtubule nucleation;;BP:meiotic cell cycle;;BP:mitotic cell cycle;;BP:cytoplasmic microtubule organization;;BP:proteolysis;;BP:spindle assembly;;CC:cytoplasm;;CC:spindle pole;;CC:equatorial microtubule organizing center;;CC:gamma-tubulin complex;;CC:microtubule organizing center;;CC:microtubule;;MF:aspartic-type endopeptidase activity;;MF:gamma-tubulin binding;;	K16573	TUBGCP6, GCP6	------	------
gene_Zm00001d017060		-	GO:0033617;;GO:0031305;;GO:0005746;;GO:0016021	biological_process;;cellular_component;;cellular_component;;cellular_component;;	BP:mitochondrial respiratory chain complex IV assembly;;CC:integral component of mitochondrial inner membrane;;CC:mitochondrial respiratory chain;;CC:integral component of membrane;;	------	------	------	------
gene_Zm00001d037386	transmembrane protein20	-	GO:0016021;;GO:0016020	cellular_component;;cellular_component;;	CC:integral component of membrane;;CC:membrane;;	------	------	------	------
gene_Zm00001d049339		-	GO:0000723;;GO:0006281;;GO:0006310;;GO:0006508;;GO:0005840;;GO:1990904;;GO:0016787;;GO:0003735;;GO:0004190;;GO:0016887;;GO:0003678;;GO:0008234;;GO:0005524	biological_process;;biological_process;;biological_process;;biological_process;;cellular_component;;cellular_component;;molecular_function;;molecular_function;;molecular_function;;molecular_function;;molecular_function;;molecular_function;;molecular_function;;	BP:telomere maintenance;;BP:DNA repair;;BP:DNA recombination;;BP:proteolysis;;CC:ribosome;;CC:ribonucleoprotein complex;;MF:hydrolase activity;;MF:structural constituent of ribosome;;MF:aspartic-type endopeptidase activity;;MF:ATPase activity;;MF:DNA helicase activity;;MF:cysteine-type peptidase activity;;MF:ATP binding;;	------	------	------	------
gene_Zm00001d010079		-	GO:0016747	molecular_function;;	MF:transferase activity, transferring acyl groups other than amino-acyl groups;;	------	------	------	------
gene_Zm00001d051359		-	GO:0016310;;GO:0006526;;GO:0005737;;GO:0004042;;GO:0003991;;GO:0005524	biological_process;;biological_process;;cellular_component;;molecular_function;;molecular_function;;molecular_function;;	BP:phosphorylation;;BP:arginine biosynthetic process;;CC:cytoplasm;;MF:acetyl-Co;;MF:acetylglutamate kinase activity;;MF:ATP binding;;	K00930	argB	map00220	Arginine biosynthesis
gene_ZemaCp049	psbT	-	GO:0015979;;GO:0009535;;GO:0016021;;GO:0009539;;GO:0042651;;GO:0009507	biological_process;;cellular_component;;cellular_component;;cellular_component;;cellular_component;;cellular_component;;	BP:photosynthesis;;CC:chloroplast thylakoid membrane;;CC:integral component of membrane;;CC:photosystem II reaction center;;CC:thylakoid membrane;;CC:chloroplast;;	K02718	psbT	map00195	Photosynthesis
gene_ZemaCp048	psbB	-	GO:0009772;;GO:0009535;;GO:0009536;;GO:0009523;;GO:0016021;;GO:0042651;;GO:0009507;;GO:0016168;;GO:0045156	biological_process;;cellular_component;;cellular_component;;cellular_component;;cellular_component;;cellular_component;;cellular_component;;molecular_function;;molecular_function;;	BP:photosynthetic electron transport in photosystem II;;CC:chloroplast thylakoid membrane;;CC:plastid;;CC:photosystem II;;CC:integral component of membrane;;CC:thylakoid membrane;;CC:chloroplast;;MF:chlorophyll binding;;MF:electron transporter, transferring electrons within the cyclic electron transport pathway of photosynthesis activity;;	K02704	psbB	map00195	Photosynthesis
gene_Zm00001d006507		-	GO:0006631;;GO:0016042;;GO:0016020;;GO:0004620	biological_process;;biological_process;;cellular_component;;molecular_function;;	BP:fatty acid metabolic process;;BP:lipid catabolic process;;CC:membrane;;MF:phospholipase activity;;	------	------	------	------
gene_Zm00001d046585		-	------	------	------	------	------	------	------
gene_Zm00001d007365	sugars will eventually be exported transporter14a	-	GO:0008643;;GO:0016021;;GO:0005886;;GO:0051119	biological_process;;cellular_component;;cellular_component;;molecular_function;;	BP:carbohydrate transport;;CC:integral component of membrane;;CC:plasma membrane;;MF:sugar transmembrane transporter activity;;	K15382	SLC50A, SWEET	------	------
gene_Zm00001d004437		-	GO:0006952;;GO:0016021	biological_process;;cellular_component;;	BP:defense response;;CC:integral component of membrane;;	------	------	------	------
gene_Zm00001d039430		-	GO:0046658;;GO:0016021;;GO:0009055	cellular_component;;cellular_component;;molecular_function;;	CC:anchored component of plasma membrane;;CC:integral component of membrane;;MF:electron carrier activity;;	------	------	------	------
gene_Zm00001d045181		-	GO:0033617;;GO:0051205;;GO:0032979;;GO:0009579;;GO:0016021;;GO:0031305;;GO:0009536;;GO:0032977	biological_process;;biological_process;;biological_process;;cellular_component;;cellular_component;;cellular_component;;cellular_component;;molecular_function;;	BP:mitochondrial respiratory chain complex IV assembly;;BP:protein insertion into membrane;;BP:protein insertion into mitochondrial membrane from inner side;;CC:thylakoid;;CC:integral component of membrane;;CC:integral component of mitochondrial inner membrane;;CC:plastid;;MF:membrane insertase activity;;	------	------	------	------
gene_Zm00001d006514		-	GO:0016021;;GO:0003723;;GO:0016853;;GO:0003729	cellular_component;;molecular_function;;molecular_function;;molecular_function;;	CC:integral component of membrane;;MF:RNA binding;;MF:isomerase activity;;MF:mRNA binding;;	------	------	------	------
gene_Zm00001d054022		-	GO:0005634;;GO:0016021;;GO:0003700;;GO:0003677	cellular_component;;cellular_component;;molecular_function;;molecular_function;;	CC:nucleus;;CC:integral component of membrane;;MF:transcription factor activity, sequence-specific DNA binding;;MF:DNA binding;;	------	------	------	------
gene_Zm00001d023019		-	------	------	------	------	------	------	------
gene_Zm00001d019145		-	GO:0006468;;GO:0005886;;GO:0016021;;GO:0005524;;GO:0004672	biological_process;;cellular_component;;cellular_component;;molecular_function;;molecular_function;;	BP:protein phosphorylation;;CC:plasma membrane;;CC:integral component of membrane;;MF:ATP binding;;MF:protein kinase activity;;	------	------	------	------
gene_Zm00001d026102		-	GO:0034220;;GO:0015743;;GO:0016021;;GO:0009705	biological_process;;biological_process;;cellular_component;;cellular_component;;	BP:ion transmembrane transport;;BP:malate transport;;CC:integral component of membrane;;CC:plant-type vacuole membrane;;	K25841	ALMT	------	------
gene_Zm00001d045412		-	GO:0032259;;GO:0016020;;GO:0016021;;GO:0008168	biological_process;;cellular_component;;cellular_component;;molecular_function;;	BP:methylation;;CC:membrane;;CC:integral component of membrane;;MF:methyltransferase activity;;	------	------	------	------
gene_ZemaCp041	petL	-	GO:0015979;;GO:0009535;;GO:0009536;;GO:0016021;;GO:0009507;;GO:0042651;;GO:0009512;;GO:0045158;;GO:0009055	biological_process;;cellular_component;;cellular_component;;cellular_component;;cellular_component;;cellular_component;;cellular_component;;molecular_function;;molecular_function;;	BP:photosynthesis;;CC:chloroplast thylakoid membrane;;CC:plastid;;CC:integral component of membrane;;CC:chloroplast;;CC:thylakoid membrane;;CC:cytochrome b6f complex;;MF:electron transporter, transferring electrons within cytochrome b6/f complex of photosystem II activity;;MF:electron carrier activity;;	------	------	------	------
gene_Zm00001d046499		-	GO:0006383;;GO:0005666	biological_process;;cellular_component;;	BP:transcription from RNA polymerase III promoter;;CC:DNA-directed RNA polymerase III complex;;	K03025	RPC6, POLR3F	map03020	RNA polymerase
gene_Zm00001d052238		-	------	------	------	------	------	------	------
gene_ZemaCp047	clpP	-	GO:0006515;;GO:0006508;;GO:0016021;;GO:0009570;;GO:0009368;;GO:0009507;;GO:0004176;;GO:0004252;;GO:0051117	biological_process;;biological_process;;cellular_component;;cellular_component;;cellular_component;;cellular_component;;molecular_function;;molecular_function;;molecular_function;;	BP:misfolded or incompletely synthesized protein catabolic process;;BP:proteolysis;;CC:integral component of membrane;;CC:chloroplast stroma;;CC:endopeptidase Clp complex;;CC:chloroplast;;MF:ATP-dependent peptidase activity;;MF:serine-type endopeptidase activity;;MF:ATPase binding;;	K01358	clpP, CLPP	------	------
gene_ZemaCp046	rpl20	-	GO:0000027;;GO:0006412;;GO:0005840;;GO:1990904;;GO:0009507;;GO:0019843;;GO:0003735	biological_process;;biological_process;;cellular_component;;cellular_component;;cellular_component;;molecular_function;;molecular_function;;	BP:ribosomal large subunit assembly;;BP:translation;;CC:ribosome;;CC:ribonucleoprotein complex;;CC:chloroplast;;MF:rRNA binding;;MF:structural constituent of ribosome;;	K02887	RP-L20, MRPL20, rplT	map03010	Ribosome
gene_Zm00001d054106	protein disulfide isomerase3	-	GO:0006457;;GO:0034976;;GO:0005783;;GO:0005788;;GO:0003756	biological_process;;biological_process;;cellular_component;;cellular_component;;molecular_function;;	BP:protein folding;;BP:response to endoplasmic reticulum stress;;CC:endoplasmic reticulum;;CC:endoplasmic reticulum lumen;;MF:protein disulfide isomerase activity;;	K09580	PDIA1, P4HB	map04141	Protein processing in endoplasmic reticulum
gene_Zm00001d008564		-	GO:0006357;;GO:0016592;;GO:0003712	biological_process;;cellular_component;;molecular_function;;	BP:regulation of transcription from RNA polymerase II promoter;;CC:mediator complex;;MF:transcription cofactor activity;;	K15139	MED22	------	------
gene_Zm00001d033633		-	GO:0016787	molecular_function;;	MF:hydrolase activity;;	K07025	K07025	------	------
gene_ENSRNA049445160	tRNA-Gln	-	------	------	------	------	------	------	------
gene_Zm00001d010347		-	GO:0005634;;GO:0016787;;GO:0046872	cellular_component;;molecular_function;;molecular_function;;	CC:nucleus;;MF:hydrolase activity;;MF:metal ion binding;;	------	------	------	------
gene_Zm00001d009957		-	------	------	------	------	------	------	------
gene_Zm00001d047745		-	GO:0048280;;GO:0006888;;GO:0005737;;GO:0016021;;GO:0005802	biological_process;;biological_process;;cellular_component;;cellular_component;;cellular_component;;	BP:vesicle fusion with Golgi apparatus;;BP:ER to Golgi vesicle-mediated transport;;CC:cytoplasm;;CC:integral component of membrane;;CC:trans-Golgi network;;	K20363	YIPF5_7, YIP1	------	------
gene_Zm00001d035321		-	GO:0005634	cellular_component;;	CC:nucleus;;	------	------	------	------
gene_Zm00001d005022		-	GO:0046872	molecular_function;;	MF:metal ion binding;;	------	------	------	------
gene_Zm00001d024619		-	------	------	------	------	------	------	------
gene_Zm00001d002762	AP2-EREBP-transcription factor 198	-	GO:0009873;;GO:0005634;;GO:0003700;;GO:0003677	biological_process;;cellular_component;;molecular_function;;molecular_function;;	BP:ethylene-activated signaling pathway;;CC:nucleus;;MF:transcription factor activity, sequence-specific DNA binding;;MF:DNA binding;;	K09286	EREBP	------	------
gene_Zm00001d005454		-	GO:0006952;;GO:0017148;;GO:0090729;;GO:0030598	biological_process;;biological_process;;molecular_function;;molecular_function;;	BP:defense response;;BP:negative regulation of translation;;MF:toxin activity;;MF:rRNA N-glycosylase activity;;	------	------	------	------
gene_Zm00001d003840		-	------	------	------	------	------	------	------
gene_Zm00001d025074		-	GO:0009058;;GO:0005992;;GO:0003824	biological_process;;biological_process;;molecular_function;;	BP:biosynthetic process;;BP:trehalose biosynthetic process;;MF:catalytic activity;;	------	------	------	------
gene_Zm00001d043994		-	GO:0008610;;GO:0016020;;GO:0005789;;GO:0016021;;GO:0004497;;GO:0016829;;GO:0009924;;GO:0005506;;GO:0016491;;GO:1990465	biological_process;;cellular_component;;cellular_component;;cellular_component;;molecular_function;;molecular_function;;molecular_function;;molecular_function;;molecular_function;;molecular_function;;	BP:lipid biosynthetic process;;CC:membrane;;CC:endoplasmic reticulum membrane;;CC:integral component of membrane;;MF:monooxygenase activity;;MF:lyase activity;;MF:octadecanal decarbonylase activity;;MF:iron ion binding;;MF:oxidoreductase activity;;MF:aldehyde oxygenas;;	K04713	SUR2	map00600	Sphingolipid metabolism
gene_Zm00001d027568		-	GO:0000278;;GO:0007017;;GO:0000226;;GO:0005737;;GO:0005874;;GO:0005200;;GO:0003924;;GO:0003729;;GO:0005525	biological_process;;biological_process;;biological_process;;cellular_component;;cellular_component;;molecular_function;;molecular_function;;molecular_function;;molecular_function;;	BP:mitotic cell cycle;;BP:microtubule-based process;;BP:microtubule cytoskeleton organization;;CC:cytoplasm;;CC:microtubule;;MF:structural constituent of cytoskeleton;;MF:GTPase activity;;MF:mRNA binding;;MF:GTP binding;;	K07375	TUBB	map04145	Phagosome
gene_Zm00001d017821		-	GO:0006468;;GO:0098542;;GO:0002229;;GO:0042742;;GO:0016021;;GO:0005886;;GO:0004672;;GO:0030246;;GO:0004675;;GO:0004674;;GO:0005524	biological_process;;biological_process;;biological_process;;biological_process;;cellular_component;;cellular_component;;molecular_function;;molecular_function;;molecular_function;;molecular_function;;molecular_function;;	BP:protein phosphorylation;;BP:defense response to other organism;;BP:defense response to oomycetes;;BP:defense response to bacterium;;CC:integral component of membrane;;CC:plasma membrane;;MF:protein kinase activity;;MF:carbohydrate binding;;MF:transmembrane receptor protein serine/threonine kinase activity;;MF:protein serine/threonine kinase activity;;MF:ATP binding;;	------	------	------	------
gene_Zm00001d021424	NAC-transcription factor 121	-	GO:0006355;;GO:0003677	biological_process;;molecular_function;;	BP:regulation of transcription, DNA-templated;;MF:DNA binding;;	------	------	------	------
gene_Zm00001d040618		-	GO:0016021	cellular_component;;	CC:integral component of membrane;;	------	------	------	------
gene_Zm00001d003280		-	GO:0005975	biological_process;;	BP:carbohydrate metabolic process;;	------	------	------	------
gene_Zm00001d000960		-	------	------	------	------	------	------	------
gene_Zm00001d036198		-	GO:0016021	cellular_component;;	CC:integral component of membrane;;	------	------	------	------
gene_ENSRNA049471642	snoR1	-	------	------	------	------	------	------	------
gene_Zm00001d011643		-	GO:0009755;;GO:0006468;;GO:0016021;;GO:0005886;;GO:0004672;;GO:0004674;;GO:0005524	biological_process;;biological_process;;cellular_component;;cellular_component;;molecular_function;;molecular_function;;molecular_function;;	BP:hormone-mediated signaling pathway;;BP:protein phosphorylation;;CC:integral component of membrane;;CC:plasma membrane;;MF:protein kinase activity;;MF:protein serine/threonine kinase activity;;MF:ATP binding;;	------	------	------	------
gene_ENSRNA049479546	SSU_rRNA_eukarya	-	------	------	------	------	------	------	------
gene_Zm00001d017432	U6 biogenesis like1	-	GO:0034477;;GO:0016021;;GO:0005634;;GO:1990838;;GO:0000175;;GO:0016829	biological_process;;cellular_component;;cellular_component;;molecular_function;;molecular_function;;molecular_function;;	BP:U6 snRNA 3'-end processing;;CC:integral component of membrane;;CC:nucleus;;MF:pol;;MF:3'-5'-exoribonuclease activity;;MF:lyase activity;;	K23093	USB1	------	------
gene_Zm00001d008294		-	GO:0005737;;GO:0005634;;GO:0043565;;GO:0004521;;GO:0003723	cellular_component;;cellular_component;;molecular_function;;molecular_function;;molecular_function;;	CC:cytoplasm;;CC:nucleus;;MF:sequence-specific DNA binding;;MF:endoribonuclease activity;;MF:RNA binding;;	------	------	------	------
gene_Zm00001d025807		-	GO:0016021	cellular_component;;	CC:integral component of membrane;;	------	------	------	------
gene_Zm00001d043240		-	GO:0016567;;GO:0016021;;GO:0031464	biological_process;;cellular_component;;cellular_component;;	BP:protein ubiquitination;;CC:integral component of membrane;;CC:Cul4A-RING E3 ubiquitin ligase complex;;	------	------	------	------
gene_Zm00001d017682	PLATZ-transcription factor 11	-	------	------	------	------	------	------	------
gene_Zm00001d020784		-	GO:0046983	molecular_function;;	MF:protein dimerization activity;;	------	------	------	------
gene_Zm00001d053308		-	GO:0006635;;GO:0005777;;GO:0004165;;GO:0018812;;GO:0008692;;GO:0008017;;GO:0016616;;GO:0004300;;GO:0070403;;GO:0003857;;GO:0016829;;GO:0003729	biological_process;;cellular_component;;molecular_function;;molecular_function;;molecular_function;;molecular_function;;molecular_function;;molecular_function;;molecular_function;;molecular_function;;molecular_function;;molecular_function;;	BP:fatty acid beta-oxidation;;CC:peroxisome;;MF:dodecenoyl-CoA delta-isomerase activity;;MF:3-hydroxyacyl-CoA dehydratase activity;;MF:3-hydroxybutyryl-CoA epimerase activity;;MF:microtubule binding;;MF:oxidoreductase activity, acting on the CH-OH group of donors, NAD or NADP as acceptor;;MF:enoyl-CoA hydratase activity;;MF:NAD+ binding;;MF:3-hydroxyacyl-CoA dehydrogenase activity;;MF:lyase activ…	K10527	MFP2	map00592;;map00071	alpha-Linolenic acid metabolism;;Fatty acid degradation
gene_Zm00001d023955	Zea mays MADS1	-	GO:0006357;;GO:0045944;;GO:0048481;;GO:0048283;;GO:0005634;;GO:0003700;;GO:0003677;;GO:0000977;;GO:0046983;;GO:0000978;;GO:0000981	biological_process;;biological_process;;biological_process;;biological_process;;cellular_component;;molecular_function;;molecular_function;;molecular_function;;molecular_function;;molecular_function;;molecular_function;;	BP:regulation of transcription from RNA polymerase II promoter;;BP:positive regulation of transcription from RNA polymerase II promoter;;BP:plant ovule development;;BP:indeterminate inflorescence morphogenesis;;CC:nucleus;;MF:transcription factor activity, sequence-specific DNA binding;;MF:DNA binding;;MF:RNA polymerase II regulatory region sequence-specific DNA binding;;MF:protein dimerization a…	------	------	------	------
gene_Zm00001d013884		-	GO:0046983	molecular_function;;	MF:protein dimerization activity;;	------	------	------	------
gene_Zm00001d047899		-	GO:0006788;;GO:0004392;;GO:0005085	biological_process;;molecular_function;;molecular_function;;	BP:heme oxidation;;MF:heme oxygenas;;MF:guanyl-nucleotide exchange factor activity;;	------	------	------	------
gene_Zm00001d028898		-	GO:0005634;;GO:0016787;;GO:0003724;;GO:0003723;;GO:0003676;;GO:0005524	cellular_component;;molecular_function;;molecular_function;;molecular_function;;molecular_function;;molecular_function;;	CC:nucleus;;MF:hydrolase activity;;MF:RNA helicase activity;;MF:RNA binding;;MF:nucleic acid binding;;MF:ATP binding;;	K12835	DDX42, SF3B125	map03040	Spliceosome
gene_Zm00001d012041		-	------	------	------	------	------	------	------
gene_Zm00001d002326	adenosylmethionine aminotransferase1	-	GO:0009448;;GO:0009102;;GO:0004015;;GO:0008483;;GO:0030170;;GO:0003867	biological_process;;biological_process;;molecular_function;;molecular_function;;molecular_function;;molecular_function;;	BP:gamma-aminobutyric acid metabolic process;;BP:biotin biosynthetic process;;MF:adenosylmethionine-8-amino-7-oxononanoate transaminase activity;;MF:transaminase activity;;MF:pyridoxal phosphate binding;;MF:4-aminobutyrate transaminase activity;;	K16871	POP2	map00250;;map00650	Alanine, aspartate and glutamate metabolism;;Butanoate metabolism
gene_Zm00001d030132		-	GO:0009698;;GO:0071704;;GO:0006744;;GO:0016021;;GO:0005777;;GO:0016207;;GO:0016405;;GO:0016874;;GO:0106290	biological_process;;biological_process;;biological_process;;cellular_component;;cellular_component;;molecular_function;;molecular_function;;molecular_function;;deleted;;	BP:phenylpropanoid metabolic process;;BP:organic substance metabolic process;;BP:ubiquinone biosynthetic process;;CC:integral component of membrane;;CC:peroxisome;;MF:4-coumarate-CoA ligase activity;;MF:CoA-ligase activity;;MF:ligase activity;;MF:old GO;;	K01904	4CL	map00130;;map00940	Ubiquinone and other terpenoid-quinone biosynthesis;;Phenylpropanoid biosynthesis
gene_Zm00001d039167		-	GO:0009658;;GO:0006515;;GO:0006508;;GO:0006364;;GO:0009536;;GO:0009534;;GO:0009840;;GO:0009368;;GO:0004176;;GO:0004252;;GO:0051117;;GO:0003723	biological_process;;biological_process;;biological_process;;biological_process;;cellular_component;;cellular_component;;cellular_component;;cellular_component;;molecular_function;;molecular_function;;molecular_function;;molecular_function;;	BP:chloroplast organization;;BP:misfolded or incompletely synthesized protein catabolic process;;BP:proteolysis;;BP:rRNA processing;;CC:plastid;;CC:chloroplast thylakoid;;CC:chloroplastic endopeptidase Clp complex;;CC:endopeptidase Clp complex;;MF:ATP-dependent peptidase activity;;MF:serine-type endopeptidase activity;;MF:ATPase binding;;MF:RNA binding;;	K01358	clpP, CLPP	------	------
gene_Zm00001d037958		-	------	------	------	------	------	------	------
gene_Zm00001d038513		-	------	------	------	------	------	------	------
gene_Zm00001d017289		-	GO:0044260;;GO:0005524	biological_process;;molecular_function;;	BP:cellular macromolecule metabolic process;;MF:ATP binding;;	------	------	------	------
gene_Zm00001d020182	histone acetyltransferase1	-	GO:0043967;;GO:0031509;;GO:0005737;;GO:0000781;;GO:0005634;;GO:0004402;;GO:0010485	biological_process;;biological_process;;cellular_component;;cellular_component;;cellular_component;;molecular_function;;molecular_function;;	BP:histone H4 acetylation;;BP:telomeric heterochromatin assembly;;CC:cytoplasm;;CC:chromosome, telomeric region;;CC:nucleus;;MF:histone acetyltransferase activity;;MF:H4 histone acetyltransferase activity;;	K11303	HAT1, KAT1	------	------
gene_Zm00001d017110		-	GO:0016021;;GO:0005634	cellular_component;;cellular_component;;	CC:integral component of membrane;;CC:nucleus;;	------	------	------	------
gene_Zm00001d041938		-	GO:0006468;;GO:0004674;;GO:0005524	biological_process;;molecular_function;;molecular_function;;	BP:protein phosphorylation;;MF:protein serine/threonine kinase activity;;MF:ATP binding;;	------	------	------	------
gene_Zm00001d044007		-	------	------	------	------	------	------	------
gene_Zm00001d037267		-	GO:0006364;;GO:0009536;;GO:0005840;;GO:0016021;;GO:1990904;;GO:0032040;;GO:0034457;;GO:0019843;;GO:0003735;;GO:0030515	biological_process;;cellular_component;;cellular_component;;cellular_component;;cellular_component;;cellular_component;;cellular_component;;molecular_function;;molecular_function;;molecular_function;;	BP:rRNA processing;;CC:plastid;;CC:ribosome;;CC:integral component of membrane;;CC:ribonucleoprotein complex;;CC:small-subunit processome;;CC:Mpp10 complex;;MF:rRNA binding;;MF:structural constituent of ribosome;;MF:snoRNA binding;;	K14560	IMP3	map03008	Ribosome biogenesis in eukaryotes
gene_ENSRNA049997372	zma-MIR166m	-	------	------	------	------	------	------	------
gene_Zm00001d044228	thiamine biosynthesis2	-	GO:0009228;;GO:0006974;;GO:0052837;;GO:0009409;;GO:0009570;;GO:0005829;;GO:0005739;;GO:0010319;;GO:0019904;;GO:0016763;;GO:0005506;;GO:0042803	biological_process;;biological_process;;biological_process;;biological_process;;cellular_component;;cellular_component;;cellular_component;;cellular_component;;molecular_function;;molecular_function;;molecular_function;;molecular_function;;	BP:thiamine biosynthetic process;;BP:cellular response to DNA damage stimulus;;BP:thiazole biosynthetic process;;BP:response to cold;;CC:chloroplast stroma;;CC:cytosol;;CC:mitochondrion;;CC:stromule;;MF:protein domain specific binding;;MF:transferase activity, transferring pentosyl groups;;MF:iron ion binding;;MF:protein homodimerization activity;;	K03146	THI4, THI1	map00730;;map01240	Thiamine metabolism;;Biosynthesis of cofactors
gene_Zm00001d053890	SBP-transcription factor 20	-	GO:0005634;;GO:0046872;;GO:0003677	cellular_component;;molecular_function;;molecular_function;;	CC:nucleus;;MF:metal ion binding;;MF:DNA binding;;	------	------	------	------
gene_Zm00001d000796		-	------	------	------	------	------	------	------
gene_Zm00001d015756		-	GO:0048316;;GO:0010039;;GO:0016021;;GO:0016020;;GO:0005886;;GO:0051980;;GO:0035673	biological_process;;biological_process;;cellular_component;;cellular_component;;cellular_component;;molecular_function;;molecular_function;;	BP:seed development;;BP:response to iron ion;;CC:integral component of membrane;;CC:membrane;;CC:plasma membrane;;MF:iron-nicotianamine transmembrane transporter activity;;MF:oligopeptide transmembrane transporter activity;;	------	------	------	------
gene_Zm00001d031807		-	------	------	------	------	------	------	------
gene_Zm00001d052657		-	------	------	------	------	------	------	------
gene_Zm00001d011363		-	GO:0005737;;GO:0004033;;GO:0016491	cellular_component;;molecular_function;;molecular_function;;	CC:cytoplasm;;MF:aldo-keto reductas;;MF:oxidoreductase activity;;	------	------	------	------
gene_Zm00001d029410		-	GO:0006508;;GO:0004185	biological_process;;molecular_function;;	BP:proteolysis;;MF:serine-type carboxypeptidase activity;;	K09646	SCPEP1	------	------
gene_Zm00001d005514		-	GO:0016973;;GO:0005643	biological_process;;cellular_component;;	BP:pol;;CC:nuclear pore;;	------	------	------	------
gene_Zm00001d027299	polymerase II transcription-mediator1	-	GO:0090213;;GO:0006357;;GO:0040034;;GO:0016592;;GO:0003712	biological_process;;biological_process;;biological_process;;cellular_component;;molecular_function;;	BP:regulation of radial pattern formation;;BP:regulation of transcription from RNA polymerase II promoter;;BP:regulation of development, heterochronic;;CC:mediator complex;;MF:transcription cofactor activity;;	------	------	------	------
gene_Zm00001d005791	H4C7	-	GO:0005634;;GO:0000786;;GO:0030527;;GO:0046982;;GO:0003677	cellular_component;;cellular_component;;molecular_function;;molecular_function;;molecular_function;;	CC:nucleus;;CC:nucleosome;;MF:structural constituent of chromatin;;MF:protein heterodimerization activity;;MF:DNA binding;;	K11254	H4	------	------
gene_Zm00001d009252		-	GO:0015979;;GO:0016021;;GO:0009512	biological_process;;cellular_component;;cellular_component;;	BP:photosynthesis;;CC:integral component of membrane;;CC:cytochrome b6f complex;;	------	------	------	------
gene_Zm00001d014826		-	GO:0009653;;GO:0048856;;GO:0005576	biological_process;;biological_process;;cellular_component;;	BP:anatomical structure morphogenesis;;BP:anatomical structure development;;CC:extracellular region;;	------	------	------	------
gene_Zm00001d014145		-	------	------	------	------	------	------	------
gene_Zm00001d050254		-	GO:0006508;;GO:0004190	biological_process;;molecular_function;;	BP:proteolysis;;MF:aspartic-type endopeptidase activity;;	------	------	------	------
gene_Zm00001d010205		-	GO:0007049;;GO:0051301;;GO:0005737;;GO:0008289	biological_process;;biological_process;;cellular_component;;molecular_function;;	BP:cell cycle;;BP:cell division;;CC:cytoplasm;;MF:lipid binding;;	------	------	------	------
gene_Zm00001d052330		-	GO:0050832;;GO:0000387;;GO:0005681;;GO:0005886;;GO:0003723	biological_process;;biological_process;;cellular_component;;cellular_component;;molecular_function;;	BP:defense response to fungus;;BP:spliceosomal snRNP assembly;;CC:spliceosomal complex;;CC:plasma membrane;;MF:RNA binding;;	------	------	------	------
gene_Zm00001d047535		-	GO:0005509	molecular_function;;	MF:calcium ion binding;;	K13448	CML	map04626	Plant-pathogen interaction
gene_Zm00001d052892		-	GO:0016021;;GO:0005886	cellular_component;;cellular_component;;	CC:integral component of membrane;;CC:plasma membrane;;	------	------	------	------
gene_Zm00001d017570		-	GO:0034220;;GO:0015743;;GO:0016021;;GO:0009705	biological_process;;biological_process;;cellular_component;;cellular_component;;	BP:ion transmembrane transport;;BP:malate transport;;CC:integral component of membrane;;CC:plant-type vacuole membrane;;	K25841	ALMT	------	------
gene_Zm00001d021642		-	------	------	------	------	------	------	------
gene_Zm00001d035450		-	GO:0006468;;GO:0048544;;GO:0016021;;GO:0016020;;GO:0005886;;GO:0106310;;GO:0030246;;GO:0004674;;GO:0004713;;GO:0005524	biological_process;;biological_process;;cellular_component;;cellular_component;;cellular_component;;deleted;;molecular_function;;molecular_function;;molecular_function;;molecular_function;;	BP:protein phosphorylation;;BP:recognition of pollen;;CC:integral component of membrane;;CC:membrane;;CC:plasma membrane;;CC:old GO;;MF:carbohydrate binding;;MF:protein serine/threonine kinase activity;;MF:protein tyrosine kinase activity;;MF:ATP binding;;	------	------	------	------
gene_Zm00001d044588		-	------	------	------	------	------	------	------
gene_Zm00001d012232		-	GO:0046872	molecular_function;;	MF:metal ion binding;;	------	------	------	------
gene_Zm00001d027495	Aux/IAA-transcription factor 1	-	GO:0016021;;GO:0008296;;GO:0016788	cellular_component;;molecular_function;;molecular_function;;	CC:integral component of membrane;;MF:3'-5'-exodeoxyribonuclease activity;;MF:hydrolase activity, acting on ester bonds;;	K03424	tatD	------	------
gene_Zm00001d026404		-	------	------	------	------	------	------	------
gene_Zm00001d050079		-	GO:0080143;;GO:0016021	biological_process;;cellular_component;;	BP:regulation of amino acid export;;CC:integral component of membrane;;	------	------	------	------
gene_Zm00001d003920		-	GO:0000226;;GO:0005737;;GO:0005819;;GO:0008168;;GO:0008017	biological_process;;cellular_component;;cellular_component;;molecular_function;;molecular_function;;	BP:microtubule cytoskeleton organization;;CC:cytoplasm;;CC:spindle;;MF:methyltransferase activity;;MF:microtubule binding;;	K16732	PRC1, ASE1, MAP65	------	------
gene_Zm00001d022692		-	------	------	------	------	------	------	------
gene_Zm00001d002266		-	GO:0006598;;GO:1903602;;GO:0046203;;GO:0046208;;GO:0032259;;GO:0005777;;GO:0050660;;GO:0016647;;GO:0052894;;GO:0052903;;GO:0046592;;GO:0052901;;GO:0008168;;GO:0016491	biological_process;;biological_process;;biological_process;;biological_process;;biological_process;;cellular_component;;molecular_function;;molecular_function;;molecular_function;;molecular_function;;molecular_function;;molecular_function;;molecular_function;;molecular_function;;	BP:polyamine catabolic process;;BP:thermospermine catabolic process;;BP:spermidine catabolic process;;BP:spermine catabolic process;;BP:methylation;;CC:peroxisome;;MF:flavin adenine dinucleotide binding;;MF:oxidoreductase activity, acting on the CH-NH group of donors, oxygen as acceptor;;MF:norspermin;;MF:N1-acetylspermin;;MF:polyamine oxidase activity;;MF:spermin;;MF:methyltransferase activity;;…	K17839	PAO4, PAO3, PAO2	map00330;;map00770;;map00410	Arginine and proline metabolism;;Pantothenate and CoA biosynthesis;;beta-Alanine metabolism
gene_ENSRNA049474454	U54	-	------	------	------	------	------	------	------
gene_Zm00001d023491		-	GO:0006221;;GO:0006355;;GO:0006508;;GO:0004175;;GO:0003883;;GO:0003677;;GO:0008236	biological_process;;biological_process;;biological_process;;molecular_function;;molecular_function;;molecular_function;;molecular_function;;	BP:pyrimidine nucleotide biosynthetic process;;BP:regulation of transcription, DNA-templated;;BP:proteolysis;;MF:endopeptidase activity;;MF:CTP synthase activity;;MF:DNA binding;;MF:serine-type peptidase activity;;	------	------	------	------
gene_Zm00001d053145		-	GO:0006950;;GO:0046872;;GO:0003993	biological_process;;molecular_function;;molecular_function;;	BP:response to stress;;MF:metal ion binding;;MF:acid phosphatase activity;;	K22390	ACP7	------	------
gene_Zm00001d044187		-	GO:0032259;;GO:0006306;;GO:0005634;;GO:0008168;;GO:0003886	biological_process;;biological_process;;cellular_component;;molecular_function;;molecular_function;;	BP:methylation;;BP:DNA methylation;;CC:nucleus;;MF:methyltransferase activity;;MF:DN;;	------	------	------	------
gene_Zm00001d048924		-	GO:0005634;;GO:0016787;;GO:0003724;;GO:0003723;;GO:0003676;;GO:0005524	cellular_component;;molecular_function;;molecular_function;;molecular_function;;molecular_function;;molecular_function;;	CC:nucleus;;MF:hydrolase activity;;MF:RNA helicase activity;;MF:RNA binding;;MF:nucleic acid binding;;MF:ATP binding;;	K11594	DDX3X, bel	------	------
gene_Zm00001d003594		-	GO:0016021;;GO:0009705;;GO:0043231;;GO:0005247;;GO:0015108	cellular_component;;cellular_component;;cellular_component;;molecular_function;;molecular_function;;	CC:integral component of membrane;;CC:plant-type vacuole membrane;;CC:intracellular membrane-bounded organelle;;MF:voltage-gated chloride channel activity;;MF:chloride transmembrane transporter activity;;	K05016	CLCN7	------	------
gene_Zm00001d001351		-	------	------	------	------	------	------	------
gene_Zm00001d011599		-	GO:0006508;;GO:0005576;;GO:0004190	biological_process;;cellular_component;;molecular_function;;	BP:proteolysis;;CC:extracellular region;;MF:aspartic-type endopeptidase activity;;	------	------	------	------
[truncated: 45,164 more rows]
