# Supplementary material for: Integrated metabolomic and transcriptomic analysis of anthocyanin accumulation mechanisms in maize kernels of different colors
Source: Front Genet. 2026 Jun 1;17:1797093. doi: 10.3389/fgene.2026.1797093 (PMC13265062; doi:10.3389/fgene.2026.1797093)
Supplement: Supplementary file 1 [file DataSheet1.zip › Supplement/Supplementary Table 6.csv]

Transcript ID	Gene ID	Gene Name	WN2000	HN	CN1	HTN188	z_WN2000	z_HN	z_CN1	z_HTN188	Cluster
transcript_ENSRNA049459267-T1	gene_ENSRNA049459267	LSU_rRNA_eukarya	6.64	4.23	1.96	2.953333	1.3322950568002312	0.14052357981627786	-0.9820163590856206	-0.4908022775308895	3
transcript_ENSRNA049459300-T1	gene_ENSRNA049459300	LSU_rRNA_eukarya	2.783333	1.583333	0.94	0.943333	1.406033009580343	0.023993643027694304	-0.7169326334743187	-0.7130940191337186	3
transcript_ENSRNA049460422-T1	gene_ENSRNA049460422	LSU_rRNA_eukarya	2.26	0.8	1.0	0.543333	1.4542600545617967	-0.45998744669103375	-0.1977617615879063	-0.796510846282856	6
transcript_ENSRNA049462250-T1	gene_ENSRNA049462250	LSU_rRNA_eukarya	6.06	2.9	1.743333	1.383333	1.4288723486102595	-0.057217516642656244	-0.6011767274567367	-0.7704781045108664	3
transcript_ENSRNA049465110-T1	gene_ENSRNA049465110	LSU_rRNA_eukarya	2.56	3.47	1.65	2.206667	0.11566088634692316	1.3071873678892618	-1.0758655951954155	-0.3469826590407683	0
transcript_ENSRNA049477405-T1	gene_ENSRNA049477405	SSU_rRNA_eukarya	0.79	1.036667	1.26	0.946667	-1.1121958195324724	0.1443314940342335	1.2819948803842243	-0.31413055488598485	2
transcript_ENSRNA049478113-T1	gene_ENSRNA049478113	SSU_rRNA_eukarya	0.696667	1.036667	1.206667	0.953333	-1.3022903680297526	0.29811562666102415	1.0983186240064122	-0.09414388263768536	2
transcript_ENSRNA049478122-T1	gene_ENSRNA049478122	SSU_rRNA_eukarya	0.273333	0.31	0.433333	0.363333	-1.0308481262672344	-0.5034332756448655	1.270577572578568	0.26370382933352954	2
transcript_ENSRNA049478126-T1	gene_ENSRNA049478126	SSU_rRNA_eukarya	1.69	2.266667	2.703333	1.163333	-0.39568079043769877	0.4626620029462607	1.1126196287785004	-1.179600841287062	2
transcript_ENSRNA049478136-T1	gene_ENSRNA049478136	SSU_rRNA_eukarya	0.923333	1.376667	1.513333	0.793333	-0.6573486751274671	0.647753310740727	1.0412006762607686	-1.0316053118740274	2
transcript_ENSRNA049478140-T1	gene_ENSRNA049478140	SSU_rRNA_eukarya	0.733333	0.723333	0.66	0.476667	0.7145163031039365	0.6304553143240946	0.09807185408472248	-1.4430434715127523	3
transcript_ENSRNA049478144-T1	gene_ENSRNA049478144	SSU_rRNA_eukarya	0.44	0.566667	0.863333	0.356667	-0.5256979751409891	0.045060920749945464	1.3818318129979654	-0.9011947586069213	2
transcript_ENSRNA049478153-T1	gene_ENSRNA049478153	SSU_rRNA_eukarya	1.083333	1.39	1.57	1.346667	-1.3148366043932227	0.211534959653218	1.107447729949206	-0.004146085209203513	2
transcript_ENSRNA049478156-T1	gene_ENSRNA049478156	LSU_rRNA_eukarya	0.24	0.536667	0.386667	0.43	-1.2878669326152723	1.125189175524667	-0.09489400265487744	0.25757175974548396	0
transcript_ENSRNA049478188-T1	gene_ENSRNA049478188	SSU_rRNA_eukarya	0.993333	1.51	1.666667	2.853333	-0.9698643077246775	-0.3126882841375561	-0.11341525898339788	1.3959678508456315	4
transcript_ENSRNA049478534-T1	gene_ENSRNA049478534	SSU_rRNA_eukarya	0.523333	1.133333	1.356667	0.646667	-0.9914882338051367	0.5527006374072282	1.1180610921012324	-0.6792734957033241	2
transcript_ENSRNA049478662-T1	gene_ENSRNA049478662	SSU_rRNA_eukarya	0.37	0.796667	0.473333	0.61	-1.0434795436540238	1.2693427236302952	-0.4833451452934979	0.2574819653172266	0
transcript_ENSRNA049478756-T1	gene_ENSRNA049478756	SSU_rRNA_eukarya	1.35	1.536667	0.953333	0.676667	0.5698741935122124	1.0515802141424573	-0.4537501326157992	-1.1677042750388702	3
transcript_ENSRNA049478963-T1	gene_ENSRNA049478963	SSU_rRNA_eukarya	3.823333	7.446667	7.506667	4.953333	-1.1450887764768773	0.8220570668001458	0.8546316929860349	-0.531599983309304	0
transcript_ENSRNA049479040-T1	gene_ENSRNA049479040	LSU_rRNA_eukarya	1.276667	0.683333	1.093333	1.24	0.7481058838148501	-1.4348895926734386	0.07358311470587664	0.6132005941527102	7
transcript_ENSRNA049479090-T1	gene_ENSRNA049479090	SSU_rRNA_eukarya	1.25	3.073333	2.57	1.573333	-1.0197148770948117	1.1256083654649436	0.5333896190004582	-0.6392831073705904	0
transcript_ENSRNA049479546-T1	gene_ENSRNA049479546	SSU_rRNA_eukarya	0.113333	0.593333	0.476667	0.213333	-1.0548840131401493	1.0921575492641389	0.5703101515152667	-0.607583687639256	0
transcript_ENSRNA049479884-T1	gene_ENSRNA049479884	SSU_rRNA_eukarya	1.536667	1.88	1.986667	1.416667	-0.6195967788774739	0.6441346638549621	1.0367518658190635	-1.0612897507965509	2
transcript_ZeamMp011	gene_ZeamMp011		1.41	2.116667	1.053333	4.393333	-0.5555930278953554	-0.08444987088856713	-0.7933870898511847	1.4334299886351072	5
transcript_ZeamMp024	gene_ZeamMp024		1.073333	0.606667	1.11	0.683333	0.7878353070355729	-1.0056105454255286	0.9287503920689613	-0.7109751536790059	8
transcript_ZeamMp030	gene_ZeamMp030		3.173333	3.176667	1.38	3.723333	0.30329254589108257	0.30655441093452507	-1.4512396148622482	0.8413926580366414	5
transcript_ZeamMp032	gene_ZeamMp032		0.736667	0.546667	0.396667	0.433333	1.3628885284734065	0.1199351848683347	-0.8613437706093539	-0.6214799427323875	3
transcript_ZeamMp051	gene_ZeamMp051		3.096667	2.886667	1.48	1.966667	0.9680337183279046	0.6930117684784831	-1.14919918927788	-0.5118462975285065	3
transcript_ZeamMp057	gene_ZeamMp057	rpl16	2.383333	1.98	2.42	2.54	0.21580810898296454	-1.4421527769341322	0.3665333206664177	0.85981134728475	7
transcript_ZeamMp069	gene_ZeamMp069		0.533333	0.82	0.316667	0.406667	0.06457829475403395	1.3713790375232733	-0.9231157535069796	-0.5128415787703284	0
transcript_ZeamMp081	gene_ZeamMp081		1.316667	1.14	0.833333	2.123333	-0.06656858966872928	-0.3873124080577229	-0.944074817301653	1.3979558150281057	5
transcript_ZeamMp086	gene_ZeamMp086		0.196667	0.216667	0.14	0.166667	0.49507430538707037	1.089160501420574	-1.188179818144458	-0.39605498866318556	3
transcript_ZeamMp088	gene_ZeamMp088		0.146667	0.276667	0.216667	0.216667	-1.2699731723178564	1.1759010854794967	0.047036043419179906	0.047036043419179906	0
transcript_ZeamMp095	gene_ZeamMp095		0.546667	0.47	0.22	0.42	0.9495975592621116	0.40014353124368657	-1.3915465962506224	0.0418055057448248	3
transcript_ZeamMp097	gene_ZeamMp097		0.49	0.93	1.166667	0.913333	-1.3674939822103818	0.19535628317291184	1.0359814735307928	0.1361562255066766	2
transcript_ZeamMp098	gene_ZeamMp098		0.27	0.623333	0.443333	0.4	-1.1240943304170548	1.2952763819344253	0.06276561100935876	-0.23394766252672922	0
transcript_ZeamMp113	gene_ZeamMp113		0.9	1.046667	0.693333	0.91	0.0857846513579359	1.0923268482150903	-1.3325238720173127	0.15441237244428496	0
transcript_ZeamMp129	gene_ZeamMp129		0.45	0.49	0.423333	0.413333	0.17031411701806415	1.3381489812886578	-0.6082521911195341	-0.9002109071871829	0
transcript_ZeamMp130	gene_ZeamMp130		0.443333	0.636667	0.316667	1.083333	-0.5261914343359114	0.049641600503073945	-0.9034580671625996	1.380007900995436	5
transcript_ZeamMp136	gene_ZeamMp136	COX1	0.913333	0.723333	0.83	0.983333	0.45401121999988064	-1.2429515317418907	-0.2902677115311565	1.0792080232731656	7
transcript_ZeamMp137	gene_ZeamMp137		3.11	1.893333	2.79	2.523333	1.0281346311368478	-1.328343393067305	0.40834880005461355	-0.10814003812415579	8
transcript_ZeamMp161	gene_ZeamMp161		2.69	3.35	2.493333	2.126667	0.04874483071824678	1.3356083616799437	-0.3347151541963656	-1.0496380382018222	0
transcript_ZeamMp163	gene_ZeamMp163	ATPA	0.956667	0.656667	0.363333	0.57	1.299354925013771	0.08121063448858785	-1.1098664899011255	-0.27069906960123247	3
transcript_ZeamMp167	gene_ZeamMp167		0.38	0.396667	0.346667	0.47	-0.35186512631259026	-0.03198424921591278	-0.9916076880371694	1.3754570635656713	5
transcript_ZeamMp176	gene_ZeamMp176	ATPA	0.956667	0.656667	0.363333	0.57	1.299354925013771	0.08121063448858785	-1.1098664899011255	-0.27069906960123247	3
transcript_ZeamMp182	gene_ZeamMp182		2.89	2.316667	1.643333	1.376667	1.2219326538455093	0.38124339270393426	-0.6060792678816258	-0.9970967786678164	3
transcript_ZemaCp003	gene_ZemaCp003		0.163333	0.246667	0.113333	0.196667	-0.29704845643254896	1.1881760031792594	-1.18817600317926	0.29704845643254846	0
transcript_ZemaCp035	gene_ZemaCp035	cemA	2.583333	0.566667	0.19	0.49	1.4834144158433087	-0.35659708370250065	-0.7002690707838625	-0.4265482613569455	6
transcript_ZemaCp054	gene_ZemaCp054	rpoA	0.463333	0.47	0.286667	0.393333	0.7045731487061171	0.7828632946221195	-1.3700041601879172	-0.1174322831403187	3
transcript_ZemaCp083	gene_ZemaCp083	ndhF	0.126667	0.103333	0.073333	0.113333	0.9925521389409279	-0.03676772550864488	-1.3601411691311345	0.40435675569885204	1
transcript_ZemaCr114	gene_ZemaCr114		2.14	1.44	0.893333	1.203333	1.359724457066895	0.039298700013669016	-0.9918915676020675	-0.40713158947849626	3
transcript_ZemaCr119	gene_ZemaCr119		2.14	1.44	0.893333	1.203333	1.359724457066895	0.039298700013669016	-0.9918915676020675	-0.40713158947849626	3
transcript_Zm00001d000002_T007	gene_Zm00001d000002	dull endosperm1	1.336667	2.98	5.526667	4.736667	-1.2336778112068596	-0.35540624512167573	1.0056479139486145	0.5834361423799211	4
transcript_Zm00001d000002_T010	gene_Zm00001d000002	dull endosperm1	5.856667	7.893333	10.783333	9.623333	-1.249608340326925	-0.30085333774061435	1.0454164764922729	0.5050452015752663	4
transcript_Zm00001d000002_T015	gene_Zm00001d000002	dull endosperm1	0.716667	0.733333	0.953333	1.08	-0.8745224319695343	-0.7799829925578328	0.4679875264973922	1.1865178980299755	4
transcript_Zm00001d000002_T016	gene_Zm00001d000002	dull endosperm1	3.306667	4.196667	5.123333	6.066667	-1.1497365270812612	-0.4010055754538363	0.37857140883917445	1.1721706936959224	4
transcript_Zm00001d000002_T022	gene_Zm00001d000002	dull endosperm1	5.073333	7.393333	9.553333	8.763333	-1.3360365540254848	-0.15410907820503653	0.9463061579036566	0.5438394743268656	4
transcript_Zm00001d000002_T023	gene_Zm00001d000002	dull endosperm1	3.656667	4.996667	7.356667	7.76	-1.171436498585667	-0.4847175928628658	0.7247276440817683	0.9314264473667642	4
transcript_Zm00001d000002_T036	gene_Zm00001d000002	dull endosperm1	0.21	0.426667	0.253333	0.24	-0.7412723981829983	1.4740278321220464	-0.29821644190073815	-0.43453899203830926	0
transcript_Zm00001d000009_T003	gene_Zm00001d000009		0.156667	0.196667	0.03	0.27	-0.06632197570209795	0.33161982705555765	-1.3264743339496967	1.0611764825962364	5
transcript_Zm00001d000011_T021	gene_Zm00001d000011		0.586667	0.64	0.443333	0.24	0.6105887144371772	0.908888822593286	-0.191101565547968	-1.3283759714824945	3
transcript_Zm00001d000023_T001	gene_Zm00001d000023		5.453333	3.75	4.33	4.85	1.1793480010826756	-1.1633026745917576	-0.3656093334240754	0.34956400693315626	1
transcript_Zm00001d000023_T004	gene_Zm00001d000023		1.416667	1.033333	0.856667	1.333333	0.9843267781144809	-0.48577230420516526	-1.1632924941102685	0.6647380202009507	1
transcript_Zm00001d000023_T008	gene_Zm00001d000023		0.293333	0.263333	0.14	0.346667	0.37092672143353955	0.028530190906190925	-1.3790961857447905	0.9796392734050593	5
transcript_Zm00001d000023_T010	gene_Zm00001d000023		0.606667	0.293333	0.406667	0.423333	1.3430219362948335	-1.073132877114167	-0.19920125902326177	-0.07068780015740476	6
transcript_Zm00001d000023_T011	gene_Zm00001d000023		1.406667	1.22	1.046667	1.796667	0.12176189781213566	-0.4585499273686099	-0.9974089093742894	1.3341969389307637	5
transcript_Zm00001d000028_T001	gene_Zm00001d000028		1.516667	0.583333	0.286667	0.55	1.4537092009020771	-0.2802151311537136	-0.831353733083637	-0.3421403366647263	6
transcript_Zm00001d000029_T001	gene_Zm00001d000029		0.943333	0.553333	0.46	0.98	0.7867392060276687	-0.680170123864024	-1.0312240943429503	0.9246550121793063	1
transcript_Zm00001d000029_T002	gene_Zm00001d000029		1.33	0.616667	1.07	0.616667	1.194122818795796	-0.825974136262435	0.45782545372907396	-0.825974136262435	8
transcript_Zm00001d000034_T001	gene_Zm00001d000034		7.323333	4.676667	4.27	5.656667	1.35542243574141	-0.5924606165293116	-0.8917578294068634	0.1287960101947656	1
transcript_Zm00001d000035_T001	gene_Zm00001d000035		2.59	4.56	5.59	6.11	-1.3652152736019991	-0.09808967219048513	0.56441762194853	0.8988873238439553	4
transcript_Zm00001d000038_T001	gene_Zm00001d000038		0.55	2.423333	1.906667	2.096667	-1.44886316552267	0.8240214047922211	0.19715891990228762	0.4276828408281613	4
transcript_Zm00001d000039_T001	gene_Zm00001d000039		8.41	6.173333	6.1	10.08	0.3745715023548525	-0.7903762909872609	-0.8285711212991304	1.2443759099315412	5
transcript_Zm00001d000041_T001	gene_Zm00001d000041		1.693333	2.39	2.093333	3.413333	-0.9581485404420914	-0.010204791004659307	-0.4138748777381415	1.382228209184894	4
transcript_Zm00001d000045_T001	gene_Zm00001d000045	Trihelix-transcription factor 28	2.71	1.976667	2.93	2.686667	0.3239064287564525	-1.4465151975008876	0.8550331580548955	0.2675756106895407	7
transcript_Zm00001d000052_T002	gene_Zm00001d000052		5.516667	2.256667	1.883333	2.333333	1.4898298459827644	-0.43812701352826117	-0.6589159234020924	-0.3927869090524108	6
transcript_Zm00001d000052_T005	gene_Zm00001d000052		1.503333	1.163333	0.276667	0.59	1.1214864344144366	0.5064774965867868	-1.0973681353775984	-0.5305957956236249	3
transcript_Zm00001d000053_T001	gene_Zm00001d000053		10.863333	8.256667	8.543333	9.316667	1.3854567516468737	-0.8461130235405265	-0.6006979296336463	0.06135420152729759	6
transcript_Zm00001d000066_T001	gene_Zm00001d000066		1.593333	0.246667	3.876667	1.866667	-0.20187932815573634	-1.1006018999537095	1.3219460337036653	-0.019464805594219852	2
transcript_Zm00001d000071_T001	gene_Zm00001d000071		0.68	0.113333	0.19	0.146667	1.4895876151905656	-0.6339347625130625	-0.3466335959877415	-0.5090192566897611	6
transcript_Zm00001d000072_T001	gene_Zm00001d000072		2.676667	0.646667	2.08	0.336667	1.105351116154575	-0.7017865605157452	0.5741888422009543	-0.9777533978397842	8
transcript_Zm00001d000074_T002	gene_Zm00001d000074		4.663333	3.33	3.83	3.01	1.325352366118374	-0.5250523553213016	0.1688495886940629	-0.9691495994911352	8
transcript_Zm00001d000077_T004	gene_Zm00001d000077		0.833333	0.21	0.4	0.256667	1.4379294228646151	-0.7571144774384932	-0.08803656714401073	-0.5927783782821111	6
transcript_Zm00001d000080_T003	gene_Zm00001d000080	calcineurin B-like-interacting protein kinase8	0.433333	0.273333	1.0	0.326667	-0.22424331057772356	-0.702627445196419	1.4700348294971026	-0.5431640737229596	2
transcript_Zm00001d000080_T005	gene_Zm00001d000080	calcineurin B-like-interacting protein kinase8	6.623333	3.766667	3.27	1.71	1.3561492299944324	-0.03698203543980101	-0.27919527500278263	-1.0399719195518495	3
transcript_Zm00001d000080_T006	gene_Zm00001d000080	calcineurin B-like-interacting protein kinase8	0.72	0.46	0.763333	0.253333	0.7165502340896114	-0.37400320457024727	0.8983077423874873	-1.2408547719068515	8
transcript_Zm00001d000080_T007	gene_Zm00001d000080	calcineurin B-like-interacting protein kinase8	6.633333	7.306667	10.263333	7.203333	-0.7452437128633763	-0.3333713231136498	1.4751948433234603	-0.3965798073464353	2
transcript_Zm00001d000080_T008	gene_Zm00001d000080	calcineurin B-like-interacting protein kinase8	2.436667	2.266667	3.35	1.373333	0.09876934863911327	-0.11111486133084648	1.2263821436067213	-1.2140366309149884	2
transcript_Zm00001d000080_T009	gene_Zm00001d000080	calcineurin B-like-interacting protein kinase8	1.203333	1.173333	1.6	1.176667	-0.4082406791218473	-0.5523252009162589	1.4968784877656132	-0.5363126077275069	2
transcript_Zm00001d000080_T010	gene_Zm00001d000080	calcineurin B-like-interacting protein kinase8	0.733333	0.97	0.71	0.33	0.17944320582903864	1.0735170734586792	0.09129646144387953	-1.3442567407315968	0
transcript_Zm00001d000080_T016	gene_Zm00001d000080	calcineurin B-like-interacting protein kinase8	4.346667	3.6	4.576667	2.283333	0.6241622081457919	-0.09838219934799351	0.8467315914499561	-1.3725116002477524	8
transcript_Zm00001d000080_T020	gene_Zm00001d000080	calcineurin B-like-interacting protein kinase8	7.386667	8.33	11.023333	7.986667	-0.8048228962957619	-0.21855560378750455	1.4553104071896814	-0.43193190710641494	2
transcript_Zm00001d000080_T023	gene_Zm00001d000080	calcineurin B-like-interacting protein kinase8	2.456667	2.763333	2.766667	3.846667	-0.8226742674954779	-0.319777967033382	-0.3143105977595117	1.4567628322883701	4
transcript_Zm00001d000085_T002	gene_Zm00001d000085		3.31	3.74	2.726667	1.9	0.49081236561721225	1.030810733758616	-0.24174314155262375	-1.2798799578232045	3
transcript_Zm00001d000086_T001	gene_Zm00001d000086		0.193333	0.83	2.076667	0.273333	-0.7474575318376218	-0.015332360466590627	1.4182526863751794	-0.6554627940709675	2
transcript_Zm00001d000099_T002	gene_Zm00001d000099		0.223333	0.073333	0.183333	0.113333	1.1098431532507278	-1.1098431532507276	0.5179268048503396	-0.5179268048503395	8
transcript_Zm00001d000099_T006	gene_Zm00001d000099		0.81	0.29	0.24	0.476667	1.37833722175183	-0.6359078082192353	-0.8295852149472223	0.0871558014146278	6
transcript_Zm00001d000110_T002	gene_Zm00001d000110	MYB-related-transcription factor 61	3.963333	2.486667	3.35	3.063333	1.2170452439752089	-1.1871954694697067	0.21844422688718057	-0.24829400139268343	8
transcript_Zm00001d000110_T006	gene_Zm00001d000110	MYB-related-transcription factor 61	5.143333	6.843333	6.67	7.64	-1.3715556716249973	0.2580152335589358	0.09186322549526091	1.0216772125707987	4
transcript_Zm00001d000112_T001	gene_Zm00001d000112	NAC-transcription factor 125	0.953333	3.44	5.45	4.596667	-1.360106573539951	-0.08703315752474514	0.9420059402678276	0.5051337907968677	4
transcript_Zm00001d000116_T004	gene_Zm00001d000116		3.276667	0.826667	1.05	0.743333	1.4913685619300112	-0.5357340566291414	-0.35095082842070413	-0.6046836768801652	6
transcript_Zm00001d000120_T003	gene_Zm00001d000120	maize CRY1 homolog2	2.873333	2.02	1.83	0.79	1.1627290418828455	0.16554782500614348	-0.056480892044027176	-1.2717959748449619	3
transcript_Zm00001d000122_T005	gene_Zm00001d000122		1.633333	0.69	0.523333	0.773333	1.4667733039874802	-0.4329829699028327	-0.768629744584177	-0.2651605895004704	6
transcript_Zm00001d000123_T001	gene_Zm00001d000123		1.736667	1.626667	1.066667	1.016667	1.005948963587263	0.7108706009349994	-0.79134651802198	-0.9254730465002818	3
transcript_Zm00001d000123_T002	gene_Zm00001d000123		0.966667	0.593333	0.173333	0.68	1.1074890939848872	-0.030482078287861824	-1.310697360995985	0.23369034529895957	1
transcript_Zm00001d000124_T004	gene_Zm00001d000124		9.96	6.683333	5.306667	7.646667	1.3073818323932185	-0.36545450187508693	-1.0682835977068608	0.12635626718872786	1
transcript_Zm00001d000133_T001	gene_Zm00001d000133		9.483333	9.313333	11.48	7.57	0.01354637467346099	-0.09274138267028813	1.2619067134515296	-1.1827117054547014	2
transcript_Zm00001d000133_T006	gene_Zm00001d000133		0.55	0.526667	0.603333	0.643333	-0.5862947412189913	-1.0299721088939116	0.42783310561624033	1.1884337444966582	7
transcript_Zm00001d000133_T008	gene_Zm00001d000133		1.49	2.636667	4.646667	3.016667	-1.1164432091393746	-0.23809784673259676	1.3015594194463578	0.052981636425613494	2
transcript_Zm00001d000133_T012	gene_Zm00001d000133		6.066667	3.483333	4.97	3.526667	1.2482293816655314	-0.8254637907024753	0.36791314293631355	-0.7906787338993692	8
transcript_Zm00001d000134_T001	gene_Zm00001d000134		1.243333	3.436667	3.13	2.35	-1.3258111171638944	0.9168206463139709	0.6032609445036371	-0.19427047365371364	0
transcript_Zm00001d000135_T001	gene_Zm00001d000135		0.673333	0.623333	1.183333	1.056667	-0.758574024478082	-0.9384728604026576	1.0763941019525924	0.620652782928146	2
transcript_Zm00001d000137_T001	gene_Zm00001d000137		3.71	1.06	1.333333	1.423333	1.488093780051483	-0.6687602715405428	-0.4462925777730699	-0.37304093073786915	6
transcript_Zm00001d000143_T001	gene_Zm00001d000143		3.336667	1.216667	1.653333	1.296667	1.4722944521762462	-0.6643379830832423	-0.22424612507615746	-0.5837103440168464	6
transcript_Zm00001d000153_T004	gene_Zm00001d000153		3.523333	6.013333	4.073333	6.653333	-1.0258836363318533	0.6301619095134081	-0.6600904434744664	1.0558121702929129	5
transcript_Zm00001d000153_T010	gene_Zm00001d000153		2.013333	1.34	0.886667	1.473333	1.2611983648972456	-0.19043726166730793	-1.1677758645538279	0.09701476132388898	1
transcript_Zm00001d000166_T005	gene_Zm00001d000166		6.396667	2.54	3.596667	4.736667	1.2593116574284564	-1.0765980101918213	-0.4365949555450716	0.253881308308436	6
transcript_Zm00001d000166_T016	gene_Zm00001d000166		4.086667	3.413333	3.17	4.58	0.4270734491419329	-0.6217875509220209	-1.0008304831496557	1.1955445849297444	5
transcript_Zm00001d000169_T005	gene_Zm00001d000169		4.446667	1.19	1.026667	1.916667	1.4544902366655057	-0.6034924645968479	-0.7067073430432116	-0.144290429025446	6
transcript_Zm00001d000169_T013	gene_Zm00001d000169		5.346667	2.08	0.946667	1.663333	1.4560903172644437	-0.2202310111397699	-0.8018116497798065	-0.4340476563448669	6
transcript_Zm00001d000169_T014	gene_Zm00001d000169		4.19	1.37	1.236667	1.753333	1.4811489755445715	-0.5538522965800041	-0.6500696102736873	-0.27722706869088015	6
transcript_Zm00001d000169_T015	gene_Zm00001d000169		2.803333	0.77	0.596667	1.556667	1.3643815185744785	-0.6581527285921338	-0.8305651807896491	0.12433639080730427	1
transcript_Zm00001d000169_T016	gene_Zm00001d000169		4.883333	1.913333	1.22	3.013333	1.3302801335033607	-0.5282532187739081	-0.9621193819841625	0.1600924672547098	1
transcript_Zm00001d000169_T021	gene_Zm00001d000169		5.353333	1.39	1.16	1.466667	1.4968490243774377	-0.4735396136947845	-0.5878851372116354	-0.4354242734710175	6
transcript_Zm00001d000169_T024	gene_Zm00001d000169		1.906667	0.963333	0.786667	0.956667	1.480511773701492	-0.37340431198024565	-0.7206025887232125	-0.386504872998034	6
transcript_Zm00001d000183_T001	gene_Zm00001d000183	monosaccharide transporter4	2.13	1.573333	1.15	3.576667	0.0212570268800163	-0.5046578789963414	-0.9046045883384729	1.3880054404547981	5
transcript_Zm00001d000191_T001	gene_Zm00001d000191		1.38	0.656667	0.57	0.52	1.4851964926771555	-0.3102772414628825	-0.5254040532034152	-0.6495151980108577	6
transcript_Zm00001d000191_T002	gene_Zm00001d000191		1.77	1.376667	1.61	1.453333	1.2463290608240039	-1.007566794261457	0.32948929194197857	-0.568251558504524	8
transcript_Zm00001d000191_T003	gene_Zm00001d000191		0.806667	0.923333	1.41	0.99	-0.8592533163843914	-0.4153604955419929	1.4363185492603285	-0.16170473733394422	2
transcript_Zm00001d000191_T005	gene_Zm00001d000191		1.163333	0.68	0.763333	0.536667	1.4058928720151749	-0.39414651744060714	-0.08379592594050533	-0.9279504286340612	6
transcript_Zm00001d000191_T006	gene_Zm00001d000191		2.073333	1.143333	1.356667	1.27	1.4666284476997833	-0.7602532063103584	-0.24942571085164889	-0.45694953053777476	6
transcript_Zm00001d000191_T009	gene_Zm00001d000191		0.766667	0.583333	0.486667	0.793333	0.7413432789812964	-0.5036614267334065	-1.1601115390018206	0.9224296867539312	1
transcript_Zm00001d000191_T011	gene_Zm00001d000191		1.803333	1.543333	1.956667	1.56	0.43805133626538156	-0.8635906390431122	1.2056896848882754	-0.7801503821105481	8
transcript_Zm00001d000191_T012	gene_Zm00001d000191		1.28	0.673333	1.276667	1.336667	0.44134719832536673	-1.4942017804375491	0.4307133831578747	0.6221411989543084	7
transcript_Zm00001d000191_T014	gene_Zm00001d000191		1.706667	1.363333	1.483333	1.506667	1.3462187355102637	-1.0652692271420519	-0.22242070203740713	-0.05852880633080935	6
transcript_Zm00001d000191_T016	gene_Zm00001d000191		1.01	1.003333	1.83	1.706667	-0.8528564924974952	-0.8679187288828747	0.9997059547818314	0.721069266598537	4
transcript_Zm00001d000191_T018	gene_Zm00001d000191		1.386667	0.82	0.793333	0.903333	1.4785240747199844	-0.560818607932912	-0.6567888185121495	-0.26091664827492245	6
transcript_Zm00001d000191_T023	gene_Zm00001d000191		0.973333	0.756667	0.833333	0.606667	1.1822617507056183	-0.2342713183602242	0.2669606436135137	-1.214951075958908	8
transcript_Zm00001d000191_T024	gene_Zm00001d000191		0.553333	0.47	0.603333	0.846667	-0.40160074711581245	-0.9164694600731003	-0.09267828365158559	1.4107484908404961	7
transcript_Zm00001d000191_T028	gene_Zm00001d000191		1.026667	0.62	1.196667	1.146667	0.11150141270983654	-1.4431436883888769	0.7613935042411906	0.5702487714378518	7
transcript_Zm00001d000191_T029	gene_Zm00001d000191		0.833333	0.31	0.686667	0.663333	0.9458272338158331	-1.4112355900901061	0.28525169944099255	0.18015665683328128	7
transcript_Zm00001d000191_T032	gene_Zm00001d000191		0.59	0.356667	0.536667	0.526667	0.8653176591868544	-1.4421993951024012	0.33788773261663585	0.23899400329891146	7
transcript_Zm00001d000191_T034	gene_Zm00001d000191		0.683333	0.613333	0.56	1.163333	-0.25884871609019605	-0.5116774006100561	-0.7043075753457375	1.4748336920459884	5
transcript_Zm00001d000191_T039	gene_Zm00001d000191		0.18	0.89	0.74	0.51	-1.29414376902483	1.002961420994243	0.5176575076099317	-0.22647515957934541	0
transcript_Zm00001d000191_T040	gene_Zm00001d000191		1.583333	1.72	1.193333	1.603333	0.25453320612655495	0.8508704525802987	-1.447205517317732	0.3418018586108764	5
transcript_Zm00001d000191_T057	gene_Zm00001d000191		0.81	1.386667	1.36	1.483333	-1.477138588318258	0.4157882523700198	0.32825301962627984	0.733097316321959	4
transcript_Zm00001d000191_T058	gene_Zm00001d000191		0.656667	0.583333	1.01	1.01	-0.697047073174978	-1.0198935427310014	0.8584703079529903	0.8584703079529903	4
transcript_Zm00001d000199_T001	gene_Zm00001d000199		2.156667	2.316667	1.396667	2.02	0.4574679432552903	0.8549059765639425	-1.4303627149608118	0.11798879514157949	3
transcript_Zm00001d000199_T009	gene_Zm00001d000199		7.22	3.156667	2.916667	3.37	1.4938346405478315	-0.493597148610075	-0.6109844337274646	-0.38925305821029144	6
transcript_Zm00001d000205_T004	gene_Zm00001d000205		2.853333	1.32	0.61	1.596667	1.3441256927053065	-0.2937494013857695	-1.052156946781756	0.0017806554622183174	1
transcript_Zm00001d000213_T003	gene_Zm00001d000213		7.11	5.133333	4.12	7.02	0.8612908961184931	-0.4854343612558628	-1.1758294279165238	0.7999728930538934	1
transcript_Zm00001d000220_T001	gene_Zm00001d000220		1.746667	1.5	0.913333	1.623333	0.8152529866005539	0.14679072647914532	-1.4430642146303119	0.4810205015506127	1
transcript_Zm00001d000221_T001	gene_Zm00001d000221		1.746667	0.583333	0.183333	0.12	1.4434239074038215	-0.09947054744122713	-0.6299783654350445	-0.7139749945275505	6
transcript_Zm00001d000223_T002	gene_Zm00001d000223		5.2	3.506667	3.466667	3.886667	1.4587201054545624	-0.6257519734042644	-0.6749914810228799	-0.15797665102741706	6
transcript_Zm00001d000226_T009	gene_Zm00001d000226		1.696667	0.88	1.156667	1.22	1.3506163791887646	-1.0559365490675179	-0.24065470346596832	-0.054025126655278796	6
transcript_Zm00001d000230_T002	gene_Zm00001d000230		2.793333	2.153333	1.753333	2.546667	1.0560951937020242	-0.34715980528440166	-1.2241941796509175	0.515258791233296	1
transcript_Zm00001d000236_T001	gene_Zm00001d000236	colored plant1	0.29	0.276667	0.103333	0.19	0.8655958328752625	0.7117159763455844	-1.2887798649290938	-0.2885319442917546	3
transcript_Zm00001d000240_T001	gene_Zm00001d000240		0.51	0.263333	0.27	0.42	1.1985022065698008	-0.852115871370869	-0.7966910649491323	0.4503047297502006	1
transcript_Zm00001d000240_T003	gene_Zm00001d000240		12.416667	10.62	11.01	11.603333	1.2840103554168099	-1.0133555540739954	-0.5146695400817448	0.24401473873893026	1
transcript_Zm00001d000241_T001	gene_Zm00001d000241		5.216667	1.993333	2.14	3.356667	1.3682386763306886	-0.7936680418335388	-0.695297729407649	0.12072709491049963	6
transcript_Zm00001d000241_T003	gene_Zm00001d000241		2.743333	1.366667	1.526667	1.306667	1.4858680552555361	-0.544449609573496	-0.308480372029571	-0.632938073652468	6
transcript_Zm00001d000247_T002	gene_Zm00001d000247	Homeobox-transcription factor 17	2.086667	0.353333	0.683333	0.77	1.4579639655499486	-0.8119200761963423	-0.3797692421526577	-0.2662746472009485	6
transcript_Zm00001d000255_T001	gene_Zm00001d000255		8.826667	5.913333	3.683333	6.46	1.2338503590969483	-0.14559996158039698	-1.2014947594684793	0.113244361951928	1
transcript_Zm00001d000255_T003	gene_Zm00001d000255		2.326667	5.02	4.846667	6.313333	-1.3796174969266768	0.23593456208985855	0.13196357705179887	1.0117193577850192	4
transcript_Zm00001d000257_T002	gene_Zm00001d000257		3.13	0.426667	0.88	1.283333	1.433236657905146	-0.8458903739329082	-0.4636942128516649	-0.12365207112057289	6
transcript_Zm00001d000260_T001	gene_Zm00001d000260		0.186667	0.236667	0.236667	0.15	-0.37522423596240245	0.8097006403655862	0.8097006403655862	-1.2441770447687701	0
transcript_Zm00001d000270_T007	gene_Zm00001d000270		0.07	0.17	0.043333	0.13	-0.5812355624421573	1.1624754841619316	-1.0462309872400697	0.4649910655202959	0
transcript_Zm00001d000270_T009	gene_Zm00001d000270		0.126667	0.273333	0.11	0.073333	-0.2181185003180651	1.4509908960244298	-0.4077946782246035	-0.8250777174817611	0
transcript_Zm00001d000305_T001	gene_Zm00001d000305		3.336667	0.566667	1.3	1.92	1.3235527046910383	-1.032895457656781	-0.40904664890623466	0.11838940187197752	6
transcript_Zm00001d000311_T003	gene_Zm00001d000311		6.293333	3.52	2.333333	3.973333	1.3636297538470517	-0.307268420836639	-1.0222203304188535	-0.03414100259155947	6
transcript_Zm00001d000313_T001	gene_Zm00001d000313		8.97	8.84	10.83	9.54	-0.6325559836819427	-0.775568640862209	1.413625111358778	-0.005500486814626455	2
transcript_Zm00001d000328_T002	gene_Zm00001d000328		2.3	1.733333	3.2	2.003333	-0.014381371898303009	-0.903428322151464	1.3976335420244161	-0.4798238479746484	2
transcript_Zm00001d000328_T003	gene_Zm00001d000328		3.176667	1.07	0.816667	2.13	1.2753703516310317	-0.6739261231042124	-0.9083348473278813	0.3068906188010619	1
transcript_Zm00001d000346_T001	gene_Zm00001d000346		2.153333	1.506667	0.986667	0.943333	1.3373544420509091	0.1931577112607833	-0.7269189589381532	-0.8035931943735392	3
transcript_Zm00001d000346_T004	gene_Zm00001d000346		0.683333	0.556667	0.316667	0.53	1.0624957180463932	0.23002708206291203	-1.347290214102086	0.054767413992778756	3
transcript_Zm00001d000346_T008	gene_Zm00001d000346		2.933333	1.366667	1.76	1.356667	1.4513572654349636	-0.6556323495663697	-0.12664369069631112	-0.6690812251722827	6
transcript_Zm00001d000346_T014	gene_Zm00001d000346		1.593333	0.64	0.996667	0.863333	1.3987913255853222	-0.9407078247112034	-0.06543953604521713	-0.3926439648289021	6
transcript_Zm00001d000346_T018	gene_Zm00001d000346		1.343333	0.453333	0.82	0.56	1.3826687327532534	-0.8581365096466298	0.06504251935903065	-0.589574742465654	8
transcript_Zm00001d000346_T019	gene_Zm00001d000346		0.566667	0.296667	0.136667	0.166667	1.4027448003283498	0.025504450915060928	-0.790637978366888	-0.6376112728765226	3
transcript_Zm00001d000346_T034	gene_Zm00001d000346		0.883333	0.6	0.77	0.933333	0.5861840951088142	-1.330188415832155	-0.18036355653244487	0.9243678772557872	7
transcript_Zm00001d000346_T038	gene_Zm00001d000346		0.93	0.546667	0.643333	0.48	1.4116820204147111	-0.5209762079125477	-0.03361315725037446	-0.8570926552517891	6
transcript_Zm00001d000346_T044	gene_Zm00001d000346		0.703333	0.34	0.453333	0.693333	0.8645187997530807	-1.1511499299351353	-0.5224104976739464	0.8090416278559995	1
transcript_Zm00001d000346_T064	gene_Zm00001d000346		1.15	0.426667	0.323333	0.62	1.4137100739716926	-0.5527959816747812	-0.8337273601051484	-0.02718673219176335	6
transcript_Zm00001d000357_T003	gene_Zm00001d000357		7.046667	4.653333	7.89	5.726667	0.5022508817321172	-1.1730852756830952	1.0925848124085051	-0.4217504184575265	8
transcript_Zm00001d000357_T009	gene_Zm00001d000357		0.496667	0.46	0.323333	0.223333	0.9582996917599796	0.6675036616958363	-0.41636524060804114	-1.209438112847775	3
transcript_Zm00001d000357_T010	gene_Zm00001d000357		0.823333	0.486667	1.03	0.49	0.43420722501596337	-0.8278062738766178	1.2089113643577238	-0.8153123154970696	8
transcript_Zm00001d000357_T011	gene_Zm00001d000357		3.773333	3.183333	3.796667	0.783333	0.622222100078612	0.20935112591755106	0.6385507972160258	-1.4701240232121893	8
transcript_Zm00001d000358_T001	gene_Zm00001d000358	ARF-transcription factor 21	1.54	0.953333	0.31	0.946667	1.199338716213345	0.031517228039511826	-1.249103808172405	0.01824786391954818	3
transcript_Zm00001d000360_T001	gene_Zm00001d000360		0.76	0.38	1.066667	0.546667	0.24185754898799983	-1.04055290241454	1.27678640662027	-0.4780910531937318	2
transcript_Zm00001d000361_T001	gene_Zm00001d000361	MYB-transcription factor 115	0.18	0.113333	0.07	0.09	1.3934677704073155	-5.225497607015614e-06	-0.905751176741071	-0.48771136816863725	3
transcript_Zm00001d000366_T001	gene_Zm00001d000366		1.333333	1.553333	1.433333	3.52	-0.6003234689344006	-0.38957164084464135	-0.5045271834390556	1.494422293218097	5
transcript_Zm00001d000370_T001	gene_Zm00001d000370		4.633333	3.443333	4.08	7.853333	-0.1881811250548291	-0.7947783844646943	-0.47024018500528203	1.4531996945248054	5
transcript_Zm00001d000382_T001	gene_Zm00001d000382		1.273333	1.07	4.633333	3.176667	-0.7492022248315755	-0.8696271306619726	1.2407732518010133	0.3780561036925351	2
transcript_Zm00001d000391_T002	gene_Zm00001d000391		5.02	4.676667	3.976667	5.133333	0.6111550260588064	-0.047996000614807716	-1.3918974568439813	0.8287384313999807	1
transcript_Zm00001d000399_T001	gene_Zm00001d000399	chloroplast protein synthesis2	0.623333	0.963333	0.556667	0.54	-0.2395424145187136	1.4750679493501624	-0.5757371631001328	-0.6597883717313167	0
transcript_Zm00001d000403_T001	gene_Zm00001d000403		8.396667	6.166667	6.02	7.293333	1.2875237676864835	-0.7238089812505887	-0.856094245953887	0.2923794595179913	1
transcript_Zm00001d000408_T001	gene_Zm00001d000408		4.02	2.283333	2.37	1.816667	1.4514402999485554	-0.35225806956182626	-0.26224592181539197	-0.8369363085713379	6
transcript_Zm00001d000430_T001	gene_Zm00001d000430	magnesium transporter1	5.433333	3.833333	4.24	4.97	1.1336871478682624	-1.0942348270462305	-0.5279708609383853	0.48851854011635143	1
transcript_Zm00001d000431_T001	gene_Zm00001d000431		0.28	0.166667	0.396667	0.473333	-0.36591300827901835	-1.2093695915855418	0.5023561560828367	1.0729264437817234	7
transcript_Zm00001d000432_T002	gene_Zm00001d000432		1.023333	0.836667	0.583333	1.083333	0.6298536925986156	-0.2000691853055689	-1.3264000776532847	0.8966155703602384	1
transcript_Zm00001d000432_T004	gene_Zm00001d000432		4.47	2.75	2.946667	3.873333	1.1911748984316244	-0.94301346125837	-0.698987634435607	0.4508261972623515	1
transcript_Zm00001d000435_T009	gene_Zm00001d000435		2.35	0.576667	0.96	0.516667	1.4599563365549564	-0.6126166552535899	-0.16459836276766351	-0.682741318533703	6
transcript_Zm00001d000435_T011	gene_Zm00001d000435		1.076667	0.666667	0.813333	1.243333	0.4893034743058402	-1.0944904457001154	-0.527932594305985	1.133119565700261	7
transcript_Zm00001d000435_T017	gene_Zm00001d000435		2.356667	2.056667	2.946667	3.416667	-0.5558301701821063	-1.0499014325662002	0.4158433125066124	1.1898882902416927	7
transcript_Zm00001d000435_T019	gene_Zm00001d000435		3.23	2.033333	1.553333	2.613333	1.2028383146552346	-0.44689980001411395	-1.108633009872234	0.3526944952311148	1
transcript_Zm00001d000477_T001	gene_Zm00001d000477		1.786667	3.7	2.193333	4.12	-1.0259438850638494	0.6614253303206279	-0.6673049605569582	1.0318235153001794	5
transcript_Zm00001d000483_T001	gene_Zm00001d000483		0.376667	0.186667	1.113333	0.416667	-0.3613116400094017	-0.8293749782753744	1.45345860813292	-0.26277198984814415	2
transcript_Zm00001d000507_T001	gene_Zm00001d000507		0.196667	0.29	0.24	0.236667	-1.1550888527677137	1.2858541220065849	-0.021798570382119367	-0.10896669885675048	0
transcript_Zm00001d000508_T001	gene_Zm00001d000508		2.15	3.966667	2.196667	3.833333	-0.8879470442041386	0.9313431152082905	-0.841212659823677	0.7978165888195264	5
transcript_Zm00001d000514_T001	gene_Zm00001d000514		3.833333	1.556667	2.2	2.426667	1.3850085406421593	-0.9873070776558701	-0.31694571429974916	-0.08075574868654138	6
transcript_Zm00001d000542_T001	gene_Zm00001d000542		1.543333	1.82	0.76	1.243333	0.4445122627438181	1.0543402420886463	-1.282106309561959	-0.21674619527050418	3
transcript_Zm00001d000545_T001	gene_Zm00001d000545		4.283333	4.243333	4.203333	6.326667	-0.461373293936276	-0.4997544212026812	-0.5381355484690864	1.4992632636080427	5
transcript_Zm00001d000548_T001	gene_Zm00001d000548		0.18	1.18	0.403333	1.246667	-1.059077342486799	0.7908394129486578	-0.645929883745132	0.9141678132832733	5
transcript_Zm00001d000550_T001	gene_Zm00001d000550		2.113333	1.74	1.293333	1.58	1.2622083804338347	0.170569253254624	-1.1355011290039936	-0.2972765046844643	3
transcript_Zm00001d000553_T001	gene_Zm00001d000553		1.503333	1.35	1.393333	0.79	0.7645326326398867	0.28441729265437793	0.4201013138865457	-1.469051239180811	8
transcript_Zm00001d000556_T001	gene_Zm00001d000556		1.44	1.493333	1.566667	1.176667	0.12269217222241531	0.4367834264020614	0.8686655263028759	-1.428141124927354	2
transcript_Zm00001d000566_T001	gene_Zm00001d000566		1.363333	1.25	0.433333	1.27	0.6556991950698646	0.3941892814282042	-1.4902267019481656	0.4403382254500973	1
transcript_Zm00001d000599_T001	gene_Zm00001d000599		1.206667	2.37	1.263333	1.836667	-0.84542467857161	1.2810855035349678	-0.7418422769899033	0.3061814520265455	0
transcript_Zm00001d000604_T001	gene_Zm00001d000604		1.19	3.08	3.206667	2.326667	-1.3616375163452918	0.679468550310299	0.8162626149373167	-0.13409364890232334	2
transcript_Zm00001d000619_T001	gene_Zm00001d000619		1.533333	1.083333	1.133333	0.58	1.1534055983388167	0.0021317753622119833	0.1300510890262787	-1.285588462727307	8
transcript_Zm00001d000625_T001	gene_Zm00001d000625		1.436667	2.393333	1.29	2.183333	-0.7151287986404289	1.0428330165995732	-0.984642908638908	0.6569386906797638	0
transcript_Zm00001d000634_T001	gene_Zm00001d000634		4.006667	1.853333	1.486667	2.31	1.429781158586317	-0.5035286674832918	-0.8327293305878725	-0.09352316051515304	6
transcript_Zm00001d000723_T001	gene_Zm00001d000723		1.51	0.863333	0.743333	0.826667	1.4847519241441454	-0.34699355099429524	-0.686904907251245	-0.45085346589860614	6
transcript_Zm00001d000769_T001	gene_Zm00001d000769		3.996667	1.7	2.553333	1.63	1.386703657167814	-0.6994071503603709	0.07569311176750763	-0.7629896185749502	8
transcript_Zm00001d000777_T001	gene_Zm00001d000777		2.0	1.773333	0.2	2.116667	0.534645492906343	0.28085179669565813	-1.4807720719762063	0.6652747823742056	5
transcript_Zm00001d000788_T001	gene_Zm00001d000788		0.97	2.973333	2.93	1.9	-1.2815414869373325	0.8171134393884469	0.7717185829554555	-0.30729053540657103	0
transcript_Zm00001d000804_T001	gene_Zm00001d000804		5.9	5.893333	8.383333	6.18	-0.5726122600026325	-0.5781517137303424	1.490730809443021	-0.3399668357100461	2
transcript_Zm00001d000806_T001	gene_Zm00001d000806		0.876667	0.56	0.543333	0.603333	1.4801482020829122	-0.5503784895685017	-0.657250340344725	-0.2725193721696863	6
transcript_Zm00001d000841_T001	gene_Zm00001d000841		0.236667	0.06	0.09	0.1	1.4644435910640097	-0.7852806999919262	-0.40325276760116796	-0.27591012347091515	6
transcript_Zm00001d000852_T001	gene_Zm00001d000852		0.706667	4.873333	2.366667	4.846667	-1.224454300603026	0.8231279512257832	-0.40869740095332435	0.8100237503305672	4
transcript_Zm00001d000868_T001	gene_Zm00001d000868		0.636667	0.273333	0.513333	0.47	1.0825821247693637	-1.3256090403814516	0.26511981966521564	-0.022092904053127367	8
transcript_Zm00001d000875_T001	gene_Zm00001d000875		0.316667	0.263333	0.36	0.24	0.4018324005367433	-0.5872906552728598	1.2054786557847568	-1.0200204010486402	8
transcript_Zm00001d000888_T001	gene_Zm00001d000888		0.883333	1.263333	2.313333	1.173333	-0.8403496582018515	-0.23209657226527303	1.4486027441384306	-0.3761565136713049	2
transcript_Zm00001d000895_T001	gene_Zm00001d000895		1.076667	1.556667	2.3	2.04	-1.23289357728681	-0.3452099797194075	1.0294660861776128	0.5486374708286036	4
transcript_Zm00001d000904_T001	gene_Zm00001d000904		0.766667	0.16	0.09	0.036667	1.4832940051572114	-0.3045177026403224	-0.5108035555807781	-0.6679727469361111	6
transcript_Zm00001d000913_T001	gene_Zm00001d000913		0.863333	1.22	1.12	1.036667	-1.3022464016763258	1.0594529039859863	0.39729483899474544	-0.15450134130440676	0
transcript_Zm00001d000914_T001	gene_Zm00001d000914		0.23	0.313333	0.206667	0.206667	-0.1809720972807971	1.4642072501106669	-0.6416175764149346	-0.6416175764149346	0
transcript_Zm00001d000924_T001	gene_Zm00001d000924		2.82	2.693333	1.483333	2.226667	0.8501634479064851	0.6407223406081803	-1.3599861298770222	-0.1308996586376441	3
transcript_Zm00001d000942_T001	gene_Zm00001d000942		2.716667	0.2	1.433333	4.99	0.18648677569414038	-1.0431849389834318	-0.44056460626621735	1.297262769555509	7
transcript_Zm00001d000946_T001	gene_Zm00001d000946		0.733333	1.116667	1.966667	1.116667	-0.9592947860311166	-0.22383490647409202	1.4069645989793003	-0.22383490647409202	2
transcript_Zm00001d000980_T001	gene_Zm00001d000980		0.733333	0.456667	0.333333	0.433333	1.4250184462290711	-0.18967543456297944	-0.9094843561276341	-0.32585865553845766	6
transcript_Zm00001d000999_T001	gene_Zm00001d000999		0.303333	0.11	0.12	0.08	1.4787916855746572	-0.4272063774034825	-0.3286201007213776	-0.7229652074497973	6
transcript_Zm00001d001004_T001	gene_Zm00001d001004		0.806667	0.493333	0.946667	0.523333	0.5176591583487506	-0.9030685013256511	1.1524510173695282	-0.7670416743926273	8
transcript_Zm00001d001010_T001	gene_Zm00001d001010		5.26	5.433333	7.276667	7.416667	-0.9381743394432981	-0.788527198055448	0.8029162300455518	0.9237853074531951	4
transcript_Zm00001d001011_T001	gene_Zm00001d001011		1.796667	1.113333	1.4	2.04	0.5080533366396585	-1.1517214784092	-0.45542557200675116	1.0990937137762913	7
transcript_Zm00001d001012_T001	gene_Zm00001d001012		1.503333	0.656667	1.526667	2.863333	-0.14712023055841375	-1.0755280888691012	-0.12153343604225089	1.344181755469766	7
transcript_Zm00001d001013_T001	gene_Zm00001d001013		0.383333	0.336667	0.183333	0.266667	1.042242904483097	0.5067843444816857	-1.2526122791684327	-0.2964149697963498	3
transcript_Zm00001d001061_T001	gene_Zm00001d001061		1.063333	0.07	0.063333	0.086667	1.499705316287612	-0.5066344581620394	-0.5201005035629834	-0.47297035456258957	6
transcript_Zm00001d001078_T001	gene_Zm00001d001078		0.636667	1.643333	0.513333	4.0	-0.657068663917101	-0.034039831992970025	-0.7334004740274361	1.424508969937507	5
transcript_Zm00001d001113_T001	gene_Zm00001d001113		0.353333	0.17	0.256667	0.32	0.971049742973606	-1.3016254070727364	-0.2272637960749003	0.5578394601740296	7
transcript_Zm00001d001140_T001	gene_Zm00001d001140		1.836667	2.23	2.293333	4.446667	-0.7325898502331498	-0.39946632787172076	-0.345828031462021	1.477884209566892	4
transcript_Zm00001d001143_T001	gene_Zm00001d001143		0.306667	0.87	0.773333	0.61	-1.3507757052894096	0.9320361686858613	0.5403094716495304	-0.12156993504598201	0
transcript_Zm00001d001198_T001	gene_Zm00001d001198		0.456667	1.783333	2.14	1.616667	-1.4310703949110104	0.39008345815706985	0.8796908509086993	0.1612960858452411	4
transcript_Zm00001d001217_T001	gene_Zm00001d001217		0.36	0.42	0.38	0.46	-1.0147221378038196	0.338240712601272	-0.5637345210021221	1.2402159462046674	5
transcript_Zm00001d001223_T001	gene_Zm00001d001223		1.196667	2.476667	2.31	1.983333	-1.3990813832042994	0.8535283446622861	0.560219199729208	-0.014666161187193532	0
transcript_Zm00001d001240_T001	gene_Zm00001d001240		0.553333	1.613333	0.7	0.253333	-0.3869137727347697	1.422476440425546	-0.13655732519365268	-0.8990053424971234	0
transcript_Zm00001d001285_T001	gene_Zm00001d001285		5.45	1.766667	1.82	2.07	1.4958886155938584	-0.5651548035687818	-0.5353118247574169	-0.39542198726765976	6
transcript_Zm00001d001307_T001	gene_Zm00001d001307		3.16	1.263333	1.13	1.29	1.496079083712304	-0.46198669958514227	-0.599635946967207	-0.4344564371599548	6
transcript_Zm00001d001308_T001	gene_Zm00001d001308		0.326667	0.31	0.43	0.343333	-0.4835041889664826	-0.7954526393014938	1.4505312834321338	-0.17157445516416037	2
transcript_Zm00001d001313_T001	gene_Zm00001d001313		0.633333	1.073333	1.28	1.2	-1.4332305721010277	0.09246587332246706	0.8090820262459607	0.5316826725325978	4
transcript_Zm00001d001320_T001	gene_Zm00001d001320		0.83	1.1	0.89	1.556667	-0.8020921011567442	0.01771155434615668	-0.6199135110449884	1.4042940578555752	5
transcript_Zm00001d001335_T001	gene_Zm00001d001335		1.656667	2.29	3.69	2.426667	-1.0088577286051816	-0.26518011567368854	1.3787396833958219	-0.10470183911695072	2
transcript_Zm00001d001349_T001	gene_Zm00001d001349		0.673333	3.12	3.356667	1.583333	-1.1822209877346852	0.7333423225348721	0.9186354670255464	-0.4697568018257334	2
transcript_Zm00001d001358_T001	gene_Zm00001d001358		2.946667	4.286667	2.09	1.37	0.21799322730364404	1.2866910802447682	-0.4652292977601729	-1.0394550097882398	0
transcript_Zm00001d001360_T001	gene_Zm00001d001360		0.49	1.113333	0.536667	0.263333	-0.30623474406264456	1.4160482506235221	-0.17729278123856917	-0.9325207253223073	0
transcript_Zm00001d001368_T001	gene_Zm00001d001368		0.83	0.763333	1.076667	0.55	0.11523915218703427	-0.19206679016708567	1.252266990287801	-1.1754393523077482	2
transcript_Zm00001d001373_T001	gene_Zm00001d001373		0.106667	0.473333	1.196667	0.143333	-0.7386444282627261	-0.013190750357529443	1.4179354262006392	-0.6661002475803833	2
transcript_Zm00001d001393_T001	gene_Zm00001d001393		0.456667	1.806667	0.776667	3.266667	-0.88512431881027	0.18176660118425184	-0.63223165629305	1.3355893739190678	5
transcript_Zm00001d001437_T001	gene_Zm00001d001437		9.623333	6.13	10.08	6.98	0.7305774283522417	-1.0667117891409452	0.9655285982192313	-0.6293942374305272	8
transcript_Zm00001d001445_T001	gene_Zm00001d001445		0.166667	0.146667	0.103333	0.143333	1.005251363873891	0.25132226508220684	-1.3822159132697334	0.12564228431363308	3
transcript_Zm00001d001456_T001	gene_Zm00001d001456		3.25	2.09	2.073333	1.693333	1.4435764731176202	-0.27684998792213633	-0.3015692532895067	-0.8651572319059785	6
transcript_Zm00001d001471_T001	gene_Zm00001d001471		5.243333	1.543333	1.713333	1.706667	1.498562578532321	-0.5613811554219367	-0.4667350919699843	-0.4704463311404003	6
transcript_Zm00001d001489_T001	gene_Zm00001d001489		1.69	0.44	0.493333	1.373333	1.0988307920181317	-0.8894029720113551	-0.8045721949417672	0.5951443749349913	1
transcript_Zm00001d001490_T001	gene_Zm00001d001490		3.463333	1.04	1.443333	1.15	1.4831487005697523	-0.6446244881584158	-0.2904836649495137	-0.5480405474618222	6
transcript_Zm00001d001492_T001	gene_Zm00001d001492		1.426667	0.413333	0.35	0.556667	1.4774848651320145	-0.5457383004327063	-0.672188999555316	-0.2595575651439923	6
transcript_Zm00001d001497_T001	gene_Zm00001d001497		0.273333	0.106667	0.166667	0.33	0.5360594989912515	-1.113360434249022	-0.5195668831083189	1.0968678183660887	7
transcript_Zm00001d001513_T001	gene_Zm00001d001513		2.173333	1.93	1.646667	1.963333	1.1317522005952616	0.007699387368117555	-1.3011294838909644	0.1616778959275832	1
transcript_Zm00001d001520_T001	gene_Zm00001d001520		0.676667	0.246667	0.27	0.176667	1.4767820514980823	-0.4235155757918123	-0.3204001233788934	-0.7328663523273766	6
transcript_Zm00001d001561_T001	gene_Zm00001d001561		2.053333	0.803333	1.15	1.226667	1.406420587831632	-0.9533462910022733	-0.29890364733450253	-0.15417064949485523	6
transcript_Zm00001d001566_T001	gene_Zm00001d001566		3.413333	2.326667	1.49	4.64	0.3266169543370568	-0.46947382248213837	-1.0824155009454246	1.2252723690905054	5
transcript_Zm00001d001570_T001	gene_Zm00001d001570		0.696667	0.48	0.503333	0.386667	1.3829507998453896	-0.28171244895621567	-0.10244385898040982	-0.9987944919087659	6
transcript_Zm00001d001571_T001	gene_Zm00001d001571		6.046667	4.4	4.573333	4.066667	1.4561140487119348	-0.4244620156851788	-0.22650706124075012	-0.805144971786008	6
transcript_Zm00001d001627_T001	gene_Zm00001d001627		0.46	0.41	0.313333	0.376667	1.1377678738002643	0.32507653537150344	-1.2461321368663558	-0.21671227230541382	3
transcript_Zm00001d001628_T001	gene_Zm00001d001628		0.473333	0.706667	0.22	0.68	-0.20690043451376922	0.8275973045060054	-1.3300647214119348	0.7093678514196986	5
transcript_Zm00001d001644_T001	gene_Zm00001d001644		1.106667	0.273333	0.276667	0.373333	1.4899920539323888	-0.5823200698522879	-0.57402917014017	-0.33364281393993134	6
transcript_Zm00001d001653_T001	gene_Zm00001d001653		8.75	7.423333	10.046667	7.756667	0.217091302954741	-0.9086727156669864	1.3173983526772253	-0.6258169399649791	2
transcript_Zm00001d001656_T001	gene_Zm00001d001656		0.433333	0.126667	0.58	0.2	0.46999273292694294	-0.9957490977481498	1.1710028125563239	-0.6452464477351174	8
transcript_Zm00001d001677_T001	gene_Zm00001d001677		4.6	1.043333	0.473333	2.063333	1.399302888640316	-0.5485851426941964	-0.8607583593210757	0.010040613374955652	6
transcript_Zm00001d001773_T001	gene_Zm00001d001773		2.27	0.49	0.863333	1.24	1.3751527480739847	-0.9468441196622559	-0.45983397549227056	0.031525347080542034	6
transcript_Zm00001d001780_T001	gene_Zm00001d001780		5.003333	1.51	1.536667	0.446667	1.4501374181923357	-0.30933475452644565	-0.2959035000683417	-0.8448991635975478	6
transcript_Zm00001d001780_T004	gene_Zm00001d001780		0.56	0.303333	0.173333	0.17	1.4111141070644209	0.009103045711930036	-0.7010055306762454	-0.7192116221001051	3
transcript_Zm00001d001781_T001	gene_Zm00001d001781		0.37	0.56	0.073333	0.64	-0.16210909618971545	0.5921959928258763	-1.3398850322054443	0.909798135569283	5
transcript_Zm00001d001788_T001	gene_Zm00001d001788		1.73	1.82	1.613333	1.303333	0.5028724110074033	0.9022116795437704	-0.01479108279628909	-1.3902930077548845	3
transcript_Zm00001d001788_T003	gene_Zm00001d001788		1.226667	1.383333	0.94	1.633333	-0.2381912895479998	0.3013272844433182	-1.2254008375697096	1.162264842674393	5
transcript_Zm00001d001788_T006	gene_Zm00001d001788		1.156667	0.426667	0.86	1.3	0.5724932095459894	-1.319973481280232	-0.19659229150516477	0.9440725632394074	7
transcript_Zm00001d001788_T012	gene_Zm00001d001788		0.72	0.346667	0.443333	0.466667	1.417961196176818	-0.926121029324874	-0.31917481130946546	-0.17266535554247853	6
transcript_Zm00001d001788_T015	gene_Zm00001d001788		3.603333	2.926667	2.05	3.953333	0.5604746974515178	-0.2464495011799257	-1.2918748904290263	0.9778496941574337	1
transcript_Zm00001d001788_T019	gene_Zm00001d001788		1.11	1.396667	1.03	1.333333	-0.6131003723474774	1.021835854998886	-1.0693611145595532	0.6606256319081409	5
transcript_Zm00001d001788_T021	gene_Zm00001d001788		3.18	2.81	1.746667	3.726667	0.37591398982609964	-0.06680723040475502	-1.3391317797878233	1.0300250203664791	5
transcript_Zm00001d001788_T022	gene_Zm00001d001788		1.906667	1.963333	1.196667	2.08	0.30007717806226897	0.4417783276188455	-1.4753757599458692	0.7335202542647549	5
transcript_Zm00001d001788_T024	gene_Zm00001d001788		5.9	6.003333	3.336667	8.133333	0.02887219483669626	0.08152124404210023	-1.2771679399395783	1.1667745010607808	5
transcript_Zm00001d001788_T027	gene_Zm00001d001788		0.23	0.633333	0.616667	0.49	-1.408741684304939	0.7557993052408287	0.6663589665336813	-0.01341658746957086	0
transcript_Zm00001d001788_T031	gene_Zm00001d001788		1.793333	1.493333	0.973333	2.326667	0.2591641069181023	-0.27094489599279287	-1.1898005010383443	1.2015812901130334	5
transcript_Zm00001d001788_T033	gene_Zm00001d001788		1.39	1.223333	0.803333	1.71	0.2870121724680373	-0.15454521973963994	-1.2672676226581816	1.1348006699297832	5
transcript_Zm00001d001788_T035	gene_Zm00001d001788		1.036667	0.843333	0.476667	0.903333	0.9251907514430181	0.11825589537745841	-1.4121297374348483	0.3686830906143729	1
transcript_Zm00001d001788_T046	gene_Zm00001d001788		1.733333	1.77	0.98	2.506667	-0.02272328130260422	0.0360890682084134	-1.2310382155536592	1.21767242864785	5
transcript_Zm00001d001788_T048	gene_Zm00001d001788		0.586667	0.366667	0.443333	0.666667	0.5218366451965276	-1.0989227686858318	-0.5341175813008096	1.1112037047901124	7
transcript_Zm00001d001788_T049	gene_Zm00001d001788		3.06	3.706667	2.073333	3.733333	-0.107069772099684	0.7237929185356436	-1.3747775697468303	0.7580544233108706	5
transcript_Zm00001d001788_T050	gene_Zm00001d001788		3.79	3.366667	2.073333	4.43	0.3766827328602859	-0.04854988407289649	-1.34768744572923	1.0195545969418403	5
transcript_Zm00001d001790_T001	gene_Zm00001d001790	autophagy4a	5.963333	6.72	5.73	7.99	-0.6262512994736515	0.11706400435380379	-0.8554670440323171	1.3646543391521622	5
transcript_Zm00001d001790_T005	gene_Zm00001d001790	autophagy4a	0.343333	1.716667	1.653333	1.693333	-1.4988660977337522	0.5425654062925297	0.44842077514235024	0.5078799162988725	4
transcript_Zm00001d001790_T006	gene_Zm00001d001790	autophagy4a	0.69	0.693333	0.433333	0.66	0.5676101435662612	0.594318475196159	-1.4891397377571454	0.32721111899472666	3
transcript_Zm00001d001807_T001	gene_Zm00001d001807		1.78	2.7	2.69	2.78	-1.4945608126168017	0.4488963571463901	0.42777182269244185	0.6178926327779711	4
transcript_Zm00001d001808_T001	gene_Zm00001d001808		4.48	0.236667	1.186667	2.036667	1.3719494963271999	-0.9613728104580357	-0.4389871783509224	0.028410492481758035	6
transcript_Zm00001d001808_T002	gene_Zm00001d001808		1.373333	1.986667	2.273333	2.213333	-1.4308045026464509	0.0608002569434041	0.7579609720066249	0.6120432736964198	4
transcript_Zm00001d001809_T003	gene_Zm00001d001809		5.816667	4.473333	3.26	2.98	1.2990926763836597	0.2629036515796075	-0.673008294394049	-0.8889880335692164	3
transcript_Zm00001d001809_T007	gene_Zm00001d001809		5.163333	2.236667	1.486667	1.56	1.4713057524858852	-0.21622705922287808	-0.648681465971572	-0.606397227291436	6
transcript_Zm00001d001809_T008	gene_Zm00001d001809		3.246667	1.816667	1.41	1.66	1.4688488564531863	-0.2622942008579785	-0.7546010216185097	-0.4519536339766977	6
transcript_Zm00001d001809_T010	gene_Zm00001d001809		5.823333	4.293333	3.306667	3.193333	1.3709752863771747	0.11430485346525288	-0.6960964467696972	-0.7891836930727297	3
transcript_Zm00001d001809_T011	gene_Zm00001d001809		3.41	3.12	2.24	2.153333	1.0796567362849951	0.618649990117506	-0.7802670327355639	-0.9180396936669358	3
transcript_Zm00001d001809_T015	gene_Zm00001d001809		2.596667	1.906667	1.15	1.706667	1.266477516425043	0.11158404934289695	-1.1548938855218074	-0.22316768024613073	3
transcript_Zm00001d001809_T016	gene_Zm00001d001809		1.8	2.163333	2.046667	1.643333	-0.48176442295229527	1.0627153575580708	0.5667838620070944	-1.14773479661287	0
transcript_Zm00001d001809_T018	gene_Zm00001d001809		1.526667	2.266667	1.426667	1.58	-0.45246455706320454	1.4792119806280426	-0.7135019270214814	-0.31324549654335665	0
transcript_Zm00001d001809_T020	gene_Zm00001d001809		1.92	2.29	1.206667	1.18	0.49448770752604065	1.1700341988989986	-0.8079166312051649	-0.8566052752198748	3
transcript_Zm00001d001819_T001	gene_Zm00001d001819		1.07	1.596667	1.116667	1.713333	-0.9264602118686349	0.6777125663992667	-0.7843173947879593	1.0330650402573267	5
transcript_Zm00001d001827_T002	gene_Zm00001d001827		4.693333	3.753333	1.5	3.356667	1.0204625891606414	0.3190110285215971	-1.3624825347650622	0.023008917082823373	3
transcript_Zm00001d001827_T008	gene_Zm00001d001827		4.133333	2.583333	2.676667	1.603333	1.3274955192905398	-0.15904389262293755	-0.06953120264130368	-1.0989204240262973	8
transcript_Zm00001d001828_T002	gene_Zm00001d001828		2.206667	0.68	1.326667	1.103333	1.3635519417243829	-1.0087433963299803	-0.0038843737837401253	-0.35092417161066214	6
transcript_Zm00001d001828_T017	gene_Zm00001d001828		3.15	1.363333	1.6	1.233333	1.4779549667112373	-0.5326640927348713	-0.2663317650308657	-0.6789591089454992	6
transcript_Zm00001d001828_T025	gene_Zm00001d001828		1.22	0.44	0.42	0.383333	1.497460889382135	-0.4358124887341968	-0.48538360099359	-0.5762647996543484	6
transcript_Zm00001d001828_T031	gene_Zm00001d001828		1.886667	0.85	0.616667	0.506667	1.4608787922962554	-0.18228001209088604	-0.5521221825314082	-0.7264765976739618	6
transcript_Zm00001d001828_T033	gene_Zm00001d001828		3.396667	1.293333	1.566667	1.826667	1.4594352012136924	-0.7717066335429115	-0.4817636562214962	-0.20596491144928358	6
transcript_Zm00001d001828_T034	gene_Zm00001d001828		4.17	1.863333	2.483333	1.95	1.4500514707394563	-0.7032439264538507	-0.12446807963250603	-0.6223394646530999	6
transcript_Zm00001d001828_T035	gene_Zm00001d001828		4.696667	2.32	2.613333	2.453333	1.4914332837576083	-0.6237170216998059	-0.3626609357816946	-0.5050553262761078	6
transcript_Zm00001d001831_T001	gene_Zm00001d001831		3.466667	3.836667	2.696667	2.303333	0.557927097545648	1.0861137194495774	-0.5412720885787468	-1.102768728416478	3
transcript_Zm00001d001831_T003	gene_Zm00001d001831		2.213333	0.106667	0.676667	0.266667	1.452560630083124	-0.7371074823810985	-0.1446496252245264	-0.5708035224774992	6
transcript_Zm00001d001834_T007	gene_Zm00001d001834		4.486667	2.636667	2.973333	2.696667	1.478609013983744	-0.6446196964937265	-0.25823109268745215	-0.5757582248025652	6
transcript_Zm00001d001834_T009	gene_Zm00001d001834		4.86	2.77	2.77	2.313333	1.4730884201288243	-0.357687384928416	-0.357687384928416	-0.7577136502719923	6
transcript_Zm00001d001834_T013	gene_Zm00001d001834		3.783333	2.37	2.966667	2.723333	1.3695462936942149	-0.9837978524963785	0.009713791026487777	-0.39546223222432636	6
transcript_Zm00001d001834_T017	gene_Zm00001d001834		4.05	1.136667	3.096667	2.85	1.0437144681539037	-1.3568288497993355	0.25818217131920784	0.05493221032622433	7
transcript_Zm00001d001834_T018	gene_Zm00001d001834		4.586667	2.276667	2.7	3.0	1.4336076187612676	-0.8568591599781435	-0.4371058384006149	-0.13964262038250974	6
transcript_Zm00001d001834_T022	gene_Zm00001d001834		4.57	3.08	3.273333	3.01	1.4825842266125075	-0.5502841736147338	-0.2865119948086042	-0.6457880581891683	6
transcript_Zm00001d001834_T024	gene_Zm00001d001834		4.55	3.41	3.916667	3.093333	1.269195834487896	-0.5226100494950152	0.27374864508390534	-1.0203344300767847	8
transcript_Zm00001d001834_T026	gene_Zm00001d001834		5.533333	2.903333	3.73	3.306667	1.4351215978126222	-0.8317675126795546	-0.11923427302052932	-0.4841198121125387	6
transcript_Zm00001d001834_T027	gene_Zm00001d001834		5.216667	3.353333	4.486667	2.66	1.1276474961896592	-0.5043396973390897	0.48828243803262056	-1.1115902368831907	8
transcript_Zm00001d001834_T029	gene_Zm00001d001834		7.433333	5.393333	5.566667	3.713333	1.2533254664436242	-0.0876452547312599	0.026293872221743477	-1.1919740839341058	8
transcript_Zm00001d001834_T030	gene_Zm00001d001834		1.986667	1.936667	1.596667	2.696667	-0.14608758475414071	-0.25430061049794855	-0.9901491855558409	1.3905373808079295	5
transcript_Zm00001d001834_T031	gene_Zm00001d001834		6.373333	4.47	4.576667	4.453333	1.4974545768260414	-0.5311256503761627	-0.4174395181570621	-0.5488894082928167	6
transcript_Zm00001d001834_T032	gene_Zm00001d001834		3.126667	2.336667	2.53	2.243333	1.4304744242056744	-0.560845923446124	-0.07351942120237076	-0.7961090795571785	6
transcript_Zm00001d001834_T034	gene_Zm00001d001834		1.133333	1.116667	1.69	0.82	-0.1560715384747326	-0.20197282600045072	1.377093709519937	-1.0190493450447533	2
transcript_Zm00001d001834_T035	gene_Zm00001d001834		4.096667	3.08	2.94	1.636667	1.1476443223798443	0.14035919223300075	0.0016511214285404698	-1.289654636041384	8
transcript_Zm00001d001834_T036	gene_Zm00001d001834		6.04	5.043333	6.12	4.97	0.7994363165228863	-0.8048019282960301	0.9282045606661291	-0.9228389488929851	8
transcript_Zm00001d001834_T038	gene_Zm00001d001834		2.12	0.756667	0.683333	0.723333	1.4986240240535802	-0.4487533462119567	-0.553503229088006	-0.4963674487536185	6
transcript_Zm00001d001842_T001	gene_Zm00001d001842		0.186667	0.203333	0.166667	0.296667	-0.46342434963783746	-0.17379390653266044	-0.8109947841814311	1.448213040351929	5
transcript_Zm00001d001843_T001	gene_Zm00001d001843		7.833333	2.873333	5.5	4.423333	1.2837604871874504	-1.0958541679670715	0.164318269010905	-0.35222458823128305	8
transcript_Zm00001d001845_T001	gene_Zm00001d001845		1.796667	1.416667	0.873333	1.873333	0.6709914207704268	-0.16045356643968078	-1.3492754892839343	0.83873763495319	1
transcript_Zm00001d001847_T001	gene_Zm00001d001847		6.376667	4.843333	5.446667	5.983333	1.0723555518028105	-1.230018021420272	-0.3240834648090093	0.48174593442647334	1
transcript_Zm00001d001847_T003	gene_Zm00001d001847		0.306667	0.633333	0.403333	0.756667	-1.057505023476861	0.5247154196036276	-0.5892992066767703	1.1220888105500035	5
transcript_Zm00001d001847_T004	gene_Zm00001d001847		5.54	4.796667	4.48	4.19	1.3567997844472948	0.07744989761636292	-0.46756544626463065	-0.9666842357990256	3
transcript_Zm00001d001848_T002	gene_Zm00001d001848		4.003333	1.843333	1.463333	2.116667	1.4572333921826708	-0.4542794290926564	-0.7905640920947975	-0.2123898709952164	6
transcript_Zm00001d001848_T008	gene_Zm00001d001848		6.46	3.426667	2.453333	4.466667	1.3165203791312872	-0.4517946873857757	-1.0192105223611374	0.15448483061562585	1
transcript_Zm00001d001848_T011	gene_Zm00001d001848		2.25	1.16	0.553333	1.273333	1.339505505187826	-0.21237482289863166	-1.0761129724392067	-0.05101770984998701	1
transcript_Zm00001d001848_T012	gene_Zm00001d001848		1.483333	1.296667	0.936667	1.636667	0.48058082174260613	-0.13809786109013017	-1.3312681535900235	0.9887851929375471	5
transcript_Zm00001d001848_T016	gene_Zm00001d001848		3.983333	2.06	2.266667	2.836667	1.3870551799055255	-0.8422790227873593	-0.602731418878972	0.057955261760804865	6
transcript_Zm00001d001848_T020	gene_Zm00001d001848		1.93	1.123333	0.7	2.046667	0.7419459382097776	-0.5049359454107775	-1.1592905284527768	0.9222805356537775	1
transcript_Zm00001d001848_T024	gene_Zm00001d001848		1.613333	0.93	0.576667	1.34	1.0935543316268046	-0.40596860202105584	-1.1813313266583843	0.4937455970526358	1
transcript_Zm00001d001848_T032	gene_Zm00001d001848		0.52	0.276667	0.166667	0.22	1.4365252538358364	-0.12282460259514515	-0.827737147163321	-0.4859635040773708	6
transcript_Zm00001d001849_T001	gene_Zm00001d001849		0.833333	0.96	0.263333	0.603333	0.5505084007899638	0.9647536411263936	-1.3135902752011395	-0.20167176671521816	3
transcript_Zm00001d001855_T002	gene_Zm00001d001855		4.72	3.103333	1.856667	3.24	1.2710941725961074	-0.10805750708740335	-1.1715674988818323	0.008530833373128436	1
transcript_Zm00001d001859_T004	gene_Zm00001d001859		1.44	0.723333	0.876667	1.526667	0.7439323924290866	-1.0431690985544901	-0.6608110159045625	0.9600477220299664	1
transcript_Zm00001d001861_T001	gene_Zm00001d001861		0.733333	1.86	1.136667	3.66	-0.8602846007115841	0.009651656806290944	-0.5488572930068988	1.3994902369121918	5
transcript_Zm00001d001861_T002	gene_Zm00001d001861		0.846667	0.873333	0.526667	1.78	-0.2968014704164344	-0.2473357180629172	-0.8904053387553474	1.4345425272346994	5
transcript_Zm00001d001861_T003	gene_Zm00001d001861		0.273333	0.383333	0.33	1.036667	-0.651757882998634	-0.34339964626620156	-0.49290573571757257	1.4880632649824082	5
transcript_Zm00001d001861_T004	gene_Zm00001d001861		0.84	0.973333	1.85	1.61	-0.9794134809056747	-0.7064068737973536	1.0886167380154048	0.5972036166876237	4
transcript_Zm00001d001864_T003	gene_Zm00001d001864		0.336667	1.016667	1.213333	1.046667	-1.462152838775949	0.2924310838092846	0.7998825569256782	0.3698391980409862	4
transcript_Zm00001d001864_T004	gene_Zm00001d001864		0.5	1.216667	1.266667	0.91	-1.3418136441909692	0.689805835396698	0.8315466633954527	-0.17953885460118243	2
transcript_Zm00001d001864_T005	gene_Zm00001d001864		3.103333	4.786667	5.816667	3.82	-1.0838972100619222	0.34339908576252537	1.2167344931737591	-0.4762363688743627	2
transcript_Zm00001d001864_T007	gene_Zm00001d001864		3.83	1.203333	1.076667	0.903333	1.4941179310613575	-0.39571358072412394	-0.486847096419802	-0.611557253917431	6
transcript_Zm00001d001865_T001	gene_Zm00001d001865	cytokinin response regulator1	1.15	2.52	0.79	2.426667	-0.6487886347042507	0.9060340474699764	-1.0573551789252154	0.8001097661594896	5
transcript_Zm00001d001870_T001	gene_Zm00001d001870		13.26	8.5	10.983333	10.526667	1.25030846223649	-1.1863213352028918	0.08488941789890073	-0.14887654493249702	6
transcript_Zm00001d001877_T001	gene_Zm00001d001877		2.7	2.13	2.083333	2.9	0.6031228796283611	-0.7905795200187976	-0.904684625079032	1.0921412654694687	1
transcript_Zm00001d001879_T014	gene_Zm00001d001879	ARF-transcription factor 3	4.02	0.916667	0.99	0.823333	1.498559204948931	-0.49523639340981757	-0.4481222059815132	-0.5552006055576004	6
transcript_Zm00001d001879_T021	gene_Zm00001d001879	ARF-transcription factor 3	3.556667	0.216667	0.39	0.23	1.4982710817384992	-0.537345897408792	-0.43170529925114604	-0.5292198850785612	6
transcript_Zm00001d001879_T024	gene_Zm00001d001879	ARF-transcription factor 3	3.073333	0.34	0.66	0.443333	1.492124393373609	-0.6056757922139251	-0.3600796429748786	-0.5263689581848052	6
transcript_Zm00001d001879_T028	gene_Zm00001d001879	ARF-transcription factor 3	3.403333	0.38	0.28	0.653333	1.4915779754560496	-0.5359397105038212	-0.6030020448864337	-0.3526362200657948	6
transcript_Zm00001d001879_T032	gene_Zm00001d001879	ARF-transcription factor 3	3.29	0.763333	1.063333	0.89	1.4920844966784566	-0.6160237834432689	-0.36572072251892956	-0.510339990716258	6
transcript_Zm00001d001879_T035	gene_Zm00001d001879	ARF-transcription factor 3	3.62	0.373333	0.54	0.603333	1.4970980990068454	-0.5837775258218327	-0.47695619250883164	-0.43636438067618155	6
transcript_Zm00001d001880_T001	gene_Zm00001d001880		1.31	1.0	1.026667	1.0	1.4947983611443174	-0.5571027293936724	-0.3805929023569739	-0.5571027293936724	6
transcript_Zm00001d001881_T003	gene_Zm00001d001881		5.143333	2.176667	2.296667	2.473333	1.4944607101945218	-0.5960224995961316	-0.5114636091868716	-0.38697460141151857	6
transcript_Zm00001d001883_T005	gene_Zm00001d001883		0.91	0.863333	0.756667	0.206667	0.6954330501871226	0.5517262481414431	0.22325795690771352	-1.4704172552362798	3
transcript_Zm00001d001884_T001	gene_Zm00001d001884		4.116667	5.8	3.423333	6.873333	-0.5962216666323148	0.47528016954164193	-1.0375536277367627	1.1584951248274358	5
transcript_Zm00001d001884_T002	gene_Zm00001d001884		0.58	0.21	0.193333	0.506667	1.039389518324368	-0.813979743266071	-0.8974665148415517	0.6720567397832555	1
transcript_Zm00001d001895_T007	gene_Zm00001d001895		0.443333	0.246667	0.256667	0.366667	1.2235871261607991	-0.8689261956670328	-0.7625268525254715	0.40786592203170474	1
transcript_Zm00001d001896_T001	gene_Zm00001d001896		2.126667	0.333333	0.423333	0.333333	1.4982663111453702	-0.5334092283584496	-0.4314478544284712	-0.5334092283584496	6
transcript_Zm00001d001896_T004	gene_Zm00001d001896		1.24	0.463333	0.463333	0.43	1.4988078473634896	-0.47141658031073597	-0.47141658031073597	-0.5559746867420186	6
transcript_Zm00001d001898_T001	gene_Zm00001d001898		10.42	8.606667	6.073333	8.86	1.072459989469514	0.06482937284530539	-1.3428905001923952	0.2056011378775748	1
transcript_Zm00001d001898_T003	gene_Zm00001d001898		1.19	0.57	0.346667	0.353333	1.4479107767727162	-0.11331475644308225	-0.6756908564587014	-0.6589051638709328	6
transcript_Zm00001d001898_T010	gene_Zm00001d001898		0.66	0.333333	0.51	0.476667	1.2307229404110935	-1.2058623370147892	0.11188390367373585	-0.13674450707003974	6
transcript_Zm00001d001898_T011	gene_Zm00001d001898		3.336667	1.533333	2.73	3.293333	0.7300862756251896	-1.4165254243966596	0.007935814192556977	0.6785033345789129	7
transcript_Zm00001d001903_T005	gene_Zm00001d001903		0.98	0.38	0.11	1.23	0.5879535141656774	-0.5686763497668029	-1.0891597885364193	1.0698826241375443	1
transcript_Zm00001d001908_T002	gene_Zm00001d001908		7.423333	5.3	5.34	8.7	0.4395224988702544	-0.8345429545222873	-0.8105417177234895	1.2055621733755224	1
transcript_Zm00001d001909_T001	gene_Zm00001d001909		10.606667	13.553333	15.316667	14.4	-1.4034168087986427	0.04126474770296487	0.9057862468318807	0.45636581426379885	4
transcript_Zm00001d001913_T003	gene_Zm00001d001913	ubiquitin conjugating enzyme4	5.466667	3.393333	3.113333	4.89	1.0954959965224182	-0.72035610728739	-0.9655836437415969	0.5904437545065677	1
transcript_Zm00001d001917_T001	gene_Zm00001d001917		0.896667	1.093333	1.146667	2.586667	-0.6865722953084036	-0.4337945059316407	-0.36524350769798436	1.4856103089380293	5
transcript_Zm00001d001917_T012	gene_Zm00001d001917		0.16	0.423333	0.326667	0.656667	-1.1166669148766166	0.152635860317511	-0.31330810442263013	1.2773391589817367	4
transcript_Zm00001d001917_T017	gene_Zm00001d001917		1.186667	1.166667	1.433333	3.823333	-0.556512145880473	-0.5720608044609093	-0.3647458750103779	1.4933188253517606	5
transcript_Zm00001d001917_T021	gene_Zm00001d001917		1.39	2.266667	1.486667	5.46	-0.6589286631584104	-0.20077061584677555	-0.6084091797519701	1.4681084587571558	5
transcript_Zm00001d001917_T023	gene_Zm00001d001917		2.093333	2.833333	1.573333	4.363333	-0.5127974600654946	0.09679309487180032	-0.9411583905619719	1.3571627557556665	5
transcript_Zm00001d001917_T024	gene_Zm00001d001917		4.636667	6.003333	2.263333	7.086667	-0.17345743601047467	0.4835178967409395	-1.3143520616031548	1.0042916008726888	5
transcript_Zm00001d001923_T001	gene_Zm00001d001923		2.703333	3.1	1.483333	2.656667	0.3119153276069612	0.8807735320686696	-1.4376807049424682	0.24499184526683676	3
transcript_Zm00001d001923_T002	gene_Zm00001d001923		1.463333	2.91	1.316667	2.346667	-0.7244806292995405	1.1956685343365991	-0.919149200044472	0.44796129500741183	0
transcript_Zm00001d001923_T004	gene_Zm00001d001923		0.406667	0.806667	0.51	0.906667	-1.0567969392443446	0.6284611981745896	-0.6214399914595679	1.0497757325293229	5
transcript_Zm00001d001923_T007	gene_Zm00001d001923		1.68	2.096667	1.05	2.333333	-0.19558268876837714	0.5452614219684715	-1.3157380880781724	0.966059354878078	5
transcript_Zm00001d001923_T008	gene_Zm00001d001923		2.026667	2.61	1.556667	2.99	-0.4256986262933426	0.4968681001439161	-1.1690242420660006	1.0978547682154272	5
transcript_Zm00001d001923_T012	gene_Zm00001d001923		0.623333	1.006667	0.37	0.716667	-0.21236872844008217	1.2456768828228264	-1.1759437539741242	0.1426355995913796	0
transcript_Zm00001d001923_T014	gene_Zm00001d001923		1.883333	2.146667	0.556667	3.133333	-0.043944871577066044	0.2040286174381944	-1.2932252409100027	1.1331414950488752	5
transcript_Zm00001d001923_T015	gene_Zm00001d001923		2.883333	3.466667	1.29	5.18	-0.20026385302450556	0.1629089761441593	-1.1922431537643836	1.2295980306447296	5
transcript_Zm00001d001923_T017	gene_Zm00001d001923		1.403333	3.706667	1.553333	5.733333	-0.8283587516995623	0.2967439644498472	-0.7550886973251592	1.2867034845748744	5
transcript_Zm00001d001923_T018	gene_Zm00001d001923		0.403333	1.616667	0.733333	2.53	-0.9606472137133052	0.3097458204069793	-0.615128419004104	1.2660298123104299	5
transcript_Zm00001d001928_T030	gene_Zm00001d001928		1.673333	0.41	1.266667	0.693333	1.1674034132393056	-1.0587397004114574	0.45080951799877833	-0.5594732308266277	8
transcript_Zm00001d001928_T032	gene_Zm00001d001928		1.426667	0.736667	1.08	0.926667	1.3152548903849715	-1.0470679144013106	0.1283862530417167	-0.3965732290253777	8
transcript_Zm00001d001928_T033	gene_Zm00001d001928		1.56	0.776667	1.426667	0.733333	1.013324480036348	-0.8079466251863782	0.7033215307508436	-0.9086993856008144	8
transcript_Zm00001d001928_T035	gene_Zm00001d001928		2.08	0.91	1.393333	1.046667	1.3818096398252742	-0.8558613340094261	0.06853202051745155	-0.5944803263333005	8
transcript_Zm00001d001928_T037	gene_Zm00001d001928		1.863333	0.686667	1.733333	1.303333	0.879859700239824	-1.3386432221734903	0.6347558390644942	-0.17597231713082812	8
transcript_Zm00001d001928_T041	gene_Zm00001d001928		0.576667	0.376667	0.996667	0.693333	-0.32461898011592855	-1.0959923415267725	1.2952650788468427	0.12534624279585863	2
transcript_Zm00001d001928_T044	gene_Zm00001d001928		1.536667	0.773333	2.24	1.023333	0.22128387151785398	-0.9571790011915375	1.3071150118198904	-0.5712198821462076	2
transcript_Zm00001d001928_T046	gene_Zm00001d001928		2.506667	0.746667	1.606667	0.916667	1.3280990608185281	-0.8718579716902811	0.20312103283106883	-0.6593621219593165	8
transcript_Zm00001d001928_T050	gene_Zm00001d001928		0.46	0.15	0.173333	0.106667	1.4776830707175563	-0.4510822005348328	-0.30590839384408447	-0.7206924763386385	6
transcript_Zm00001d001928_T051	gene_Zm00001d001928		4.336667	1.356667	2.696667	2.09	1.3529602295452545	-0.995673530644286	0.06042352930671543	-0.41771022820768344	6
transcript_Zm00001d001928_T052	gene_Zm00001d001928		5.136667	1.896667	4.086667	2.313333	1.170781289610366	-0.9623008225680223	0.47950467918218476	-0.6879851462245283	8
transcript_Zm00001d001928_T053	gene_Zm00001d001928		2.476667	0.946667	2.223333	1.126667	1.0189120930650157	-0.9712179120853758	0.6893907893233362	-0.7370849703029767	8
transcript_Zm00001d001936_T001	gene_Zm00001d001936	G2-like-transcription factor 16	0.38	0.316667	0.42	0.193333	0.5300539728405211	-0.10937285119583524	0.9339046188142509	-1.3545857404589354	8
transcript_Zm00001d001939_T001	gene_Zm00001d001939		1.89	0.54	1.766667	0.91	0.9340941527608434	-1.121928582395189	0.7462604846163998	-0.5584260549820541	8
transcript_Zm00001d001939_T005	gene_Zm00001d001939		6.206667	2.16	3.77	3.41	1.3698823714603903	-1.019538830744438	-0.06888780471492457	-0.2814557360010269	6
transcript_Zm00001d001947_T001	gene_Zm00001d001947		5.163333	6.256667	4.283333	4.073333	0.2204286353679875	1.3200589238537885	-0.6646391059329365	-0.8758484532888388	0
transcript_Zm00001d001949_T001	gene_Zm00001d001949		1.116667	0.32	0.443333	0.623333	1.4018780543493439	-0.873495193566735	-0.521241857122231	-0.007141003660377716	6
transcript_Zm00001d001962_T001	gene_Zm00001d001962		1.996667	0.29	0.693333	0.176667	1.4461463352364168	-0.5978203037095626	-0.11477399392212387	-0.7335520376047306	6
transcript_Zm00001d001962_T005	gene_Zm00001d001962		0.723333	2.673333	2.283333	2.883333	-1.450645104723082	0.5449513356367136	0.14583204756475437	0.7598617215216146	4
transcript_Zm00001d001962_T006	gene_Zm00001d001962		0.676667	1.15	1.373333	2.21	-1.0539767122122767	-0.3158032890122059	0.03248953046909256	1.3372904707553894	4
transcript_Zm00001d001962_T011	gene_Zm00001d001962		1.156667	0.7	0.643333	0.25	1.2635184805584616	0.033663878761679145	-0.11894660266136692	-1.1782357566587742	3
transcript_Zm00001d001962_T018	gene_Zm00001d001962		2.616667	2.336667	2.273333	2.36	1.4553313208707859	-0.39690643724003627	-0.8158693878550016	-0.24255549577575103	6
transcript_Zm00001d001962_T031	gene_Zm00001d001962		15.44	14.213333	15.27	16.696667	0.03438693638127642	-1.170793637619099	-0.13263532604207393	1.269042027279893	7
transcript_Zm00001d001966_T008	gene_Zm00001d001966		0.556667	2.576667	2.46	3.546667	-1.3816157607398118	0.2331560644822164	0.139893398871732	1.0085662973858633	4
transcript_Zm00001d001967_T001	gene_Zm00001d001967		1.48	0.82	0.943333	1.036667	1.4267002216119673	-0.8699391595194915	-0.44077033407542143	-0.11599072801705232	6
transcript_Zm00001d001967_T004	gene_Zm00001d001967		2.086667	0.15	0.93	0.7	1.3738454185888254	-1.0017621630007005	-0.04497717433727503	-0.32710608125084933	6
transcript_Zm00001d001974_T001	gene_Zm00001d001974		5.45	2.16	3.556667	3.283333	1.345196882793897	-1.0633461073513657	-0.04087421907865652	-0.24097655636387402	6
transcript_Zm00001d001974_T002	gene_Zm00001d001974		2.95	1.753333	1.076667	1.556667	1.4012176274939385	-0.10150770771209636	-0.9512371158703615	-0.34847280391148183	3
transcript_Zm00001d001974_T003	gene_Zm00001d001974		3.25	1.146667	0.78	0.73	1.4818193863456866	-0.2757519079052006	-0.582143427340825	-0.6239240510996613	6
transcript_Zm00001d001978_T002	gene_Zm00001d001978		0.9	0.886667	0.766667	0.73	0.9289923498703413	0.7725340625793622	-0.6356257270341853	-1.0659006854155182	3
transcript_Zm00001d001978_T003	gene_Zm00001d001978		1.52	2.05	2.086667	1.873333	-1.399656681599811	0.6467379149461199	0.7883136709301759	-0.03539490427648378	4
transcript_Zm00001d001978_T005	gene_Zm00001d001978		0.35	1.24	1.37	1.663333	-1.424618391619878	0.14879691302496204	0.37862162044499503	0.8971998581499216	4
transcript_Zm00001d001978_T006	gene_Zm00001d001978		1.136667	1.693333	1.52	2.09	-1.1965061178901728	0.2106517912804346	-0.22750484460224712	1.2133591712119867	4
transcript_Zm00001d001978_T007	gene_Zm00001d001978		1.153333	2.383333	1.9	2.236667	-1.3942762862948552	0.847500539454773	-0.03341386584607667	0.5801896126861597	4
transcript_Zm00001d001978_T008	gene_Zm00001d001978		0.766667	0.906667	1.506667	1.77	-0.9837952525576801	-0.6912684708189749	0.5624177366326184	1.112645986744036	4
transcript_Zm00001d001978_T009	gene_Zm00001d001978		0.626667	0.803333	0.596667	0.75	-0.6853909888987978	1.10847172088598	-0.990010334406951	0.5669296024197699	0
transcript_Zm00001d001978_T011	gene_Zm00001d001978		1.12	1.486667	1.32	2.0	-0.9601772086294885	0.013274999948017152	-0.4292037593812574	1.3761059680627288	4
transcript_Zm00001d001978_T013	gene_Zm00001d001978		0.516667	1.316667	1.346667	1.306667	-1.4986698950353041	0.48304236286261887	0.557356572533791	0.4582709596388948	4
transcript_Zm00001d001978_T014	gene_Zm00001d001978		1.383333	1.876667	2.14	2.92	-1.0854156893204745	-0.31679529582512156	0.0934807323430398	1.308730252802556	4
transcript_Zm00001d001978_T015	gene_Zm00001d001978		0.86	0.77	0.826667	1.39	-0.3530559647000426	-0.6655970543188591	-0.46881076625853146	1.4874637852774328	5
transcript_Zm00001d001978_T018	gene_Zm00001d001978		0.93	1.123333	0.786667	1.45	-0.49652572855245475	0.1771220516456624	-0.9959539548725181	1.31535763177931	5
transcript_Zm00001d001978_T030	gene_Zm00001d001978		1.096667	0.696667	0.493333	0.623333	1.4194535477657766	-0.11855342226759802	-0.9003761953795135	-0.40052393011866677	3
transcript_Zm00001d001978_T058	gene_Zm00001d001978		0.906667	0.923333	1.273333	0.823333	-0.37630655366752924	-0.2926856625492814	1.4634232952922412	-0.7944310790754305	2
transcript_Zm00001d001978_T060	gene_Zm00001d001978		0.943333	0.403333	0.59	0.976667	0.772043277224058	-1.1670444179988027	-0.4967413016947921	0.8917424424695373	7
transcript_Zm00001d001978_T074	gene_Zm00001d001978		0.93	0.846667	0.573333	1.273333	0.08376682906791076	-0.2050821542135074	-1.1525129198914865	1.2738282450370828	5
transcript_Zm00001d001978_T076	gene_Zm00001d001978		1.27	0.966667	0.776667	0.796667	1.3914006756454376	0.062083908795833274	-0.770565970054885	-0.6829186143863882	3
transcript_Zm00001d001978_T079	gene_Zm00001d001978		1.553333	1.29	0.836667	1.563333	0.7121778475540883	-0.06118348222031698	-1.3925404018263685	0.741546036492596	1
transcript_Zm00001d001978_T080	gene_Zm00001d001978		0.73	0.566667	0.313333	0.13	1.1092288360277247	0.49508079035004243	-0.4574798128575767	-1.1468298135201895	3
transcript_Zm00001d001978_T084	gene_Zm00001d001978		1.23	1.106667	1.186667	1.51	-0.16155211189182878	-0.8647729146855145	-0.40862845842891826	1.4349534850062615	7
transcript_Zm00001d001978_T087	gene_Zm00001d001978		1.25	0.943333	0.96	1.19	1.0456851274844394	-0.9076770545059474	-0.8015140585290939	0.6635059855506047	1
transcript_Zm00001d001978_T096	gene_Zm00001d001978		1.213333	0.983333	1.06	1.283333	0.5694561236983198	-1.1025657629285406	-0.5452227108327945	1.0783323500630169	7
transcript_Zm00001d001978_T101	gene_Zm00001d001978		1.386667	1.193333	1.05	1.85	0.04782940997083835	-0.5069825626278341	-0.9183063053139909	1.3774594579709862	5
transcript_Zm00001d001978_T114	gene_Zm00001d001978		0.87	0.586667	0.63	1.046667	0.4025640562497578	-0.9135117256199667	-0.7122308587397914	1.2231785281100025	7
transcript_Zm00001d001978_T115	gene_Zm00001d001978		1.976667	3.45	3.44	2.91	-1.3969793676770157	0.7303760168775342	0.715936949914705	-0.04933359911522292	0
transcript_Zm00001d001978_T117	gene_Zm00001d001978		1.326667	0.733333	0.576667	1.273333	0.9225742968652465	-0.6451417182686127	-1.059086978824996	0.7816544002283621	1
transcript_Zm00001d001978_T120	gene_Zm00001d001978		1.626667	1.116667	1.096667	1.796667	0.6105801910466486	-0.8211250845110101	-0.8772703894348398	1.0878152828992014	1
transcript_Zm00001d001978_T121	gene_Zm00001d001978		1.736667	1.473333	1.276667	2.18	0.17917615221106376	-0.4948667671549148	-0.9982629286077829	1.3139535435516334	5
transcript_Zm00001d001978_T122	gene_Zm00001d001978		2.463333	1.716667	1.653333	2.256667	1.1032484043091206	-0.7653913596193372	-0.9238938638295797	0.5860368191397969	1
transcript_Zm00001d001978_T124	gene_Zm00001d001978		2.5	1.29	1.573333	3.363333	0.33788804227879854	-0.9464396554261121	-0.6457021185882398	1.2542537317355535	7
transcript_Zm00001d001978_T125	gene_Zm00001d001978		2.456667	1.353333	1.756667	2.826667	0.5380450961044798	-1.1186335232971114	-0.5130192539301549	1.093607681122787	7
transcript_Zm00001d001978_T130	gene_Zm00001d001978		1.996667	1.176667	1.513333	2.463333	0.37193732062670437	-1.086173198307438	-0.4875192520056306	1.2017551296863636	7
transcript_Zm00001d001978_T131	gene_Zm00001d001978		0.996667	0.703333	0.316667	1.756667	0.08749598871686583	-0.39373153908973146	-1.0280743812657687	1.334309931638634	5
transcript_Zm00001d001978_T133	gene_Zm00001d001978		2.27	1.626667	1.08	2.996667	0.33453760400495514	-0.4433631552026817	-1.1043780173872133	1.2132035685849407	5
transcript_Zm00001d001978_T134	gene_Zm00001d001978		2.53	1.926667	1.956667	2.943333	0.39010706864444217	-0.8432443941978919	-0.7819174919974983	1.235054817550951	5
transcript_Zm00001d001978_T137	gene_Zm00001d001978		1.036667	0.49	0.413333	0.963333	0.9727854893981233	-0.7380638798637533	-0.9780009687921142	0.7432793592577445	1
transcript_Zm00001d001980_T002	gene_Zm00001d001980		5.776667	4.13	3.45	3.633333	1.4437747333132105	-0.11093852480749442	-0.7529657322040592	-0.5798704763016558	6
transcript_Zm00001d001987_T005	gene_Zm00001d001987		3.123333	0.69	1.286667	1.06	1.4608769847950294	-0.7842604411553192	-0.2337400592225888	-0.44287648441712135	6
transcript_Zm00001d001988_T003	gene_Zm00001d001988		3.066667	2.763333	2.533333	3.186667	0.6057487612778769	-0.4197983247003662	-1.1974092412972392	1.0114588047197242	1
transcript_Zm00001d001999_T002	gene_Zm00001d001999		3.486667	3.243333	0.77	2.303333	0.8412831070102125	0.6436521806562263	-1.3651385841850328	-0.11979670348140643	3
transcript_Zm00001d001999_T006	gene_Zm00001d001999		0.18	0.793333	0.18	0.39	-0.7118777397094767	1.4093447048140995	-0.7118777397094767	0.014410774604853488	0
transcript_Zm00001d002000_T009	gene_Zm00001d002000	lipoxygenase6	2.853333	0.88	0.153333	0.47	1.454205282831161	-0.17241628230175773	-0.7714090589240726	-0.5103799416053302	6
transcript_Zm00001d002003_T002	gene_Zm00001d002003		2.776667	2.27	1.213333	1.426667	1.1710783256368704	0.47710573087393754	-0.9701918823322979	-0.6779921741785098	3
transcript_Zm00001d002003_T007	gene_Zm00001d002003		10.8	11.066667	11.893333	11.933333	-1.081401039675569	-0.6187689387132574	0.8153876249939506	0.8847823533948853	4
transcript_Zm00001d002006_T011	gene_Zm00001d002006	plasma-membrane H+ATPase2	0.096667	0.156667	0.033333	0.11	-0.04913775330708236	1.1302862684650739	-1.2940984365557113	0.21294992139772023	0
transcript_Zm00001d002012_T001	gene_Zm00001d002012		7.16	3.773333	5.526667	2.51	1.189931060320107	-0.47703905519638323	0.3859791808802636	-1.0988711860039868	8
transcript_Zm00001d002019_T001	gene_Zm00001d002019		0.616667	1.38	0.386667	1.716667	-0.651457452455205	0.566368848868503	-1.0184009087245565	1.1034895123112585	5
transcript_Zm00001d002020_T004	gene_Zm00001d002020		0.84	0.706667	0.313333	1.423333	0.04169431977675378	-0.2483511359626859	-1.1039888197155217	1.310645635901454	5
transcript_Zm00001d002022_T004	gene_Zm00001d002022	calcium exchanger2	1.673333	0.466667	1.136667	0.803333	1.27028342915676	-1.0758521928413192	0.22683709047213568	-0.4212683267875766	8
transcript_Zm00001d002022_T007	gene_Zm00001d002022	calcium exchanger2	1.003333	1.143333	1.613333	1.003333	-0.6481270744000344	-0.16419219218134237	1.4604463409814104	-0.6481270744000344	2
transcript_Zm00001d002022_T011	gene_Zm00001d002022	calcium exchanger2	1.046667	0.646667	0.433333	0.676667	1.3576011518986029	-0.21263556825557922	-1.05009776939901	-0.09486781424401546	6
transcript_Zm00001d002034_T001	gene_Zm00001d002034		4.786667	4.896667	2.076667	2.003333	0.8315604470049336	0.8995269890553008	-0.8428879980541096	-0.8881994380061243	3
transcript_Zm00001d002035_T002	gene_Zm00001d002035		0.27	0.463333	0.403333	1.48	-0.6903844844438526	-0.3429463201817856	-0.45077214327315657	1.484102947898795	5
transcript_Zm00001d002038_T003	gene_Zm00001d002038	anti-sigma factor antagonist domain of sulfate transporter91	1.973333	3.006667	2.503333	0.476667	-0.015241139573912047	0.9296912250069271	0.4694174057055858	-1.3838674911386006	0
transcript_Zm00001d002039_T001	gene_Zm00001d002039		4.973333	1.35	1.57	1.7	1.4947174505568932	-0.6085289921966096	-0.48082496460495	-0.4053634937553331	6
transcript_Zm00001d002046_T005	gene_Zm00001d002046		0.083333	0.13	0.036667	0.033333	0.27428293052535274	1.2983003323795204	-0.7497125282555116	-0.8228707346493614	0
transcript_Zm00001d002046_T008	gene_Zm00001d002046		2.53	2.33	1.743333	2.71	0.48044633057797415	0.00397082772192671	-1.3936914414483192	0.9092742831484179	5
transcript_Zm00001d002053_T001	gene_Zm00001d002053		4.67	3.896667	4.213333	7.573333	-0.24800351422446285	-0.706464087620784	-0.5187327016135663	1.4732003034588137	5
transcript_Zm00001d002056_T004	gene_Zm00001d002056		5.176667	4.683333	3.286667	4.81	0.8298011278950155	0.23435536677862406	-1.4513967796280418	0.38724028495440277	1
transcript_Zm00001d002058_T001	gene_Zm00001d002058		13.203333	9.063333	9.926667	10.643333	1.3981994352883909	-0.9226342629005384	-0.4386597121777749	-0.036905460210077554	6
transcript_Zm00001d002065_T007	gene_Zm00001d002065	maize insect resistance3	2.63	0.176667	0.246667	0.153333	1.4992066266934914	-0.5124906889276205	-0.45509170880813493	-0.5316242289577358	6
transcript_Zm00001d002082_T013	gene_Zm00001d002082		1.656667	1.476667	0.766667	1.886667	0.4344311051985703	0.06206158645693868	-1.4067292930239421	0.9102366013684335	5
transcript_Zm00001d002084_T002	gene_Zm00001d002084		1.116667	0.316667	0.92	0.403333	1.095917400965841	-0.9549209804682584	0.591752111013966	-0.7327485315115488	8
transcript_Zm00001d002084_T011	gene_Zm00001d002084		6.83	1.856667	3.733333	4.37	1.2817461021618706	-1.1397354505458224	-0.22599971244146955	0.08398906082542186	6
transcript_Zm00001d002086_T001	gene_Zm00001d002086		2.306667	0.68	0.923333	1.266667	1.4128836047540052	-0.8570330048412846	-0.5174763418225781	-0.038374258090142714	6
transcript_Zm00001d002087_T001	gene_Zm00001d002087		2.89	3.166667	3.4	5.356667	-0.7250504236318434	-0.47841417226023364	-0.27040824296150323	1.4738728388535807	4
transcript_Zm00001d002087_T004	gene_Zm00001d002087		1.403333	0.41	0.3	0.553333	1.4676261954155587	-0.5113446571625389	-0.7304925096788558	-0.22578902857416372	6
transcript_Zm00001d002087_T005	gene_Zm00001d002087		17.606667	14.66	16.726667	19.67	0.21228249611500816	-1.2066791435510287	-0.21147975557685775	1.2058764030128835	7
transcript_Zm00001d002089_T001	gene_Zm00001d002089		0.66	0.93	1.81	1.013333	-0.8962376050513443	-0.35040858508980766	1.4285897021922376	-0.18194351205108647	2
transcript_Zm00001d002089_T002	gene_Zm00001d002089		1.166667	2.126667	3.05	2.176667	-1.2518215508166162	-0.004331454545205249	1.1955110173928891	0.06064198796893108	2
transcript_Zm00001d002089_T003	gene_Zm00001d002089		0.646667	2.426667	3.2	2.526667	-1.4237522893304686	0.20775793232237652	0.9165785470647695	0.29941580994332295	4
transcript_Zm00001d002089_T009	gene_Zm00001d002089		0.81	1.84	2.353333	1.16	-1.0589903928761375	0.43349794788069246	1.1773266055755718	-0.5518341605801275	2
transcript_Zm00001d002089_T011	gene_Zm00001d002089		0.98	1.42	1.686667	1.296667	-1.247676207406437	0.2529450622663294	1.1624136352659378	-0.1676824901258324	2
transcript_Zm00001d002089_T013	gene_Zm00001d002089		0.93	1.233333	2.196667	1.183333	-0.8189217362921732	-0.2739724877792275	1.4566936097669352	-0.36379938569553505	2
transcript_Zm00001d002089_T014	gene_Zm00001d002089		0.76	0.77	1.473333	1.253333	-0.8521124473520315	-0.8240977761981723	1.1462664944675531	0.5299437290826506	2
transcript_Zm00001d002089_T018	gene_Zm00001d002089		1.163333	2.35	4.066667	2.503333	-1.1389350551346886	-0.14332813346265524	1.2969457996676703	-0.014682611070326286	2
transcript_Zm00001d002089_T020	gene_Zm00001d002089		1.31	3.03	3.38	3.0	-1.4739421951241782	0.3765545753966881	0.7531091507933761	0.344278468934115	4
transcript_Zm00001d002089_T022	gene_Zm00001d002089		0.516667	0.596667	1.703333	1.053333	-0.8279089849957699	-0.6809971156346949	1.3512825195945999	0.15762358103586463	2
transcript_Zm00001d002089_T023	gene_Zm00001d002089		0.7	1.16	1.723333	0.77	-0.8276161045709738	0.1527362296745436	1.353311928603957	-0.6784320537075254	2
transcript_Zm00001d002089_T032	gene_Zm00001d002089		0.166667	0.706667	0.823333	0.833333	-1.4749325571109393	0.23482948387779956	0.6042204066074145	0.6358826666257246	4
transcript_Zm00001d002089_T038	gene_Zm00001d002089		0.936667	1.48	2.68	1.61	-1.0141108455973198	-0.2695161507059655	1.3749884788115228	-0.09136148250823749	2
transcript_Zm00001d002089_T042	gene_Zm00001d002089		1.853333	2.806667	5.483333	3.81	-1.053824048237513	-0.43936157631895445	1.2858583433108501	0.20732728124561683	2
transcript_Zm00001d002089_T045	gene_Zm00001d002089		0.49	1.113333	2.233333	1.76	-1.1957476924195247	-0.3759319641025008	1.0971067097926193	0.4745729467294061	4
transcript_Zm00001d002089_T053	gene_Zm00001d002089		0.56	0.51	0.933333	0.926667	-0.7533368404285381	-0.9716953449005784	0.8770718705726641	0.847960314756452	4
transcript_Zm00001d002089_T055	gene_Zm00001d002089		1.03	2.503333	4.106667	2.623333	-1.2218220739934376	-0.04972166417162027	1.2258001889880206	0.04574354917703763	2
transcript_Zm00001d002089_T057	gene_Zm00001d002089		0.406667	1.186667	1.696667	1.03	-1.2668123419053345	0.20068332489288268	1.1601997224147942	-0.09407070540234319	2
transcript_Zm00001d002089_T059	gene_Zm00001d002089		0.77	2.053333	3.676667	2.366667	-1.2120792113901249	-0.13684799411709153	1.2232505873584125	0.12567661814880435	2
transcript_Zm00001d002089_T061	gene_Zm00001d002089		1.043333	1.833333	3.47	2.506667	-1.1366626633211248	-0.3691726529354958	1.220859717732626	0.2849755985239942	2
transcript_Zm00001d002089_T067	gene_Zm00001d002089		0.663333	1.23	1.893333	1.176667	-1.1447459076683688	-0.021474135473098496	1.2934131518854475	-0.12719310874397968	2
transcript_Zm00001d002089_T068	gene_Zm00001d002089		3.626667	4.823333	8.056667	3.89	-0.7227279031525108	-0.13538389242931556	1.451591386861373	-0.5934795912795476	2
transcript_Zm00001d002089_T069	gene_Zm00001d002089		0.693333	1.363333	2.32	1.786667	-1.2330192717958404	-0.2582432618734681	1.133601575565944	0.3576609581033643	2
transcript_Zm00001d002089_T071	gene_Zm00001d002089		0.446667	1.233333	1.393333	1.196667	-1.4690614445540795	0.39240643866343583	0.771010396778827	0.3056446091118173	4
transcript_Zm00001d002089_T073	gene_Zm00001d002089		0.73	2.616667	4.396667	2.523333	-1.2265702616479814	0.03339137038603469	1.222118212494657	-0.02893932123271037	2
transcript_Zm00001d002089_T075	gene_Zm00001d002089		0.64	0.71	1.456667	0.776667	-0.6767547301743722	-0.49158417544949823	1.4835692900470376	-0.31523038442316703	2
transcript_Zm00001d002089_T076	gene_Zm00001d002089		1.403333	1.453333	3.623333	2.563333	-0.8132591008481381	-0.7658387451135528	1.29220469376745	0.2868931521942414	2
transcript_Zm00001d002089_T082	gene_Zm00001d002089		0.86	1.196667	1.726667	1.37	-1.1869520817318808	-0.25401642178366984	1.214663014491795	0.22630548902375539	2
transcript_Zm00001d002091_T003	gene_Zm00001d002091		1.19	0.283333	0.483333	0.426667	1.4672438027921544	-0.7716925512635955	-0.27780971356116446	-0.41774153796739427	6
transcript_Zm00001d002098_T001	gene_Zm00001d002098		2.05	2.0	1.606667	2.266667	0.2515268968293381	0.0696997862849723	-1.360672271149973	1.0394455880356634	5
transcript_Zm00001d002099_T004	gene_Zm00001d002099		2.586667	1.606667	1.183333	1.436667	1.4385610424274893	-0.15742713370184297	-0.8468516832462665	-0.4342822254793805	6
transcript_Zm00001d002099_T006	gene_Zm00001d002099		6.78	4.813333	2.79	3.956667	1.3050235526376963	0.1357539602935869	-1.0672060487401662	-0.3735714641911169	3
transcript_Zm00001d002099_T007	gene_Zm00001d002099		1.366667	0.516667	0.446667	0.21	1.448505607362019	-0.2342683689840651	-0.3728497552713897	-0.8413874831065646	6
transcript_Zm00001d002103_T004	gene_Zm00001d002103		0.13	0.08	0.043333	0.07	1.3564094426065945	-0.022987652591476053	-1.034554718384029	-0.29886707163109	3
transcript_Zm00001d002104_T002	gene_Zm00001d002104		8.76	5.086667	4.713333	5.12	1.4929397007979623	-0.438068985804602	-0.634324320402386	-0.42054639459097587	6
transcript_Zm00001d002104_T003	gene_Zm00001d002104		1.21	0.79	0.786667	0.766667	1.4982714328530564	-0.45802181434018147	-0.47354639860897935	-0.5667032199038955	6
transcript_Zm00001d002104_T004	gene_Zm00001d002104		1.48	0.376667	0.376667	0.223333	1.488375658964889	-0.4082643475637442	-0.4082643475637442	-0.6718469638374	6
transcript_Zm00001d002111_T001	gene_Zm00001d002111		2.24	1.0	1.046667	0.416667	1.3907859242993976	-0.229801217027879	-0.16881094273407254	-0.9921737645374469	6
transcript_Zm00001d002112_T001	gene_Zm00001d002112		3.77	2.453333	3.436667	1.596667	0.969896811264164	-0.36614284292944443	0.6316593479941661	-1.2354133163288858	8
transcript_Zm00001d002119_T020	gene_Zm00001d002119		0.796667	0.516667	1.743333	0.336667	-0.08253888039670576	-0.5298478041882851	1.4297902254964345	-0.8174035409114434	2
transcript_Zm00001d002125_T001	gene_Zm00001d002125	nuclear RNA polymerase D2/E2	2.856667	1.573333	2.52	1.97	1.0988955647742502	-1.1515022393609566	0.5085311876714949	-0.4559245130847885	8
transcript_Zm00001d002125_T003	gene_Zm00001d002125	nuclear RNA polymerase D2/E2	1.49	1.306667	1.87	1.656667	-0.378488272377701	-1.142406765442716	1.2049093012435554	0.3159857365768614	2
transcript_Zm00001d002125_T006	gene_Zm00001d002125	nuclear RNA polymerase D2/E2	1.933333	2.0	2.17	2.233333	-1.071451103946627	-0.5978797106765001	0.6097213041572481	1.0596095104658712	4
transcript_Zm00001d002125_T008	gene_Zm00001d002125	nuclear RNA polymerase D2/E2	1.69	0.676667	0.57	1.08	1.3520904262993743	-0.6456515145488185	-0.8559408662273431	0.14950195447678738	1
transcript_Zm00001d002125_T011	gene_Zm00001d002125	nuclear RNA polymerase D2/E2	3.616667	2.456667	3.03	2.73	1.3234386710842962	-1.008493181780223	0.14407016735630535	-0.45901565666038024	8
transcript_Zm00001d002125_T015	gene_Zm00001d002125	nuclear RNA polymerase D2/E2	0.153333	0.066667	0.073333	0.053333	1.4744190807223565	-0.44231577186303134	-0.294888239412772	-0.737215069446554	6
transcript_Zm00001d002125_T016	gene_Zm00001d002125	nuclear RNA polymerase D2/E2	2.393333	1.533333	1.196667	1.79	1.3154164635883279	-0.385724264187828	-1.0516733854174645	0.1219811860169656	1
transcript_Zm00001d002125_T017	gene_Zm00001d002125	nuclear RNA polymerase D2/E2	3.85	2.72	2.87	3.29	1.3186833391127482	-0.9136944484489078	-0.6173611138168297	0.2123722231529893	1
transcript_Zm00001d002125_T018	gene_Zm00001d002125	nuclear RNA polymerase D2/E2	9.156667	5.723333	7.056667	7.093333	1.3398148418605993	-1.0823164663732836	-0.14168266094313456	-0.11581571454418116	6
transcript_Zm00001d002125_T019	gene_Zm00001d002125	nuclear RNA polymerase D2/E2	2.67	1.966667	1.966667	2.72	0.805624201532572	-0.8650068499908212	-0.8650068499908212	0.9243894984490684	1
transcript_Zm00001d002125_T022	gene_Zm00001d002125	nuclear RNA polymerase D2/E2	1.233333	0.986667	0.863333	1.29	0.6926620688288312	-0.5277414095326116	-1.1379480963083735	0.9730274370121555	1
transcript_Zm00001d002125_T024	gene_Zm00001d002125	nuclear RNA polymerase D2/E2	0.606667	0.476667	0.436667	0.96	-0.05602187640513016	-0.602238585209576	-0.770305264841713	1.4285657264564184	5
transcript_Zm00001d002125_T025	gene_Zm00001d002125	nuclear RNA polymerase D2/E2	2.213333	1.07	1.956667	1.256667	1.0757670058210929	-1.011860922741427	0.6071169188276903	-0.671023001907357	8
transcript_Zm00001d002128_T003	gene_Zm00001d002128		1.446667	1.966667	0.973333	1.53	-0.07983449447001525	1.197527242909741	-1.2425628417794565	0.12487009333972965	0
transcript_Zm00001d002141_T003	gene_Zm00001d002141		0.793333	0.983333	0.473333	0.93	-0.007282001191079008	0.8228246292603807	-1.405356326161958	0.5898136980926562	5
transcript_Zm00001d002141_T004	gene_Zm00001d002141		1.656667	2.376667	1.95	2.353333	-1.236210118585809	0.8458291934413491	-0.3879728442596111	0.7783537694040698	4
transcript_Zm00001d002141_T009	gene_Zm00001d002141		1.226667	1.84	1.29	1.366667	-0.7325177217048253	1.4680259120763577	-0.5052887450179948	-0.2302194453535352	0
transcript_Zm00001d002141_T012	gene_Zm00001d002141		2.07	1.836667	0.573333	1.57	0.8465024747468478	0.49221196005607454	-1.4260218649337633	0.08730743013084098	3
transcript_Zm00001d002141_T021	gene_Zm00001d002141		2.96	3.086667	2.226667	3.203333	0.2065761761274721	0.4946467285027138	-1.4611955590915933	0.7599726544614094	5
transcript_Zm00001d002141_T022	gene_Zm00001d002141		2.86	3.573333	2.6	3.393333	-0.5436865474824992	1.0285964985546958	-1.1167619442041852	0.6318519931319905	5
transcript_Zm00001d002147_T002	gene_Zm00001d002147		0.97	0.403333	0.886667	1.68	-0.028496040661026265	-1.1050137655451513	-0.18680674442138073	1.320316550627559	7
transcript_Zm00001d002149_T002	gene_Zm00001d002149		4.506667	1.796667	0.916667	2.966667	1.2619013665889613	-0.4828704208886333	-1.0494383813979629	0.27040743569763454	1
transcript_Zm00001d002149_T003	gene_Zm00001d002149		2.023333	0.733333	0.333333	1.543333	1.1300674307403695	-0.5552354428493146	-1.0778099772957281	0.5029779894046731	1
transcript_Zm00001d002149_T004	gene_Zm00001d002149		5.06	3.17	3.29	3.506667	1.4810818152432932	-0.6666763508357387	-0.5303107529894509	-0.2840947114181037	6
transcript_Zm00001d002153_T001	gene_Zm00001d002153		3.946667	1.236667	1.84	1.056667	1.4514460803209217	-0.5901207229000803	-0.13560241142859064	-0.7257229459922502	6
transcript_Zm00001d002153_T002	gene_Zm00001d002153		0.356667	0.516667	0.216667	0.47	-0.249376834651487	0.9476349642051481	-1.296762158651043	0.5985040290973818	5
transcript_Zm00001d002153_T003	gene_Zm00001d002153		0.523333	0.476667	0.29	0.206667	0.9915295283905813	0.6813339112729364	-0.5594684986293343	-1.113394941034183	3
transcript_Zm00001d002154_T002	gene_Zm00001d002154	meiotic recombination protein 11 homolog A	1.023333	0.76	0.316667	0.67	1.1330530315217362	0.23117729980901902	-1.2871712313944155	-0.07705909993633954	3
transcript_Zm00001d002154_T008	gene_Zm00001d002154	meiotic recombination protein 11 homolog A	5.633333	4.33	4.28	5.09	1.2317899462381463	-0.7750012883846162	-0.8519881840829049	0.39519952622937626	1
transcript_Zm00001d002166_T008	gene_Zm00001d002166		9.45	8.386667	7.166667	11.54	0.16940705323818728	-0.4039707898511365	-1.061827706328829	1.2963914429417764	5
transcript_Zm00001d002166_T012	gene_Zm00001d002166		10.846667	8.893333	8.426667	12.346667	0.39627302256298774	-0.6812954999339459	-0.9387346230534709	1.223757100424429	5
transcript_Zm00001d002166_T013	gene_Zm00001d002166		1.25	0.403333	0.45	0.563333	1.4781052469792062	-0.6672591717352062	-0.5490099411307944	-0.2618361341132061	6
transcript_Zm00001d002166_T024	gene_Zm00001d002166		5.44	2.823333	3.423333	4.643333	1.150404308668456	-1.0670722561797368	-0.5586063570382276	0.475274304549508	1
transcript_Zm00001d002166_T028	gene_Zm00001d002166		10.053333	7.166667	6.913333	11.076667	0.6013129056869373	-0.7863939426354913	-0.9081791878675047	1.0932602248160588	1
transcript_Zm00001d002166_T031	gene_Zm00001d002166		6.003333	4.186667	4.31	6.353333	0.70251082687602	-0.9129675752596158	-0.8032931509182157	1.0137498993018117	1
transcript_Zm00001d002166_T034	gene_Zm00001d002166		1.83	1.053333	0.26	1.893333	0.7434309536768154	-0.26806940238026816	-1.3012748971055936	0.8259133458090461	1
transcript_Zm00001d002169_T001	gene_Zm00001d002169		8.136667	8.083333	8.03	8.486667	-0.23022942174940914	-0.48873722399221814	-0.7472401792743257	1.4662068250159617	5
transcript_Zm00001d002169_T002	gene_Zm00001d002169		0.78	1.413333	0.88	0.82	-0.6527163304583583	1.4854921345531367	-0.3151042898712588	-0.5176715142235188	0
transcript_Zm00001d002169_T003	gene_Zm00001d002169		1.286667	1.593333	1.593333	1.233333	-0.7228478282736435	0.8605353417045717	0.8605353417045717	-0.9982228551354999	0
transcript_Zm00001d002169_T004	gene_Zm00001d002169		6.526667	4.376667	4.706667	4.563333	1.4861928851434476	-0.6679516164527292	-0.33731548364959485	-0.4809257850411237	6
transcript_Zm00001d002169_T005	gene_Zm00001d002169		7.213333	6.923333	5.9	7.03	0.7569854996032521	0.26550965602657123	-1.4687781006453446	0.4462829450155152	1
transcript_Zm00001d002169_T012	gene_Zm00001d002169		0.65	1.06	0.856667	0.976667	-1.324901596257803	0.9784592683593929	-0.16385603575087174	0.5102983636492832	0
transcript_Zm00001d002169_T016	gene_Zm00001d002169		5.486667	3.563333	2.273333	2.916667	1.3878708159961428	0.0024009200498656858	-0.9268480641466897	-0.46342367189932027	3
transcript_Zm00001d002169_T021	gene_Zm00001d002169		5.286667	6.99	5.153333	5.286667	-0.44798425472554615	1.4961351098203615	-0.6001666003692713	-0.44798425472554615	0
transcript_Zm00001d002169_T022	gene_Zm00001d002169		1.2	1.173333	1.43	0.966667	0.03955954126343341	-0.10109836365282923	1.2527188066753812	-1.1911799842859836	2
transcript_Zm00001d002169_T023	gene_Zm00001d002169		4.336667	7.053333	6.463333	7.05	-1.464901088259815	0.6416615183072032	0.1841625332002595	0.639077036752353	4
transcript_Zm00001d002178_T003	gene_Zm00001d002178		0.083333	0.133333	0.063333	0.373333	-0.5591990549543956	-0.20969964560789833	-0.6989988186929945	1.4678975192552886	5
transcript_Zm00001d002179_T001	gene_Zm00001d002179		0.483333	0.286667	0.22	0.423333	1.0731688061451639	-0.5503405962140311	-1.1006873837984659	0.5778591738673339	1
transcript_Zm00001d002184_T001	gene_Zm00001d002184		2.843333	0.93	0.843333	2.04	1.2328433514662231	-0.7675865014772953	-0.8581986709559256	0.3929418209669973	1
transcript_Zm00001d002184_T002	gene_Zm00001d002184		9.876667	7.86	6.476667	8.026667	1.301127425008277	-0.1432435587228704	-1.134010029358707	-0.02387383692669956	1
transcript_Zm00001d002185_T002	gene_Zm00001d002185		15.93	16.466667	13.846667	17.876667	-0.05984070716798614	0.2613038179079156	-1.3065187903367887	1.1050556795968594	5
transcript_Zm00001d002185_T005	gene_Zm00001d002185		0.31	0.313333	0.196667	0.383333	0.11868198741860299	0.16183436574965823	-1.3486412929274878	1.0681249397592263	5
transcript_Zm00001d002185_T006	gene_Zm00001d002185		3.403333	1.673333	1.35	1.373333	1.4829760583584604	-0.2823097637061872	-0.612237602264354	-0.5884286923879181	6
transcript_Zm00001d002186_T001	gene_Zm00001d002186	divergent spindle1	1.303333	4.22	0.876667	2.446667	-0.60799622449789	1.3442845578880858	-0.8935865343609958	0.15729820097079997	0
transcript_Zm00001d002216_T002	gene_Zm00001d002216		0.503333	0.97	0.476667	0.896667	-0.8077034975834029	1.0015500108219988	-0.9110867538563737	0.7172402406177776	5
transcript_Zm00001d002231_T001	gene_Zm00001d002231		0.966667	0.48	0.706667	1.023333	0.6879303102400343	-1.2528957482357461	-0.3489486546449957	0.9139140926407077	7
transcript_Zm00001d002232_T001	gene_Zm00001d002232		0.85	0.173333	0.566667	0.886667	0.6998543248600836	-1.3517059527000088	-0.15917194378007996	0.8110235716200052	7
transcript_Zm00001d002234_T003	gene_Zm00001d002234	Homeobox-transcription factor 75	0.84	1.183333	1.026667	3.32	-0.6486026993510213	-0.35267351586094253	-0.48770871917858655	1.4889849343905508	5
transcript_Zm00001d002235_T006	gene_Zm00001d002235		0.683333	0.403333	0.806667	0.376667	0.5481039555641052	-0.7768130159202689	1.131701490425012	-0.9029924300688487	8
transcript_Zm00001d002235_T007	gene_Zm00001d002235		0.816667	0.263333	0.43	0.22	1.4142524304198554	-0.6227626029743203	-0.009203370086575999	-0.7822864573589592	6
transcript_Zm00001d002235_T008	gene_Zm00001d002235		4.833333	2.403333	3.336667	2.683333	1.3993084432304892	-0.8389712430646526	0.020725272461516016	-0.5810624726273521	6
transcript_Zm00001d002235_T009	gene_Zm00001d002235		6.513333	4.05	4.206667	4.986667	1.3973181966927972	-0.7892742457597445	-0.6502078352575048	0.04216388432445213	6
transcript_Zm00001d002235_T012	gene_Zm00001d002235		2.35	0.883333	0.673333	1.29	1.4088889375313212	-0.5575224029353183	-0.8390766899670674	-0.01228984462893595	6
transcript_Zm00001d002235_T017	gene_Zm00001d002235		3.25	1.356667	1.02	1.193333	1.4868171424550776	-0.33521519461670174	-0.6592037168813772	-0.492398230956998	6
transcript_Zm00001d002235_T019	gene_Zm00001d002235		2.793333	1.76	1.893333	1.406667	1.40629362636267	-0.34451366220605173	-0.11860353622852733	-0.9431764279280913	6
transcript_Zm00001d002235_T023	gene_Zm00001d002235		2.31	1.033333	1.316667	1.14	1.469789102855099	-0.7121076931620062	-0.2278737098267195	-0.5298076998663729	6
transcript_Zm00001d002235_T024	gene_Zm00001d002235		1.02	0.383333	0.586667	0.453333	1.4330606878935346	-0.7967941304149252	-0.0846395823922815	-0.5516269750863277	6
transcript_Zm00001d002235_T027	gene_Zm00001d002235		1.453333	0.726667	0.806667	0.96	1.432254811240578	-0.7979704828854612	-0.5524408674499196	-0.08184346090519642	6
transcript_Zm00001d002243_T005	gene_Zm00001d002243		2.046667	1.646667	1.416667	1.71	1.3124859353868643	-0.22408258980543433	-1.1076094917910075	0.01920614620957496	1
transcript_Zm00001d002243_T006	gene_Zm00001d002243		3.433333	1.13	1.213333	1.683333	1.460877252807509	-0.6846404714012192	-0.6070171192799731	-0.16921966212631712	6
transcript_Zm00001d002244_T003	gene_Zm00001d002244		0.363333	0.406667	0.293333	0.423333	-0.14362378802418702	0.6032164627996112	-1.3500394791135373	0.890446804338113	5
transcript_Zm00001d002244_T006	gene_Zm00001d002244		6.963333	3.343333	3.153333	4.583333	1.3985109152554405	-0.6657539219411728	-0.7740993139487298	0.04134232063446243	6
transcript_Zm00001d002244_T007	gene_Zm00001d002244		3.003333	2.466667	2.083333	1.85	1.2950539375916315	0.22990193336243403	-0.5309231950958535	-0.9940326758582112	3
transcript_Zm00001d002246_T002	gene_Zm00001d002246	polyketide synthesis homolog1	11.403333	7.89	11.563333	8.473333	0.8172287232652118	-1.0105888646267793	0.9004690008200916	-0.7071088594585245	8
transcript_Zm00001d002246_T004	gene_Zm00001d002246	polyketide synthesis homolog1	1.736667	0.296667	0.366667	0.706667	1.444521204217495	-0.7222606021087475	-0.6169309309678885	-0.10532967114085895	6
transcript_Zm00001d002250_T014	gene_Zm00001d002250		4.57	7.743333	5.273333	7.786667	-1.064032533444986	0.8400255737689721	-0.642019810317248	0.8660267699932603	5
transcript_Zm00001d002250_T015	gene_Zm00001d002250		2.363333	2.373333	1.656667	2.016667	0.7663621588216675	0.7957434931935332	-1.309916844701172	-0.2521888073140295	3
transcript_Zm00001d002256_T012	gene_Zm00001d002256		1.496667	0.426667	0.67	0.57	1.4673200866581806	-0.7570465560759105	-0.2511943988082333	-0.4590791317740364	6
transcript_Zm00001d002256_T022	gene_Zm00001d002256		0.96	0.503333	0.403333	0.4	1.4755381569431443	-0.2375871769446501	-0.6127238375502544	-0.6252271424482391	6
transcript_Zm00001d002257_T004	gene_Zm00001d002257	autophagy8c	3.886667	4.753333	8.253333	3.926667	-0.6365349006560862	-0.21807980910333943	1.471836283641287	-0.6172215738818618	2
transcript_Zm00001d002258_T003	gene_Zm00001d002258		2.026667	0.276667	0.353333	1.93	0.915097859952496	-0.9046985036472506	-0.8249747847834003	0.8145754284781548	1
transcript_Zm00001d002259_T004	gene_Zm00001d002259		2.403333	1.44	1.456667	1.753333	1.4212998584796401	-0.718052628093624	-0.6810388562268692	-0.022208374159147854	6
transcript_Zm00001d002260_T006	gene_Zm00001d002260		0.35	0.166667	0.246667	0.613333	0.02999019536404577	-0.9125705532197781	-0.5012705696559576	1.3838509275116906	7
transcript_Zm00001d002261_T004	gene_Zm00001d002261		0.573333	0.27	0.093333	0.386667	1.2023684393455163	-0.30162497018168294	-1.1775797910582173	0.2768363218943844	1
transcript_Zm00001d002266_T001	gene_Zm00001d002266		3.346667	2.493333	2.403333	1.773333	1.303004030652464	-0.016754997968635	-0.15594822427380822	-1.1303008084100221	3
transcript_Zm00001d002266_T002	gene_Zm00001d002266		6.583333	4.976667	6.17	4.27	1.0162270871130517	-0.49091569275572106	0.6284975611060912	-1.1538089554634194	8
transcript_Zm00001d002266_T003	gene_Zm00001d002266		4.726667	4.413333	4.766667	4.35	0.7631253421286021	-0.7083377230083667	0.9509712911972596	-1.005758910317499	8
transcript_Zm00001d002266_T006	gene_Zm00001d002266		4.273333	1.06	1.383333	0.606667	1.4720953259745402	-0.46458142909974265	-0.2697085338073989	-0.7378053630673987	6
transcript_Zm00001d002266_T010	gene_Zm00001d002266		3.18	1.913333	2.273333	0.806667	1.157865518875309	-0.13242474711270458	0.23428923198021012	-1.259730003742814	8
transcript_Zm00001d002266_T013	gene_Zm00001d002266		2.803333	1.1	2.276667	1.453333	1.1563644717625585	-1.0443889527839108	0.475897409190419	-0.5878729281690659	8
transcript_Zm00001d002271_T001	gene_Zm00001d002271		1.243333	0.323333	0.303333	0.33	1.4995494731257837	-0.4902375669097563	-0.5334938069105288	-0.4758180993054987	6
transcript_Zm00001d002272_T002	gene_Zm00001d002272		3.073333	1.346667	2.443333	2.303333	1.095567368137437	-1.3244914744410736	0.21257258465038062	0.016351521653256772	8
transcript_Zm00001d002272_T003	gene_Zm00001d002272		5.17	4.21	3.436667	4.476667	1.1819537048847464	-0.15821453926965906	-1.2377940483911787	0.21405488277609389	1
transcript_Zm00001d002272_T008	gene_Zm00001d002272		4.186667	3.486667	3.24	4.026667	1.0135391465473116	-0.5572592409432845	-1.1107794207249173	0.6544995151208892	1
transcript_Zm00001d002272_T009	gene_Zm00001d002272		1.146667	0.67	0.763333	0.92	1.3034304124846274	-0.9835689817289126	-0.5357668169888901	0.21590538623317618	6
transcript_Zm00001d002272_T011	gene_Zm00001d002272		0.756667	0.31	0.36	0.64	1.110720216736879	-0.9564529093294967	-0.7250531052174428	0.5707857978100592	1
transcript_Zm00001d002272_T013	gene_Zm00001d002272		7.93	6.17	5.42	7.81	0.8868825619552358	-0.5353619109752559	-1.1414319988717723	0.7899113478917931	1
transcript_Zm00001d002272_T016	gene_Zm00001d002272		5.413333	3.676667	2.64	4.213333	1.2368135266664861	-0.26786764760466875	-1.1660560838889948	0.19711020482717723	1
transcript_Zm00001d002272_T024	gene_Zm00001d002272		5.23	3.833333	3.196667	4.103333	1.341373515739589	-0.303207599454885	-1.0528844231260999	0.014718506841395973	1
transcript_Zm00001d002272_T025	gene_Zm00001d002272		0.573333	0.28	0.35	0.343333	1.4540143100652654	-0.8308647636537712	-0.2856089105437137	-0.3375406358677815	6
transcript_Zm00001d002272_T026	gene_Zm00001d002272		4.396667	4.26	3.043333	4.69	0.41246677019784667	0.22404158933689208	-1.4533984621938711	0.8168901026591318	5
transcript_Zm00001d002275_T002	gene_Zm00001d002275		0.856667	0.5	0.903333	0.756667	0.5689664543803997	-1.4108487986018523	0.8280037597539553	0.013878584467497245	7
transcript_Zm00001d002275_T003	gene_Zm00001d002275		1.52	0.823333	0.816667	0.67	1.4739865295217078	-0.35157395681126935	-0.36904167984378783	-0.7533708928666506	6
transcript_Zm00001d002275_T012	gene_Zm00001d002275		1.166667	0.94	0.86	0.793333	1.3942545692076187	0.0	-0.49208912429515306	-0.9021654449124655	3
transcript_Zm00001d002275_T014	gene_Zm00001d002275		3.14	1.973333	1.24	1.353333	1.3934467805468571	0.053593908174784446	-0.7885987024460946	-0.6584419862755473	3
transcript_Zm00001d002275_T017	gene_Zm00001d002275		2.336667	1.373333	0.436667	0.753333	1.3281445439382331	0.17721823588897553	-0.9418469494520028	-0.5635158303752067	3
transcript_Zm00001d002275_T021	gene_Zm00001d002275		1.723333	1.28	1.046667	0.686667	1.2409703661179432	0.2205743095729239	-0.3164758830854593	-1.145068792605407	3
transcript_Zm00001d002275_T027	gene_Zm00001d002275		2.16	1.643333	1.313333	1.226667	1.3580724103639294	0.13600373772570973	-0.6445428463809048	-0.849533301708735	3
transcript_Zm00001d002275_T031	gene_Zm00001d002275		2.756667	1.443333	1.673333	1.583333	1.481380250038593	-0.6985031778185181	-0.3167471367755424	-0.46612993544453263	6
transcript_Zm00001d002275_T033	gene_Zm00001d002275		3.286667	1.923333	1.786667	1.853333	1.4954670189405561	-0.402581452852288	-0.5928493493809749	-0.5000362167072929	6
transcript_Zm00001d002275_T037	gene_Zm00001d002275		2.586667	1.623333	1.62	1.396667	1.4697326481618913	-0.34545065579780304	-0.35173093444684617	-0.7725510579172422	6
transcript_Zm00001d002275_T038	gene_Zm00001d002275		2.763333	1.11	0.873333	0.89	1.4894089321966235	-0.32904466128352805	-0.5893479133254138	-0.5710163575876807	6
transcript_Zm00001d002277_T001	gene_Zm00001d002277		4.58	1.73	2.18	0.773333	1.398148050913498	-0.3617585218261065	-0.0838785366566952	-0.9525109924306957	6
transcript_Zm00001d002283_T001	gene_Zm00001d002283		0.57	0.913333	0.773333	1.1	-1.202469478433652	0.33133005991551445	-0.2941033687641731	1.1652427872823101	4
transcript_Zm00001d002283_T002	gene_Zm00001d002283		3.763333	2.863333	2.456667	4.283333	0.5068236948765168	-0.5749348166221793	-1.0637286019967667	1.1318397237424302	1
transcript_Zm00001d002292_T002	gene_Zm00001d002292		2.22	1.686667	0.806667	1.783333	1.0059149320487102	0.10551598913249202	-1.3801431952162573	0.26871227403505615	1
transcript_Zm00001d002292_T009	gene_Zm00001d002292		2.443333	3.076667	1.466667	1.73	0.363466858584757	1.2348723443912082	-0.9803297956303069	-0.6180094073456573	3
transcript_Zm00001d002299_T001	gene_Zm00001d002299		0.16	0.74	0.093333	0.12	-0.38296188118281044	1.494092041413164	-0.5987162843857515	-0.5124138758446017	0
transcript_Zm00001d002307_T001	gene_Zm00001d002307		2.06	4.773333	4.66	5.433333	-1.4600493155350014	0.36417184801314545	0.28797609278206915	0.8079013747397865	4
transcript_Zm00001d002313_T001	gene_Zm00001d002313		1.406667	0.46	1.02	1.096667	1.0416681619490438	-1.3586056080035422	0.061274150320608116	0.2556632957338897	7
transcript_Zm00001d002313_T009	gene_Zm00001d002313		2.26	0.823333	0.68	1.043333	1.4674509840813355	-0.5245849884615161	-0.7233258880941272	-0.21954010752569209	6
transcript_Zm00001d002315_T003	gene_Zm00001d002315		0.23	0.703333	0.256667	0.646667	-0.9147248459866366	0.9745957274621414	-0.8082828448327798	0.7484119633572756	0
transcript_Zm00001d002317_T009	gene_Zm00001d002317	accumulation of photosystem one1	5.536667	3.26	3.103333	4.81	1.1428659301373876	-0.7714868672510827	-0.9032215081574861	0.5318424452711829	1
transcript_Zm00001d002320_T001	gene_Zm00001d002320		0.126667	0.11	0.183333	0.083333	0.01971773248329072	-0.3744477215485039	1.359837707173737	-1.0051077181085246	2
transcript_Zm00001d002320_T002	gene_Zm00001d002320		0.353333	0.48	2.08	0.243333	-0.5032884827352355	-0.35701693123076406	1.490618857152591	-0.6303134431865911	2
transcript_Zm00001d002322_T001	gene_Zm00001d002322		0.88	0.576667	0.94	0.386667	0.7074277794049454	-0.45774716071847693	0.9379021966539928	-1.1875828153404613	8
transcript_Zm00001d002323_T001	gene_Zm00001d002323		3.153333	0.396667	0.37	0.786667	1.4845767470431155	-0.5858194278115707	-0.6058476992071079	-0.29290962002443666	6
transcript_Zm00001d002323_T005	gene_Zm00001d002323		1.976667	0.836667	0.953333	0.596667	1.4547239031221038	-0.417394558822718	-0.22580458296196843	-0.8115247613374175	6
transcript_Zm00001d002323_T009	gene_Zm00001d002323		1.476667	0.54	1.46	0.766667	0.8670395759265794	-1.0859713249854956	0.8322878096259608	-0.6133560605670446	8
transcript_Zm00001d002323_T014	gene_Zm00001d002323		3.52	2.013333	1.8	1.683333	1.480716905253348	-0.2817165407625347	-0.5312641941848941	-0.6677361703059183	6
transcript_Zm00001d002323_T016	gene_Zm00001d002323		2.246667	0.503333	0.656667	0.6	1.4956560746117185	-0.5986632535788948	-0.4144585286846523	-0.48253429234817147	6
transcript_Zm00001d002326_T011	gene_Zm00001d002326	adenosylmethionine aminotransferase1	2.72	3.503333	2.436667	3.25	-0.5294711800053892	1.081217161148637	-1.1120601425081744	0.5603141613649267	0
transcript_Zm00001d002326_T013	gene_Zm00001d002326	adenosylmethionine aminotransferase1	1.08	0.53	0.706667	1.02	0.9433251502082829	-1.167165731780039	-0.48924919969234654	0.7130897812641022	1
transcript_Zm00001d002330_T006	gene_Zm00001d002330	DNA methyl transferase5	4.67	2.886667	1.896667	3.543333	1.220455790047343	-0.31137708719739937	-1.1617592359448823	0.2526805330949386	1
transcript_Zm00001d002330_T008	gene_Zm00001d002330	DNA methyl transferase5	0.59	0.416667	0.41	0.523333	1.2047280674888405	-0.7840255527210945	-0.8605200482063149	0.43981753343856955	1
transcript_Zm00001d002330_T014	gene_Zm00001d002330	DNA methyl transferase5	6.283333	3.343333	2.526667	4.063333	1.3817791015463967	-0.44061978994349715	-0.9468412910038663	0.005681979400966753	6
transcript_Zm00001d002330_T017	gene_Zm00001d002330	DNA methyl transferase5	4.976667	3.096667	3.786667	4.82	0.9071501409126165	-1.2070342666084788	-0.4310836064012683	0.7309677320971342	7
transcript_Zm00001d002330_T018	gene_Zm00001d002330	DNA methyl transferase5	2.236667	0.9	0.95	1.043333	1.4935025776538529	-0.5987051909703427	-0.5204430745036314	-0.37435431217987963	6
transcript_Zm00001d002332_T026	gene_Zm00001d002332	MADS-transcription factor 9	6.993333	2.963333	3.986667	3.313333	1.45931894770951	-0.735787388260773	-0.178386160664293	-0.5451453987844456	6
transcript_Zm00001d002333_T005	gene_Zm00001d002333		1.226667	0.606667	1.316667	1.18	0.4473708794586007	-1.4765813859863248	0.7266542728296386	0.3025562336980872	7
transcript_Zm00001d002338_T005	gene_Zm00001d002338		1.64	0.14	0.053333	0.543333	1.434255480608891	-0.6228436856669419	-0.7416987612960271	-0.06971303364592167	6
transcript_Zm00001d002340_T002	gene_Zm00001d002340		0.463333	0.156667	0.226667	0.2	1.4666216898733102	-0.7636127055532351	-0.2545363564311995	-0.44847262788887554	6
transcript_Zm00001d002341_T001	gene_Zm00001d002341		2.406667	2.513333	1.633333	2.43	0.3914255197365407	0.6510214968757774	-1.4906587000241613	0.4482116834118434	5
transcript_Zm00001d002342_T001	gene_Zm00001d002342		2.826667	2.223333	1.436667	2.82	0.7606805608595506	-0.15720787120750548	-1.3540103409845483	0.7505376513325038	1
transcript_Zm00001d002343_T001	gene_Zm00001d002343		0.423333	0.273333	0.106667	0.476667	0.6215749386407028	-0.2807141732219686	-1.2832536206733283	0.9423928552545942	1
transcript_Zm00001d002349_T003	gene_Zm00001d002349	kaurene synthase3	4.27	0.773333	0.796667	1.956667	1.4126614694324138	-0.7157149412105438	-0.7015118343187686	0.004565306096898861	6
transcript_Zm00001d002356_T001	gene_Zm00001d002356		3.453333	2.646667	2.246667	3.013333	1.1909615169826515	-0.3754113392933477	-1.152125794235541	0.33657561654623797	1
transcript_Zm00001d002359_T005	gene_Zm00001d002359		3.056667	1.956667	2.79	2.693333	0.9186917093312361	-1.4178638886467072	0.35225328056215965	0.14691889875331057	7
transcript_Zm00001d002359_T007	gene_Zm00001d002359		3.163333	2.353333	5.573333	4.56	-0.5223972997767528	-1.0872138947726862	1.1581063964457157	0.45150479810372257	2
transcript_Zm00001d002362_T001	gene_Zm00001d002362		0.68	0.426667	0.306667	0.53	1.2259538456023338	-0.37357318695980246	-1.1312448835309412	0.27886422488841	1
transcript_Zm00001d002366_T007	gene_Zm00001d002366		2.773333	0.1	1.07	2.03	1.1020567420118814	-1.199634845266045	-0.36448230734443604	0.4620604105985994	1
transcript_Zm00001d002369_T002	gene_Zm00001d002369		6.87	5.236667	4.24	3.79	1.344900687431436	0.14834829112613443	-0.581793258189538	-0.9114557203680317	3
transcript_Zm00001d002369_T003	gene_Zm00001d002369		4.186667	3.113333	2.106667	2.126667	1.3194110571169613	0.23283670943114168	-0.7862472404740074	-0.7660005260740942	3
transcript_Zm00001d002372_T001	gene_Zm00001d002372		1.176667	1.33	1.476667	2.246667	-0.8009262593478877	-0.47845329742927956	-0.16999952749249866	1.4493790842696666	4
transcript_Zm00001d002373_T001	gene_Zm00001d002373		5.23	4.12	4.083333	4.4	1.4463383169038675	-0.6341394693468608	-0.7028645855526773	-0.10933426200433441	6
transcript_Zm00001d002373_T002	gene_Zm00001d002373		6.51	5.006667	5.823333	4.8	1.2405471485578339	-0.6722276888605192	0.3668622369078212	-0.9351816966051371	8
transcript_Zm00001d002373_T013	gene_Zm00001d002373		11.813333	8.733333	9.496667	12.473333	0.6592301503501647	-1.0554179697229058	-0.630466928135939	1.02665474750868	1
transcript_Zm00001d002373_T016	gene_Zm00001d002373		6.096667	6.586667	3.736667	6.583333	0.2538473257350784	0.6135151705511195	-1.4784304574605471	0.6110679611743502	5
transcript_Zm00001d002382_T001	gene_Zm00001d002382		1.806667	1.0	0.833333	1.133333	1.4366818816509768	-0.4528666120129517	-0.84326981283	-0.14054545680802522	6
transcript_Zm00001d002382_T002	gene_Zm00001d002382		8.986667	5.406667	5.336667	6.62	1.407544854258438	-0.6927720904663125	-0.7338397402235	0.0190669764313735	6
transcript_Zm00001d002385_T001	gene_Zm00001d002385		1.58	2.6	0.7	2.37	-0.2701130720302977	0.9148991149413315	-1.2924765274568015	0.647690484545768	5
transcript_Zm00001d002386_T002	gene_Zm00001d002386		2.896667	1.223333	1.176667	1.16	1.4992633849925592	-0.45689092925661096	-0.5114442325593299	-0.530928223176619	6
transcript_Zm00001d002387_T003	gene_Zm00001d002387		5.43	4.856667	7.133333	6.666667	-0.559145660247288	-1.1009652889936352	1.0505632762545398	0.6095476729863817	2
transcript_Zm00001d002390_T001	gene_Zm00001d002390		1.31	1.043333	1.163333	1.253333	1.009930333312091	-1.2821081278259527	-0.2506921095838568	0.5228699040977166	7
transcript_Zm00001d002390_T005	gene_Zm00001d002390		0.28	0.77	0.58	0.73	-1.3947559390641273	0.8098582871985258	-0.0449921270665848	0.6298897789321867	4
transcript_Zm00001d002390_T006	gene_Zm00001d002390		0.92	0.773333	1.143333	1.45	-0.5149103493250776	-1.0128473110434606	0.24330898748178134	1.2844486728867557	7
transcript_Zm00001d002390_T008	gene_Zm00001d002390		0.953333	0.806667	0.956667	1.403333	-0.296551621797256	-0.863862722564422	-0.283655550383583	1.4440698947452606	7
transcript_Zm00001d002390_T011	gene_Zm00001d002390		1.33	0.45	0.39	1.046667	1.1453958653932077	-0.7714634460824793	-0.9021583991376398	0.5282259798269112	1
transcript_Zm00001d002390_T016	gene_Zm00001d002390		0.383333	0.386667	0.203333	0.28	0.7910887000342972	0.8287672592564994	-1.243146650894435	-0.37670930839636185	3
transcript_Zm00001d002390_T018	gene_Zm00001d002390		1.873333	1.036667	0.883333	2.153333	0.6217001208826873	-0.7235298210399635	-0.9700672540356485	1.0718969541929237	1
transcript_Zm00001d002390_T019	gene_Zm00001d002390		0.576667	0.606667	0.516667	0.483333	0.5505860220830133	1.0862884451777095	-0.520818824106383	-1.1160556431543378	3
transcript_Zm00001d002391_T005	gene_Zm00001d002391		1.596667	0.693333	0.88	1.01	1.4142887866510423	-0.9015560016009874	-0.42300454766629475	-0.08972823738375933	6
transcript_Zm00001d002391_T006	gene_Zm00001d002391		1.75	0.683333	0.9	0.99	1.4412173143075449	-0.8561158227625292	-0.38946945720555415	-0.19563203433946136	6
transcript_Zm00001d002391_T007	gene_Zm00001d002391		5.34	3.38	2.763333	3.79	1.3849684774517363	-0.398955772588821	-0.9602247600886988	-0.025787944774214484	6
transcript_Zm00001d002391_T009	gene_Zm00001d002391		7.863333	3.41	4.676667	4.213333	1.445157513176472	-0.8350083729770054	-0.18645797656237237	-0.42369116363709475	6
transcript_Zm00001d002391_T012	gene_Zm00001d002391		2.256667	0.356667	0.353333	0.883333	1.4411535050591344	-0.6746411795622129	-0.6783538424456484	-0.0881584830512727	6
transcript_Zm00001d002396_T001	gene_Zm00001d002396		1.976667	1.493333	1.546667	1.933333	0.9464110433242754	-0.9661966124731189	-0.7551479034762385	0.7749334726250813	1
transcript_Zm00001d002396_T005	gene_Zm00001d002396		2.293333	0.253333	0.866667	0.846667	1.4169058031338229	-0.9362735369905558	-0.22878094022788645	-0.25185132591538034	6
transcript_Zm00001d002396_T012	gene_Zm00001d002396		4.09	2.156667	2.356667	3.813333	0.9973194290550274	-0.9585392962752893	-0.7562090484255589	0.7174289156458203	1
transcript_Zm00001d002396_T014	gene_Zm00001d002396		3.713333	0.863333	2.013333	3.133333	1.0171233097009764	-1.2431507118567493	-0.33111031719310574	0.5571377193488778	7
transcript_Zm00001d002396_T017	gene_Zm00001d002396		4.333333	1.116667	1.166667	4.263333	0.8850654681200676	-0.8795795240023926	-0.8521498034140186	0.8466638592963441	1
transcript_Zm00001d002396_T021	gene_Zm00001d002396		5.85	2.103333	2.49	5.17	1.0340835342682895	-0.9561732228712512	-0.7507729005279858	0.6728625891309481	1
transcript_Zm00001d002396_T022	gene_Zm00001d002396		4.246667	1.78	2.0	3.066667	1.3019987812506697	-0.8778182308183863	-0.6834021452035902	0.25922159477130824	1
transcript_Zm00001d002396_T023	gene_Zm00001d002396		4.063333	1.756667	2.363333	4.01	0.8690084959010532	-1.1058810064915328	-0.586474072475728	0.8233465830662067	1
transcript_Zm00001d002418_T001	gene_Zm00001d002418		4.106667	2.38	2.03	2.39	1.4757693825262552	-0.37072469775993455	-0.7450139661018712	-0.3600307186644504	6
transcript_Zm00001d002418_T002	gene_Zm00001d002418		2.29	1.23	1.046667	2.023333	1.0662214166632198	-0.692836484757812	-0.997075505740097	0.6236905738346894	1
transcript_Zm00001d002418_T005	gene_Zm00001d002418		0.803333	0.85	0.913333	0.816667	-0.8656998910958257	0.0848737365362235	1.374921941023774	-0.594095786464163	2
transcript_Zm00001d002418_T007	gene_Zm00001d002418		3.016667	2.59	3.106667	4.063333	-0.2854951202229502	-0.971757193607085	-0.140736827210901	1.3979891410409362	7
transcript_Zm00001d002418_T010	gene_Zm00001d002418		0.663333	0.65	0.836667	1.673333	-0.6020610544188271	-0.6295047234022422	-0.24528306600126848	1.476848843822337	4
transcript_Zm00001d002418_T018	gene_Zm00001d002418		1.833333	1.356667	0.983333	1.39	1.2720438847646942	-0.0982169354397187	-1.1714316246564749	-0.002395324668500563	1
transcript_Zm00001d002418_T020	gene_Zm00001d002418		1.28	1.526667	1.433333	0.833333	0.03796382207970697	0.8406228403097223	0.536912263672068	-1.415498926061497	0
transcript_Zm00001d002418_T021	gene_Zm00001d002418		1.03	0.966667	0.473333	0.343333	0.9449024751413094	0.7617081082272464	-0.6652890308184711	-1.0413215525500834	3
transcript_Zm00001d002418_T025	gene_Zm00001d002418		2.803333	1.473333	1.536667	2.113333	1.3277466232436548	-0.8214258316563089	-0.719083208905456	0.21276241731810971	1
transcript_Zm00001d002418_T026	gene_Zm00001d002418		2.85	1.393333	1.426667	1.593333	1.488066676191078	-0.6079373009308215	-0.5599728748997648	-0.320156500360492	6
transcript_Zm00001d002418_T027	gene_Zm00001d002418		0.636667	0.293333	0.13	0.663333	0.7858184343776113	-0.5249393317739688	-1.1485012225824411	0.8876221199787985	1
transcript_Zm00001d002418_T028	gene_Zm00001d002418		0.973333	0.69	0.93	0.986667	0.5643950306845863	-1.4770400889834456	0.2521775761679055	0.6604674821309531	7
transcript_Zm00001d002418_T030	gene_Zm00001d002418		4.013333	2.553333	3.19	3.91	0.874645896445882	-1.2655496882081705	-0.3322675633486215	0.7231713551109111	7
transcript_Zm00001d002418_T031	gene_Zm00001d002418		0.67	0.6	0.166667	0.463333	0.8754130234106328	0.5611621944939952	-1.384198583319336	-0.05237663458529146	3
transcript_Zm00001d002418_T033	gene_Zm00001d002418		5.133333	3.936667	2.856667	2.643333	1.3033786384182309	0.2571790293933495	-0.6870239292825646	-0.8735337385290157	3
transcript_Zm00001d002418_T044	gene_Zm00001d002418		2.883333	1.783333	1.55	1.506667	1.473272643087904	-0.2281450290917416	-0.5890512924578264	-0.6560763215383362	6
transcript_Zm00001d002418_T045	gene_Zm00001d002418		0.663333	0.416667	0.3	0.616667	0.9627430681671154	-0.4838148062590209	-1.1680013886646792	0.6890731267565843	1
transcript_Zm00001d002418_T050	gene_Zm00001d002418		2.436667	1.126667	1.093333	1.18	1.4977549224162872	-0.5094659947807532	-0.560541339860025	-0.4277475877755093	6
transcript_Zm00001d002418_T051	gene_Zm00001d002418		2.236667	0.956667	1.066667	0.923333	1.4929004279583349	-0.5381842940319733	-0.36363795073593125	-0.5910781831904305	6
transcript_Zm00001d002420_T001	gene_Zm00001d002420		3.143333	2.28	2.486667	3.106667	0.891170812926906	-1.085817611523119	-0.6125607492048549	0.807207547801068	1
transcript_Zm00001d002421_T001	gene_Zm00001d002421		1.073333	1.126667	1.31	2.143333	-0.6839537304820421	-0.5766656086011634	-0.20786797015688505	1.4684873092400914	4
transcript_Zm00001d002423_T001	gene_Zm00001d002423		10.106667	9.243333	8.323333	9.986667	0.8415767395228689	-0.20887356797949252	-1.3282714868639247	0.6955683153205526	1
transcript_Zm00001d002424_T001	gene_Zm00001d002424	Trihelix-transcription factor 23	0.06	0.05	0.07	0.18	-0.49543369430686224	-0.6605782590758162	-0.330289129537908	1.4863010829205867	5
transcript_Zm00001d002424_T002	gene_Zm00001d002424	Trihelix-transcription factor 23	2.52	4.193333	3.996667	4.25	-1.486814308873537	0.5524770418725956	0.31280013788167516	0.6215371291192652	4
transcript_Zm00001d002426_T004	gene_Zm00001d002426		4.903333	2.69	1.43	3.983333	1.089291661676538	-0.370425043489739	-1.201408473687323	0.48254185550052436	1
transcript_Zm00001d002429_T006	gene_Zm00001d002429	GRF-transcription factor 8	1.603333	3.1	5.176667	1.54	-0.7330662995939387	0.1434896369405884	1.3597353262324259	-0.7701586635790744	2
transcript_Zm00001d002436_T001	gene_Zm00001d002436	alternative oxidase2	0.346667	0.61	1.626667	1.073333	-1.0097690454751198	-0.5412128706889641	1.2677727123990532	0.2832092037650316	2
transcript_Zm00001d002439_T001	gene_Zm00001d002439	G2-like-transcription factor 36	0.656667	0.436667	0.146667	0.5	1.0391899175368338	0.007813845761958298	-1.3517273397594687	0.3047235764606772	1
transcript_Zm00001d002447_T004	gene_Zm00001d002447		2.133333	0.246667	0.8	0.326667	1.4400786381763107	-0.7219491905917075	-0.08785638106649521	-0.6302730665181081	6
transcript_Zm00001d002454_T001	gene_Zm00001d002454		1.336667	1.036667	0.516667	0.826667	1.1791796838548372	0.31107194113961967	-1.1936481462334239	-0.2966034787610324	3
transcript_Zm00001d002456_T002	gene_Zm00001d002456		0.453333	0.13	0.223333	0.093333	1.411546314565564	-0.5872843617701318	-0.010303776693942501	-0.8139581761014898	6
transcript_Zm00001d002462_T065	gene_Zm00001d002462		0.313333	0.303333	0.283333	0.256667	0.9666711704010262	0.5666665481342427	-0.23334269639932895	-1.29999502213594	3
transcript_Zm00001d002462_T069	gene_Zm00001d002462		0.24	0.123333	0.226667	0.09	0.9385211398884883	-0.6256852290739444	0.7597596776294425	-1.072595588443987	8
transcript_Zm00001d002462_T080	gene_Zm00001d002462		0.3	0.31	0.456667	0.24	-0.28980983362905355	-0.18113148563799591	1.4128212408424476	-0.9418799215753988	2
transcript_Zm00001d002462_T082	gene_Zm00001d002462		0.456667	0.116667	0.223333	0.103333	1.416795245400276	-0.6625271588959503	-0.010194795435181803	-0.7440732910691441	6
transcript_Zm00001d002462_T094	gene_Zm00001d002462		0.436667	0.403333	0.423333	0.346667	0.8614366900820791	0.021002041819250982	0.525252745762869	-1.4076914776642004	8
transcript_Zm00001d002462_T140	gene_Zm00001d002462		0.43	0.49	0.726667	0.45	-0.6859198760519043	-0.24887397011255472	1.4750317535699125	-0.5402379074054543	2
transcript_Zm00001d002462_T143	gene_Zm00001d002462		1.003333	0.536667	0.783333	0.483333	1.2577940431683599	-0.6879629929931156	0.34050727285399207	-0.9103383230292359	8
transcript_Zm00001d002462_T144	gene_Zm00001d002462		0.55	0.51	0.716667	0.343333	0.13047566645642925	-0.13047566645642925	1.217775061521113	-1.217775061521113	2
transcript_Zm00001d002462_T146	gene_Zm00001d002462		0.446667	0.466667	0.466667	0.34	0.27441127814145516	0.603703165451766	0.603703165451766	-1.481817609044989	8
transcript_Zm00001d002462_T147	gene_Zm00001d002462		0.413333	0.42	0.263333	0.263333	0.8279790433362543	0.9032537145382369	-0.8656163789372456	-0.8656163789372456	3
transcript_Zm00001d002462_T149	gene_Zm00001d002462		0.64	0.446667	0.583333	0.373333	1.055065504639534	-0.5241255736253838	0.5921956333188692	-1.1231355643330199	8
transcript_Zm00001d002462_T153	gene_Zm00001d002462		0.25	0.51	0.603333	0.233333	-0.8022355247972818	0.5960760025717542	1.0980321940484243	-0.8918726718228961	2
transcript_Zm00001d002462_T154	gene_Zm00001d002462		0.453333	0.26	0.736667	0.523333	-0.20328391875599455	-1.1858150245579002	1.2366382276508636	0.152460715663031	2
transcript_Zm00001d002462_T155	gene_Zm00001d002462		0.453333	0.363333	0.493333	0.37	0.5227077807987529	-0.8886067556442213	1.1499586858845199	-0.7840597110390515	8
transcript_Zm00001d002462_T158	gene_Zm00001d002462		1.056667	0.603333	0.92	0.73	1.1418887060977838	-1.1169748069304128	0.4609071345963644	-0.4858210337637355	8
transcript_Zm00001d002462_T159	gene_Zm00001d002462		0.52	0.343333	0.366667	0.483333	1.059523913954912	-0.9824696257601147	-0.712765169038087	0.6357108808432902	1
transcript_Zm00001d002462_T160	gene_Zm00001d002462		0.41	0.28	0.546667	0.41	-0.015307665351317048	-1.2092458658440255	1.2398611965466606	-0.015307665351317048	2
transcript_Zm00001d002462_T161	gene_Zm00001d002462		0.7	0.673333	0.846667	0.616667	-0.09350807211564958	-0.3655324819782537	1.4026108809468834	-0.9435703268529801	2
transcript_Zm00001d002462_T163	gene_Zm00001d002462		0.353333	0.256667	0.503333	0.203333	0.18354320854789857	-0.5506296256436949	1.3227847736146128	-0.9556983565188155	2
transcript_Zm00001d002462_T166	gene_Zm00001d002462		0.596667	0.443333	0.566667	0.396667	0.9977771652790042	-0.5986704637952855	0.6854300741431272	-1.084536775626848	8
transcript_Zm00001d002462_T174	gene_Zm00001d002462		0.113333	0.216667	0.37	0.19	-1.0141154428564378	-0.05418611281963945	1.3702128648888825	-0.3019113092128043	2
transcript_Zm00001d002478_T001	gene_Zm00001d002478		17.523333	16.296667	13.326667	18.033333	0.582468807173514	0.0007904823053332242	-1.4075673142411547	0.824308024762304	1
transcript_Zm00001d002481_T001	gene_Zm00001d002481		0.546667	0.446667	0.083333	0.086667	1.06084294348068	0.646181476753031	-0.8604246167672056	-0.8465998034665059	3
transcript_Zm00001d002481_T003	gene_Zm00001d002481		1.083333	0.526667	0.153333	0.163333	1.3764992310732664	0.10295263845986524	-0.7511649897170513	-0.7282868798160801	3
transcript_Zm00001d002483_T004	gene_Zm00001d002483		1.71	0.233333	0.65	0.186667	1.4336173170046878	-0.6520727151621705	-0.06355938843863138	-0.7179852134038854	6
transcript_Zm00001d002490_T001	gene_Zm00001d002490		2.736667	1.173333	0.873333	1.03	1.4848530761279135	-0.3239681279550895	-0.6710765265601866	-0.4898084216126374	6
transcript_Zm00001d002496_T001	gene_Zm00001d002496		2.686667	0.456667	0.19	0.546667	1.4870363291982418	-0.4446670803960079	-0.6756632925602544	-0.36670595624197977	6
transcript_Zm00001d002499_T001	gene_Zm00001d002499		3.003333	1.796667	2.056667	1.253333	1.3338326104892846	-0.31551769921397693	0.03986737049284168	-1.0581822817681483	8
transcript_Zm00001d002499_T003	gene_Zm00001d002499		16.113333	15.343333	17.976667	14.31	0.11464807916121092	-0.3826992182526285	1.3181859091343493	-1.0501347700429318	2
transcript_Zm00001d002499_T004	gene_Zm00001d002499		1.023333	0.593333	0.356667	0.33	1.3942897463550017	0.05452454887131442	-0.6828635214256025	-0.7659507738007129	3
transcript_Zm00001d002501_T001	gene_Zm00001d002501		4.283333	0.673333	1.216667	1.303333	1.477986566647619	-0.7321060287048164	-0.3994693388978302	-0.34641119904497303	6
transcript_Zm00001d002503_T001	gene_Zm00001d002503		0.95	1.313333	1.573333	2.17	-1.073943113561406	-0.36663358274957236	0.1395149862245552	1.301061710086423	4
transcript_Zm00001d002504_T003	gene_Zm00001d002504		3.053333	1.496667	2.05	1.93	1.3988298636011727	-0.9658886993223791	-0.12532507387017708	-0.30761609040861626	6
transcript_Zm00001d002510_T007	gene_Zm00001d002510		0.086667	0.183333	0.203333	0.24	-1.4003159568928154	0.0763773985024461	0.3819022687557436	0.9420362896346258	4
transcript_Zm00001d002510_T012	gene_Zm00001d002510		1.153333	0.603333	0.456667	0.543333	1.472391524526474	-0.2722741040562883	-0.7375161569321419	-0.46260126353804437	6
transcript_Zm00001d002510_T020	gene_Zm00001d002510		1.176667	0.856667	0.786667	0.573333	1.3140337194489375	0.03335175972304902	-0.24679741896698892	-1.1005880602049976	3
transcript_Zm00001d002531_T001	gene_Zm00001d002531		1.146667	0.83	0.323333	0.58	1.213138497948066	0.31276202465690384	-1.127839763950728	-0.39806075865424134	3
transcript_Zm00001d002534_T004	gene_Zm00001d002534		1.36	0.16	0.36	0.266667	1.4836507323069101	-0.6787554121896129	-0.31835438810685923	-0.4865409320104375	6
transcript_Zm00001d002534_T007	gene_Zm00001d002534		0.443333	0.09	0.14	0.136667	1.485067962579106	-0.6937178284958847	-0.38539879360882473	-0.4059513404743961	6
transcript_Zm00001d002539_T001	gene_Zm00001d002539		2.436667	2.616667	2.916667	3.876667	-0.8186154720187289	-0.5379473101837359	-0.0701670404587481	1.4267298226612135	4
transcript_Zm00001d002540_T002	gene_Zm00001d002540	calcium dependent protein kinase5	10.18	6.97	5.853333	5.7	1.4434617454603174	-0.09890011009501026	-0.6354435948792472	-0.7091180404860588	6
transcript_Zm00001d002541_T001	gene_Zm00001d002541		0.08	0.296667	0.413333	1.776667	-0.7302267733576135	-0.44853652855840814	-0.2968582660646085	1.4756215679806304	4
transcript_Zm00001d002544_T020	gene_Zm00001d002544		2.986667	0.47	0.626667	0.81	1.4896307002089813	-0.6364018542697017	-0.5040525437679501	-0.3491763021713302	6
transcript_Zm00001d002544_T021	gene_Zm00001d002544		3.82	0.51	0.88	1.246667	1.46958247718973	-0.7356241038145259	-0.48912064914033415	-0.24483772423486966	6
transcript_Zm00001d002562_T001	gene_Zm00001d002562	ABI3-VP1-transcription factor 12	0.876667	0.47	0.303333	0.716667	1.1184672170430718	-0.47747421723024885	-1.1315493475605474	0.4905563477477241	1
transcript_Zm00001d002570_T001	gene_Zm00001d002570		1.796667	0.45	0.236667	0.83	1.4021170697043652	-0.547815250005289	-0.8567148603474298	0.002413040648353269	6
transcript_Zm00001d002572_T001	gene_Zm00001d002572		2.436667	0.493333	0.62	0.766667	1.4887059996492789	-0.6424560278512182	-0.5035463496706247	-0.3427036221274359	6
transcript_Zm00001d002579_T002	gene_Zm00001d002579		3.196667	2.636667	2.85	3.693333	0.22219226503081757	-0.9917332465387447	-0.5292861551821922	1.2988271366901176	7
transcript_Zm00001d002580_T011	gene_Zm00001d002580		0.92	0.696667	0.94	1.14	-0.022982729004381686	-1.2548305280649723	0.08733216391879445	1.1904810931505607	7
transcript_Zm00001d002580_T012	gene_Zm00001d002580		1.176667	0.416667	0.343333	0.51	1.4759977784698928	-0.5094142839798467	-0.7009908737004904	-0.26559262078955514	6
transcript_Zm00001d002580_T014	gene_Zm00001d002580		0.423333	0.396667	0.21	0.283333	0.9544262205408428	0.6865230987227102	-1.1888489870953842	-0.45210033216816975	3
transcript_Zm00001d002585_T008	gene_Zm00001d002585		13.57	12.5	10.613333	13.043333	0.8834343065349731	0.05303204920667429	-1.4111665822202495	0.4747002264785966	1
transcript_Zm00001d002589_T001	gene_Zm00001d002589	hydroxylase4	0.49	0.946667	0.963333	0.756667	-1.357526649022368	0.7146876670040553	0.7903128463817994	-0.14747386436348503	0
transcript_Zm00001d002591_T001	gene_Zm00001d002591		1.23	1.246667	0.543333	1.083333	0.6188156335598062	0.6693321851752935	-1.4624256785030618	0.1742778597679618	3
transcript_Zm00001d002593_T001	gene_Zm00001d002593		5.536667	3.946667	3.603333	5.516667	0.867592336458245	-0.6896662397511762	-1.0259302749739974	0.8480041782669319	1
transcript_Zm00001d002594_T001	gene_Zm00001d002594	OVATE-transcription factor 7	1.8	0.73	0.483333	1.453333	1.1129587446947355	-0.6297713524296803	-1.0315227588478002	0.548335366582745	1
transcript_Zm00001d002597_T003	gene_Zm00001d002597		0.593333	0.286667	0.123333	0.333333	1.3302259532058174	-0.24380106095617976	-1.0821467801788378	-0.004278112070800452	1
transcript_Zm00001d002599_T001	gene_Zm00001d002599		2.033333	1.316667	1.32	2.3	0.5796484402697475	-0.8487119214992364	-0.8420690431071038	1.1111325243365928	1
transcript_Zm00001d002600_T004	gene_Zm00001d002600		1.743333	0.203333	0.403333	0.836667	1.3835396271786768	-0.867148472437357	-0.574851316643067	0.05846016190174766	6
transcript_Zm00001d002600_T009	gene_Zm00001d002600		1.593333	0.206667	0.763333	0.486667	1.3877327570458167	-0.9284027735381808	0.001391352277315811	-0.4607213357849517	6
transcript_Zm00001d002602_T003	gene_Zm00001d002602		1.24	0.193333	0.313333	0.556667	1.4195641714661034	-0.8175411528457687	-0.561057821549927	-0.04096519707040757	6
transcript_Zm00001d002610_T001	gene_Zm00001d002610		1.573333	0.606667	1.593333	1.356667	0.6279806199286713	-1.4592911612789936	0.6711655831157011	0.16014495823462194	7
transcript_Zm00001d002611_T001	gene_Zm00001d002611		1.666667	0.8	1.156667	1.516667	0.9843294498243499	-1.250829497846412	-0.33097511734168833	0.5974751653637507	7
transcript_Zm00001d002611_T002	gene_Zm00001d002611		11.36	10.143333	14.006667	12.483333	-0.3880672484631464	-1.1277257497019746	1.2209430612586325	0.2948499369064885	2
transcript_Zm00001d002615_T004	gene_Zm00001d002615		0.62	0.053333	0.056667	0.273333	1.3838439013525219	-0.7403416382382716	-0.7278439374916326	0.08434167437738199	6
transcript_Zm00001d002615_T005	gene_Zm00001d002615		0.573333	0.39	0.26	0.24	1.3519035908867134	0.1574513516525273	-0.6895254124894669	-0.8198295300497738	3
transcript_Zm00001d002616_T001	gene_Zm00001d002616		0.516667	0.263333	0.143333	0.236667	1.419957360016743	-0.16705564956330862	-0.9187966758353692	-0.334105034618065	6
transcript_Zm00001d002617_T001	gene_Zm00001d002617		1.34	1.773333	1.136667	0.91	0.13624740310098546	1.317057321660171	-0.41782446119366756	-1.0354802635674887	0
transcript_Zm00001d002617_T002	gene_Zm00001d002617		1.996667	1.746667	1.86	1.876667	1.2381075867654934	-1.205524200513913	-0.09774771512296396	0.06516432887137938	6
transcript_Zm00001d002617_T003	gene_Zm00001d002617		1.053333	1.203333	0.47	1.6	-0.060480071777046444	0.2597066600618379	-1.3056499840688602	1.1064233957840701	5
transcript_Zm00001d002617_T007	gene_Zm00001d002617		3.843333	2.756667	2.523333	3.466667	1.1345843823418964	-0.6372693130446964	-1.0177300159279519	0.5204149466307524	1
transcript_Zm00001d002617_T008	gene_Zm00001d002617		4.5	1.82	1.48	3.863333	1.062441104330514	-0.7349341780416088	-0.9629594004321019	0.6354524741431958	1
transcript_Zm00001d002617_T012	gene_Zm00001d002617		5.743333	4.573333	5.226667	5.226667	1.1492997100257274	-1.2918769455669863	0.07128861777062939	0.07128861777062939	6
transcript_Zm00001d002617_T026	gene_Zm00001d002617		1.966667	1.246667	1.47	2.04	0.7432795779477877	-1.1290037482627753	-0.5482500648008535	0.9339742351158423	7
transcript_Zm00001d002617_T027	gene_Zm00001d002617		2.87	2.186667	1.806667	3.07	0.6568539509658542	-0.5039654654442826	-1.1494946265353636	0.9966061410137912	1
transcript_Zm00001d002617_T028	gene_Zm00001d002617		5.243333	4.31	4.583333	5.583333	0.5348511463429253	-1.058322335787302	-0.5917505040926105	1.1152216935369887	7
transcript_Zm00001d002617_T035	gene_Zm00001d002617		0.913333	0.483333	0.746667	0.716667	1.1203814586144996	-1.308684945888206	0.17888661821252771	0.009416869061176622	8
transcript_Zm00001d002617_T045	gene_Zm00001d002617		5.343333	4.743333	4.943333	4.96	1.3795064368250973	-1.013854704982577	-0.2160676577133523	-0.14958407412917155	6
transcript_Zm00001d002617_T047	gene_Zm00001d002617		8.496667	8.106667	7.246667	8.296667	0.8360412583634705	0.1272236697509632	-1.4358099871894343	0.47254505907500377	1
transcript_Zm00001d002617_T048	gene_Zm00001d002617		10.916667	6.7	6.6	7.413333	1.4761404718302076	-0.5923365568394763	-0.6413913441553752	-0.24241257083535728	6
transcript_Zm00001d002617_T049	gene_Zm00001d002617		3.23	1.49	1.346667	1.77	1.4687135751377152	-0.5422202910792921	-0.7078715461634772	-0.21862173789494607	6
transcript_Zm00001d002621_T001	gene_Zm00001d002621		1.446667	0.48	0.553333	0.516667	1.4969007608257772	-0.5776570156985633	-0.42027754021645886	-0.4989662049107553	6
transcript_Zm00001d002621_T002	gene_Zm00001d002621		4.51	3.453333	1.48	3.113333	1.0915688905410041	0.25016486528097737	-1.3211630264563867	-0.020570729365594804	3
transcript_Zm00001d002624_T001	gene_Zm00001d002624		1.596667	0.666667	0.723333	0.943333	1.4400871042548038	-0.7405592133704794	-0.6076898539784855	-0.09183803690583801	6
transcript_Zm00001d002631_T003	gene_Zm00001d002631		1.183333	2.766667	0.92	2.56	-0.7168341923557338	0.9667070505697928	-0.9968332109603413	0.7469603527462826	5
transcript_Zm00001d002631_T009	gene_Zm00001d002631		10.8	8.146667	8.076667	9.89	1.1709874801178697	-0.80590756955303	-0.8580618424908646	0.4929819319260223	1
transcript_Zm00001d002631_T010	gene_Zm00001d002631		2.11	0.81	0.646667	1.633333	1.1715143590376682	-0.7086938715166137	-0.9449246799174773	0.48210419239642366	1
transcript_Zm00001d002640_T002	gene_Zm00001d002640		1.076667	0.733333	0.73	0.766667	1.492654131110026	-0.5572594727784886	-0.5771595177544028	-0.3582351405771346	6
transcript_Zm00001d002640_T006	gene_Zm00001d002640		0.913333	0.576667	0.25	0.393333	1.3265976784558582	0.15128023676012056	-0.9891302077944875	-0.4887477074214911	3
transcript_Zm00001d002640_T014	gene_Zm00001d002640		1.303333	0.94	0.54	0.73	1.2994651450723385	0.1885502102880992	-1.034476528031006	-0.453538827329431	3
transcript_Zm00001d002640_T022	gene_Zm00001d002640		1.16	0.563333	0.216667	0.553333	1.3677182606022171	-0.1529132139557708	-1.0364064032206697	-0.1783986434257765	6
transcript_Zm00001d002640_T025	gene_Zm00001d002640		1.383333	0.556667	0.456667	0.813333	1.3984563175903966	-0.591885639972591	-0.8326530064256673	0.02608232880786171	6
transcript_Zm00001d002640_T026	gene_Zm00001d002640		0.563333	0.383333	0.433333	0.576667	0.774994533888301	-1.1058953031660865	-0.5834259039843117	0.9143266732620972	1
transcript_Zm00001d002640_T029	gene_Zm00001d002640		1.643333	0.826667	0.653333	0.9	1.4574661551226085	-0.409613879088166	-0.8058939380717535	-0.2419583379626891	6
transcript_Zm00001d002640_T039	gene_Zm00001d002640		0.763333	0.403333	0.28	0.603333	1.1731708582536726	-0.5105832252712277	-1.0874233430028288	0.4248357100203836	1
transcript_Zm00001d002640_T046	gene_Zm00001d002640		1.97	1.436667	1.533333	1.73	1.2832814271913329	-0.9792519063896101	-0.5691703115437338	0.26514079074201097	1
transcript_Zm00001d002640_T047	gene_Zm00001d002640		2.936667	1.183333	1.023333	2.043333	1.2922694767279561	-0.6952559767339807	-0.8766270518137484	0.27961355181977227	1
transcript_Zm00001d002640_T048	gene_Zm00001d002640		0.533333	0.693333	1.066667	0.616667	-0.8249702503930948	-0.14516760595353911	1.4410413969164424	-0.47090354056980765	2
transcript_Zm00001d002640_T049	gene_Zm00001d002640		0.52	0.536667	0.516667	1.193333	-0.5131141725749486	-0.46329629046145454	-0.5230765533923889	1.4994870164287921	5
transcript_Zm00001d002640_T050	gene_Zm00001d002640		0.91	1.01	1.316667	0.8	-0.4462598282777248	0.003749704431298471	1.3837804381040792	-0.9412703142576504	2
transcript_Zm00001d002641_T002	gene_Zm00001d002641		0.863333	0.256667	0.273333	0.4	1.461405842251806	-0.6749454126478275	-0.6162567272523095	-0.1702037023516691	6
transcript_Zm00001d002644_T001	gene_Zm00001d002644		0.693333	0.583333	0.453333	0.4	1.2183997788039138	0.3850896537617937	-0.5997314031061666	-1.0037580294595427	3
transcript_Zm00001d002644_T010	gene_Zm00001d002644		0.98	0.463333	0.4	0.473333	1.489047644592558	-0.4303073479135649	-0.6655817311050407	-0.3931585655739511	6
transcript_Zm00001d002644_T016	gene_Zm00001d002644		0.603333	0.656667	0.4	0.646667	0.2221614057017915	0.6664967138797072	-1.4718430045757076	0.583184884994209	5
transcript_Zm00001d002644_T018	gene_Zm00001d002644		1.56	0.376667	0.743333	0.836667	1.3742789174266947	-1.0143082941927186	-0.27418381652189905	-0.08578680671207684	6
transcript_Zm00001d002644_T023	gene_Zm00001d002644		1.093333	0.536667	0.506667	0.736667	1.388676984044705	-0.6727371298413924	-0.7838314366907113	0.06789158248739957	6
transcript_Zm00001d002644_T026	gene_Zm00001d002644		1.12	0.59	0.633333	0.916667	1.221665605048121	-0.9012287250354986	-0.7276600835156616	0.4072232035030404	1
transcript_Zm00001d002644_T029	gene_Zm00001d002644		1.393333	0.513333	0.756667	0.903333	1.3518023114091269	-1.0194663183280221	-0.3637728174775002	0.031436824396396335	6
transcript_Zm00001d002644_T031	gene_Zm00001d002644		0.696667	0.533333	0.52	0.426667	1.359229062025372	-0.09656081121648975	-0.21539734482206868	-1.0472709059868146	6
transcript_Zm00001d002644_T052	gene_Zm00001d002644		1.186667	0.506667	0.706667	0.786667	1.366389869911126	-1.0160334930108377	-0.3153207392102598	-0.03503563769002892	6
transcript_Zm00001d002650_T004	gene_Zm00001d002650	argonaute1c	4.46	2.62	4.11	2.896667	1.0425425370958372	-1.0018039339008384	0.6536722844606003	-0.694410887655601	8
transcript_Zm00001d002650_T005	gene_Zm00001d002650	argonaute1c	1.18	0.9	1.37	1.44	-0.17602959657575248	-1.33575399754541	0.6109262469393731	0.900857347181787	7
transcript_Zm00001d002650_T007	gene_Zm00001d002650	argonaute1c	2.933333	2.023333	2.816667	2.58	0.8532561873820376	-1.3973632131179727	0.5647168874054057	-0.02060986166946826	8
transcript_Zm00001d002650_T011	gene_Zm00001d002650	argonaute1c	5.503333	3.086667	3.753333	3.673333	1.4377727075736344	-0.8799261058144354	-0.24056137890299148	-0.31728522285620875	6
transcript_Zm00001d002650_T015	gene_Zm00001d002650	argonaute1c	1.856667	0.563333	0.35	1.396667	1.1535627913911204	-0.677040302584671	-0.9789948246548689	0.5024723358484192	1
transcript_Zm00001d002650_T016	gene_Zm00001d002650	argonaute1c	5.576667	3.276667	3.516667	4.24	1.3773787354144136	-0.8470595836610398	-0.6149442808009926	0.08462512904761856	6
transcript_Zm00001d002650_T017	gene_Zm00001d002650	argonaute1c	4.783333	2.673333	3.253333	4.016667	1.2005644048079531	-1.098852790999291	-0.4667855049480104	0.3650738911393482	1
transcript_Zm00001d002650_T046	gene_Zm00001d002650	argonaute1c	4.806667	3.11	3.78	3.46	1.3910937979747178	-0.9285350580657303	-0.012532487409791387	-0.4500262524991949	6
transcript_Zm00001d002650_T050	gene_Zm00001d002650	argonaute1c	0.926667	1.543333	0.733333	1.993333	-0.6450565343493632	0.4228225710214744	-0.9798525810874118	1.2020865444153	5
transcript_Zm00001d002650_T062	gene_Zm00001d002650	argonaute1c	5.18	3.143333	3.586667	3.853333	1.413805568582536	-0.9098939221827606	-0.40407977090572733	-0.09983187549404765	6
transcript_Zm00001d002650_T064	gene_Zm00001d002650	argonaute1c	4.3	3.58	3.69	4.556667	0.5684962617969561	-0.9569103305422676	-0.7238621011571086	1.1122761699024173	1
transcript_Zm00001d002654_T013	gene_Zm00001d002654	naked endosperm1	0.236667	3.023333	2.61	2.4	-1.4673407750600393	0.7660626256179361	0.4347924526541041	0.2664856967879993	4
transcript_Zm00001d002656_T003	gene_Zm00001d002656		9.6	6.98	6.113333	8.536667	1.1491251247050038	-0.5304887256309004	-1.0860863961763465	0.4674499971022448	1
transcript_Zm00001d002656_T004	gene_Zm00001d002656		0.323333	0.453333	0.993333	0.336667	-0.6423552211950249	-0.23166943279639277	1.4742561497825406	-0.600231495791122	2
transcript_Zm00001d002656_T007	gene_Zm00001d002656		8.853333	7.036667	4.92	5.896667	1.2884604807899382	0.21309931883195124	-1.0398450774401904	-0.4617147221816996	3
transcript_Zm00001d002658_T015	gene_Zm00001d002658		0.696667	0.173333	0.543333	0.473333	1.024258020150396	-1.3580880044912707	0.32624366346345146	0.007586320877423162	8
transcript_Zm00001d002659_T003	gene_Zm00001d002659	nucleosome/chromatin assembly factor D	3.05	2.236667	2.206667	3.82	0.2886604784462395	-0.7704850979765181	-0.809551959019514	1.2913765785497933	5
transcript_Zm00001d002661_T004	gene_Zm00001d002661	NLP-transcription factor 2	0.856667	0.363333	0.1	0.646667	1.105346596799421	-0.38863884015698	-1.1861019525109635	0.4693941958685218	1
transcript_Zm00001d002662_T006	gene_Zm00001d002662	cyclin8	3.1	2.16	1.453333	2.55	1.1326567824434237	-0.22508680397721692	-1.2458023220464882	0.3382323435802825	1
transcript_Zm00001d002663_T006	gene_Zm00001d002663		8.72	6.11	7.346667	9.193333	0.6288121581907076	-1.2415009277098599	-0.3553114744526199	0.9680002439717702	7
transcript_Zm00001d002663_T007	gene_Zm00001d002663		4.8	2.943333	3.17	3.27	1.480355837216969	-0.7111612247830545	-0.44361481075600534	-0.3255798016779087	6
transcript_Zm00001d002663_T010	gene_Zm00001d002663		2.23	1.016667	0.82	0.903333	1.4888829888640447	-0.34049510078393286	-0.6370157597924646	-0.5113721282876468	6
transcript_Zm00001d002668_T006	gene_Zm00001d002668		1.736667	0.223333	0.19	0.403333	1.4878664908057009	-0.5621833669874831	-0.607338178753967	-0.3183449450642506	6
transcript_Zm00001d002668_T008	gene_Zm00001d002668		0.23	0.213333	0.38	0.306667	-0.6848353434746958	-0.9022477371831296	1.2718370664530076	0.3152460142048194	2
transcript_Zm00001d002676_T001	gene_Zm00001d002676		6.086667	4.403333	3.466667	5.063333	1.206974638403001	-0.3187382056950183	-1.1676982735305843	0.2794618408226025	1
transcript_Zm00001d002676_T004	gene_Zm00001d002676		1.073333	0.59	0.293333	0.166667	1.346701842913924	0.14687559075230414	-0.5895708235211493	-0.9040066101450788	3
transcript_Zm00001d002682_T002	gene_Zm00001d002682		4.646667	1.35	1.716667	1.75	1.489459600694595	-0.6633728236989647	-0.42392716341386066	-0.40215961358176944	6
transcript_Zm00001d002683_T001	gene_Zm00001d002683		0.053333	0.093333	0.036667	0.11	-0.5864810766315663	0.5864664147879234	-1.0751896489314967	1.0752043107751392	5
transcript_Zm00001d002684_T001	gene_Zm00001d002684		6.336667	4.996667	4.236667	5.93	1.019027711090384	-0.40089986034859354	-1.2062319157915966	0.5881040650498052	1
transcript_Zm00001d002685_T001	gene_Zm00001d002685		10.496667	9.536667	8.416667	9.263333	1.2464780859309572	0.12639810857021694	-1.1803618650173113	-0.19251432948386696	3
transcript_Zm00001d002687_T001	gene_Zm00001d002687		1.553333	1.913333	1.58	2.373333	-0.7888680106459091	0.1525432779118358	-0.7191329694459941	1.3554577021800662	5
transcript_Zm00001d002693_T001	gene_Zm00001d002693		1.96	0.686667	1.36	1.143333	1.271437750262198	-1.1359431342799813	0.13706949724016265	-0.27256411322237994	8
transcript_Zm00001d002695_T001	gene_Zm00001d002695		3.196667	1.753333	0.963333	1.52	1.4061372940770913	-0.11031984167807006	-0.9403433409142673	-0.3554741114847531	3
transcript_Zm00001d002695_T005	gene_Zm00001d002695		4.643333	1.63	1.963333	1.433333	1.4839612588223148	-0.5250254574695826	-0.30279261128174767	-0.6561431900709839	6
transcript_Zm00001d002695_T011	gene_Zm00001d002695		0.603333	0.19	0.133333	0.183333	1.489937322400955	-0.4001100048130541	-0.6592311296475973	-0.4305961879403046	6
transcript_Zm00001d002695_T014	gene_Zm00001d002695		4.75	2.12	1.56	2.3	1.462275366178614	-0.39783791703771243	-0.7939076655552573	-0.27052978358564467	6
transcript_Zm00001d002696_T001	gene_Zm00001d002696		2.943333	1.766667	0.856667	2.41	1.0569160409326068	-0.2533256266572456	-1.2666292468066895	0.46303883253132855	1
transcript_Zm00001d002704_T001	gene_Zm00001d002704		3.743333	2.293333	2.356667	0.953333	1.234583137561347	-0.03803233274661394	0.01755375566475443	-1.2141045604794884	8
transcript_Zm00001d002705_T004	gene_Zm00001d002705		0.123333	0.79	0.64	0.41	-1.264633682038489	1.0294859625156396	0.5133093005792916	-0.27816158105644206	0
transcript_Zm00001d002712_T003	gene_Zm00001d002712		0.496667	0.19	0.28	0.433333	1.0462380547386485	-1.1413480111966823	-0.4993397548985484	0.5944497113565819	1
transcript_Zm00001d002713_T001	gene_Zm00001d002713		11.79	11.52	10.633333	14.893333	-0.22579547498865937	-0.3712383437459146	-0.8488657219399491	1.4458995406745259	5
transcript_Zm00001d002715_T001	gene_Zm00001d002715		0.326667	0.343333	0.453333	0.436667	-0.9859837036386407	-0.7265233211391288	0.9859837036386399	0.7265233211391288	4
transcript_Zm00001d002715_T003	gene_Zm00001d002715		1.796667	1.883333	1.506667	1.933333	0.08736784392258036	0.5416680516020876	-1.4328022369287021	0.8037663414040331	5
transcript_Zm00001d002715_T005	gene_Zm00001d002715		2.803333	2.143333	1.863333	2.68	0.9699074823815765	-0.515908522701227	-1.1462547066757507	0.6922557469953992	1
transcript_Zm00001d002715_T007	gene_Zm00001d002715		2.353333	1.116667	1.986667	1.913333	0.9809299989846819	-1.3937849824757769	0.27683750886028224	0.1360174746308126	7
transcript_Zm00001d002715_T008	gene_Zm00001d002715		2.733333	1.143333	1.436667	1.203333	1.4783195236074014	-0.6504609117126053	-0.2577290373640778	-0.5701295745307182	6
transcript_Zm00001d002715_T014	gene_Zm00001d002715		0.25	0.393333	0.48	0.81	-0.9823165468257868	-0.3788947130057869	-0.01403274771044017	1.3752440075420143	4
transcript_Zm00001d002715_T016	gene_Zm00001d002715		1.503333	0.95	0.786667	1.486667	0.8741827863570704	-0.629593825964915	-1.0734790549687638	0.8288900945766084	1
transcript_Zm00001d002715_T019	gene_Zm00001d002715		3.013333	1.28	1.27	1.796667	1.4309335999131423	-0.6829457757954135	-0.6951412360774745	-0.05284658804025481	6
transcript_Zm00001d002715_T021	gene_Zm00001d002715		1.493333	0.67	1.443333	2.076667	0.12559642964693446	-1.3007213881455342	0.038977903619648424	1.1361470548789512	7
transcript_Zm00001d002715_T022	gene_Zm00001d002715		4.436667	1.746667	1.98	3.113333	1.3123549055907768	-0.8701700714775047	-0.6808559077324217	0.23867107361914955	1
transcript_Zm00001d002715_T023	gene_Zm00001d002715		1.486667	0.653333	0.646667	1.416667	0.9398391064677495	-0.857177143887479	-0.871551824777576	0.7888898621973055	1
transcript_Zm00001d002715_T029	gene_Zm00001d002715		5.763333	2.876667	2.196667	2.38	1.4774902750637593	-0.25684588149222887	-0.6653962944801087	-0.5552480990914221	6
transcript_Zm00001d002715_T031	gene_Zm00001d002715		4.17	1.933333	2.06	2.33	1.4810605751266457	-0.6607319689923697	-0.53943790233608	-0.28089070379819564	6
transcript_Zm00001d002715_T035	gene_Zm00001d002715		4.3	0.953333	1.233333	1.353333	1.4914176391457485	-0.6416070031152874	-0.463146791856417	-0.38666384417404404	6
transcript_Zm00001d002715_T037	gene_Zm00001d002715		7.673333	3.826667	3.75	5.443333	1.3583287186152604	-0.7316862498745917	-0.7733418491881822	0.14669938044751438	1
transcript_Zm00001d002715_T039	gene_Zm00001d002715		4.853333	2.483333	2.05	2.58	1.4747891322292854	-0.40269549962255613	-0.7459765325230854	-0.32611710008364386	6
transcript_Zm00001d002718_T001	gene_Zm00001d002718	GRAS-transcription factor 31	5.646667	2.343333	1.996667	3.5	1.3810989671828786	-0.6242771533956082	-0.8347299015029632	0.07790808771569231	6
transcript_Zm00001d002725_T004	gene_Zm00001d002725		0.92	0.326667	0.25	0.396667	1.4705456699963608	-0.48286537384944067	-0.7352736580650936	-0.252406638081826	6
transcript_Zm00001d002726_T008	gene_Zm00001d002726		3.286667	4.466667	5.486667	1.416667	-0.21604640001135195	0.45927744638174833	1.0430319576706992	-1.2862630040410956	2
transcript_Zm00001d002739_T003	gene_Zm00001d002739		2.343333	1.113333	0.653333	1.733333	1.1987586798720653	-0.47203245468050187	-1.0968811716676405	0.37015494647607683	1
transcript_Zm00001d002739_T008	gene_Zm00001d002739		2.893333	0.98	0.746667	2.143333	1.1930924195293282	-0.7052722980810565	-0.9367799000793411	0.44895977863106934	1
transcript_Zm00001d002739_T012	gene_Zm00001d002739		4.833333	1.683333	1.486667	2.886667	1.3730932162024392	-0.6759763364517424	-0.8039072293540559	0.10679034960335841	1
transcript_Zm00001d002742_T001	gene_Zm00001d002742		3.73	2.93	1.953333	4.486667	0.4188028596481939	-0.3175538166563233	-1.2165228991267036	1.1152738561348317	5
transcript_Zm00001d002742_T004	gene_Zm00001d002742		5.193333	1.53	2.37	1.893333	1.467720174885018	-0.7298607996458625	-0.2259568360679022	-0.5119025391712542	6
transcript_Zm00001d002742_T005	gene_Zm00001d002742		2.82	1.073333	0.736667	0.873333	1.4847701423142285	-0.3110051794521578	-0.6571366942044274	-0.5166282686576431	6
transcript_Zm00001d002757_T001	gene_Zm00001d002757		2.053333	0.473333	0.556667	0.456667	1.4976398832481017	-0.5276996522541912	-0.4208770922215659	-0.5490631387723439	6
transcript_Zm00001d002770_T014	gene_Zm00001d002770		1.45	0.6	0.76	0.703333	1.4778443691487315	-0.7195332355071655	-0.30590921580723185	-0.45240191783433276	6
transcript_Zm00001d002770_T017	gene_Zm00001d002770		3.613333	1.693333	2.06	1.63	1.4684447167032166	-0.5983219544254005	-0.20362657161148545	-0.6664961906663321	6
transcript_Zm00001d002770_T022	gene_Zm00001d002770		1.35	1.053333	0.916667	1.023333	1.4231624097661764	-0.1750906732509024	-0.9113601465782768	-0.3367115899369929	6
transcript_Zm00001d002771_T001	gene_Zm00001d002771		1.62	0.616667	0.503333	0.463333	1.4895055499419971	-0.3348727856532329	-0.540950024502498	-0.6136827397862664	6
transcript_Zm00001d002778_T001	gene_Zm00001d002778	CK2 regulatory subunit B1	2.643333	2.17	2.363333	3.293333	0.05264879944878156	-0.9120155068034279	-0.5179980934376616	1.3773648007923087	7
transcript_Zm00001d002781_T001	gene_Zm00001d002781	RNA recognition water-stress protein1	10.476667	7.4	6.54	9.46	1.1064003133578215	-0.5892534395608477	-1.063228110043567	0.5460812362465955	1
transcript_Zm00001d002781_T007	gene_Zm00001d002781	RNA recognition water-stress protein1	1.873333	2.106667	1.56	1.93	0.02560424384646961	1.04983545140209	-1.349786556281352	0.27434686103279643	0
transcript_Zm00001d002781_T008	gene_Zm00001d002781	RNA recognition water-stress protein1	2.726667	1.093333	1.013333	1.143333	1.4968255650962192	-0.4867972306274891	-0.5839542258641626	-0.4260741086045684	6
transcript_Zm00001d002781_T010	gene_Zm00001d002781	RNA recognition water-stress protein1	3.326667	2.983333	2.773333	2.196667	1.0688519494147515	0.34456318539348274	-0.09844752850163513	-1.3149676063065971	3
transcript_Zm00001d002781_T012	gene_Zm00001d002781	RNA recognition water-stress protein1	4.226667	6.04	6.236667	8.75	-1.1222254697227023	-0.14700088175491863	-0.041231839862525	1.3104581913401463	4
transcript_Zm00001d002781_T013	gene_Zm00001d002781	RNA recognition water-stress protein1	4.126667	5.283333	6.236667	6.793333	-1.2688450656605412	-0.2794313960952346	0.5360518041210528	1.0122246576347216	4
transcript_Zm00001d002781_T014	gene_Zm00001d002781	RNA recognition water-stress protein1	5.306667	3.883333	4.416667	4.69	1.2369554360273707	-1.1665942263551081	-0.26596601425794897	0.19560480458568866	6
transcript_Zm00001d002781_T015	gene_Zm00001d002781	RNA recognition water-stress protein1	2.583333	4.56	5.546667	4.8	-1.414799829932277	0.148267304344592	0.9284830716820125	0.3380494539056708	4
transcript_Zm00001d002781_T017	gene_Zm00001d002781	RNA recognition water-stress protein1	4.42	5.276667	4.26	5.026667	-0.6731688492679987	1.0966968600463252	-1.0037272967047415	0.580199285926415	0
transcript_Zm00001d002781_T018	gene_Zm00001d002781	RNA recognition water-stress protein1	10.25	6.006667	5.703333	7.55	1.381870637800149	-0.6594652296005195	-0.8053898068142605	0.0829843986146301	6
transcript_Zm00001d002781_T019	gene_Zm00001d002781	RNA recognition water-stress protein1	1.563333	0.59	0.533333	0.893333	1.4136905997796212	-0.6451501245974737	-0.765014885504868	-0.003525589677279407	6
transcript_Zm00001d002781_T023	gene_Zm00001d002781	RNA recognition water-stress protein1	2.843333	2.813333	2.563333	2.56	0.9603820136570989	0.7661473399766341	-0.8524749406939165	-0.8740544129398164	3
transcript_Zm00001d002782_T001	gene_Zm00001d002782		2.783333	5.683333	3.396667	3.12	-0.7315008574139713	1.472501153495133	-0.26536659211779046	-0.47563370396337273	0
transcript_Zm00001d002789_T001	gene_Zm00001d002789		1.12	1.57	1.063333	1.903333	-0.7406924000715064	0.39237876891672935	-0.8833762754782984	1.2316899066330749	5
transcript_Zm00001d002791_T001	gene_Zm00001d002791		7.11	4.73	3.453333	5.423333	1.2669275599971996	-0.29472319486764736	-1.1324156252294288	0.16021126009987743	1
transcript_Zm00001d002791_T007	gene_Zm00001d002791		6.536667	4.833333	4.916667	4.083333	1.3978454774477143	-0.25085424251744626	-0.17019317283670374	-0.9767980620935661	6
transcript_Zm00001d002791_T009	gene_Zm00001d002791		1.05	0.91	0.6	0.666667	1.159168337022019	0.49224933937955684	-0.9844998696858949	-0.6669178067156804	3
transcript_Zm00001d002791_T011	gene_Zm00001d002791		2.296667	1.86	1.523333	1.416667	1.318535206328368	0.21660116334601667	-0.6329817647175641	-0.9021546049568212	3
transcript_Zm00001d002791_T012	gene_Zm00001d002791		2.46	0.793333	1.156667	1.173333	1.4561857948256196	-0.8244500266794508	-0.3272706047729013	-0.3044651633732674	6
transcript_Zm00001d002797_T003	gene_Zm00001d002797		2.416667	1.006667	0.346667	1.19	1.361869018466492	-0.2700588965848629	-1.033940048311029	-0.05787007357060046	6
transcript_Zm00001d002797_T005	gene_Zm00001d002797		5.82	1.36	1.78	3.043333	1.401878158884695	-0.8159319754841713	-0.6070799000503319	0.02113371664980776	6
transcript_Zm00001d002797_T008	gene_Zm00001d002797		2.12	0.933333	1.363333	1.106667	1.4120218791299126	-0.8548546642771819	-0.033430529566222236	-0.5237366852865085	6
transcript_Zm00001d002799_T001	gene_Zm00001d002799	Homeobox-transcription factor 66	0.2	0.65	0.833333	1.113333	-1.3017516527503943	-0.12821888615312177	0.3498861865103843	1.0800843523931314	4
transcript_Zm00001d002811_T001	gene_Zm00001d002811	C2C2-GATA-transcription factor 11	3.04	1.683333	0.44	2.08	1.1414590514132061	-0.11840241726352173	-1.273016880086191	0.24996024593650581	1
transcript_Zm00001d002812_T001	gene_Zm00001d002812	required to maintain repression 2	0.643333	0.31	0.19	0.386667	1.3599094849873843	-0.377994493264216	-1.00364055108085	0.021725559357682774	1
transcript_Zm00001d002812_T002	gene_Zm00001d002812	required to maintain repression 2	6.926667	6.38	3.97	7.286667	0.5258328224974118	0.16003593094698482	-1.4525920649564237	0.7667233115120284	5
transcript_Zm00001d002814_T001	gene_Zm00001d002814		6.063333	3.33	3.433333	3.48	1.4983232055073878	-0.5631281061642615	-0.48519543261553294	-0.449999666727593	6
transcript_Zm00001d002814_T005	gene_Zm00001d002814		0.253333	0.083333	0.06	0.11	1.4579482047179777	-0.4987743288805364	-0.7673402516832079	-0.19183362415423302	6
transcript_Zm00001d002815_T001	gene_Zm00001d002815		0.633333	1.22	0.95	0.98	-1.2975548126659922	1.1383875242835604	0.01730106300931239	0.14186622537311783	0
transcript_Zm00001d002822_T001	gene_Zm00001d002822		6.0	6.02	3.933333	8.06	-0.0019784927068056545	0.00989276031535097	-1.2286748361839	1.2207605685753529	5
transcript_Zm00001d002824_T003	gene_Zm00001d002824		2.926667	5.336667	2.046667	4.666667	-0.5376089056513337	1.047268724464525	-1.116319409594054	0.6066595907808631	5
transcript_Zm00001d002827_T002	gene_Zm00001d002827		6.866667	2.02	3.346667	4.126667	1.3576429589666168	-1.0121204730353892	-0.3634505844204286	0.017928098489200933	6
transcript_Zm00001d002827_T003	gene_Zm00001d002827		6.313333	4.813333	2.75	6.07	0.8141266331396158	-0.1063684194673685	-1.372560298387853	0.6648020847156058	1
transcript_Zm00001d002827_T006	gene_Zm00001d002827		1.396667	1.086667	0.143333	0.396667	1.096724068526066	0.5661892864912933	-1.0482349008506107	-0.6146784541667489	3
transcript_Zm00001d002827_T007	gene_Zm00001d002827		1.253333	0.856667	1.206667	0.753333	0.9444589319092632	-0.6441005431630122	0.7575719376528284	-1.0579303263990807	8
transcript_Zm00001d002830_T001	gene_Zm00001d002830	invertase1	0.076667	0.25	0.106667	0.256667	-1.017579688041519	0.8229103304781559	-0.6990327260920332	0.8937020836553964	5
transcript_Zm00001d002835_T005	gene_Zm00001d002835		0.226667	0.696667	0.786667	0.756667	-1.4847046258724184	0.3045547950507523	0.6471789394828487	0.5329708913388164	4
transcript_Zm00001d002835_T006	gene_Zm00001d002835		2.316667	1.783333	1.786667	1.27	1.2344117047557124	-0.013651650937830245	-0.005849704637983979	-1.2149103491798956	8
transcript_Zm00001d002835_T009	gene_Zm00001d002835		1.236667	0.7	2.086667	1.76	-0.34396269114471345	-1.2264817635992409	1.053815095800167	0.5166293589437869	7
transcript_Zm00001d002842_T003	gene_Zm00001d002842		2.283333	0.666667	0.453333	1.7	1.1652878368885513	-0.7045699234843588	-0.951314913142949	0.49059699973875615	1
transcript_Zm00001d002850_T001	gene_Zm00001d002850		1.246667	1.55	5.17	4.423333	-0.9303359261078565	-0.7778631814171824	1.041758606453706	0.6664405010713327	4
transcript_Zm00001d002851_T001	gene_Zm00001d002851		2.336667	1.186667	0.656667	1.7	1.2073581899330763	-0.39471310035588186	-1.133058999358619	0.3204139097814241	1
transcript_Zm00001d002857_T003	gene_Zm00001d002857		2.303333	0.536667	0.52	1.32	1.3448438163165304	-0.7515301934375838	-0.7713077097426305	0.17799408686368415	1
transcript_Zm00001d002863_T001	gene_Zm00001d002863		3.396667	6.21	5.866667	3.82	-1.0043424509309145	0.9761833135030463	0.7344842852399841	-0.7063251478121149	0
transcript_Zm00001d002865_T005	gene_Zm00001d002865		0.99	0.42	0.1	0.543333	1.293072559357266	-0.2531887622760168	-1.1212652937192633	0.08138149663801414	1
transcript_Zm00001d002869_T001	gene_Zm00001d002869		0.806667	0.823333	0.44	0.46	0.8254333065818885	0.9044188290258286	-0.9123192769985901	-0.8175328586091261	3
transcript_Zm00001d002871_T001	gene_Zm00001d002871	ABC transporter G family member 11	4.42	1.67	1.473333	2.803333	1.3518206641074486	-0.6814554456917122	-0.8268657412138473	0.1565005227981104	1
transcript_Zm00001d002873_T003	gene_Zm00001d002873		3.133333	2.023333	2.153333	2.1	1.492181993026278	-0.6290417282473334	-0.38061012125132504	-0.482530143527618	6
transcript_Zm00001d002873_T005	gene_Zm00001d002873		6.406667	6.136667	6.423333	2.793333	0.546346530196706	0.39374634507286244	0.5557659179199433	-1.4958587931895126	8
transcript_Zm00001d002875_T001	gene_Zm00001d002875		0.586667	1.083333	0.47	1.06	-0.672059638095446	0.8925795514078789	-1.039593877044326	0.8190739637318931	5
transcript_Zm00001d002875_T009	gene_Zm00001d002875		0.736667	1.203333	0.76	1.316667	-0.8941578475097713	0.6657429227376586	-0.8161638117921846	1.0445787365642973	5
transcript_Zm00001d002875_T018	gene_Zm00001d002875		2.663333	1.156667	2.35	2.12	0.909118664770984	-1.4091983252682296	0.42699109473226476	0.07308856576498267	7
transcript_Zm00001d002876_T001	gene_Zm00001d002876		5.103333	2.956667	7.576667	3.843333	0.11620559924353227	-0.9528871090562644	1.3479870429287486	-0.5113055331160169	2
transcript_Zm00001d002888_T001	gene_Zm00001d002888		0.14	0.61	0.333333	1.06	-0.9917115957437604	0.1858156837345738	-0.5073395073961332	1.3132354194053197	4
transcript_Zm00001d002889_T001	gene_Zm00001d002889		0.196667	1.38	0.68	1.48	-1.2150678391660903	0.7345326472393996	-0.41875247240472663	0.8992876643314178	4
transcript_Zm00001d002889_T002	gene_Zm00001d002889		2.98	1.98	1.553333	2.146667	1.362805996444207	-0.30934860041985074	-1.0228017858000475	-0.03065561022430903	1
transcript_Zm00001d002889_T003	gene_Zm00001d002889		1.05	3.373333	1.633333	4.09	-1.0392589955440488	0.584874406193558	-0.6314781868369874	1.0858627761874784	5
transcript_Zm00001d002889_T005	gene_Zm00001d002889		1.18	2.013333	0.406667	1.833333	-0.24479635051121668	0.8991119064210356	-1.306343179999776	0.6520276240899565	5
transcript_Zm00001d002889_T008	gene_Zm00001d002889		0.22	0.22	0.326667	0.356667	-0.8531547342459329	-0.8531547342459329	0.6427883898191118	1.0635210786727534	4
transcript_Zm00001d002889_T017	gene_Zm00001d002889		0.89	1.793333	1.333333	1.563333	-1.309983080640218	1.0332872797589103	-0.15996522599876586	0.4366610268800722	0
transcript_Zm00001d002891_T001	gene_Zm00001d002891		1.74	1.246667	0.99	1.046667	1.4196878600342728	-0.026878292424205873	-0.7794851414553071	-0.6133244261547603	3
transcript_Zm00001d002893_T001	gene_Zm00001d002893		0.37	0.54	1.25	1.536667	-0.9921129980796538	-0.6877655978187375	0.5833323679768541	1.096546227921537	4
transcript_Zm00001d002905_T008	gene_Zm00001d002905		1.156667	5.1	3.536667	4.916667	-1.3853329535957029	0.7817398394584999	-0.07739541764096536	0.6809885317781683	4
transcript_Zm00001d002925_T001	gene_Zm00001d002925		0.516667	0.306667	0.383333	0.376667	1.377770783040228	-1.016696516495478	-0.14253351656117155	-0.21854074998357645	6
transcript_Zm00001d002925_T006	gene_Zm00001d002925		2.6	1.286667	1.06	1.256667	1.4847427148808292	-0.3738389344213397	-0.694609924491927	-0.41629385596756224	6
transcript_Zm00001d002925_T007	gene_Zm00001d002925		2.463333	0.823333	0.5	0.603333	1.4838200923167006	-0.2978505116163848	-0.6491144758733948	-0.5368551048269207	6
transcript_Zm00001d002928_T001	gene_Zm00001d002928		3.46	1.71	1.076667	1.103333	1.4480008649409375	-0.11378743314636043	-0.6790057578278018	-0.6552076739667758	6
transcript_Zm00001d002933_T002	gene_Zm00001d002933		0.343333	0.626667	0.703333	0.756667	-1.43556064599683	0.1041590770301412	0.5207845165664686	0.8106170524002213	4
transcript_Zm00001d002933_T006	gene_Zm00001d002933		0.253333	0.34	0.41	0.616667	-0.9786271458030154	-0.41941071213379294	0.0322623624718299	1.3657754954649772	4
transcript_Zm00001d002933_T007	gene_Zm00001d002933		0.323333	0.47	0.62	0.843333	-1.0845883335812347	-0.42407674727219163	0.2514449307218798	1.257220150131546	4
transcript_Zm00001d002933_T009	gene_Zm00001d002933		0.666667	0.446667	0.773333	0.42	0.5248264750170045	-0.7580791225090135	1.146837422588415	-0.9135847750964059	8
transcript_Zm00001d002933_T016	gene_Zm00001d002933		0.29	0.563333	0.76	1.213333	-1.0714196826107487	-0.36856894681354935	0.13714220279893008	1.302846426625368	4
transcript_Zm00001d002933_T018	gene_Zm00001d002933		0.92	1.326667	1.433333	1.446667	-1.4641234881653082	0.18217301700615615	0.613985440981102	0.6679650301780524	4
transcript_Zm00001d002933_T023	gene_Zm00001d002933		0.4	0.566667	0.71	0.963333	-1.0895875390679097	-0.3911325914762508	0.20953606520536697	1.2711840653387931	4
transcript_Zm00001d002933_T024	gene_Zm00001d002933		1.083333	1.186667	1.433333	1.01	-0.5140647603072255	0.04509553602448799	1.3798530568304057	-0.9108838325476659	2
transcript_Zm00001d002933_T025	gene_Zm00001d002933		2.086667	3.043333	3.43	3.736667	-1.3775503915569347	-0.04301271406465563	0.4963831462908991	0.9241799593306901	4
transcript_Zm00001d002936_T003	gene_Zm00001d002936		2.743333	2.25	1.486667	2.616667	0.8301711351212513	-0.04276210891062927	-1.3934496809290993	0.6060406547184767	1
transcript_Zm00001d002936_T010	gene_Zm00001d002936		5.963333	5.026667	4.096667	5.603333	0.9710680526237396	-0.1790691173968187	-1.321021070514705	0.5290221352877831	1
transcript_Zm00001d002936_T012	gene_Zm00001d002936		4.946667	4.023333	3.563333	5.38	0.5629122400734768	-0.5468860827593389	-1.0997815989031128	1.0837554415889772	1
transcript_Zm00001d002936_T024	gene_Zm00001d002936		5.396667	2.88	2.44	3.493333	1.4151935418237862	-0.5160691287049903	-0.8537203058502629	-0.04540410726853258	6
transcript_Zm00001d002936_T030	gene_Zm00001d002936		1.636667	1.463333	0.583333	1.13	0.9344385435024507	0.5606620479041876	-1.336965169643849	-0.15813542176278955	3
transcript_Zm00001d002936_T033	gene_Zm00001d002936		6.066667	3.5	3.18	4.203333	1.4155604515604836	-0.5707383924080505	-0.818380813520696	-0.02644124563173681	6
transcript_Zm00001d002936_T036	gene_Zm00001d002936		4.816667	1.743333	1.293333	1.086667	1.4813255291110916	-0.2821118598647552	-0.5403157599417175	-0.6588979093046187	6
transcript_Zm00001d002936_T038	gene_Zm00001d002936		3.64	1.146667	1.256667	2.493333	1.2815879466609617	-0.8404435065640325	-0.7468244593470146	0.3056800192500843	1
transcript_Zm00001d002936_T041	gene_Zm00001d002936		7.036667	3.89	4.163333	6.113333	1.1398246122223556	-0.9264150222287453	-0.7469325800118147	0.5335229900182036	1
transcript_Zm00001d002936_T042	gene_Zm00001d002936		6.476667	4.983333	3.53	6.52	0.7719649708828153	-0.27683065146421443	-1.2975328441501615	0.8023985247315615	1
transcript_Zm00001d002938_T001	gene_Zm00001d002938	set domain gene107	3.413333	1.806667	2.626667	2.903333	1.0808137700824414	-1.3116191128579533	-0.09058439623911463	0.3213897390146266	7
transcript_Zm00001d002940_T003	gene_Zm00001d002940		0.57	0.296667	0.146667	0.206667	1.4162596518163864	-0.044536063688734966	-0.8461932266575981	-0.5255303614700529	3
transcript_Zm00001d002945_T001	gene_Zm00001d002945	ras-related protein18A1	8.076667	7.233333	4.976667	8.223333	0.6332918233346546	0.07061262511125677	-1.4350530014827163	0.7311485530368043	1
transcript_Zm00001d002945_T002	gene_Zm00001d002945	ras-related protein18A1	1.573333	1.366667	1.29	1.66	0.5827088394464965	-0.6116035881620218	-1.0546583281166457	1.0835530768321682	1
transcript_Zm00001d002945_T005	gene_Zm00001d002945	ras-related protein18A1	0.48	0.226667	0.876667	0.403333	-0.0606847830086856	-0.983087659030669	1.3836070448345568	-0.33983460279520133	2
transcript_Zm00001d002945_T006	gene_Zm00001d002945	ras-related protein18A1	1.133333	0.593333	0.5	0.836667	1.2979642111345258	-0.6092498046917272	-0.9388905560604526	0.25017614961765355	1
transcript_Zm00001d002945_T008	gene_Zm00001d002945	ras-related protein18A1	2.573333	1.116667	0.833333	0.923333	1.4841927284702312	-0.3001044234356917	-0.647165485640832	-0.5369228193937081	6
transcript_Zm00001d002945_T014	gene_Zm00001d002945	ras-related protein18A1	2.82	2.0	1.453333	2.076667	1.3040927760917527	-0.15577900055703514	-1.1290274451000388	-0.01928633043467821	1
transcript_Zm00001d002950_T003	gene_Zm00001d002950		5.92	5.266667	4.303333	6.693333	0.369365598880798	-0.27558410553197676	-1.2265570068713791	1.132775513522557	5
transcript_Zm00001d002950_T014	gene_Zm00001d002950		8.01	4.19	3.486667	4.923333	1.4335827733029158	-0.4828778370267912	-0.8357338554678971	-0.11497108080822696	6
transcript_Zm00001d002950_T015	gene_Zm00001d002950		3.016667	0.69	0.593333	0.473333	1.496029052545932	-0.41298043493812636	-0.4922948448328906	-0.5907537727749154	6
transcript_Zm00001d002954_T002	gene_Zm00001d002954		0.446667	0.413333	0.483333	1.24	-0.5014995151700036	-0.5854343426755518	-0.4091747301061518	1.496108587951708	5
transcript_Zm00001d002956_T001	gene_Zm00001d002956		2.713333	2.78	4.036667	3.263333	-0.7947420007603738	-0.6854986241545026	1.3737292749435641	0.1065113499713129	2
transcript_Zm00001d002961_T002	gene_Zm00001d002961		5.31	2.013333	2.52	3.036667	1.4368015671250938	-0.8295411658364285	-0.4812254052572083	-0.12603499603145668	6
transcript_Zm00001d002961_T003	gene_Zm00001d002961		0.843333	0.353333	0.656667	0.413333	1.2224390043561886	-0.9426048738673498	0.3976633297184845	-0.6774974602073247	8
transcript_Zm00001d002967_T003	gene_Zm00001d002967		4.64	0.956667	1.563333	1.21	1.484159927742712	-0.6617302544485922	-0.308289874969118	-0.5141397983250026	6
transcript_Zm00001d002967_T007	gene_Zm00001d002967		3.156667	0.456667	0.99	0.61	1.475900496375635	-0.6742421197343176	-0.24952285607588448	-0.5521355205654334	6
transcript_Zm00001d002967_T010	gene_Zm00001d002967		0.513333	0.556667	0.263333	0.386667	0.6290728070735947	0.9561970078311235	-1.2581531630510705	-0.3271166518536489	3
transcript_Zm00001d002968_T001	gene_Zm00001d002968		0.416667	0.373333	0.29	0.536667	0.1216096170329372	-0.299968442966287	-1.110679766036287	1.2890385919696363	5
transcript_Zm00001d002969_T001	gene_Zm00001d002969		6.126667	8.6	6.783333	10.85	-0.927596103984389	0.24095454669790517	-0.6173477542551212	1.303989311541605	5
transcript_Zm00001d002971_T001	gene_Zm00001d002971	GRMZM2G021694	2.423333	1.156667	0.293333	0.81	1.3805856011823152	-0.015614949841506309	-0.9672370874196836	-0.39773356392112547	3
transcript_Zm00001d002978_T003	gene_Zm00001d002978		17.173333	15.12	15.603333	17.823333	0.5820212843125456	-1.0257145593098589	-0.6472704450305152	1.0909637200278273	7
transcript_Zm00001d002992_T001	gene_Zm00001d002992		0.936667	0.34	0.303333	0.706667	1.2009300484863699	-0.7622338924704289	-0.8828762813122166	0.44418012529627604	1
transcript_Zm00001d002992_T003	gene_Zm00001d002992		1.013333	0.343333	0.746667	1.113333	0.6080419313589129	-1.339631783172198	-0.16714964887862938	0.8987395006919141	7
transcript_Zm00001d003002_T001	gene_Zm00001d003002		3.436667	1.98	1.68	1.61	1.473351147834245	-0.22996755901701632	-0.5807653817557606	-0.6626182070614675	6
transcript_Zm00001d003004_T001	gene_Zm00001d003004		1.776667	0.813333	0.58	1.403333	1.1595578260848043	-0.6041907169757524	-1.0313953404998353	0.47602823139078343	1
transcript_Zm00001d003006_T001	gene_Zm00001d003006	plasma membrane intrinsic protein2	2.926667	0.716667	0.116667	2.593333	0.9686575836785598	-0.6308938434729067	-1.0651611992606351	0.7273974590549819	1
transcript_Zm00001d003014_T004	gene_Zm00001d003014		0.903333	1.836667	2.156667	3.096667	-1.210070123808268	-0.1786554450620338	0.17497219220264856	1.2137533766676527	4
transcript_Zm00001d003015_T001	gene_Zm00001d003015		0.86	1.053333	0.793333	3.17	-0.5347141868844598	-0.3650103409032161	-0.5932331479517974	1.4929576757394731	5
transcript_Zm00001d003017_T001	gene_Zm00001d003017		0.243333	1.19	1.76	0.26	-0.8337038240069103	0.43926324005661194	1.2057325756479105	-0.8112919916976118	2
transcript_Zm00001d003017_T006	gene_Zm00001d003017		4.213333	2.116667	2.696667	1.956667	1.4265718407257413	-0.6116194329387992	-0.047795276527890916	-0.7671571312590498	6
transcript_Zm00001d003034_T001	gene_Zm00001d003034		8.563333	6.313333	9.726667	6.863333	0.4446464520669009	-0.9914130070150657	1.1871428052987505	-0.6403762503505851	8
transcript_Zm00001d003034_T002	gene_Zm00001d003034		0.223333	0.066667	0.093333	0.206667	0.9600032912126291	-1.0233004897418074	-0.6857238705459959	0.7490210690751732	1
transcript_Zm00001d003035_T001	gene_Zm00001d003035		0.496667	0.346667	0.21	1.833333	-0.29987934682847217	-0.4997991335138833	-0.6819487167601173	1.4816271971024726	5
transcript_Zm00001d003038_T001	gene_Zm00001d003038		1.093333	0.7	1.003333	0.346667	0.9106070922773689	-0.25418025934400446	0.6440877266357277	-1.3005145595690923	8
transcript_Zm00001d003039_T002	gene_Zm00001d003039		1.273333	2.323333	0.123333	1.43	-0.01568048038022978	1.1465129937222467	-1.2885590472543709	0.1577265339123536	0
transcript_Zm00001d003040_T002	gene_Zm00001d003040		7.976667	4.653333	4.283333	5.543333	1.4219942351544277	-0.5783277920759176	-0.8010316039934763	-0.04263483908503348	6
transcript_Zm00001d003044_T001	gene_Zm00001d003044		0.36	0.286667	0.283333	0.156667	1.0461440286149377	0.1776502275783045	0.13816516174633064	-1.3619594179395709	8
transcript_Zm00001d003047_T001	gene_Zm00001d003047		4.166667	3.196667	2.043333	3.616667	1.0113140340428792	-0.06569357823926973	-1.3462600705112489	0.4006396147076399	1
transcript_Zm00001d003048_T001	gene_Zm00001d003048		0.89	1.193333	0.776667	1.696667	-0.6059656006555413	0.13173059493896436	-0.8815878472799182	1.3558228529964949	5
transcript_Zm00001d003049_T007	gene_Zm00001d003049		1.036667	0.116667	0.526667	0.673333	1.1780588458605814	-1.2393695599840298	-0.16203733564023573	0.22334804976368344	6
transcript_Zm00001d003051_T001	gene_Zm00001d003051		1.52	5.05	2.816667	3.066667	-1.0926255558457314	1.3280655374724175	-0.20343851394783796	-0.032001467678847234	0
transcript_Zm00001d003064_T001	gene_Zm00001d003064	MYB-transcription factor 72	0.646667	1.576667	1.036667	2.373333	-1.0184770317400003	0.2250903819747954	-0.49698101953702145	1.290367669302227	4
transcript_Zm00001d003081_T001	gene_Zm00001d003081	glutaredoxin homolog1	1.473333	0.206667	0.453333	0.79	1.3506968566054787	-0.9535218109011907	-0.5048065206516695	0.10763147494738182	6
transcript_Zm00001d003083_T004	gene_Zm00001d003083		1.34	0.796667	0.976667	0.946667	1.4097898721248305	-0.9470899734479747	-0.1662826744193776	-0.2964172242574768	6
transcript_Zm00001d003087_T001	gene_Zm00001d003087		1.5	0.94	1.303333	0.87	1.158851299067601	-0.7131388109670549	0.5014250866208411	-0.9471375747213867	8
transcript_Zm00001d003087_T002	gene_Zm00001d003087		1.446667	0.723333	1.043333	0.79	1.3607699887837048	-0.8469839084187214	0.1297173763332419	-0.643503456698224	8
transcript_Zm00001d003087_T005	gene_Zm00001d003087		1.13	1.106667	1.5	0.65	0.09577360202098008	0.02873287074048627	1.1588632421779639	-1.2833697149394305	2
transcript_Zm00001d003087_T010	gene_Zm00001d003087		1.14	0.5	0.93	0.563333	1.1729240968099002	-0.9317616412308232	0.4823240890152882	-0.7234865445943652	8
transcript_Zm00001d003087_T013	gene_Zm00001d003087		1.626667	1.156667	1.703333	1.246667	0.7112428244921646	-1.0178115168988362	0.9932846971242545	-0.6867160047175805	8
transcript_Zm00001d003087_T017	gene_Zm00001d003087		1.756667	1.036667	0.913333	1.35	1.3088596478674597	-0.6045991706094255	-0.9323693510511315	0.22810887379309958	1
transcript_Zm00001d003087_T020	gene_Zm00001d003087		2.263333	1.363333	1.92	1.533333	1.2241020315332147	-1.009057457270537	0.3721938684560388	-0.587238442718717	8
transcript_Zm00001d003087_T021	gene_Zm00001d003087		3.116667	3.136667	4.003333	3.256667	-0.6211991597651791	-0.5737189389676999	1.4837557129157026	-0.2888376141828247	2
transcript_Zm00001d003087_T022	gene_Zm00001d003087		3.233333	3.163333	4.496667	3.223333	-0.4581305211844653	-0.5665331749843645	1.4982803107532812	-0.4736166145844513	2
transcript_Zm00001d003087_T026	gene_Zm00001d003087		2.123333	2.78	3.01	2.11	-0.8331368872623752	0.5971719827263957	1.098142855478365	-0.8621779509423845	2
transcript_Zm00001d003087_T027	gene_Zm00001d003087		3.683333	3.19	3.036667	3.176667	1.4542837194227944	-0.2885022149451689	-0.8301781127149161	-0.3356033917627095	6
transcript_Zm00001d003087_T030	gene_Zm00001d003087		0.806667	1.88	1.793333	1.133333	-1.1495472717824515	0.9183542089265269	0.751380103379968	-0.5201870405240452	0
transcript_Zm00001d003087_T033	gene_Zm00001d003087		2.846667	3.263333	4.136667	2.923333	-0.754126989870327	-0.04933601127226482	1.4279093711274524	-0.6244463699848576	2
transcript_Zm00001d003087_T036	gene_Zm00001d003087		2.22	2.67	3.396667	2.31	-0.8023051982930922	0.03894669093619002	1.3974133278041347	-0.6340548204472359	2
transcript_Zm00001d003087_T039	gene_Zm00001d003087		4.38	3.16	3.75	3.25	1.329438948759962	-0.847628859947626	0.20521540819784684	-0.6870254970101812	8
transcript_Zm00001d003087_T040	gene_Zm00001d003087		3.033333	3.48	4.02	3.266667	-0.9885007699558558	0.07117199849922343	1.3522679714852335	-0.4349392000286001	2
transcript_Zm00001d003087_T041	gene_Zm00001d003087		2.606667	2.673333	3.67	2.703333	-0.6059883942015094	-0.4742529251440638	1.4952126905982472	-0.41497137125267397	2
transcript_Zm00001d003087_T045	gene_Zm00001d003087		2.47	1.533333	1.656667	1.67	1.4845256466121584	-0.6966605241098344	-0.40945662434628355	-0.37840849815604044	6
transcript_Zm00001d003089_T002	gene_Zm00001d003089		5.766667	6.123333	8.843333	5.326667	-0.47182146551271037	-0.2469447397521785	1.4680062061429926	-0.749240000878106	2
transcript_Zm00001d003101_T014	gene_Zm00001d003101		0.46	0.396667	0.496667	0.763333	-0.42832214463322726	-0.8205181981713247	-0.2012580122680873	1.4500983550726392	7
transcript_Zm00001d003103_T001	gene_Zm00001d003103		3.563333	1.19	0.523333	1.746667	1.3854249665177791	-0.4337038007534418	-0.9446953547791107	-0.007025810985226052	6
transcript_Zm00001d003109_T002	gene_Zm00001d003109		6.273333	1.963333	2.393333	3.383333	1.4278224057101108	-0.7938074024525527	-0.5721598809885281	-0.06185512226903013	6
transcript_Zm00001d003109_T003	gene_Zm00001d003109		4.936667	2.166667	1.223333	2.55	1.4035280862395856	-0.3496950752385936	-0.9467618686717548	-0.10707114232923813	6
transcript_Zm00001d003112_T005	gene_Zm00001d003112		1.03	1.28	1.77	0.79	-0.4473275957247482	0.14910919857491606	1.3181253154022579	-1.0199069182524259	2
transcript_Zm00001d003112_T016	gene_Zm00001d003112		1.636667	1.366667	5.703333	2.53	-0.5884683268872685	-0.7239791858529634	1.4525590908408301	-0.14011157810059777	2
transcript_Zm00001d003112_T019	gene_Zm00001d003112		2.536667	2.593333	6.186667	3.06	-0.6063061451019374	-0.5738173014702048	1.486382226334625	-0.30625877976248245	2
transcript_Zm00001d003114_T008	gene_Zm00001d003114		0.91	0.32	0.26	0.796667	1.0270349937095056	-0.7639525793079506	-0.9460869087673529	0.6830044943657981	1
transcript_Zm00001d003114_T012	gene_Zm00001d003114		2.343333	0.433333	0.453333	1.37	1.314773175620746	-0.7895985624797597	-0.7675632563216391	0.24238864318065226	1
transcript_Zm00001d003114_T014	gene_Zm00001d003114		1.326667	0.6	0.763333	0.84	1.4210219513276212	-0.903801275759012	-0.3812505721358378	-0.135970103432772	6
transcript_Zm00001d003114_T015	gene_Zm00001d003114		3.276667	0.77	0.943333	2.033333	1.3134792357821308	-0.8514221254089174	-0.7017218071618875	0.23966469678867403	1
transcript_Zm00001d003115_T001	gene_Zm00001d003115		0.566667	0.706667	1.066667	0.856667	-1.0861047683908949	-0.43210619817702245	1.2496044109443636	0.2686065556235547	2
transcript_Zm00001d003120_T001	gene_Zm00001d003120		2.393333	2.016667	0.823333	0.25	1.0193394860559288	0.643837656490941	-0.545808078144266	-1.1173690644026038	3
transcript_Zm00001d003123_T006	gene_Zm00001d003123		0.453333	0.306667	0.2	0.173333	1.3371739375413636	0.18353722499654174	-0.6554777288238294	-0.8652334337140752	3
transcript_Zm00001d003124_T003	gene_Zm00001d003124		1.31	0.923333	0.696667	1.033333	1.252634157030086	-0.2649183185844712	-1.154514662305681	0.16679882386006484	1
transcript_Zm00001d003124_T004	gene_Zm00001d003124		6.256667	3.78	3.5	3.843333	1.4898281970701626	-0.44032403726414776	-0.6585377194481501	-0.39096644035786404	6
transcript_Zm00001d003125_T002	gene_Zm00001d003125	magnesium transporter3	2.146667	0.97	1.173333	1.103333	1.4815126642146288	-0.7020942070512225	-0.32475776780791976	-0.45466068935548565	6
transcript_Zm00001d003127_T002	gene_Zm00001d003127		2.246667	2.346667	0.676667	1.61	0.6855196971010129	0.8156816443097581	-1.3580228740762845	-0.14317846733448775	3
transcript_Zm00001d003129_T001	gene_Zm00001d003129	hydroxycinnamoyltransferase5	0.373333	0.1	0.073333	0.25	1.2463156135642417	-0.7096241659131828	-0.9004501770399932	0.3637587293889346	1
transcript_Zm00001d003143_T009	gene_Zm00001d003143		2.383333	1.736667	1.396667	0.713333	1.1868119571105995	0.2574824909147911	-0.23113453627787833	-1.213159911747513	3
transcript_Zm00001d003151_T010	gene_Zm00001d003151		1.156667	0.593333	1.42	0.416667	0.5526964494480637	-0.6448127900752658	1.112477503975923	-1.0203611633487208	8
transcript_Zm00001d003151_T013	gene_Zm00001d003151		0.84	1.373333	2.34	0.883333	-0.7446646947714268	0.02031967085410793	1.4068551782503103	-0.6825101543329927	2
transcript_Zm00001d003151_T015	gene_Zm00001d003151		2.136667	0.983333	1.88	1.32	1.0624953284448249	-1.1388422524367143	0.5726019299391688	-0.49625500594727995	8
transcript_Zm00001d003151_T016	gene_Zm00001d003151		3.7	2.37	3.07	2.966667	1.2361735009660055	-1.2055754491783517	0.07955557721341472	-0.11015362900107102	6
transcript_Zm00001d003153_T013	gene_Zm00001d003153		0.813333	1.576667	0.206667	1.643333	-0.36156886006120115	0.757339645032536	-1.2508306342664601	0.8550598492951248	5
transcript_Zm00001d003161_T001	gene_Zm00001d003161		2.356667	0.913333	1.17	2.086667	1.0386190103957047	-1.0290687328160724	-0.6613733761024239	0.6518230985227912	1
transcript_Zm00001d003166_T002	gene_Zm00001d003166		0.633333	0.24	0.15	0.26	1.4619465823780344	-0.37815676198143927	-0.7991977145390752	-0.2845921058575201	6
transcript_Zm00001d003166_T003	gene_Zm00001d003166		2.453333	1.166667	0.82	1.583333	1.3448338001828444	-0.48139562768355887	-0.973437445117269	0.10999927261798245	1
transcript_Zm00001d003166_T005	gene_Zm00001d003166		4.756667	3.586667	2.126667	4.226667	0.9519235116040878	-0.0769453184899377	-1.3608329184363281	0.48585472532217877	1
transcript_Zm00001d003166_T009	gene_Zm00001d003166		2.366667	1.0	1.376667	2.296667	0.894286770367895	-1.1203155093818686	-0.5650711104854994	0.7910998494994728	1
transcript_Zm00001d003166_T014	gene_Zm00001d003166		3.04	1.476667	0.76	2.19	1.2021145330259457	-0.3995662505528462	-1.133812736826124	0.331264454353025	1
transcript_Zm00001d003166_T016	gene_Zm00001d003166		1.61	0.936667	0.753333	0.926667	1.4624176194003988	-0.317150196059324	-0.801687989215894	-0.34357943412518027	6
transcript_Zm00001d003166_T017	gene_Zm00001d003166		3.896667	1.886667	1.56	2.023333	1.4743059598337511	-0.431388254212735	-0.7411033844714036	-0.30181432114961215	6
transcript_Zm00001d003166_T018	gene_Zm00001d003166		7.26	2.95	2.686667	3.616667	1.4743167638890573	-0.5547323868943473	-0.6787035237906923	-0.24088085320401786	6
transcript_Zm00001d003174_T001	gene_Zm00001d003174		8.916667	7.723333	6.07	7.233333	1.213321832962271	0.20139560728007755	-1.2006016730168199	-0.21411576722553025	3
transcript_Zm00001d003193_T003	gene_Zm00001d003193		2.41	0.71	0.44	1.32	1.3606740245548272	-0.5831460105234973	-0.8918703690359371	0.11434235500460742	1
transcript_Zm00001d003193_T004	gene_Zm00001d003193		3.04	1.016667	0.346667	1.933333	1.2461042290261335	-0.4857450799714003	-1.059224105435003	0.29886495638026955	1
transcript_Zm00001d003196_T001	gene_Zm00001d003196		7.046667	5.23	3.476667	4.146667	1.3291602334686958	0.16360523585391315	-0.9613153140503459	-0.5314501552722625	3
transcript_Zm00001d003198_T001	gene_Zm00001d003198		1.133333	1.096667	1.353333	2.443333	-0.5882532148912908	-0.6460270079669296	-0.2416041537272539	1.4758843765854746	4
transcript_Zm00001d003198_T003	gene_Zm00001d003198		1.176667	2.176667	1.48	3.336667	-0.9028666231811707	0.13990532301189887	-0.5865594804265883	1.3495207805958591	5
transcript_Zm00001d003198_T004	gene_Zm00001d003198		0.403333	1.01	1.383333	1.763333	-1.271291407020505	-0.22434508560324457	0.4199286444886674	1.0757078481350815	4
transcript_Zm00001d003198_T008	gene_Zm00001d003198		1.1	0.776667	1.57	1.49	-0.36491183561108426	-1.244325241269631	0.9134120616079341	0.6958250152727818	7
transcript_Zm00001d003198_T011	gene_Zm00001d003198		1.066667	1.333333	1.866667	1.01	-0.6453191927681505	0.036204998280401926	1.399258491821718	-0.7901442973339682	2
transcript_Zm00001d003198_T017	gene_Zm00001d003198		2.446667	3.483333	2.073333	2.116667	-0.1268273922950324	1.4509106641882645	-0.6950173971559381	-0.6290658747372927	0
transcript_Zm00001d003198_T018	gene_Zm00001d003198		1.003333	0.806667	2.22	2.023333	-0.7167348971450633	-0.9931217916258621	0.9931224943067894	0.716734194464136	4
transcript_Zm00001d003198_T021	gene_Zm00001d003198		1.273333	1.153333	1.96	1.683333	-0.6560541802379944	-0.9784834283995866	1.18895852432347	0.4455790843141106	2
transcript_Zm00001d003198_T022	gene_Zm00001d003198		0.453333	0.31	0.84	0.413333	-0.21921342838286426	-0.8373199591234394	1.448242062828971	-0.39170867532266873	2
transcript_Zm00001d003198_T024	gene_Zm00001d003198		3.93	6.006667	8.843333	6.403333	-1.1740423497206522	-0.1434984581478469	1.2641941660101248	0.0533466418583737	2
transcript_Zm00001d003198_T027	gene_Zm00001d003198		0.983333	1.313333	0.65	1.013333	-0.024577689827304013	1.1920027493687653	-1.2534455914592533	0.08602053191779327	0
transcript_Zm00001d003198_T031	gene_Zm00001d003198		0.61	1.663333	1.81	1.003333	-1.173953273149331	0.6949092475710086	0.9551312849765491	-0.47608725939822527	2
transcript_Zm00001d003200_T003	gene_Zm00001d003200		17.416667	13.416667	13.14	14.476667	1.4334814639218048	-0.611306299033882	-0.7527376230372972	-0.06943754185062474	6
transcript_Zm00001d003203_T003	gene_Zm00001d003203		3.153333	2.906667	3.643333	3.506667	-0.4452013381154377	-1.181396564054032	1.017244482183718	0.6093534199857502	7
transcript_Zm00001d003203_T005	gene_Zm00001d003203		1.163333	1.586667	1.56	1.546667	-1.4948699357659538	0.6087147497540184	0.4762040305376052	0.40995115547432687	4
transcript_Zm00001d003203_T009	gene_Zm00001d003203		1.243333	1.363333	1.016667	2.19	-0.41038550426136944	-0.1758797809997815	-0.8533394565014624	1.4396047417626128	5
transcript_Zm00001d003203_T013	gene_Zm00001d003203		8.3	5.66	5.476667	6.883333	1.3173529467655392	-0.7046306459443578	-0.8450459179149199	0.23232361709373925	1
transcript_Zm00001d003207_T001	gene_Zm00001d003207		5.533333	4.4	7.376667	7.06	-0.403461198218578	-1.2212059688517791	0.9265774921137269	0.6980896749566295	7
transcript_Zm00001d003207_T006	gene_Zm00001d003207		3.156667	2.0	2.746667	2.333333	1.1903818668591817	-1.114011182004663	0.3735511368096718	-0.4499218216641915	8
transcript_Zm00001d003207_T007	gene_Zm00001d003207		2.14	1.126667	1.456667	1.836667	1.1315033769532128	-1.1616771925933314	-0.4148845904079103	0.44505840604802965	1
transcript_Zm00001d003207_T010	gene_Zm00001d003207		5.993333	2.723333	4.61	2.73	1.2445002014731503	-0.8116763045546154	0.3746601970043717	-0.8074840939229067	8
transcript_Zm00001d003207_T011	gene_Zm00001d003207		1.826667	0.366667	0.213333	0.453333	1.4867320810013542	-0.4658569931206421	-0.6709243171558628	-0.3499507707248497	6
transcript_Zm00001d003207_T012	gene_Zm00001d003207		3.093333	2.496667	2.746667	3.816667	0.09587266865986326	-0.9442088178737658	-0.5084199986123913	1.3567561478262915	7
transcript_Zm00001d003207_T013	gene_Zm00001d003207		12.03	7.32	10.04	10.67	1.0180360503394215	-1.3615916405284083	0.012630720227535535	0.3309248699614495	7
transcript_Zm00001d003207_T020	gene_Zm00001d003207		0.256667	0.343333	0.203333	0.133333	0.2540001169462522	1.232341670923449	-0.3480683809631906	-1.1382734069065106	0
transcript_Zm00001d003214_T001	gene_Zm00001d003214		6.243333	4.64	3.68	5.59	1.076336165306465	-0.35580130437293606	-1.2132975143880884	0.492762653454559	1
transcript_Zm00001d003214_T003	gene_Zm00001d003214		1.513333	1.25	0.573333	0.946667	1.093976220555305	0.4429475135617076	-1.2299519790018396	-0.30697175511517244	3
transcript_Zm00001d003214_T004	gene_Zm00001d003214		1.4	1.046667	0.76	1.07	1.2639207903425924	-0.08595841500970854	-1.181145737339432	0.0031833620065489644	1
transcript_Zm00001d003214_T006	gene_Zm00001d003214		4.98	0.586667	0.59	1.336667	1.478703295385371	-0.6124242797261829	-0.6108378467815719	-0.25544116887761636	6
transcript_Zm00001d003214_T009	gene_Zm00001d003214		3.333333	1.873333	1.58	2.05	1.452213173787503	-0.43383416326599833	-0.8127656177316931	-0.20561339278981294	6
transcript_Zm00001d003214_T010	gene_Zm00001d003214		1.363333	0.66	0.383333	0.663333	1.4243026868540916	-0.2569715314832517	-0.9183269551086722	-0.24900420026216832	6
transcript_Zm00001d003214_T014	gene_Zm00001d003214		4.77	1.803333	1.786667	2.833333	1.4056836360761875	-0.709377266374612	-0.7212591543654937	0.024952784663918492	6
transcript_Zm00001d003214_T017	gene_Zm00001d003214		0.25	0.303333	0.17	0.343333	-0.2224219592962305	0.4893309795419086	-1.2900580402789446	1.0231490200332654	5
transcript_Zm00001d003220_T004	gene_Zm00001d003220		1.113333	0.313333	0.326667	0.256667	1.4958519384907014	-0.46324580310571056	-0.4305925414976523	-0.6020135938873384	6
transcript_Zm00001d003222_T007	gene_Zm00001d003222		5.243333	3.92	5.84	4.773333	0.3691707796058543	-1.2638191283154998	1.105456498612114	-0.21080814990246755	8
transcript_Zm00001d003222_T008	gene_Zm00001d003222		3.663333	2.62	3.17	2.723333	1.2985514170194663	-0.8895862576983536	0.2639052173099137	-0.6728703766310282	8
transcript_Zm00001d003222_T012	gene_Zm00001d003222		2.833333	2.12	1.573333	2.536667	1.0382844857847287	-0.2668131589248553	-1.2669825246214572	0.49551119776158437	1
transcript_Zm00001d003222_T014	gene_Zm00001d003222		7.56	3.426667	4.59	5.03	1.382337877697686	-0.9901173325759798	-0.322386124581537	-0.06983442054017035	6
transcript_Zm00001d003222_T015	gene_Zm00001d003222		4.03	3.576667	2.273333	3.673333	0.8349883852607631	0.24507502344886103	-1.450928006341058	0.370864597631436	1
transcript_Zm00001d003222_T017	gene_Zm00001d003222		3.576667	2.166667	2.703333	3.42	0.9313412905578368	-1.2214303184481428	-0.40205490829296286	0.6921439361832694	7
transcript_Zm00001d003223_T001	gene_Zm00001d003223		4.553333	5.45	5.446667	6.8	-1.0890789207771514	-0.12140842753224133	-0.1250053545452637	1.3354927028546566	4
transcript_Zm00001d003224_T002	gene_Zm00001d003224		1.33	1.59	2.293333	1.683333	-0.9664875477133679	-0.32897329319027774	1.3955836805654473	-0.10012283966180277	2
transcript_Zm00001d003227_T001	gene_Zm00001d003227		0.583333	1.05	0.89	1.456667	-1.1321385860412319	0.15125725946521779	-0.2887638589790518	1.269645185555066	4
transcript_Zm00001d003227_T006	gene_Zm00001d003227		2.62	1.626667	1.076667	1.62	1.3743784917007824	-0.1696921220316012	-1.0246308359903753	-0.18005553367880686	6
transcript_Zm00001d003228_T001	gene_Zm00001d003228		1.263333	0.366667	0.39	1.156667	0.9729146753503377	-0.8865104437576243	-0.8381245717560697	0.751720340163356	1
transcript_Zm00001d003245_T001	gene_Zm00001d003245		3.836667	3.233333	2.626667	3.773333	0.8330074922665066	-0.23821393281053468	-1.3153513344252104	0.7205577749692399	1
transcript_Zm00001d003248_T002	gene_Zm00001d003248		0.863333	0.513333	1.27	1.843333	-0.4535379709000324	-1.0660327828888825	0.2581232511201668	1.2614475026687482	7
transcript_Zm00001d003249_T001	gene_Zm00001d003249		2.25	2.086667	1.04	0.95	0.9804076230601737	0.7408072166801416	-0.7945949282909829	-0.9266199114493334	3
transcript_Zm00001d003250_T001	gene_Zm00001d003250		4.79	1.083333	2.386667	2.776667	1.3227293481653477	-1.0915098439376993	-0.24261782768686466	0.011398323459215804	6
transcript_Zm00001d003252_T004	gene_Zm00001d003252	glucose-6-phosphate dehydrogenase1	2.21	0.84	0.603333	0.716667	1.4875350270758336	-0.3361097041043831	-0.651143665851995	-0.5002816571194557	6
transcript_Zm00001d003254_T004	gene_Zm00001d003254		21.826667	19.196667	19.106667	17.0	1.287141089301423	-0.04342463122878318	-0.08895729847126166	-1.15475915960138	8
transcript_Zm00001d003254_T005	gene_Zm00001d003254		0.466667	0.186667	0.173333	0.276667	1.4110013702808117	-0.6592870417570496	-0.7578771334931669	0.006162804969405877	6
transcript_Zm00001d003254_T006	gene_Zm00001d003254		0.826667	1.586667	3.073333	4.346667	-1.0412889940222516	-0.5562758890422136	0.39247739086338257	1.2050874922010824	4
transcript_Zm00001d003257_T003	gene_Zm00001d003257		1.506667	0.133333	0.366667	0.266667	1.482791047430402	-0.6874046882347784	-0.31868123728570175	-0.4767051219099214	6
transcript_Zm00001d003259_T002	gene_Zm00001d003259		1.763333	0.506667	0.756667	0.523333	1.4721427273853198	-0.6401226390171795	-0.21991047317468454	-0.6121096151934553	6
transcript_Zm00001d003259_T013	gene_Zm00001d003259		2.563333	1.523333	1.233333	2.053333	1.2246267610801722	-0.5442785604800762	-1.0375310059151455	0.3571828053150501	1
transcript_Zm00001d003261_T002	gene_Zm00001d003261		0.623333	0.393333	0.22	0.673333	0.6925929018771014	-0.39972567040825413	-1.2229206925384173	0.9300534610695697	1
transcript_Zm00001d003261_T007	gene_Zm00001d003261		0.5	0.303333	0.14	0.503333	0.7910396207330799	-0.3335714755719555	-1.2675670324919794	0.8100988873308554	1
transcript_Zm00001d003261_T008	gene_Zm00001d003261		1.603333	0.37	0.5	1.08	1.2590880461742244	-0.9127656324490125	-0.6838404531008391	0.33751803937562735	1
transcript_Zm00001d003261_T019	gene_Zm00001d003261		2.186667	0.686667	0.443333	1.706667	1.1250001019671712	-0.6878914118758059	-0.981983507628784	0.5448748175374184	1
transcript_Zm00001d003266_T003	gene_Zm00001d003266		2.243333	0.686667	0.963333	0.336667	1.4268224453061977	-0.44619507794118823	-0.11330397215050397	-0.8673233952145051	6
transcript_Zm00001d003267_T019	gene_Zm00001d003267		1.383333	0.19	0.283333	0.98	1.1803171676872268	-0.9089462808343204	-0.7455407390108213	0.47416985215791435	1
transcript_Zm00001d003267_T039	gene_Zm00001d003267		3.35	0.353333	0.836667	3.813333	0.7226525579640247	-0.9937666731177007	-0.7169245105965882	0.9880386257502649	1
transcript_Zm00001d003267_T040	gene_Zm00001d003267		2.25	0.193333	0.346667	1.596667	1.1613570421029653	-0.9096182841618237	-0.7552175325197321	0.5034787745785906	1
transcript_Zm00001d003267_T058	gene_Zm00001d003267		2.353333	0.26	0.59	1.94	1.0494627298818082	-1.008500248312496	-0.6840760965869367	0.6431136150176244	1
transcript_Zm00001d003274_T001	gene_Zm00001d003274		1.326667	0.4	0.246667	0.78	1.3271015407621582	-0.5994481444313131	-0.9182289393444487	0.19057554301360416	1
transcript_Zm00001d003277_T002	gene_Zm00001d003277		0.3	1.043333	2.676667	0.87	-0.9043009535190608	-0.17563239993403754	1.4254792462611945	-0.3455458928080965	2
transcript_Zm00001d003288_T004	gene_Zm00001d003288		0.81	4.65	1.406667	2.783333	-0.9397450697033066	1.312124551301809	-0.5898449938813642	0.21746551228286182	0
transcript_Zm00001d003291_T002	gene_Zm00001d003291	transglutaminase21	3.446667	0.683333	0.99	2.813333	1.0800607403415432	-0.9595071749415957	-0.7331616901481779	0.6126081247482303	1
transcript_Zm00001d003293_T001	gene_Zm00001d003293	NAC-transcription factor 111	0.43	0.463333	1.203333	0.823333	-0.8279555403930107	-0.7359613236380959	1.3063307112413596	0.25758615278974734	2
transcript_Zm00001d003294_T001	gene_Zm00001d003294		2.913333	2.3	1.696667	2.26	1.2487093733940768	0.015085087777961824	-1.198425747467536	-0.06536871370450302	3
transcript_Zm00001d003309_T001	gene_Zm00001d003309		0.756667	0.816667	0.92	1.093333	-0.9494913583496124	-0.5425657638326453	0.1582482771377167	1.3338088450445402	4
transcript_Zm00001d003309_T003	gene_Zm00001d003309		1.033333	0.826667	1.04	1.443333	-0.2034189740698383	-1.0041729837196436	-0.17758682469676662	1.3851787824862476	7
transcript_Zm00001d003313_T001	gene_Zm00001d003313		4.826667	3.046667	3.066667	3.266667	1.4898615086970917	-0.5901020093270832	-0.56673163272007	-0.3330278666499378	6
transcript_Zm00001d003322_T010	gene_Zm00001d003322		0.576667	0.126667	0.096667	0.25	1.4299605514674978	-0.6182582627780389	-0.7548061837277413	-0.056896104961717216	6
transcript_Zm00001d003329_T001	gene_Zm00001d003329		1.263333	0.57	0.606667	0.77	1.443324795079985	-0.7281879007278049	-0.6133471877988311	-0.10178970655334899	6
transcript_Zm00001d003329_T002	gene_Zm00001d003329		4.51	3.136667	3.83	2.716667	1.219588872562306	-0.5220769181485168	0.3572104561961667	-1.054722410609956	8
transcript_Zm00001d003329_T004	gene_Zm00001d003329		4.84	3.963333	3.876667	3.586667	1.4317534439632262	-0.19131267463300503	-0.3517665849937934	-0.8886741843364254	6
transcript_Zm00001d003329_T005	gene_Zm00001d003329		1.106667	1.37	1.48	1.186667	-1.0538035527178466	0.49504207940562006	1.1420290485039903	-0.5832675751917596	2
transcript_Zm00001d003329_T006	gene_Zm00001d003329		0.95	0.63	0.47	0.656667	1.3666663259254346	-0.2333337629629061	-1.0333338074070766	-0.09999875555545178	6
transcript_Zm00001d003329_T010	gene_Zm00001d003329		0.29	0.236667	0.263333	0.37	-9.636259773339471e-16	-0.9258151400076255	-0.46291624957499816	1.3887313895826214	7
transcript_Zm00001d003329_T012	gene_Zm00001d003329		2.55	1.896667	2.663333	1.683333	0.7300443405398608	-0.6262455536225201	0.9653185461518621	-1.0691173330691999	8
transcript_Zm00001d003329_T017	gene_Zm00001d003329		1.71	0.786667	1.02	1.036667	1.436954682511239	-0.8839573839945813	-0.2974459355637307	-0.25555136295292563	6
transcript_Zm00001d003329_T019	gene_Zm00001d003329		1.51	0.803333	1.26	0.706667	1.1584000322298398	-0.7020615031696246	0.5002181957356125	-0.9565567247958282	8
transcript_Zm00001d003329_T021	gene_Zm00001d003329		2.433333	2.053333	1.773333	1.546667	1.2603398529447145	0.2660229467056638	-0.4666316157862671	-1.0597311838641106	3
transcript_Zm00001d003334_T001	gene_Zm00001d003334		0.623333	0.363333	0.323333	0.493333	1.2685309604643487	-0.643457733568872	-0.9376098403432139	0.31253661344773825	1
transcript_Zm00001d003352_T001	gene_Zm00001d003352		9.4	6.873333	5.313333	7.666667	1.2272653198272803	-0.25878451724039503	-1.1762927388721227	0.2078119362852369	1
transcript_Zm00001d003352_T004	gene_Zm00001d003352		0.893333	0.33	0.436667	0.533333	1.4108537413764746	-0.8928594372296939	-0.45665177032151666	-0.061342533825263716	6
transcript_Zm00001d003354_T001	gene_Zm00001d003354		0.446667	1.626667	1.696667	1.58	-1.495135577479995	0.4853248301511686	0.6028097695869153	0.4070009777419114	4
transcript_Zm00001d003368_T004	gene_Zm00001d003368		1.356667	0.723333	0.516667	0.18	1.33787859101882	0.05889945166858819	-0.3584498502999703	-1.0383281923874381	3
transcript_Zm00001d003368_T008	gene_Zm00001d003368		0.233333	0.116667	0.09	0.163333	1.3137486137090542	-0.5440727223190012	-0.9687253337727252	0.19904944238267053	1
transcript_Zm00001d003369_T003	gene_Zm00001d003369		0.49	3.426667	3.433333	1.063333	-1.04107278541687	0.8539381142418352	0.858239637927403	-0.6711049667523689	0
transcript_Zm00001d003372_T002	gene_Zm00001d003372		11.866667	12.72	10.343333	14.15	-0.2532128505674669	0.28251043865828085	-1.2095634207076282	1.1802658326168154	5
transcript_Zm00001d003373_T001	gene_Zm00001d003373		2.236667	1.716667	1.613333	1.683333	1.482904359610637	-0.33503590212007583	-0.6962955925156171	-0.45157286497494414	6
transcript_Zm00001d003376_T004	gene_Zm00001d003376		0.976667	0.373333	0.506667	0.42	1.4699160193933574	-0.7064024286190598	-0.22544620213872293	-0.5380673886355757	6
transcript_Zm00001d003376_T006	gene_Zm00001d003376		1.906667	2.22	1.37	0.76	0.5345027094451298	1.023487279408425	-0.30301482687722175	-1.254975161976333	3
transcript_Zm00001d003378_T002	gene_Zm00001d003378	mediator of paramutation1	2.98	4.826667	5.47	4.906667	-1.4465863892358815	0.2594464345931256	0.8537859742352957	0.3333539804074607	4
transcript_Zm00001d003378_T008	gene_Zm00001d003378	mediator of paramutation1	5.013333	4.923333	5.016667	6.45	-0.45977696198605084	-0.5823840610289243	-0.45523505011706294	1.4973960731320393	5
transcript_Zm00001d003380_T001	gene_Zm00001d003380	cl22897_1a	4.093333	6.696667	7.896667	8.45	-1.388867925576616	-0.04516280363696667	0.5742145587481825	0.8598161704654002	4
transcript_Zm00001d003382_T009	gene_Zm00001d003382		5.136667	1.45	1.28	0.693333	1.4806371494966974	-0.3409253124063239	-0.4249214038687515	-0.7147904332216222	6
transcript_Zm00001d003382_T010	gene_Zm00001d003382		5.803333	2.403333	3.783333	3.876667	1.3142461599087774	-1.1186598378267085	-0.1311862269811292	-0.06440009510093983	6
transcript_Zm00001d003382_T011	gene_Zm00001d003382		2.246667	0.713333	2.226667	3.33	0.10925493030733212	-1.3164807537262153	0.09065838599234859	1.1165674374265346	7
transcript_Zm00001d003382_T012	gene_Zm00001d003382		7.07	5.143333	2.196667	5.796667	0.977575115483596	0.04439833953570276	-1.382812630328459	0.3608391753091607	1
transcript_Zm00001d003386_T001	gene_Zm00001d003386		3.32	0.843333	1.57	4.45	0.4718440955751751	-1.037650726639655	-0.5947570820865583	1.1605637131510376	7
transcript_Zm00001d003395_T004	gene_Zm00001d003395	anthranilate synthase homolog1	0.92	0.516667	0.443333	0.59	1.4379571473335784	-0.4793174645854102	-0.827916305717842	-0.1307233770303251	6
transcript_Zm00001d003400_T001	gene_Zm00001d003400		2.573333	1.466667	0.906667	1.083333	1.424879335033329	-0.054588381000978375	-0.8032351461308479	-0.5670558079015021	3
transcript_Zm00001d003401_T002	gene_Zm00001d003401	general regulatory factor1	1.963333	0.916667	0.73	1.63	1.120261998762146	-0.6744432207757931	-0.9945188124310953	0.5487000344447419	1
transcript_Zm00001d003401_T006	gene_Zm00001d003401	general regulatory factor1	0.553333	0.9	0.573333	0.346667	-0.17491514387121326	1.3410080861186442	-0.08745811854201502	-1.0786348237054166	0
transcript_Zm00001d003401_T009	gene_Zm00001d003401	general regulatory factor1	1.603333	0.826667	0.296667	0.593333	1.3826352552287644	-0.0059590413258937104	-0.9535413703759216	-0.42313484352694886	3
transcript_Zm00001d003422_T001	gene_Zm00001d003422		0.616667	0.886667	1.546667	2.056667	-1.0147843288317737	-0.5996452852187754	0.4151390436129983	1.1992905704375507	4
transcript_Zm00001d003426_T002	gene_Zm00001d003426		2.53	2.22	2.013333	2.37	1.1209544991405307	-0.2878121657365332	-1.2269914571241107	0.39384912372011116	1
transcript_Zm00001d003426_T006	gene_Zm00001d003426		3.53	2.03	3.033333	2.89	1.05629055916677	-1.347404467547116	0.2603998939448329	0.030714014435512443	8
transcript_Zm00001d003432_T002	gene_Zm00001d003432		2.5	4.17	3.356667	4.446667	-1.2745664903684675	0.6287351981844918	-0.2982217313100257	0.9440530234940014	4
transcript_Zm00001d003434_T001	gene_Zm00001d003434		0.626667	2.22	0.72	0.853333	-0.638517736027713	1.4883925542893761	-0.5139292676245827	-0.3359455506370801	0
transcript_Zm00001d003446_T003	gene_Zm00001d003446		0.18	0.163333	0.053333	0.306667	0.04015820515562956	-0.12047461546688867	-1.18063002846725	1.2609464387785092	5
transcript_Zm00001d003448_T001	gene_Zm00001d003448		0.12	0.266667	0.133333	0.15	-0.7064162845433409	1.474803867143357	-0.50812895145247	-0.2602586311475468	0
transcript_Zm00001d003448_T002	gene_Zm00001d003448		7.486667	5.91	7.043333	7.626667	0.6036862267091853	-1.421444934405926	0.034251147404673166	0.7835075602920641	7
transcript_Zm00001d003460_T003	gene_Zm00001d003460		1.473333	0.33	0.296667	0.403333	1.495357620326345	-0.5219783306524972	-0.5807922188670224	-0.3925870708068255	6
transcript_Zm00001d003460_T004	gene_Zm00001d003460		0.57	0.136667	0.176667	0.223333	1.4759897311259071	-0.7044485865826466	-0.5031772024315617	-0.2683639421116982	6
transcript_Zm00001d003471_T001	gene_Zm00001d003471		0.43	0.24	0.083333	0.28	1.2048632283580223	-0.12867406635993675	-1.2282597892629814	0.152070627264897	1
transcript_Zm00001d003472_T001	gene_Zm00001d003472		4.056667	1.733333	2.68	2.536667	1.3528851824218184	-1.055699905908098	-0.07429644871510845	-0.22288882779861185	6
transcript_Zm00001d003491_T001	gene_Zm00001d003491		2.53	2.02	1.71	1.366667	1.2621890059813727	0.22948877211690313	-0.3982309778791473	-1.0934468002191275	3
transcript_Zm00001d003491_T009	gene_Zm00001d003491		1.953333	0.84	0.47	0.76	1.4546494066545224	-0.2545955697783468	-0.8226382320188099	-0.3774156048573658	6
transcript_Zm00001d003491_T010	gene_Zm00001d003491		1.456667	0.61	0.863333	0.496667	1.4006761009425421	-0.575833462773005	0.015562088612310336	-0.8404047267818467	8
transcript_Zm00001d003492_T001	gene_Zm00001d003492		0.26	0.203333	0.11	0.203333	1.0593487454589319	0.14750120038049502	-1.3543511462199207	0.14750120038049502	1
transcript_Zm00001d003495_T006	gene_Zm00001d003495		4.37	1.783333	1.743333	2.95	1.338302338767489	-0.7491803634228025	-0.781461019606073	0.1923390442613876	1
transcript_Zm00001d003495_T011	gene_Zm00001d003495		0.966667	0.893333	1.23	0.946667	-0.2825016418001323	-0.7699627539189328	1.4679087686176824	-0.41544437289861347	2
transcript_Zm00001d003495_T012	gene_Zm00001d003495		1.24	0.816667	0.663333	0.946667	1.3213893880430025	-0.40867621395867315	-1.0353173664729471	0.12260419238861814	1
transcript_Zm00001d003500_T001	gene_Zm00001d003500		6.0	4.55	4.596667	6.716667	0.49853787356943513	-0.8547478841029041	-0.8111935486178729	1.1674035591513403	1
transcript_Zm00001d003501_T001	gene_Zm00001d003501		1.42	0.5	0.203333	0.78	1.336908032691462	-0.43493625411159365	-1.0062924813213787	0.10432070274151033	1
transcript_Zm00001d003502_T004	gene_Zm00001d003502		1.766667	0.94	0.41	1.063333	1.2924128329722204	-0.18804150316154558	-1.1372033762626805	0.032832046452006144	1
transcript_Zm00001d003515_T001	gene_Zm00001d003515		0.256667	1.133333	2.276667	2.186667	-1.2603983442969087	-0.34469514469586426	0.8495505566461071	0.7555429323466655	4
transcript_Zm00001d003518_T001	gene_Zm00001d003518		1.796667	2.513333	2.096667	2.766667	-1.1518246128401646	0.5102032025766372	-0.4560913917510649	1.0977128020145908	4
transcript_Zm00001d003518_T002	gene_Zm00001d003518		0.596667	0.586667	0.48	0.493333	0.9425852765659802	0.778658115107383	-0.9699037380230542	-0.7513396536503038	3
transcript_Zm00001d003518_T004	gene_Zm00001d003518		18.203333	14.523333	15.25	17.036667	1.1642609663174748	-1.0329087287290548	-0.5990471225360174	0.4676948849475965	1
transcript_Zm00001d003520_T001	gene_Zm00001d003520		0.39	0.53	0.31	1.22	-0.5360408401846154	-0.1987567160235091	-0.7287746254195333	1.4635721816276575	5
transcript_Zm00001d003524_T001	gene_Zm00001d003524		0.503333	0.286667	1.97	0.166667	-0.27272570266558427	-0.5315152468908314	1.4790862311874915	-0.6748452816310752	2
transcript_Zm00001d003525_T003	gene_Zm00001d003525		0.73	0.26	0.173333	0.223333	1.485716931950493	-0.3359004273899552	-0.6718027926707183	-0.47801371188981945	6
transcript_Zm00001d003525_T008	gene_Zm00001d003525		2.216667	1.173333	0.48	1.276667	1.3028756902996335	-0.15877392265808107	-1.1300927056181023	-0.014009062023449696	1
transcript_Zm00001d003525_T010	gene_Zm00001d003525		2.186667	1.783333	0.846667	1.736667	0.9702865933043179	0.25657938259440577	-1.4008689808632022	0.17400300496447912	3
transcript_Zm00001d003534_T001	gene_Zm00001d003534		1.926667	1.623333	0.866667	1.806667	0.7789396094765667	0.14178339920709307	-1.4476013746717387	0.5268783659880796	1
transcript_Zm00001d003539_T005	gene_Zm00001d003539		2.686667	2.266667	2.663333	3.78	-0.2500788590934492	-0.8964375200713813	-0.2859886995583513	1.4325050787231832	7
transcript_Zm00001d003539_T007	gene_Zm00001d003539		0.586667	0.9	0.97	0.853333	-1.4372828672065832	0.4326774481590027	0.850434984312523	0.15417043473505493	4
transcript_Zm00001d003540_T001	gene_Zm00001d003540		8.373333	9.71	8.643333	6.123333	0.10668136429884387	0.9932981501515399	0.2857734883508535	-1.385753002801239	0
transcript_Zm00001d003544_T003	gene_Zm00001d003544		1.543333	1.823333	4.356667	3.146667	-0.9050588565696879	-0.6892322494179688	1.2634851863037924	0.3308059196838634	2
transcript_Zm00001d003553_T001	gene_Zm00001d003553	GRAS-transcription factor 51	0.76	0.226667	0.156667	0.096667	1.477020508980352	-0.27352219491230134	-0.5032810683975081	-0.7002172456705424	6
transcript_Zm00001d003556_T002	gene_Zm00001d003556		3.583333	2.363333	1.526667	2.763333	1.1973282874160747	-0.22894420894815035	-1.2070701961965686	0.2386861177286446	1
transcript_Zm00001d003556_T004	gene_Zm00001d003556		1.4	0.973333	0.473333	2.04	0.268528151762954	-0.3739316268442305	-1.12681359171049	1.2322170667917662	5
transcript_Zm00001d003559_T001	gene_Zm00001d003559	ferric-chelate reductase2	1.39	0.766667	0.393333	0.43	1.397132885044418	0.04693283445001147	-0.7617450081936673	-0.6823207113007623	3
transcript_Zm00001d003572_T004	gene_Zm00001d003572		2.36	2.12	2.053333	2.766667	0.10850905861221248	-0.6355530575858217	-0.842238012171549	1.3692820111451556	5
transcript_Zm00001d003578_T001	gene_Zm00001d003578		0.056667	0.12	0.076667	0.26	-0.7817745667332499	-0.09090604887739087	-0.5636044128305896	1.4362850284412307	5
transcript_Zm00001d003584_T005	gene_Zm00001d003584	12-oxo-phytodienoic acid reductase5	7.55	5.733333	2.66	5.366667	1.1011430656518946	0.20107095332405203	-1.3216194050062668	0.019405386030320673	3
transcript_Zm00001d003589_T002	gene_Zm00001d003589	ypt homolog1	2.953333	2.93	2.976667	2.696667	0.4945771264201297	0.31473230003927005	0.6744296605465139	-1.4837390870059035	8
transcript_Zm00001d003598_T002	gene_Zm00001d003598		1.793333	1.223333	0.686667	1.51	1.0372537675600413	-0.16934816950058657	-1.3053871785437072	0.4374815804842537	1
transcript_Zm00001d003598_T004	gene_Zm00001d003598		3.186667	3.033333	1.546667	2.37	0.8727118921758699	0.667629357303439	-1.3207700308861154	-0.2195712185931924	3
transcript_Zm00001d003600_T001	gene_Zm00001d003600		0.346667	2.71	0.98	1.506667	-1.0369935962457917	1.3213976594349446	-0.40498489957289474	0.12058083638374209	0
transcript_Zm00001d003601_T006	gene_Zm00001d003601	ABI3-VP1-transcription factor 17	0.543333	0.566667	0.136667	0.56	0.43603047626612157	0.5470237276884686	-1.4983648945627133	0.5153106906081231	5
transcript_Zm00001d003601_T009	gene_Zm00001d003601	ABI3-VP1-transcription factor 17	3.653333	2.12	1.366667	2.216667	1.376152193036383	-0.22950429875455805	-1.0183701367234437	-0.12827775755838278	6
transcript_Zm00001d003602_T007	gene_Zm00001d003602		0.726667	0.336667	0.36	0.236667	1.4526273028778074	-0.3650983548073481	-0.25634709129255906	-0.8311818567779008	6
transcript_Zm00001d003605_T001	gene_Zm00001d003605		2.486667	0.413333	0.65	0.346667	1.4876576237513446	-0.5516221262406771	-0.3188423519296584	-0.6171931455810094	6
transcript_Zm00001d003607_T001	gene_Zm00001d003607		1.61	0.63	0.163333	0.626667	1.3995080474673238	-0.20931058774437988	-0.975415246967176	-0.2147822127557683	6
transcript_Zm00001d003611_T001	gene_Zm00001d003611		9.07	6.613333	6.656667	8.953333	0.9079151027402247	-0.8812118405295141	-0.8496528107710444	0.8229495485603338	1
transcript_Zm00001d003611_T007	gene_Zm00001d003611		1.053333	0.516667	0.67	0.353333	1.3528698091121085	-0.4398207517510993	0.07237607414962532	-0.9854251315106352	8
transcript_Zm00001d003611_T008	gene_Zm00001d003611		7.13	2.74	4.1	4.156667	1.4030794591754152	-0.9674859122141375	-0.23309663998411684	-0.20249690697716197	6
transcript_Zm00001d003611_T010	gene_Zm00001d003611		4.643333	2.486667	3.36	5.216667	0.5805029674172726	-1.166406438080669	-0.459002680692305	1.044906151355702	7
transcript_Zm00001d003611_T012	gene_Zm00001d003611		1.473333	0.366667	0.336667	0.46	1.4930276859894762	-0.536389496487972	-0.5914038508408874	-0.365234338660617	6
transcript_Zm00001d003611_T013	gene_Zm00001d003611		16.483333	11.78	12.803333	13.946667	1.3489736485811938	-0.9750823435493301	-0.4694232310444515	0.09553192601258863	6
transcript_Zm00001d003611_T018	gene_Zm00001d003611		6.243333	3.606667	4.236667	4.98	1.3030726820932048	-1.0236327846322397	-0.4676941697158908	0.18825427225492633	6
transcript_Zm00001d003611_T022	gene_Zm00001d003611		6.663333	2.586667	2.49	3.043333	1.4889644919160052	-0.5565321991624874	-0.6050355665309409	-0.3273967262225773	6
transcript_Zm00001d003611_T029	gene_Zm00001d003611		3.89	1.413333	1.32	1.38	1.4992953454400992	-0.4662565600786142	-0.5403282281703593	-0.4927105571911269	6
transcript_Zm00001d003615_T002	gene_Zm00001d003615		13.236667	9.333333	12.013333	14.25	0.48423195204324343	-1.3538085112759455	-0.09182364354609597	0.9614002027787998	7
transcript_Zm00001d003616_T022	gene_Zm00001d003616		5.553333	7.333333	6.42	8.72	-1.0734966556213883	0.2412903819072115	-0.43333792671475974	1.265544200428938	4
transcript_Zm00001d003616_T023	gene_Zm00001d003616		1.36	0.94	0.9	0.843333	1.47869241003137	-0.29997297610054346	-0.4693696795416777	-0.7093497543891472	6
transcript_Zm00001d003616_T024	gene_Zm00001d003616		2.773333	3.023333	3.773333	4.376667	-0.9774439836121634	-0.6348819198607192	0.39280427139361346	1.2195216320792692	4
transcript_Zm00001d003616_T025	gene_Zm00001d003616		1.123333	1.606667	1.443333	2.443333	-0.9426835372473021	-0.0843522435518445	-0.3744098093851066	1.401445590184254	4
transcript_Zm00001d003617_T001	gene_Zm00001d003617		4.363333	1.833333	1.346667	2.1	1.4587111119829959	-0.4314500075341664	-0.7950378144080555	-0.23222329004077388	6
transcript_Zm00001d003618_T001	gene_Zm00001d003618		1.49	1.41	0.7	1.846667	0.2672384703080621	0.10064814687555357	-1.3778409735879584	1.0099543564043432	5
transcript_Zm00001d003621_T001	gene_Zm00001d003621		1.643333	1.563333	0.49	2.9	-0.00591727732049802	-0.08706619060408743	-1.1758137723717756	1.26879724029636	5
transcript_Zm00001d003621_T010	gene_Zm00001d003621		2.783333	0.92	0.736667	3.2	0.6916113674018338	-0.7840024981625743	-0.9291878819965534	1.0215790127572941	1
transcript_Zm00001d003621_T015	gene_Zm00001d003621		7.52	8.62	7.196667	8.453333	-0.6139323502572775	0.9657766211649559	-1.0782705692180639	0.7264262983103856	5
transcript_Zm00001d003626_T001	gene_Zm00001d003626	NAC-transcription factor 76	0.43	0.56	0.363333	2.076667	-0.52333883771896	-0.36419486367576737	-0.6049515401615562	1.4924852415562835	5
transcript_Zm00001d003640_T001	gene_Zm00001d003640		7.126667	5.85	5.25	5.763333	1.4150137217009742	-0.18483937624008984	-0.9367283643353703	-0.2934459811255119	6
transcript_Zm00001d003644_T018	gene_Zm00001d003644		2.933333	1.953333	2.003333	2.106667	1.4855159422477942	-0.6423368880250091	-0.5337729681131312	-0.3094060861096523	6
transcript_Zm00001d003644_T019	gene_Zm00001d003644		2.593333	1.316667	1.596667	1.45	1.4706401731561929	-0.7274287710366084	-0.24534551325894027	-0.49786588886064487	6
transcript_Zm00001d003648_T006	gene_Zm00001d003648		0.193333	0.656667	2.49	0.52	-0.7455123409404364	-0.2978824500972409	1.4733120891967202	-0.42991729815904295	2
transcript_Zm00001d003648_T011	gene_Zm00001d003648		0.076667	0.386667	1.703333	0.496667	-0.8249782692572044	-0.3909018859772091	1.4527549374671083	-0.23687478223269454	2
transcript_Zm00001d003648_T025	gene_Zm00001d003648		0.13	0.646667	1.333333	0.22	-0.8243046809870046	0.1168909579334652	1.3677683017447855	-0.6603545786912469	2
transcript_Zm00001d003648_T026	gene_Zm00001d003648		0.116667	0.393333	1.466667	0.336667	-0.7641906372099856	-0.3062289552721844	1.4704470508905818	-0.40002745840841164	2
transcript_Zm00001d003648_T032	gene_Zm00001d003648		0.26	0.85	2.273333	0.683333	-0.865937108423838	-0.19073489718538028	1.438142372185243	-0.3814703665760244	2
transcript_Zm00001d003649_T002	gene_Zm00001d003649		0.313333	0.283333	0.186667	0.246667	1.02396553618646	0.473771814093902	-1.29906239723274	-0.19867495304762303	3
transcript_Zm00001d003649_T005	gene_Zm00001d003649		2.68	3.613333	2.21	2.706667	-0.20879030982273447	1.3819924349754868	-1.0098633352650626	-0.16333878988769113	0
transcript_Zm00001d003652_T001	gene_Zm00001d003652		0.76	0.18	0.446667	0.36	1.333403824270637	-1.0584758171735058	0.04124033514543407	-0.31616834224256507	6
transcript_Zm00001d003652_T002	gene_Zm00001d003652		0.686667	0.223333	0.463333	0.196667	1.279714610772218	-0.7359271487301561	0.3081447783906029	-0.851932240432665	8
transcript_Zm00001d003652_T005	gene_Zm00001d003652		1.256667	0.306667	0.42	0.17	1.4669597671093475	-0.47310258380966175	-0.2416572296868154	-0.7521999536128704	6
transcript_Zm00001d003654_T001	gene_Zm00001d003654	protein disulfide isomerase10	0.85	1.816667	0.873333	1.373333	-0.8214788977851041	1.2774551548926167	-0.7708157136160682	0.314839456508556	0
transcript_Zm00001d003655_T005	gene_Zm00001d003655		0.983333	0.826667	0.38	0.32	1.0859590031436308	0.6078334409093805	-0.7553398736993154	-0.938452570353695	3
transcript_Zm00001d003655_T006	gene_Zm00001d003655		2.683333	1.11	1.086667	0.836667	1.4838438235745064	-0.3776162934362561	-0.4052223049482578	-0.7010052251899934	6
transcript_Zm00001d003655_T026	gene_Zm00001d003655		2.306667	1.236667	1.286667	1.26	1.4988561689219138	-0.546341616812367	-0.4507716268247837	-0.5017429252847614	6
transcript_Zm00001d003655_T027	gene_Zm00001d003655		0.846667	0.313333	0.21	0.08	1.438406966813006	-0.14606975555396196	-0.4530607464758718	-0.8392764647831723	6
transcript_Zm00001d003658_T001	gene_Zm00001d003658		3.71	3.856667	1.92	4.71	0.13720659851813266	0.2623279909221225	-1.389839651852721	0.9903050624124642	5
transcript_Zm00001d003660_T001	gene_Zm00001d003660		2.116667	6.673333	4.19	4.556667	-1.214966755389929	1.2265760520196884	-0.10403800320247329	0.09242870657271349	0
transcript_Zm00001d003666_T001	gene_Zm00001d003666	magnesium transporter7	2.51	0.736667	0.613333	2.126667	1.0523587288855734	-0.7892688519431819	-0.9173526895833395	0.6542628126409487	1
transcript_Zm00001d003667_T001	gene_Zm00001d003667		3.286667	2.13	1.016667	2.176667	1.2235865371993884	-0.0242742109867185	-1.2253844271165837	0.02607210090391324	1
transcript_Zm00001d003668_T001	gene_Zm00001d003668		0.633333	0.123333	0.136667	0.12	1.499394375875199	-0.5129520314483624	-0.46033903734002435	-0.5261033070868123	6
transcript_Zm00001d003670_T003	gene_Zm00001d003670		2.326667	1.1	1.263333	1.54	1.413944488607129	-0.841013204593751	-0.5407613800125246	-0.03216990400085399	6
transcript_Zm00001d003679_T001	gene_Zm00001d003679	set domain gene102	1.9	0.876667	0.77	1.28	1.3548260931450047	-0.6448447006274806	-0.853280160599288	0.14329876808176456	1
transcript_Zm00001d003679_T003	gene_Zm00001d003679	set domain gene102	1.81	0.93	0.56	1.13	1.3393917245355311	-0.3384228200783723	-1.0438675717910362	0.04289866733387814	1
transcript_Zm00001d003679_T004	gene_Zm00001d003679	set domain gene102	1.346667	1.1	0.713333	0.81	1.2312343721914147	0.3737154930035185	-0.9705026328866346	-0.6344472323082986	3
transcript_Zm00001d003679_T006	gene_Zm00001d003679	set domain gene102	3.13	1.993333	1.613333	2.68	1.140964444333805	-0.5306527674101748	-1.0894923751956673	0.479180698272038	1
transcript_Zm00001d003679_T019	gene_Zm00001d003679	set domain gene102	1.716667	0.476667	0.54	0.536667	1.4982354538991782	-0.567912969443857	-0.46238443872161145	-0.4679380457337101	6
transcript_Zm00001d003679_T024	gene_Zm00001d003679	set domain gene102	1.8	0.753333	1.12	1.28	1.2926019804392372	-1.1161641376555145	-0.27232837496934165	0.09589053218561794	6
transcript_Zm00001d003680_T003	gene_Zm00001d003680		6.123333	5.493333	3.653333	3.93	1.1048684393998218	0.5788731038923919	-0.957367241081689	-0.7263743022105236	3
transcript_Zm00001d003685_T002	gene_Zm00001d003685		1.096667	0.56	0.283333	0.34	1.4202187080917477	-0.026966160934551606	-0.7730308456625099	-0.6202217014946865	3
transcript_Zm00001d003693_T001	gene_Zm00001d003693		0.053333	0.59	0.3	0.32	-1.19672462506426	1.2499115756988295	-0.07218294142500328	0.01899599079043354	0
transcript_Zm00001d003709_T001	gene_Zm00001d003709		0.76	1.79	0.34	1.006667	-0.3513488520998795	1.3384060592618325	-1.040375126635723	0.05331791947377038	0
transcript_Zm00001d003710_T004	gene_Zm00001d003710		2.41	1.35	1.71	2.79	0.5277796595754225	-1.0938042220186306	-0.5430776207225373	1.1091021831657433	7
transcript_Zm00001d003710_T006	gene_Zm00001d003710		3.833333	2.896667	2.843333	2.616667	1.4612845362482958	-0.2804793517909519	-0.37965583007102743	-0.8011493543863156	6
transcript_Zm00001d003713_T008	gene_Zm00001d003713		1.87	0.15	0.206667	0.38	1.489233943425746	-0.6132141205110159	-0.5439470132789784	-0.33207280963575125	6
transcript_Zm00001d003713_T009	gene_Zm00001d003713		4.396667	1.59	1.843333	3.21	1.256454660019158	-0.8981985658795676	-0.7037170810163466	0.34546098687675697	1
transcript_Zm00001d003713_T010	gene_Zm00001d003713		6.01	1.536667	1.726667	2.136667	1.4895004880577443	-0.6207234911349103	-0.5310940009881665	-0.3376829959346664	6
transcript_Zm00001d003713_T011	gene_Zm00001d003713		2.306667	0.663333	1.003333	0.863333	1.473449387071314	-0.7328088105818541	-0.27634178245362373	-0.4642987940358362	6
transcript_Zm00001d003713_T012	gene_Zm00001d003713		0.696667	0.236667	0.323333	0.196667	1.4592714945802117	-0.5545221610436525	-0.17511468069952685	-0.7296346528370319	6
transcript_Zm00001d003756_T001	gene_Zm00001d003756		3.71	4.233333	2.77	6.773333	-0.3865436222003048	-0.08081402362314825	-0.9356888560428622	1.4030465018663156	5
transcript_Zm00001d003773_T002	gene_Zm00001d003773		20.5	17.2	16.71	19.46	1.12389057917812	-0.7008764128453973	-0.971826663176161	0.5488124968434364	1
transcript_Zm00001d003773_T005	gene_Zm00001d003773		1.253333	0.54	0.77	0.84	1.3535624578808942	-1.0452980849332363	-0.27183334287412786	-0.03643103007352978	6
transcript_Zm00001d003773_T006	gene_Zm00001d003773		5.096667	4.806667	7.683333	9.256667	-0.756499998777497	-0.892412248006727	0.45577446351483314	1.1931377832693901	4
transcript_Zm00001d003773_T007	gene_Zm00001d003773		0.99	0.293333	0.446667	0.733333	1.2109218849565555	-1.0437127580923755	-0.5474754619993143	0.3802663351351344	1
transcript_Zm00001d003774_T003	gene_Zm00001d003774		1.376667	1.476667	0.62	1.246667	0.5107890108162371	0.7705121266028334	-1.4544500977127313	0.17314896029366098	3
transcript_Zm00001d003774_T006	gene_Zm00001d003774		0.853333	0.406667	0.226667	0.156667	1.4126935900232005	-0.013301682471577052	-0.5879573514704709	-0.8114345560811519	3
transcript_Zm00001d003786_T001	gene_Zm00001d003786		2.19	1.686667	2.216667	2.45	0.16852609640697042	-1.3974740269683692	0.251494082392492	0.9774538481689027	7
transcript_Zm00001d003794_T001	gene_Zm00001d003794		1.09	0.646667	0.5	0.403333	1.416242953273096	-0.043913412316256374	-0.5269741221481288	-0.845355418808711	3
transcript_Zm00001d003807_T005	gene_Zm00001d003807		3.296667	1.726667	1.753333	4.32	0.4129882256964189	-0.8279518778602357	-0.806874865884795	1.2218385180486118	1
transcript_Zm00001d003807_T007	gene_Zm00001d003807		0.126667	0.283333	0.1	0.336667	-0.731963296364539	0.6171437514590941	-0.9616023861754286	1.0764219310808731	5
transcript_Zm00001d003807_T010	gene_Zm00001d003807		6.18	2.24	2.676667	1.906667	1.4808224189662804	-0.5110207660241067	-0.29026640357228006	-0.679535249369894	6
transcript_Zm00001d003812_T002	gene_Zm00001d003812		10.5	8.576667	8.526667	5.573333	1.0848724965941434	0.1389392201364132	0.11434822948482701	-1.3381599462153844	8
transcript_Zm00001d003813_T002	gene_Zm00001d003813	histone deacetylase	3.763333	2.246667	2.563333	1.95	1.4237193011530518	-0.4829536650905118	-0.08485777480980095	-0.8559078612527382	6
transcript_Zm00001d003817_T001	gene_Zm00001d003817	starch branching enzyme3	5.943333	6.093333	3.756667	4.196667	0.7921973542672146	0.9178322212469907	-1.039279259327441	-0.6707503161867658	3
transcript_Zm00001d003817_T007	gene_Zm00001d003817	starch branching enzyme3	3.966667	4.583333	2.573333	6.836667	-0.29466140324744394	0.05255092407567174	-1.0791748041458664	1.321285283317638	5
transcript_Zm00001d003817_T009	gene_Zm00001d003817	starch branching enzyme3	7.113333	4.366667	4.443333	8.24	0.5515995747597627	-0.861043922459793	-0.8216136727105207	1.13105802041055	1
transcript_Zm00001d003817_T010	gene_Zm00001d003817	starch branching enzyme3	2.583333	2.636667	1.723333	2.676667	0.3910381668160296	0.5079858410488757	-1.4947195082176756	0.595695500352769	5
transcript_Zm00001d003817_T012	gene_Zm00001d003817	starch branching enzyme3	3.963333	2.843333	1.573333	2.906667	1.1673519334535234	0.0221539571023329	-1.276418748224463	0.0869128576686066	1
transcript_Zm00001d003817_T022	gene_Zm00001d003817	starch branching enzyme3	1.093333	0.783333	0.563333	1.28	0.5121418174718109	-0.4598829442730358	-1.14970696873712	1.0974480955383434	1
transcript_Zm00001d003833_T001	gene_Zm00001d003833		1.546667	2.036667	0.89	1.6	0.05991250172050656	1.0960402601353854	-1.3286403691672959	0.17268760731140617	0
transcript_Zm00001d003836_T001	gene_Zm00001d003836	Trihelix-transcription factor 26	0.966667	0.56	0.643333	0.84	1.1586617656782345	-1.0414414447279934	-0.5906027958266019	0.4733824748763601	1
transcript_Zm00001d003836_T003	gene_Zm00001d003836	Trihelix-transcription factor 26	0.666667	0.423333	0.35	0.45	1.425866009353718	-0.36105802778996526	-0.8995791568383424	-0.16522882472540956	6
transcript_Zm00001d003836_T007	gene_Zm00001d003836	Trihelix-transcription factor 26	0.903333	0.393333	0.57	0.916667	0.8053277730659297	-1.1740344394843216	-0.48837172574978216	0.8570783921681747	7
transcript_Zm00001d003836_T008	gene_Zm00001d003836	Trihelix-transcription factor 26	7.44	3.536667	4.77	3.64	1.4273379551229897	-0.7210073616171879	-0.04219641350409778	-0.6641341800017037	6
transcript_Zm00001d003839_T001	gene_Zm00001d003839		0.613333	1.786667	2.736667	1.013333	-0.9872389587142841	0.2661719901554177	1.2810069829419704	-0.559940014383104	2
transcript_Zm00001d003846_T001	gene_Zm00001d003846		4.446667	3.273333	2.72	2.963333	1.4327521809341173	-0.10132800911674719	-0.8247854336875983	-0.5066387381297718	3
transcript_Zm00001d003846_T002	gene_Zm00001d003846		2.833333	1.253333	3.046667	1.273333	0.7527677569193568	-0.8727994324115531	0.9722543080387998	-0.8522226325466048	8
transcript_Zm00001d003846_T003	gene_Zm00001d003846		0.253333	1.743333	3.523333	1.19	-1.0352588845460424	0.047855672070030296	1.3417777598395668	-0.35437454736355456	2
transcript_Zm00001d003851_T001	gene_Zm00001d003851		2.66	1.203333	0.583333	1.113333	1.427356803406153	-0.20979527805779194	-0.9066149976695123	-0.31094652767884823	6
transcript_Zm00001d003851_T003	gene_Zm00001d003851		6.383333	3.366667	3.02	4.91	1.2704808103793805	-0.6816160903113958	-0.9059457231815145	0.3170810031135302	1
transcript_Zm00001d003851_T004	gene_Zm00001d003851		0.82	0.42	0.416667	0.5	1.4692223561006288	-0.6234391875030991	-0.6408762898151771	-0.20490687878235345	6
transcript_Zm00001d003855_T005	gene_Zm00001d003855		17.85	13.8	15.13	13.923333	1.4216421421860947	-0.7314213030361159	-0.02436590003721717	-0.6658549391127607	6
transcript_Zm00001d003855_T007	gene_Zm00001d003855		0.923333	0.393333	0.313333	0.426667	1.4777093496176605	-0.4363915244699299	-0.7253124111246606	-0.31600541402306986	6
transcript_Zm00001d003855_T008	gene_Zm00001d003855		1.6	1.026667	1.17	1.41	1.17407997765637	-1.0822518118094695	-0.5181698483091879	0.4263416824622858	1
transcript_Zm00001d003856_T001	gene_Zm00001d003856		0.366667	0.666667	0.406667	0.693333	-0.9775775769922729	0.7820638212352164	-0.7429587238952744	0.9384724796523304	5
transcript_Zm00001d003864_T003	gene_Zm00001d003864		0.16	0.626667	0.576667	0.683333	-1.4747437281996596	0.48226310115725407	0.2725839477826945	0.7198966792597101	4
transcript_Zm00001d003864_T006	gene_Zm00001d003864		2.546667	3.596667	4.04	3.743333	-1.438373302591456	0.1769126562775485	0.8589217705663791	0.40253887574753033	4
transcript_Zm00001d003864_T007	gene_Zm00001d003864		1.516667	0.806667	1.516667	0.873333	0.8639315220096869	-0.94904703502613	0.8639315220096869	-0.778816008993243	8
transcript_Zm00001d003869_T001	gene_Zm00001d003869	isopentenyl transferase2	0.84	2.236667	1.2	4.656667	-0.809780557391649	0.00193737069270602	-0.6005549838581097	1.4083981705570534	5
transcript_Zm00001d003872_T002	gene_Zm00001d003872		3.106667	2.24	2.333333	1.903333	1.3976197210941301	-0.30639460127236706	-0.12288609252629487	-0.9683390272954674	6
transcript_Zm00001d003879_T003	gene_Zm00001d003879		0.8	0.543333	0.53	0.256667	1.2053149361625715	0.04881187552691256	-0.011264625571612574	-1.2428621861178708	8
transcript_Zm00001d003879_T004	gene_Zm00001d003879		5.966667	4.333333	2.823333	3.63	1.330619858565211	0.10849456511579451	-1.0213473368519708	-0.417767086829036	3
transcript_Zm00001d003879_T005	gene_Zm00001d003879		2.68	6.19	4.686667	6.193333	-1.356800678843046	0.752776456368069	-0.1507554306428518	0.754779653117829	4
transcript_Zm00001d003879_T013	gene_Zm00001d003879		1.613333	1.8	1.976667	0.803333	0.12539771613752762	0.48551626241261203	0.8263427781587281	-1.437256756708868	2
transcript_Zm00001d003879_T016	gene_Zm00001d003879		6.043333	6.603333	5.62	8.046667	-0.5054331940758796	0.02361812633470454	-0.9053704844747607	1.3871855522159349	5
transcript_Zm00001d003886_T001	gene_Zm00001d003886		0.06	0.13	0.303333	0.203333	-1.0965500537281974	-0.4242118129923088	1.2406225338858878	0.28013933283461856	2
transcript_Zm00001d003888_T002	gene_Zm00001d003888		1.56	1.58	1.936667	3.393333	-0.6422966050073181	-0.6192545743344098	-0.20833797663370132	1.4698891559754286	4
transcript_Zm00001d003889_T002	gene_Zm00001d003889		1.996667	2.823333	1.053333	1.973333	0.048399094658018636	1.1915223638846266	-1.2560540291581455	0.01613257061549888	0
transcript_Zm00001d003890_T001	gene_Zm00001d003890		10.103333	6.61	9.593333	11.093333	0.3903485179273315	-1.4197632210363214	0.12608599646961108	0.9033287066393774	7
transcript_Zm00001d003894_T001	gene_Zm00001d003894		0.796667	0.356667	0.383333	0.26	1.462243189096507	-0.3892288694198914	-0.2770212468917136	-0.7959930727849021	6
transcript_Zm00001d003894_T007	gene_Zm00001d003894		0.783333	0.236667	0.31	0.253333	1.4890493224800896	-0.6116298055010272	-0.3298323231402452	-0.547587193838818	6
transcript_Zm00001d003894_T008	gene_Zm00001d003894		14.92	12.79	13.936667	16.836667	0.17448284871686945	-1.0677968442532053	-0.39902636129596725	1.2923403568323022	7
transcript_Zm00001d003902_T001	gene_Zm00001d003902		0.85	0.466667	0.323333	0.596667	1.2999353561366176	-0.41344548967079314	-1.0541044732515426	0.16761460678571682	1
transcript_Zm00001d003902_T003	gene_Zm00001d003902		8.256667	5.53	4.843333	6.686667	1.2908043313024278	-0.5351843157129993	-0.9950300344165087	0.2394100188270792	1
transcript_Zm00001d003904_T003	gene_Zm00001d003904		0.64	0.27	0.156667	0.323333	1.4129512730390061	-0.37437170482230087	-0.921838394146505	-0.1167411740702008	6
transcript_Zm00001d003911_T002	gene_Zm00001d003911		2.43	1.516667	1.82	1.76	1.4118743031906194	-0.9398185641596601	-0.15878245516988057	-0.3132732838610774	6
transcript_Zm00001d003911_T003	gene_Zm00001d003911		1.136667	1.153333	1.32	1.153333	-0.6264252394099683	-0.4336852391329241	1.4937957176758139	-0.4336852391329241	2
transcript_Zm00001d003911_T010	gene_Zm00001d003911		7.6	4.356667	5.353333	3.88	1.3927631440047141	-0.5691020747289409	0.03377291840139681	-0.8574339876771689	8
transcript_Zm00001d003911_T026	gene_Zm00001d003911		3.97	2.99	3.58	4.1	0.6220770577443059	-1.344489124802209	-0.16053601490175648	0.8829480819596588	7
transcript_Zm00001d003911_T027	gene_Zm00001d003911		7.563333	3.936667	4.973333	4.603333	1.4442717207215843	-0.8388629795290143	-0.18623929784176005	-0.4191694433508093	6
transcript_Zm00001d003917_T001	gene_Zm00001d003917		1.253333	1.443333	1.17	1.223333	-0.1610804229014538	1.4357098702508215	-0.8614242413186052	-0.4132052060307607	0
transcript_Zm00001d003917_T006	gene_Zm00001d003917		4.673333	1.68	1.223333	1.776667	1.4822959394277828	-0.4179206885419563	-0.7078203511738975	-0.3565548997119294	6
transcript_Zm00001d003917_T009	gene_Zm00001d003917		7.323333	5.876667	4.44	5.353333	1.3057385110745732	0.10639387063116486	-1.0846611942918447	-0.3274711874138926	3
transcript_Zm00001d003922_T002	gene_Zm00001d003922		0.803333	0.76	0.466667	0.79	0.6148935888729377	0.34392469860587566	-1.4903382762333506	0.5315199887545354	1
transcript_Zm00001d003923_T006	gene_Zm00001d003923		1.493333	0.953333	0.45	0.51	1.3282392933140876	0.21044801328060067	-0.8314431688547606	-0.7072441377399287	3
transcript_Zm00001d003925_T001	gene_Zm00001d003925		14.076667	12.156667	12.59	13.67	1.0600061242884855	-1.0748310115447703	-0.5930105008249628	0.6078353880812438	1
transcript_Zm00001d003928_T001	gene_Zm00001d003928		2.47	1.413333	1.69	2.446667	0.8681915191063284	-1.1046887559894272	-0.5881297387494479	0.8246269756325478	1
transcript_Zm00001d003929_T001	gene_Zm00001d003929		0.406667	2.31	1.483333	3.74	-1.1227640704916668	0.2311922280721442	-0.35686618917005664	1.248438031589579	4
transcript_Zm00001d003931_T001	gene_Zm00001d003931		1.396667	1.766667	0.976667	2.85	-0.43704848158253295	0.02387686738463949	-0.960261039869594	1.3734326540674884	5
transcript_Zm00001d003935_T005	gene_Zm00001d003935		0.426667	1.553333	0.836667	1.453333	-1.204729667748267	0.9133384652025476	-0.43395293843378163	0.7253441409795022	0
transcript_Zm00001d003935_T009	gene_Zm00001d003935		2.283333	2.27	2.376667	1.85	0.37613422211030556	0.31936045032177085	0.7735633990480669	-1.4690580714801413	8
transcript_Zm00001d003937_T001	gene_Zm00001d003937		2.483333	1.813333	0.993333	1.956667	1.088711774860355	0.00270124857024288	-1.3264459627101932	0.2350329392795963	1
transcript_Zm00001d003939_T017	gene_Zm00001d003939		0.096667	0.09	0.113333	0.126667	-0.604024532320329	-1.0067377558488808	0.40266792055605305	1.208094367613156	7
transcript_Zm00001d003941_T006	gene_Zm00001d003941		1.736667	0.56	1.843333	1.92	0.34576585370056967	-1.489650648423285	0.512148132302369	0.6317366624203457	7
transcript_Zm00001d003945_T005	gene_Zm00001d003945	mouse DNA EBV homolog1	0.4	0.28	0.78	1.263333	-0.6339740773520054	-0.9048710928665167	0.2238664717772805	1.3149786984412415	4
transcript_Zm00001d003947_T002	gene_Zm00001d003947		1.313333	1.496667	0.776667	1.373333	0.230478243822368	0.8066785677274303	-1.4562090211084928	0.4190522095586944	5
transcript_Zm00001d003947_T003	gene_Zm00001d003947		2.306667	0.933333	0.456667	1.693333	1.1733512615725596	-0.5066514714869491	-1.0897581176171285	0.4230583275315173	1
transcript_Zm00001d003947_T004	gene_Zm00001d003947		2.03	1.096667	0.593333	1.613333	1.1168223737310414	-0.37939827486674793	-1.1862900529795115	0.44886595411521824	1
transcript_Zm00001d003947_T006	gene_Zm00001d003947		1.966667	1.483333	1.173333	1.366667	1.3884977593633114	-0.041927176798240484	-0.9593708704140036	-0.387199712151068	3
transcript_Zm00001d003947_T010	gene_Zm00001d003947		2.086667	0.966667	0.966667	1.043333	1.4967393150710975	-0.5455116808734258	-0.5455116808734258	-0.40571595332424465	6
transcript_Zm00001d003947_T011	gene_Zm00001d003947		1.136667	0.803333	0.853333	1.463333	0.23856288729114156	-0.8582726031165842	-0.6937476086054143	1.313457324430857	5
transcript_Zm00001d003947_T012	gene_Zm00001d003947		1.066667	1.033333	0.813333	0.94	0.9107171213254256	0.6169327137890523	-1.3220055971847942	-0.20564423792968475	3
transcript_Zm00001d003947_T015	gene_Zm00001d003947		1.13	0.996667	0.556667	0.69	1.0799608170700359	0.5776544240230665	-1.0799608170700359	-0.5776544240230665	3
transcript_Zm00001d003947_T019	gene_Zm00001d003947		0.846667	0.73	0.323333	0.716667	0.8437253044793213	0.3323758381919321	-1.4500386698239913	0.27393752715273745	3
transcript_Zm00001d003947_T021	gene_Zm00001d003947		1.593333	1.02	0.696667	0.966667	1.3902914842263165	-0.13040922385232573	-0.9880133074218944	-0.27186895295209523	6
transcript_Zm00001d003947_T022	gene_Zm00001d003947		4.95	3.713333	2.453333	4.23	1.0578345901316868	-0.11718540978242963	-1.3143752756814844	0.3737260953322271	1
transcript_Zm00001d003947_T028	gene_Zm00001d003947		6.386667	5.076667	4.106667	4.75	1.3613901995575297	-0.0034728471377073918	-1.0140966298051723	-0.3438207226146481	3
transcript_Zm00001d003947_T030	gene_Zm00001d003947		2.213333	1.306667	1.123333	1.526667	1.4073910559621312	-0.49477180594979264	-0.879402007287177	-0.03321724272516171	6
transcript_Zm00001d003947_T031	gene_Zm00001d003947		2.113333	1.066667	1.0	1.56	1.3130489033447101	-0.7129820334786413	-0.8420293173927099	0.24196244752664073	1
transcript_Zm00001d003947_T038	gene_Zm00001d003947		1.35	0.936667	0.92	0.99	1.4836507780372972	-0.554826774023487	-0.6370251597323393	-0.2917988442814686	6
transcript_Zm00001d003947_T040	gene_Zm00001d003947		2.87	1.36	1.006667	1.98	1.305305997266985	-0.543962690750721	-0.9766829909781118	0.21533968446184687	1
transcript_Zm00001d003948_T001	gene_Zm00001d003948		5.176667	2.423333	1.65	3.156667	1.3705880085527082	-0.4480558995337909	-0.9588611085539304	0.03632899953501261	1
transcript_Zm00001d003949_T001	gene_Zm00001d003949		2.386667	0.753333	0.93	0.423333	1.4554476906164941	-0.42626582990443	-0.22273325020556245	-0.8064486105065022	6
transcript_Zm00001d003950_T001	gene_Zm00001d003950		5.09	3.923333	4.986667	2.693333	0.8193793773428675	-0.2234673060635842	0.72701328115909	-1.3229253524383728	8
transcript_Zm00001d003957_T002	gene_Zm00001d003957		3.376667	3.82	3.86	6.08	-0.7456293526132883	-0.3813734971355243	-0.348508282456918	1.475511132205731	4
transcript_Zm00001d003972_T001	gene_Zm00001d003972		1.68	0.42	0.433333	0.816667	1.425512859386502	-0.7064114169660118	-0.6838519357147356	-0.03524950670575567	6
transcript_Zm00001d003975_T001	gene_Zm00001d003975		7.14	3.533333	2.613333	5.64	1.177556334184432	-0.5859259954613432	-1.0357606331681548	0.44413029444506513	1
transcript_Zm00001d003983_T003	gene_Zm00001d003983		1.813333	0.473333	0.953333	1.513333	1.050111233673118	-1.201327251322047	-0.3948418238610925	0.5460578415100212	1
transcript_Zm00001d003983_T004	gene_Zm00001d003983		1.436667	0.3	0.543333	0.926667	1.280929703872481	-1.011967855949931	-0.5211137694635043	0.252151921540954	1
transcript_Zm00001d003984_T001	gene_Zm00001d003984		10.99	9.526667	10.47	12.173333	0.1812692017155331	-1.1450168220544412	-0.29003072274485003	1.2537783430837612	7
transcript_Zm00001d003986_T001	gene_Zm00001d003986		0.533333	0.193333	0.883333	0.7	-0.150585457803741	-1.3098071721764737	1.0427310128740725	0.4176616171061422	7
transcript_Zm00001d003995_T004	gene_Zm00001d003995		0.71	0.21	0.236667	0.03	1.4231265868446958	-0.29839785722639667	-0.20658207252630903	-0.9181466570919898	6
transcript_Zm00001d003996_T001	gene_Zm00001d003996		3.683333	0.346667	0.306667	0.25	1.4995876883823762	-0.4729316581591997	-0.4965782484567191	-0.5300777817664575	6
transcript_Zm00001d004004_T001	gene_Zm00001d004004		1.923333	0.523333	0.536667	1.07	1.383122305366495	-0.7447587490108201	-0.7244922018829151	0.08612864552723978	6
transcript_Zm00001d004006_T002	gene_Zm00001d004006		1.413333	0.626667	0.52	0.636667	1.4876820625809772	-0.41784253673122396	-0.6762197799765587	-0.3936197458731952	6
transcript_Zm00001d004009_T006	gene_Zm00001d004009		6.72	2.283333	2.116667	3.72	1.4119225642471906	-0.669217052812906	-0.7473962840729798	0.004690772638695094	6
transcript_Zm00001d004012_T001	gene_Zm00001d004012		0.413333	0.17	0.15	0.106667	1.4722681321944642	-0.2896269926070954	-0.4344404889106433	-0.748200650676725	6
transcript_Zm00001d004015_T001	gene_Zm00001d004015		1.376667	2.283333	0.373333	0.833333	0.1949133073687249	1.2994177854095563	-1.027352550147295	-0.4669785426309854	0
transcript_Zm00001d004020_T004	gene_Zm00001d004020		3.243333	3.813333	3.8	4.913333	-0.9993735398358115	-0.18462810506447458	-0.20368600134834552	1.3876876462486303	4
transcript_Zm00001d004020_T009	gene_Zm00001d004020		0.913333	1.84	2.206667	1.45	-1.2447387247934283	0.42896053806760803	1.0912160059060736	-0.2754378191802537	2
transcript_Zm00001d004020_T010	gene_Zm00001d004020		0.49	0.61	0.636667	0.386667	-0.353985219537031	0.6862936285764943	0.9174695955985226	-1.2497780046379887	2
transcript_Zm00001d004020_T013	gene_Zm00001d004020		0.326667	0.54	0.436667	0.376667	-1.017006499204388	1.3075782280473662	0.1816093736220993	-0.47218110246507583	0
transcript_Zm00001d004020_T015	gene_Zm00001d004020		0.403333	0.613333	0.293333	0.133333	0.21085904880165426	1.2527508193510053	-0.33489378339086284	-1.128716084761797	0
transcript_Zm00001d004020_T017	gene_Zm00001d004020		0.166667	0.253333	0.61	0.37	-0.9532939996617011	-0.5026485742626678	1.3519466757869143	0.10399589813745504	2
transcript_Zm00001d004021_T001	gene_Zm00001d004021	violaxanthin de-epoxidase1	2.363333	3.09	2.72	3.463333	-1.1519821415932203	0.38164928059893255	-0.39923608534048144	1.1695689463347694	4
transcript_Zm00001d004022_T002	gene_Zm00001d004022		7.223333	4.896667	6.116667	7.17	0.7955287024670988	-1.3279096938850763	-0.21447319567276185	0.74685418709074	7
transcript_Zm00001d004022_T003	gene_Zm00001d004022		5.026667	4.073333	5.143333	4.253333	0.7463635509282508	-1.0214199660130505	0.9626993071138841	-0.6876428920290809	8
transcript_Zm00001d004022_T004	gene_Zm00001d004022		3.856667	1.38	1.51	2.79	1.258734821671849	-0.8583901123208979	-0.7472624389521901	0.34691772960123923	1
transcript_Zm00001d004023_T003	gene_Zm00001d004023		4.61	0.59	0.85	2.013333	1.41230348592639	-0.7762451158256323	-0.6346971963093322	-0.0013611737914256067	6
transcript_Zm00001d004023_T004	gene_Zm00001d004023		1.426667	0.406667	0.44	0.563333	1.485333819717263	-0.6262201429630403	-0.5572158015532142	-0.3018978752010085	6
transcript_Zm00001d004052_T001	gene_Zm00001d004052		0.523333	1.466667	1.48	2.013333	-1.367550254955998	0.15464003608953425	0.17615454012576123	1.0367556787407022	4
transcript_Zm00001d004052_T002	gene_Zm00001d004052		3.116667	1.286667	0.976667	1.68	1.4288891852657242	-0.5056610350724435	-0.8333717281351933	-0.08985642205808707	6
transcript_Zm00001d004053_T003	gene_Zm00001d004053		0.243333	0.353333	0.306667	0.303333	-1.2936402133344844	1.1457886477280832	0.11089421836130377	0.036957347245098235	0
transcript_Zm00001d004053_T016	gene_Zm00001d004053		0.14	0.21	0.283333	0.42	-1.0301646494778587	-0.4454762101198582	0.16705175164357425	1.3085891079541438	4
transcript_Zm00001d004053_T020	gene_Zm00001d004053		0.163333	0.356667	0.243333	0.433333	-1.1362268917748097	0.48098307406124013	-0.467038868628938	1.122282686342508	4
transcript_Zm00001d004053_T021	gene_Zm00001d004053		0.326667	1.186667	1.116667	1.55	-1.3943330164218168	0.27498466325229326	0.1391099683950985	0.9802383847744255	4
transcript_Zm00001d004057_T001	gene_Zm00001d004057		0.356667	0.573333	0.4	0.326667	-0.5213121948696011	1.4430550939206448	-0.12844055037924376	-0.7933023486718009	0
transcript_Zm00001d004066_T001	gene_Zm00001d004066		1.603333	1.013333	0.576667	0.62	1.366188849073629	0.1261092629608019	-0.7916883515299503	-0.7006097605044808	3
transcript_Zm00001d004071_T001	gene_Zm00001d004071		1.53	1.12	0.706667	0.896667	1.3182153557749603	0.16006859386311584	-1.0074930537986124	-0.470790895839465	3
transcript_Zm00001d004086_T001	gene_Zm00001d004086	WRKY-transcription factor 105	1.196667	2.96	2.133333	3.726667	-1.202062273059926	0.41907461369020843	-0.34092951868811905	1.1239171780578379	4
transcript_Zm00001d004090_T002	gene_Zm00001d004090		0.67	0.306667	0.336667	0.11	1.3522938087076084	-0.21163158244377622	-0.08250000965919159	-1.0581622166046407	8
transcript_Zm00001d004091_T001	gene_Zm00001d004091		0.116667	0.053333	0.106667	0.1	0.8015484843788394	-1.4546607448363646	0.44530867176393973	0.20780358869358662	7
transcript_Zm00001d004099_T001	gene_Zm00001d004099		1.06	0.59	0.376667	0.603333	1.3988863049621654	-0.2345958399625991	-0.9760333855439496	-0.18825707945561626	6
transcript_Zm00001d004099_T003	gene_Zm00001d004099		1.063333	1.613333	2.156667	1.533333	-1.1791963049651362	0.048357820849003835	1.2610339906582773	-0.1301955065421435	2
transcript_Zm00001d004099_T004	gene_Zm00001d004099		3.58	2.373333	1.443333	3.466667	0.8574620571895041	-0.33984293997995124	-1.2626274757032234	0.7450083584936702	1
transcript_Zm00001d004118_T002	gene_Zm00001d004118		2.753333	2.056667	1.683333	2.626667	0.9465957806232722	-0.4466328683483669	-1.1932454839133262	0.6932825716384188	1
transcript_Zm00001d004119_T001	gene_Zm00001d004119		0.79	0.57	0.8	0.28	0.7368967090281622	-0.16375482422848114	0.7778354150852823	-1.3509772998849647	8
transcript_Zm00001d004125_T002	gene_Zm00001d004125	acetyl-CoA carboxylase2	0.533333	0.616667	0.5	0.43	0.17202187096020116	1.2471940448593601	-0.25803925742173894	-1.1611766583978245	0
transcript_Zm00001d004125_T012	gene_Zm00001d004125	acetyl-CoA carboxylase2	0.51	0.163333	0.58	0.31	0.6272653850113872	-1.1975071226364473	0.9957287101486177	-0.4254869725235582	8
transcript_Zm00001d004125_T015	gene_Zm00001d004125	acetyl-CoA carboxylase2	1.176667	0.883333	1.003333	0.593333	1.0694517623293005	-0.12561858325519554	0.3632727197309554	-1.3071058988050603	8
transcript_Zm00001d004125_T017	gene_Zm00001d004125	acetyl-CoA carboxylase2	4.623333	3.366667	3.443333	2.71	1.3658530331393128	-0.21246555290454458	-0.11617634581400639	-1.0372111344207646	6
transcript_Zm00001d004125_T030	gene_Zm00001d004125	acetyl-CoA carboxylase2	0.593333	0.5	0.77	0.803333	-0.5080244074528151	-1.1545971473437737	0.7158521018023897	0.9467694529942007	7
transcript_Zm00001d004125_T031	gene_Zm00001d004125	acetyl-CoA carboxylase2	0.273333	0.27	0.563333	0.36	-0.6784365665965677	-0.7026639777240444	1.4295590010506822	-0.04845845673007046	2
transcript_Zm00001d004125_T032	gene_Zm00001d004125	acetyl-CoA carboxylase2	0.633333	0.893333	0.93	0.863333	-1.468588629562788	0.47293449870533505	0.7467415315676708	0.2489125992897822	4
transcript_Zm00001d004125_T035	gene_Zm00001d004125	acetyl-CoA carboxylase2	0.423333	0.396667	0.63	0.283333	-0.06921607398473825	-0.25378304269822277	1.36121600143376	-1.0382168847508004	2
transcript_Zm00001d004125_T036	gene_Zm00001d004125	acetyl-CoA carboxylase2	0.833333	0.743333	1.173333	0.51	0.06666272073144733	-0.26059212310858276	1.3029587974604502	-1.1090293950833134	2
transcript_Zm00001d004125_T037	gene_Zm00001d004125	acetyl-CoA carboxylase2	0.35	0.71	0.92	0.546667	-1.1634445121767647	0.32356105160964366	1.1909809638183821	-0.3510975032512602	2
transcript_Zm00001d004125_T041	gene_Zm00001d004125	acetyl-CoA carboxylase2	0.473333	0.49	0.673333	0.62	-0.9272893451427966	-0.7571414204729889	1.1144449162096697	0.5699858494061146	2
transcript_Zm00001d004125_T046	gene_Zm00001d004125	acetyl-CoA carboxylase2	0.66	0.98	1.326667	0.953333	-1.1729427287014131	0.0	1.2706891779085403	-0.09774644920712683	2
transcript_Zm00001d004125_T053	gene_Zm00001d004125	acetyl-CoA carboxylase2	1.366667	1.383333	1.6	0.956667	0.14892673407085574	0.21097667000937748	1.0176593455159073	-1.37756274959614	2
transcript_Zm00001d004125_T065	gene_Zm00001d004125	acetyl-CoA carboxylase2	2.13	1.52	1.676667	1.343333	1.372154333794835	-0.43760597672375817	0.027196840600858706	-0.9617451976719354	8
transcript_Zm00001d004125_T068	gene_Zm00001d004125	acetyl-CoA carboxylase2	0.433333	0.333333	0.466667	0.27	0.6354444263872151	-0.4696811200494479	1.003826976036412	-1.169590282374179	8
transcript_Zm00001d004125_T069	gene_Zm00001d004125	acetyl-CoA carboxylase2	1.73	1.023333	1.866667	1.196667	0.6768944482675986	-1.0572654801453791	1.0122750942244871	-0.631904062346706	8
transcript_Zm00001d004125_T072	gene_Zm00001d004125	acetyl-CoA carboxylase2	0.27	0.353333	0.686667	0.446667	-0.9393445181592689	-0.4766153072962219	1.3743126417014493	0.041647183754041764	2
transcript_Zm00001d004125_T073	gene_Zm00001d004125	acetyl-CoA carboxylase2	0.47	0.576667	0.956667	0.56	-0.7919765108923557	-0.29747304121366314	1.464190064319473	-0.3747405122134546	2
transcript_Zm00001d004125_T074	gene_Zm00001d004125	acetyl-CoA carboxylase2	0.483333	0.57	0.7	0.49	-0.7689383218343848	0.09095022740798066	1.3807780903951337	-0.7027899959687285	2
transcript_Zm00001d004125_T077	gene_Zm00001d004125	acetyl-CoA carboxylase2	0.42	0.353333	0.356667	0.326667	1.4110228130643148	-0.27379148448344987	-0.18953434274879472	-0.9476969858320743	6
transcript_Zm00001d004125_T078	gene_Zm00001d004125	acetyl-CoA carboxylase2	0.476667	0.423333	0.64	0.51	-0.3886843545046111	-0.9672039136581554	1.3830060335260237	-0.027117765363254775	2
transcript_Zm00001d004125_T084	gene_Zm00001d004125	acetyl-CoA carboxylase2	0.493333	0.513333	0.64	0.296667	0.05287122173715804	0.19386584619039524	1.0868341509713042	-1.3335712188988582	2
transcript_Zm00001d004125_T087	gene_Zm00001d004125	acetyl-CoA carboxylase2	0.503333	0.753333	0.71	0.333333	-0.3683432587790219	0.9165735917096004	0.6938563841807062	-1.2420867171112853	0
transcript_Zm00001d004125_T088	gene_Zm00001d004125	acetyl-CoA carboxylase2	0.403333	0.363333	0.636667	0.456667	-0.5110720125740276	-0.8425763909767567	1.4227090531815336	-0.06906064963074843	2
transcript_Zm00001d004125_T091	gene_Zm00001d004125	acetyl-CoA carboxylase2	0.43	0.89	0.52	0.41	-0.592805067629182	1.4652351671589214	-0.190145021692379	-0.6822850778373604	0
transcript_Zm00001d004125_T093	gene_Zm00001d004125	acetyl-CoA carboxylase2	0.926667	1.123333	1.056667	0.723333	-0.17500723757045225	0.9412634264593387	0.5628690924706983	-1.3291252813595853	0
transcript_Zm00001d004125_T095	gene_Zm00001d004125	acetyl-CoA carboxylase2	0.413333	0.693333	0.636667	0.696667	-1.4679831167050192	0.6220232019829426	0.19905070893018528	0.6469092057918918	4
transcript_Zm00001d004125_T098	gene_Zm00001d004125	acetyl-CoA carboxylase2	1.036667	0.626667	0.946667	0.75	1.0579664008047245	-1.1476236357923977	0.5738124903321857	-0.48415525534451254	8
transcript_Zm00001d004125_T101	gene_Zm00001d004125	acetyl-CoA carboxylase2	0.556667	0.63	0.713333	0.3	0.037343232064106766	0.44809637995027807	0.914861575330234	-1.4003011873446174	2
transcript_Zm00001d004125_T103	gene_Zm00001d004125	acetyl-CoA carboxylase2	0.106667	0.533333	0.956667	0.54	-1.2318680256661216	-0.0024025042503515483	1.2174616448569684	0.016808885059504522	2
transcript_Zm00001d004125_T105	gene_Zm00001d004125	acetyl-CoA carboxylase2	0.77	0.926667	1.016667	0.546667	-0.21856914775122607	0.5423726841439603	0.9795085511138184	-1.303312087506552	2
transcript_Zm00001d004125_T110	gene_Zm00001d004125	acetyl-CoA carboxylase2	0.703333	0.696667	0.84	0.746667	-0.6560479519635402	-0.7569673426876047	1.41301150979551	3.7848556382452594e-06	2
transcript_Zm00001d004125_T111	gene_Zm00001d004125	acetyl-CoA carboxylase2	4.106667	3.04	3.203333	2.566667	1.3619454525590209	-0.29360082226514383	-0.04009589551119381	-1.0282487347826839	8
transcript_Zm00001d004125_T114	gene_Zm00001d004125	acetyl-CoA carboxylase2	0.35	0.676667	0.29	0.306667	-0.30624239041245044	1.4855006124239094	-0.6353377081830902	-0.5439205138283691	0
transcript_Zm00001d004125_T115	gene_Zm00001d004125	acetyl-CoA carboxylase2	0.356667	0.24	0.27	0.363333	0.794214768288102	-1.0903552557497278	-0.6057529198609595	0.9018934073225863	1
transcript_Zm00001d004125_T116	gene_Zm00001d004125	acetyl-CoA carboxylase2	0.483333	0.37	0.443333	0.39	1.198338961161831	-1.0040131990119086	0.42103591256213235	-0.6153616747120592	8
transcript_Zm00001d004125_T121	gene_Zm00001d004125	acetyl-CoA carboxylase2	0.6	0.57	0.973333	0.38	-0.12420557974682986	-0.24505457855185026	1.3796917292823248	-1.010431570983645	2
transcript_Zm00001d004125_T123	gene_Zm00001d004125	acetyl-CoA carboxylase2	0.606667	0.623333	0.54	0.523333	0.6793736673606878	1.0190426677051823	-0.6793634768830592	-1.0190528581828109	3
transcript_Zm00001d004125_T125	gene_Zm00001d004125	acetyl-CoA carboxylase2	1.24	1.353333	1.15	1.15	0.1727232655217728	1.3472321440601271	-0.7599777047909523	-0.7599777047909523	0
transcript_Zm00001d004125_T126	gene_Zm00001d004125	acetyl-CoA carboxylase2	0.783333	0.723333	0.956667	0.693333	-0.04953344160727585	-0.5590057132172055	1.422281003846652	-0.8137418490221707	2
transcript_Zm00001d004125_T127	gene_Zm00001d004125	acetyl-CoA carboxylase2	0.326667	0.663333	0.706667	0.48	-1.241805678850429	0.6803746945792343	0.9277883458009235	-0.36635736152972964	2
transcript_Zm00001d004125_T129	gene_Zm00001d004125	acetyl-CoA carboxylase2	1.016667	0.936667	0.92	0.48	0.7351336555588788	0.4053543799616956	0.3366489901319675	-1.477137025652541	8
transcript_Zm00001d004125_T131	gene_Zm00001d004125	acetyl-CoA carboxylase2	1.393333	0.986667	0.846667	0.866667	1.4549948354172524	-0.14418821682955407	-0.6947275471757176	-0.6160790714119799	6
transcript_Zm00001d004125_T135	gene_Zm00001d004125	acetyl-CoA carboxylase2	1.263333	0.716667	0.906667	0.873333	1.40017169443973	-0.9671284559086398	-0.14434630269956858	-0.28869693583152206	6
transcript_Zm00001d004125_T139	gene_Zm00001d004125	acetyl-CoA carboxylase2	0.966667	0.79	1.183333	0.933333	-0.010251472813818299	-1.0971813738483198	1.322769147548452	-0.2153363008863172	2
transcript_Zm00001d004125_T143	gene_Zm00001d004125	acetyl-CoA carboxylase2	1.046667	0.853333	1.093333	0.903333	0.635260129090805	-1.058761040385841	1.0441545392555838	-0.6206536279605439	8
transcript_Zm00001d004125_T147	gene_Zm00001d004125	acetyl-CoA carboxylase2	0.946667	0.776667	1.126667	0.606667	0.3693515641212644	-0.39173650740134003	1.175209522204022	-1.1528245789239444	8
transcript_Zm00001d004125_T149	gene_Zm00001d004125	acetyl-CoA carboxylase2	0.9	0.796667	0.906667	0.83	0.7747179323561627	-1.1465840273515038	0.8986794951228585	-0.5268134001275236	8
transcript_Zm00001d004125_T150	gene_Zm00001d004125	acetyl-CoA carboxylase2	0.706667	0.426667	0.763333	0.736667	0.3094942986037584	-1.4834320073548894	0.6723441630803753	0.5015935456707558	7
transcript_Zm00001d004125_T153	gene_Zm00001d004125	acetyl-CoA carboxylase2	0.986667	0.81	1.07	0.866667	0.4552283563144966	-1.0527137068355545	1.1665175950998012	-0.5690322445787445	8
transcript_Zm00001d004125_T154	gene_Zm00001d004125	acetyl-CoA carboxylase2	1.43	0.89	1.403333	1.153333	0.8354561441141094	-1.304366596681918	0.7297845644311323	-0.260874111863325	8
transcript_Zm00001d004125_T156	gene_Zm00001d004125	acetyl-CoA carboxylase2	1.646667	1.276667	1.51	1.173333	1.1360700245863808	-0.5796258128544414	0.5023429894092865	-1.058787201141225	8
transcript_Zm00001d004125_T157	gene_Zm00001d004125	acetyl-CoA carboxylase2	1.7	1.18	1.56	1.186667	1.1104598968180714	-0.8580832067864363	0.5804675227707043	-0.8328442128023379	8
transcript_Zm00001d004125_T158	gene_Zm00001d004125	acetyl-CoA carboxylase2	1.35	1.076667	1.34	0.87	0.8275184521786719	-0.35774722395142017	0.7841550209014353	-1.2539262491286867	8
transcript_Zm00001d004125_T162	gene_Zm00001d004125	acetyl-CoA carboxylase2	1.513333	1.203333	1.483333	1.223333	0.9533788846570512	-0.9231128883187328	0.7717829066271366	-0.8020489029654563	8
transcript_Zm00001d004125_T163	gene_Zm00001d004125	acetyl-CoA carboxylase2	1.58	1.136667	1.176667	0.78	1.2578265772292434	-0.09675542048680157	0.02546259601240231	-1.1865337527548456	8
transcript_Zm00001d004125_T164	gene_Zm00001d004125	acetyl-CoA carboxylase2	2.093333	1.386667	1.583333	1.4	1.4437389673106444	-0.6928930227030551	-0.09826576322257301	-0.6525801813850176	6
transcript_Zm00001d004125_T165	gene_Zm00001d004125	acetyl-CoA carboxylase2	1.463333	1.566667	1.41	1.2	0.3454913337983255	1.0148892954115158	-1.438405616002691e-15	-1.3603806292098441	0
transcript_Zm00001d004125_T167	gene_Zm00001d004125	acetyl-CoA carboxylase2	2.37	1.806667	2.56	1.526667	0.632133966184981	-0.5386127254226876	1.027001427181331	-1.1205226679436249	8
transcript_Zm00001d004125_T168	gene_Zm00001d004125	acetyl-CoA carboxylase2	1.506667	1.62	1.923333	1.396667	-0.4627513745835919	0.03672601975003456	1.3735650380006912	-0.9475396831671358	2
transcript_Zm00001d004125_T170	gene_Zm00001d004125	acetyl-CoA carboxylase2	2.143333	1.976667	2.326667	1.633333	0.41842285087807546	-0.14701270055135002	1.0404067071280731	-1.3118168574547986	8
transcript_Zm00001d004125_T171	gene_Zm00001d004125	acetyl-CoA carboxylase2	1.76	1.333333	1.353333	0.863333	1.1797285379588025	0.015911323736918535	0.07046521303334279	-1.2661050747290648	8
transcript_Zm00001d004125_T172	gene_Zm00001d004125	acetyl-CoA carboxylase2	1.973333	2.06	1.643333	1.103333	0.6422503593611948	0.8422333362234873	-0.11922035457325013	-1.3652633410114325	3
transcript_Zm00001d004125_T174	gene_Zm00001d004125	acetyl-CoA carboxylase2	2.68	1.97	2.213333	1.863333	1.3725227856716247	-0.5829772516063312	0.08721667877529801	-0.8767622128405957	8
transcript_Zm00001d004125_T177	gene_Zm00001d004125	acetyl-CoA carboxylase2	2.003333	1.723333	1.966667	1.73	0.9838374202647203	-0.8837893226560062	0.7392716982792505	-0.8393197958879617	8
transcript_Zm00001d004125_T178	gene_Zm00001d004125	acetyl-CoA carboxylase2	2.906667	2.05	2.146667	1.783333	1.42168845247325	-0.3562869300392404	-0.1556587439397	-0.9097427784943084	6
transcript_Zm00001d004125_T179	gene_Zm00001d004125	acetyl-CoA carboxylase2	2.483333	2.103333	2.253333	1.826667	1.1501856689115153	-0.2300378602157402	0.31478721707133417	-1.2349350257671126	8
transcript_Zm00001d004125_T181	gene_Zm00001d004125	acetyl-CoA carboxylase2	1.51	1.31	1.22	0.923333	1.1035527192872727	0.2835757204289272	-0.08541392905732872	-1.3017145106588732	3
transcript_Zm00001d004125_T182	gene_Zm00001d004125	acetyl-CoA carboxylase2	3.033333	2.116667	2.576667	1.696667	1.1737722420597319	-0.41435749979236747	0.38259545935738376	-1.1420102016247493	8
transcript_Zm00001d004125_T183	gene_Zm00001d004125	acetyl-CoA carboxylase2	2.843333	2.256667	2.283333	1.803333	1.283759468263369	-0.09393247409672992	-0.03131160747931231	-1.1585153866873243	8
transcript_Zm00001d004125_T185	gene_Zm00001d004125	acetyl-CoA carboxylase2	3.286667	2.503333	3.103333	2.193333	1.008899789261997	-0.5256725218750942	0.6497435671523895	-1.1329708345392941	8
transcript_Zm00001d004133_T001	gene_Zm00001d004133		1.566667	0.903333	0.663333	0.67	1.4474771823940404	-0.11164624873679391	-0.6757506418048417	-0.6600802918524054	6
transcript_Zm00001d004139_T001	gene_Zm00001d004139		2.346667	2.306667	2.863333	2.14	-0.21597657303482812	-0.34396316441321284	1.4371814324927827	-0.8772416950447431	2
transcript_Zm00001d004139_T002	gene_Zm00001d004139		1.696667	1.793333	1.72	2.85	-0.5702969126997406	-0.39711875849319217	-0.5284955981516948	1.4959112693446268	5
transcript_Zm00001d004139_T003	gene_Zm00001d004139		1.05	1.996667	2.546667	2.856667	-1.3405377028059426	-0.1461447551316309	0.5477804806913895	0.9389019772461831	4
transcript_Zm00001d004139_T005	gene_Zm00001d004139		2.116667	3.003333	3.03	3.853333	-1.2465156907966353	0.0035241987556848065	0.041119881611113386	1.2018716104298353	4
transcript_Zm00001d004139_T006	gene_Zm00001d004139		0.603333	0.78	1.606667	1.65	-1.0197980374563724	-0.696149141647379	0.8182811806637097	0.8976659984400406	4
transcript_Zm00001d004139_T008	gene_Zm00001d004139		2.936667	3.32	2.793333	3.706667	-0.6152041941079199	0.31876928245976416	-0.9644309872364851	1.2608658988846397	5
transcript_Zm00001d004139_T009	gene_Zm00001d004139		5.036667	4.756667	5.466667	5.126667	-0.20499596655422916	-1.161643810473955	1.2641417937510697	0.10249798327711458	2
transcript_Zm00001d004139_T010	gene_Zm00001d004139		7.08	7.376667	7.5	7.843333	-1.1710413209507087	-0.23209722483588688	0.15824882715550057	1.244889718631095	4
transcript_Zm00001d004139_T011	gene_Zm00001d004139		1.533333	1.39	1.003333	1.386667	0.9022988352978386	0.2714239246711417	-1.4304766081251628	0.2567538481561824	1
transcript_Zm00001d004139_T014	gene_Zm00001d004139		2.386667	2.73	2.633333	2.283333	-0.5840416424673837	1.064079913290723	0.6000436382153035	-1.0800819090386387	0
transcript_Zm00001d004139_T015	gene_Zm00001d004139		3.076667	2.736667	2.746667	3.806667	-0.029870838943143734	-0.7069431883210625	-0.6870292956923006	1.423843322956506	5
transcript_Zm00001d004139_T016	gene_Zm00001d004139		0.116667	0.246667	0.29	0.21	-1.344539402120876	0.4180530285458704	1.0055793193003482	-0.07909294572534192	2
transcript_Zm00001d004159_T004	gene_Zm00001d004159		0.68	0.28	0.216667	0.12	1.4454409270915196	-0.1794110810797457	-0.4366779616635227	-0.8293518843482519	6
transcript_Zm00001d004159_T005	gene_Zm00001d004159		1.43	0.653333	0.846667	0.806667	1.454499320615982	-0.8238102196273417	-0.2566756604747028	-0.37401344051393814	6
transcript_Zm00001d004167_T001	gene_Zm00001d004167		0.13	0.663333	0.393333	1.076667	-1.078226887763745	0.24120888436172105	-0.4267558927547819	1.2637738961568052	4
transcript_Zm00001d004169_T002	gene_Zm00001d004169		2.456667	0.486667	0.81	0.863333	1.4731872768020762	-0.7549727065070175	-0.38926831468809403	-0.32894625560696517	6
transcript_Zm00001d004172_T008	gene_Zm00001d004172		5.41	5.656667	4.43	3.446667	0.6677513777310329	0.9120711846196581	-0.30292330007691576	-1.2768992622737756	3
transcript_Zm00001d004190_T001	gene_Zm00001d004190		2.073333	0.603333	0.47	2.556667	0.6184768483364484	-0.7856332954197139	-0.9129899061662721	1.0801463532495377	1
transcript_Zm00001d004193_T004	gene_Zm00001d004193		1.913333	0.2	0.3	1.413333	1.1360184150811068	-0.8985232346642932	-0.7797756444558864	0.5422804640390735	1
transcript_Zm00001d004196_T004	gene_Zm00001d004196		0.606667	0.226667	0.31	0.19	1.4461085393199364	-0.5643338138551258	-0.12344909644160615	-0.7583256290232048	6
transcript_Zm00001d004196_T005	gene_Zm00001d004196		2.233333	0.806667	1.27	1.17	1.4175953468714653	-0.9249944569930065	-0.16420029662615312	-0.32840059325230625	6
transcript_Zm00001d004200_T004	gene_Zm00001d004200		3.2	1.043333	0.896667	0.816667	1.4949464512314226	-0.38957483577180696	-0.5177333317656789	-0.5876382836939359	6
transcript_Zm00001d004270_T002	gene_Zm00001d004270		0.523333	0.333333	0.286667	0.366667	1.4212461127342644	-0.43043876942210857	-0.8852320678995257	-0.10557527541263186	6
transcript_Zm00001d004300_T011	gene_Zm00001d004300		0.393333	0.346667	0.433333	0.42	-0.13073074812879928	-1.3508059628037787	0.9150629472168321	0.5664737637157488	7
transcript_Zm00001d004326_T001	gene_Zm00001d004326	cl4283_2a	0.093333	0.356667	0.21	0.09	-0.7483839306780621	1.3444398186308977	0.1788167663858506	-0.7748726543386861	0
transcript_Zm00001d004335_T001	gene_Zm00001d004335		1.303333	0.436667	0.46	0.87	1.310383279617917	-0.8090543724366256	-0.7519933607719373	0.2506644535906456	1
transcript_Zm00001d004339_T003	gene_Zm00001d004339		4.576667	3.206667	1.773333	3.89	1.0145937165921008	-0.1294335309176661	-1.3263482395177861	0.44118805384334997	1
transcript_Zm00001d004343_T001	gene_Zm00001d004343		0.306667	0.32	0.443333	0.246667	-0.27264641072324053	-0.11108041136000477	1.3834384065703917	-0.9997115844871468	2
transcript_Zm00001d004363_T001	gene_Zm00001d004363		3.023333	2.993333	2.5	4.066667	-0.18585563569609473	-0.23137120869192856	-0.9798490144503785	1.3970758588384018	5
transcript_Zm00001d004375_T001	gene_Zm00001d004375		1.22	0.333333	0.13	0.75	1.267508241763056	-0.5698610940710784	-0.9912118595367629	0.2935647118447856	1
transcript_Zm00001d004383_T002	gene_Zm00001d004383	leunig-related6	0.946667	0.526667	0.403333	0.68	1.3131865837389336	-0.4804326577750232	-1.0071332185676	0.1743792926036901	1
transcript_Zm00001d004396_T002	gene_Zm00001d004396		3.446667	1.456667	1.393333	1.573333	1.4957315287509274	-0.5165535899776175	-0.5805968390778957	-0.3985810996954141	6
transcript_Zm00001d004396_T006	gene_Zm00001d004396		3.94	1.61	1.46	2.323333	1.415066620222989	-0.6370734549478976	-0.769185476954607	-0.008807688320484012	6
transcript_Zm00001d004396_T009	gene_Zm00001d004396		1.97	0.713333	0.51	1.23	1.3275117739618691	-0.6029492608434389	-0.9153044301842966	0.19074191706586724	1
transcript_Zm00001d004396_T014	gene_Zm00001d004396		1.383333	0.52	0.67	0.87	1.3871001531727944	-0.9048231186357149	-0.5066123578154097	0.024335323278330212	6
transcript_Zm00001d004396_T016	gene_Zm00001d004396		2.18	0.89	0.753333	1.37	1.367934633249205	-0.6335423158264801	-0.8455856105546403	0.11119329313191445	1
transcript_Zm00001d004396_T028	gene_Zm00001d004396		1.243333	1.176667	0.806667	1.033333	0.9229159877078321	0.5779034704702462	-1.3369351485845424	-0.1638843095935346	3
transcript_Zm00001d004396_T031	gene_Zm00001d004396		2.43	1.333333	1.03	1.673333	1.349832473278144	-0.4702287057738957	-0.9736491767330769	0.09404540922882909	1
transcript_Zm00001d004396_T033	gene_Zm00001d004396		2.373333	1.583333	1.496667	1.51	1.4939131883569352	-0.37200283580272464	-0.5767009094100934	-0.5452094431441177	6
transcript_Zm00001d004396_T034	gene_Zm00001d004396		1.37	0.626667	0.63	0.626667	1.4999865567002033	-0.5029892055409808	-0.49400814561824097	-0.5029892055409808	6
transcript_Zm00001d004396_T039	gene_Zm00001d004396		1.363333	2.093333	1.276667	1.59	-0.5937494165485889	1.399062426566395	-0.8303371305148943	0.02502412049708836	0
transcript_Zm00001d004396_T045	gene_Zm00001d004396		1.7	0.773333	0.52	0.69	1.470031370698631	-0.27828445539531915	-0.7562404991217697	-0.4355064161815426	6
transcript_Zm00001d004396_T049	gene_Zm00001d004396		2.07	0.55	0.623333	0.903333	1.4646559820108251	-0.6898053730661704	-0.5858625345452091	-0.18898807439944662	6
transcript_Zm00001d004409_T001	gene_Zm00001d004409		3.983333	2.91	3.683333	2.733333	1.0909992439648422	-0.6945239687153864	0.5919398059301704	-0.9884150811796246	8
transcript_Zm00001d004428_T001	gene_Zm00001d004428		1.363333	1.363333	1.19	1.096667	0.8295054784589371	0.8295054784589371	-0.477594520383995	-1.1814164365338757	3
transcript_Zm00001d004438_T012	gene_Zm00001d004438	pullulanase-type starch debranching enzyme1	0.69	2.013333	2.293333	1.026667	-1.0612565747941691	0.6601685410516147	1.0243996396766923	-0.6233116059341371	2
transcript_Zm00001d004438_T014	gene_Zm00001d004438	pullulanase-type starch debranching enzyme1	0.56	0.64	0.716667	0.526667	-0.5974287793883533	0.3427839219024935	1.2438250115258114	-0.9891801540399516	2
transcript_Zm00001d004438_T015	gene_Zm00001d004438	pullulanase-type starch debranching enzyme1	1.7	3.593333	5.476667	2.183333	-0.9077512196350579	0.209480914510975	1.3208127637576659	-0.6225424586335834	2
transcript_Zm00001d004458_T001	gene_Zm00001d004458		1.83	0.87	0.503333	1.196667	1.2964554791743095	-0.40847227426039906	-1.0596605498527367	0.17167734493882572	1
transcript_Zm00001d004460_T012	gene_Zm00001d004460		1.823333	0.203333	0.523333	0.326667	1.4765268380494876	-0.6897890913326934	-0.26187483367695386	-0.5248629130398403	6
transcript_Zm00001d004463_T015	gene_Zm00001d004463		1.33	1.58	2.076667	2.436667	-1.0596658922587514	-0.5558629335946728	0.4450262826885751	1.1705025431648481	4
transcript_Zm00001d004463_T016	gene_Zm00001d004463		1.673333	2.66	2.223333	3.52	-1.0846237377374432	0.1805927019545177	-0.3793512984741679	1.283382334257094	4
transcript_Zm00001d004465_T001	gene_Zm00001d004465		6.333333	10.016667	5.046667	7.36	-0.4057542855012601	1.3405294470957516	-1.0157679049790662	0.08099274338457464	0
transcript_Zm00001d004466_T001	gene_Zm00001d004466		6.01	5.016667	6.39	6.18	0.18213701475173122	-1.450249541397996	0.8066072491413028	0.46150527750496056	7
transcript_Zm00001d004466_T006	gene_Zm00001d004466		2.156667	2.45	2.3	2.626667	-1.124106833007797	0.3306190733201181	-0.4132757013870841	1.206763461074763	4
transcript_Zm00001d004466_T008	gene_Zm00001d004466		8.083333	5.76	6.45	10.333333	0.20986439103076893	-0.9329130831948613	-0.5935228807504914	1.3165715729145833	7
transcript_Zm00001d004466_T015	gene_Zm00001d004466		3.996667	3.296667	3.076667	4.876667	0.22807085057745716	-0.6348999353912996	-0.9061193252671943	1.3129484100810374	5
transcript_Zm00001d004466_T017	gene_Zm00001d004466		8.21	6.406667	7.043333	8.476667	0.6925123511065743	-1.1553256705623396	-0.5029471903238812	0.9657605097796447	7
transcript_Zm00001d004466_T022	gene_Zm00001d004466		1.946667	2.023333	2.893333	2.75	-0.9365850591682083	-0.7793493752388837	1.0049493362957236	0.7109850981113671	4
transcript_Zm00001d004468_T004	gene_Zm00001d004468		1.976667	0.923333	0.98	0.913333	1.4976053276395789	-0.5291327011095381	-0.4200987537812204	-0.5483738727488199	6
transcript_Zm00001d004469_T001	gene_Zm00001d004469		1.233333	2.04	1.77	2.73	-1.1406533866143012	0.155300305542847	-0.2784691394479981	1.263822220519451	4
transcript_Zm00001d004477_T002	gene_Zm00001d004477		4.573333	5.01	8.943333	5.086667	-0.6522042018086432	-0.4380718719905286	1.4907520584655731	-0.4004759846663995	2
transcript_Zm00001d004477_T003	gene_Zm00001d004477		4.206667	2.406667	2.53	1.46	1.3623015278359483	-0.21379433981615378	-0.10580287779107814	-1.0427043102287163	6
transcript_Zm00001d004481_T001	gene_Zm00001d004481		0.453333	0.63	0.51	0.73	-1.030309937564396	0.39730895525886667	-0.5723926140143508	1.205393596319881	5
transcript_Zm00001d004498_T004	gene_Zm00001d004498		1.706667	0.783333	0.916667	0.906667	1.4845279675003589	-0.6969809705778689	-0.3819602816941902	-0.4055867152282984	6
transcript_Zm00001d004498_T005	gene_Zm00001d004498		3.133333	1.953333	1.85	1.946667	1.49550164551443	-0.43840786153697214	-0.607760972632008	-0.4493328113454507	6
transcript_Zm00001d004498_T006	gene_Zm00001d004498		0.636667	0.656667	0.346667	0.636667	0.4541397661483567	0.588699696858981	-1.496979229155694	0.4541397661483567	5
transcript_Zm00001d004512_T001	gene_Zm00001d004512	E2F-DP-transcription factor 25	5.533333	4.493333	4.62	5.333333	1.0447222297933763	-0.9735649909664623	-0.7277473107818593	0.6565900719549455	1
transcript_Zm00001d004517_T007	gene_Zm00001d004517		0.463333	0.226667	0.24	0.25	1.494588918400004	-0.6067125552388862	-0.4883319997386146	-0.39954436342250277	6
transcript_Zm00001d004517_T008	gene_Zm00001d004517		0.37	0.096667	0.316667	0.383333	0.5882975314554644	-1.4644850246789536	0.18775660860195983	0.6884308846215298	7
transcript_Zm00001d004517_T009	gene_Zm00001d004517		3.256667	0.61	1.056667	1.253333	1.4599712902211437	-0.7964125174750734	-0.4156119912916713	-0.24794678145439894	6
transcript_Zm00001d004521_T004	gene_Zm00001d004521	MYB-related-transcription factor 114	0.483333	0.286667	0.263333	0.46	0.962025419227188	-0.757957499804302	-0.9620297920799411	0.7579618726570552	1
transcript_Zm00001d004525_T003	gene_Zm00001d004525		2.003333	1.93	1.036667	1.053333	0.9333790419533535	0.7957960878240994	-0.880221437180316	-0.8489536925971385	3
transcript_Zm00001d004526_T001	gene_Zm00001d004526		0.51	0.28	0.086667	0.37	1.1182713378326508	-0.1785480694100059	-1.268626271411939	0.32890300298929437	1
transcript_Zm00001d004541_T009	gene_Zm00001d004541	C3H-transcription factor 310	4.363333	5.793333	3.9	6.963333	-0.6391206342045306	0.38586152074571156	-0.9712241704279995	1.2244832838868194	5
transcript_Zm00001d004541_T011	gene_Zm00001d004541	C3H-transcription factor 310	11.133333	9.043333	7.556667	10.92	0.8701141615702848	-0.36698713567952473	-1.2469662922236329	0.7438392663328712	1
transcript_Zm00001d004541_T012	gene_Zm00001d004541	C3H-transcription factor 310	0.166667	0.173333	0.123333	0.086667	0.7202705101694972	0.8848854249975512	-0.34984990974633234	-1.2553060254207173	3
transcript_Zm00001d004543_T002	gene_Zm00001d004543		0.953333	0.2	0.353333	0.453333	1.4213304821562942	-0.8896091193384131	-0.4192416962785074	-0.11247966653937384	6
transcript_Zm00001d004545_T001	gene_Zm00001d004545		2.973333	0.773333	0.316667	1.11	1.4405371537749219	-0.44588082831396136	-0.8374548984087804	-0.15720142705218035	6
transcript_Zm00001d004546_T001	gene_Zm00001d004546		2.246667	2.023333	3.85	3.853333	-0.7501893518487568	-0.9745771405104114	0.860708882894976	0.8640576094641922	4
transcript_Zm00001d004551_T002	gene_Zm00001d004551		0.29	0.613333	0.363333	0.5	-1.0549108359789314	1.1940201100742571	-0.5448458161173073	0.4057365420219828	0
transcript_Zm00001d004551_T007	gene_Zm00001d004551		1.466667	1.19	1.603333	0.933333	0.5649733970576363	-0.3635955610018444	1.0236612970318182	-1.2250391330876107	8
transcript_Zm00001d004551_T009	gene_Zm00001d004551		0.803333	0.83	0.953333	0.666667	-0.08503672928893631	0.14172504766144536	1.190482322068819	-1.247170640441329	2
transcript_Zm00001d004552_T011	gene_Zm00001d004552		4.5	1.776667	1.363333	2.29	1.44376288453194	-0.5051080486135477	-0.8008980303310818	-0.13775680558731015	6
transcript_Zm00001d004552_T015	gene_Zm00001d004552		3.47	1.946667	1.513333	3.263333	0.9550528527413198	-0.6234607774021059	-1.0724917019632958	0.7408996266240809	1
transcript_Zm00001d004553_T001	gene_Zm00001d004553		2.113333	0.826667	0.45	1.14	1.3773038196965317	-0.42945634892917495	-0.9583791093314389	0.010531638564081519	6
transcript_Zm00001d004554_T002	gene_Zm00001d004554		4.776667	3.223333	4.886667	4.26	0.6449809601424227	-1.399652394109684	0.7897725303827782	-0.03510109641551862	8
transcript_Zm00001d004557_T007	gene_Zm00001d004557		0.753333	0.243333	0.196667	0.37	1.4355367549653546	-0.5841163483328708	-0.7689185673887825	-0.08250183924370158	6
transcript_Zm00001d004559_T001	gene_Zm00001d004559		1.553333	0.366667	0.286667	0.353333	1.4975286457343995	-0.44816512413820675	-0.5793355643377309	-0.47002795725846247	6
transcript_Zm00001d004559_T008	gene_Zm00001d004559		1.566667	0.626667	0.586667	0.916667	1.4187279502392462	-0.6569207240407408	-0.7452461995420165	-0.016561026656489394	6
transcript_Zm00001d004559_T010	gene_Zm00001d004559		1.456667	1.01	0.323333	0.533333	1.2354403059679577	0.3536878994449958	-1.001841565973096	-0.5872866394398576	3
transcript_Zm00001d004559_T027	gene_Zm00001d004559		0.38	0.273333	0.116667	0.206667	1.223710401811722	0.2627563097168119	-1.1486345964879294	-0.33783211504060395	3
transcript_Zm00001d004564_T006	gene_Zm00001d004564		1.533333	0.78	0.66	1.283333	1.1353915438052238	-0.6876881472413889	-0.9780903504179304	0.5303869538540957	1
transcript_Zm00001d004564_T007	gene_Zm00001d004564		0.23	0.773333	0.443333	2.403333	-0.7427365618827648	-0.19181038835513115	-0.5264221959650484	1.4609691462029442	5
transcript_Zm00001d004564_T012	gene_Zm00001d004564		1.436667	0.95	1.22	2.183333	-0.020462338103760115	-0.9397224413016313	-0.4297223224042636	1.389907101809655	7
transcript_Zm00001d004564_T014	gene_Zm00001d004564		1.673333	1.126667	0.82	2.316667	0.2876116060837232	-0.543548742294302	-1.0098105009477467	1.2657476371583254	5
transcript_Zm00001d004564_T018	gene_Zm00001d004564		0.79	0.183333	0.446667	0.853333	0.708825545380133	-1.231118389103181	-0.3890531440128283	0.9113459877358762	7
transcript_Zm00001d004564_T019	gene_Zm00001d004564		3.366667	0.826667	0.276667	1.456667	1.40047771674624	-0.48663814560678353	-0.8952655961162965	-0.018573975023159616	6
transcript_Zm00001d004573_T001	gene_Zm00001d004573		1.75	1.326667	1.01	0.96	1.3423427284853764	0.1786743231947273	-0.691787896613731	-0.8292291550663734	3
transcript_Zm00001d004586_T005	gene_Zm00001d004586		3.393333	3.35	2.583333	2.846667	0.8872635235827692	0.7774126157823716	-1.1661192405536123	-0.4985568988115262	3
transcript_Zm00001d004586_T006	gene_Zm00001d004586		1.05	0.183333	0.34	0.673333	1.2704914266066487	-0.9843057421784225	-0.5767070819755408	0.2905213975473139	1
transcript_Zm00001d004616_T009	gene_Zm00001d004616		0.7	0.516667	0.446667	0.316667	1.2826420916178747	0.1355644850228432	-0.30241139745140977	-1.1157951791893082	3
transcript_Zm00001d004616_T011	gene_Zm00001d004616		2.583333	0.733333	1.09	1.7	1.3050755725361347	-0.9798362792088099	-0.5393213303297211	0.21408203700239561	6
transcript_Zm00001d004616_T012	gene_Zm00001d004616		0.73	0.48	0.586667	0.496667	1.3686088443913147	-0.8153437625656852	0.1164789283394446	-0.6697440101650756	8
transcript_Zm00001d004616_T015	gene_Zm00001d004616		4.063333	1.99	3.933333	2.15	0.9217790471451832	-0.9352138856355321	0.8053437802288255	-0.7919089417384764	8
transcript_Zm00001d004640_T001	gene_Zm00001d004640		4.41	1.606667	1.683333	1.763333	1.4983504779726133	-0.5564600410158205	-0.5002647537457149	-0.4416256832110781	6
transcript_Zm00001d004640_T002	gene_Zm00001d004640		3.473333	0.956667	0.643333	0.563333	1.4887182597574626	-0.3263517105723409	-0.5523344727200866	-0.6100320764650351	6
transcript_Zm00001d004644_T003	gene_Zm00001d004644		0.123333	0.27	0.21	0.15	-0.9938141677874198	1.2486347850531847	0.331271389262473	-0.5860920065282382	0
transcript_Zm00001d004655_T001	gene_Zm00001d004655		1.786667	1.613333	1.15	1.703333	0.7850019780223073	0.1757455048805693	-1.4528364782859227	0.49208899538304685	1
transcript_Zm00001d004659_T001	gene_Zm00001d004659		7.273333	4.496667	5.063333	5.73	1.3611052054069421	-0.9539545955372674	-0.4814938540718369	0.07434324420216297	6
transcript_Zm00001d004659_T003	gene_Zm00001d004659		1.63	1.516667	1.246667	2.026667	0.07719584738989582	-0.27276113106944966	-1.1064846201152119	1.3020499037947684	5
transcript_Zm00001d004659_T004	gene_Zm00001d004659		2.236667	1.883333	1.41	0.436667	0.9543649640992342	0.5017347935388364	-0.10461726010407545	-1.3514824975339952	3
transcript_Zm00001d004659_T005	gene_Zm00001d004659		2.43	2.386667	2.013333	3.193333	-0.15318924475225307	-0.24072537887349127	-0.9948899900478461	1.3888046136735885	5
transcript_Zm00001d004659_T007	gene_Zm00001d004659		4.026667	2.226667	3.32	3.373333	1.0588946859357005	-1.3537759868701131	0.11169760463588604	0.1831836962985267	7
transcript_Zm00001d004659_T008	gene_Zm00001d004659		4.166667	2.333333	3.69	3.42	0.9837977084242707	-1.3764583455224464	0.37013092841221584	0.022529708685961047	7
transcript_Zm00001d004659_T010	gene_Zm00001d004659		0.78	0.253333	0.536667	0.343333	1.2931643286400258	-0.9645156359959727	0.2500611176266694	-0.5787098102707233	8
transcript_Zm00001d004659_T011	gene_Zm00001d004659		4.653333	1.546667	1.55	2.153333	1.4718628807071714	-0.6280622137297053	-0.6258093000467545	-0.21799136693071172	6
transcript_Zm00001d004659_T012	gene_Zm00001d004659		2.136667	1.19	1.606667	1.243333	1.3582194894051671	-0.8118750706844218	0.1432726106743336	-0.6896170293950791	8
transcript_Zm00001d004667_T001	gene_Zm00001d004667		5.576667	3.77	3.873333	4.766667	1.2740050918286179	-0.8572008567243886	-0.7353057292427729	0.3185014941385428	1
transcript_Zm00001d004667_T002	gene_Zm00001d004667		0.773333	0.973333	0.58	0.74	0.04126170903167734	1.2791439270374232	-1.1553557052368477	-0.1650499308322507	0
transcript_Zm00001d004667_T005	gene_Zm00001d004667		7.616667	5.373333	4.636667	6.28	1.2778719057237053	-0.47011166547073985	-1.0441144958372954	0.23635425558433049	1
transcript_Zm00001d004667_T007	gene_Zm00001d004667		5.436667	3.98	3.386667	5.413333	0.8531855332253373	-0.5550941937512305	-1.1287179768438576	0.8306266373697495	1
transcript_Zm00001d004667_T008	gene_Zm00001d004667		1.38	0.4	0.283333	0.443333	1.4866061857211101	-0.44729700855697224	-0.6775242370945652	-0.3617849400695722	6
transcript_Zm00001d004667_T009	gene_Zm00001d004667		11.516667	8.976667	7.313333	9.703333	1.2279973225480572	-0.23009977752503952	-1.1849432743175539	0.18704572929453409	1
transcript_Zm00001d004667_T011	gene_Zm00001d004667		6.86	6.823333	5.506667	7.81	0.11623131251558365	0.07748718946095687	-1.3137656953085248	1.1200471933319842	5
transcript_Zm00001d004667_T014	gene_Zm00001d004667		2.163333	2.533333	1.823333	2.723333	-0.3691058203438408	0.5567867459424033	-1.2199260163906607	1.0322450907920966	5
transcript_Zm00001d004667_T018	gene_Zm00001d004667		2.0	1.913333	1.373333	1.883333	0.731178095790626	0.42578563468329655	-1.4770369967445574	0.3200732662706379	3
transcript_Zm00001d004667_T036	gene_Zm00001d004667		0.633333	0.35	0.34	0.49	1.3028128452969892	-0.7479115134675751	-0.8202901053987851	0.2653887735693707	1
transcript_Zm00001d004667_T040	gene_Zm00001d004667		0.746667	0.913333	0.756667	0.95	-0.9041166275780324	0.6820507239352128	-0.8089462058055504	1.031012109448372	5
transcript_Zm00001d004669_T001	gene_Zm00001d004669		6.036667	3.413333	5.48	5.76	0.7233979767143517	-1.4726063926332007	0.25740959541346037	0.4917988205053905	7
transcript_Zm00001d004669_T005	gene_Zm00001d004669		2.323333	2.043333	2.526667	2.283333	0.14709934635179825	-1.2650624481214494	1.1726011546283126	-0.054638052858666006	2
transcript_Zm00001d004669_T006	gene_Zm00001d004669		5.41	3.186667	3.956667	4.69	1.149900357251174	-1.1760542738154793	-0.3705136436348799	0.396667560199185	1
transcript_Zm00001d004669_T010	gene_Zm00001d004669		6.253333	5.236667	5.556667	6.226667	0.8626878813426468	-1.1535568214055247	-0.5189351217721982	0.8098040618350779	1
transcript_Zm00001d004669_T011	gene_Zm00001d004669		3.0	1.326667	1.586667	1.813333	1.4447544357778634	-0.8181679943566287	-0.46655846305893245	-0.1600279783623031	6
transcript_Zm00001d004669_T015	gene_Zm00001d004669		3.856667	2.003333	2.523333	2.196667	1.4497113789134493	-0.7677290471501298	-0.14556972694499612	-0.5364126048183233	6
transcript_Zm00001d004669_T017	gene_Zm00001d004669		7.316667	3.776667	5.086667	5.563333	1.2848568760956747	-1.13342913453668	-0.2385266842744243	0.08709894271542928	6
transcript_Zm00001d004669_T020	gene_Zm00001d004669		8.336667	4.133333	6.283333	6.723333	1.1357595920971848	-1.2906575342457198	-0.049548257267672535	0.2044461994162072	7
transcript_Zm00001d004669_T021	gene_Zm00001d004669		0.97	1.133333	1.58	0.973333	-0.675337896997999	-0.10724317040832435	1.446326330192475	-0.6637452627861532	2
transcript_Zm00001d004669_T023	gene_Zm00001d004669		0.976667	1.03	0.316667	0.903333	0.5139565206693384	0.6751965371802426	-1.4814011546385708	0.29224809678898983	3
transcript_Zm00001d004682_T001	gene_Zm00001d004682		0.446667	0.143333	0.136667	0.336667	1.1888667923184482	-0.8053639203599227	-0.8491886875496013	0.46568581559107575	1
transcript_Zm00001d004691_T001	gene_Zm00001d004691		1.33	0.576667	0.676667	1.973333	0.29416310790230893	-0.8670746562995272	-0.7129279822255339	1.2858395306227524	5
transcript_Zm00001d004702_T005	gene_Zm00001d004702		0.393333	0.553333	0.403333	1.006667	-0.6804649766241277	-0.12451108589623666	-0.6457178584536345	1.4506939209739995	5
transcript_Zm00001d004707_T001	gene_Zm00001d004707	thylakoid assembly1	2.033333	2.256667	1.82	1.713333	0.32201846612308305	1.2499914223343338	-0.5643994311402722	-1.0076104573171436	0
transcript_Zm00001d004707_T004	gene_Zm00001d004707	thylakoid assembly1	0.94	1.54	1.59	1.43	-1.4616860666094775	0.5544326459553192	0.7224425386690523	0.18481088198510612	4
transcript_Zm00001d004707_T010	gene_Zm00001d004707	thylakoid assembly1	1.5	1.316667	1.436667	2.18	-0.2787643089508937	-0.7505177098185307	-0.4417331041877038	1.4710151229571278	5
transcript_Zm00001d004708_T001	gene_Zm00001d004708		7.38	3.883333	4.266667	4.973333	1.4365719651808038	-0.7918407215793325	-0.5475434096344118	-0.09718783396705799	6
transcript_Zm00001d004709_T001	gene_Zm00001d004709		6.093333	8.206667	10.183333	9.446667	-1.3351223533722374	-0.15414192649476782	0.950465228112209	0.5387990517547956	4
transcript_Zm00001d004716_T003	gene_Zm00001d004716		1.146667	0.376667	0.716667	0.393333	1.3519108278840295	-0.7797703643149554	0.16149146081186924	-0.7336319243809446	8
transcript_Zm00001d004716_T007	gene_Zm00001d004716		1.636667	0.793333	2.12	0.43	0.5074394325030693	-0.5851747687713387	1.1336403205789245	-1.0559049843106556	8
transcript_Zm00001d004716_T015	gene_Zm00001d004716		1.163333	0.46	1.28	0.24	0.7352613651423875	-0.6346298247979791	0.9624952578458053	-1.063126798190214	8
transcript_Zm00001d004731_T002	gene_Zm00001d004731		1.166667	4.453333	3.543333	2.57	-1.2559782213283381	1.080615301517487	0.4336678764400072	-0.2583049566291565	0
transcript_Zm00001d004737_T001	gene_Zm00001d004737		3.323333	2.73	2.176667	3.406667	0.7218110264427914	-0.31225271427094625	-1.2766042535252176	0.867045941353371	1
transcript_Zm00001d004737_T003	gene_Zm00001d004737		1.3	0.923333	0.71	0.73	1.4042095903048122	0.027413150343928508	-0.7523634558524601	-0.6792592847962814	3
transcript_Zm00001d004737_T004	gene_Zm00001d004737		2.343333	1.533333	1.446667	1.936667	1.2827242834039303	-0.6838510953007568	-0.8942649493388071	0.29539176123563354	1
transcript_Zm00001d004737_T005	gene_Zm00001d004737		2.273333	1.37	0.933333	1.61	1.2985546533194556	-0.31570342882279795	-1.096028329999675	0.1131771055030164	1
transcript_Zm00001d004737_T007	gene_Zm00001d004737		2.18	1.416667	1.21	2.206667	0.8282516481809838	-0.6535422478969484	-1.0547274437691796	0.8800180434851432	1
transcript_Zm00001d004737_T008	gene_Zm00001d004737		2.393333	1.183333	1.066667	1.52	1.420944814263507	-0.5958806748452503	-0.7903393215496818	-0.034724817868574245	6
transcript_Zm00001d004737_T009	gene_Zm00001d004737		6.543333	2.696667	1.966667	3.05	1.4627465385594287	-0.42593536245708674	-0.784359459517257	-0.25245171658508536	6
transcript_Zm00001d004739_T005	gene_Zm00001d004739		0.756667	0.34	0.536667	0.513333	1.2872896219956147	-1.1507580844412948	1.4628274538046541e-06	-0.13653300038177268	6
transcript_Zm00001d004739_T006	gene_Zm00001d004739		2.286667	0.606667	0.563333	0.696667	1.4966715179718626	-0.5175403494439597	-0.5694950262669342	-0.40963614226096906	6
transcript_Zm00001d004747_T001	gene_Zm00001d004747		0.203333	0.106667	0.156667	0.106667	1.2923219098747374	-0.7897552697676157	0.2871886296604939	-0.7897552697676157	8
transcript_Zm00001d004751_T002	gene_Zm00001d004751		6.376667	3.406667	4.38	5.593333	1.0965551798572626	-1.1690227803386188	-0.4265440622472595	0.499011662728616	1
transcript_Zm00001d004751_T003	gene_Zm00001d004751		2.043333	0.743333	0.493333	0.93	1.4478439708562432	-0.45176644503676	-0.8170761404007991	-0.17900138541868366	6
transcript_Zm00001d004755_T001	gene_Zm00001d004755		0.166667	0.206667	0.196667	0.183333	-1.2509113275117152	1.058481195529322	0.4811330647690636	-0.2887029327866673	0
transcript_Zm00001d004768_T004	gene_Zm00001d004768		5.756667	2.516667	5.586667	5.033333	0.6874342182656313	-1.4680043378061935	0.5743402199532208	0.20622989958734186	7
transcript_Zm00001d004772_T003	gene_Zm00001d004772		1.22	0.353333	3.313333	1.31	-0.2627633789047127	-0.954596689114623	1.4082792461884808	-0.19091917816914525	2
transcript_Zm00001d004775_T006	gene_Zm00001d004775		1.103333	0.446667	0.336667	0.656667	1.3800328607595789	-0.5584091237635054	-0.8831230853475363	0.06149934835146299	1
transcript_Zm00001d004782_T005	gene_Zm00001d004782		5.126667	3.523333	1.626667	2.073333	1.2887617252189496	0.2754482045792966	-0.9232523169199841	-0.6409576128782617	3
transcript_Zm00001d004782_T009	gene_Zm00001d004782		1.223333	0.283333	0.84	1.093333	0.8732021651610326	-1.3859085417488655	-0.04806558442608665	0.5607719610139192	7
transcript_Zm00001d004790_T006	gene_Zm00001d004790		5.13	6.96	8.056667	7.523333	-1.4041474248409695	0.033385323387826876	0.8948578514762576	0.47590424997688296	4
transcript_Zm00001d004804_T001	gene_Zm00001d004804		3.83	2.883333	1.0	3.136667	0.9237362784053478	0.14121220550230015	-1.4155690172430953	0.3506205333354461	1
transcript_Zm00001d004807_T001	gene_Zm00001d004807		4.826667	5.51	4.79	7.466667	-0.6538659112150261	-0.11008305684735076	-0.6830447828941333	1.4469937509565107	5
transcript_Zm00001d004814_T001	gene_Zm00001d004814		3.516667	2.923333	2.883333	3.843333	0.48066242399223025	-0.786860797853969	-0.8723117055616817	1.1785100794234213	1
transcript_Zm00001d004817_T003	gene_Zm00001d004817		0.696667	1.033333	1.953333	0.21	-0.3761213087105584	0.08156825956294392	1.3322867841886028	-1.0377337350409883	2
transcript_Zm00001d004817_T011	gene_Zm00001d004817		0.086667	0.34	0.936667	0.226667	-0.8309263842322111	-0.15371095217435127	1.4413125946974221	-0.4566752582908597	2
transcript_Zm00001d004836_T001	gene_Zm00001d004836		2.29	1.053333	0.456667	0.976667	1.4100625769398039	-0.18121771760903943	-0.9489772262134417	-0.27986763311732243	6
transcript_Zm00001d004839_T005	gene_Zm00001d004839		6.423333	5.686667	4.476667	5.883333	0.9805096514522322	0.08416000717517982	-1.3881260350410112	0.3234563764136014	1
transcript_Zm00001d004841_T003	gene_Zm00001d004841		6.25	2.25	1.733333	2.403333	1.4856960295277053	-0.4370164420793292	-0.6853669632212771	-0.3633126242270989	6
transcript_Zm00001d004851_T001	gene_Zm00001d004851		7.116667	5.276667	3.4	7.723333	0.6336682944103434	-0.30851306007021667	-1.2694699383142216	0.9443147039740956	1
transcript_Zm00001d004855_T001	gene_Zm00001d004855		0.58	0.543333	0.693333	0.386667	0.230191240205483	-0.059193837138219706	1.1246434443834594	-1.2956408474507217	8
transcript_Zm00001d004857_T002	gene_Zm00001d004857	bZIP-transcription factor 23	2.993333	1.153333	0.703333	2.96	0.8696311176159934	-0.6677152886536255	-1.0436967467086953	0.8417809177463277	1
transcript_Zm00001d004857_T004	gene_Zm00001d004857	bZIP-transcription factor 23	3.183333	1.496667	0.473333	1.316667	1.3793427968526455	-0.10644182883621411	-1.0078970808805923	-0.2650038871358387	3
transcript_Zm00001d004861_T004	gene_Zm00001d004861		0.9	0.2	0.546667	0.413333	1.3108363297096635	-1.0725024515806338	0.10781884169588549	-0.34615271982491524	8
transcript_Zm00001d004861_T005	gene_Zm00001d004861		2.423333	4.026667	2.886667	3.686667	-1.136705183275198	1.0525043947627213	-0.5040639303418593	0.5882647188543377	0
transcript_Zm00001d004861_T006	gene_Zm00001d004861		5.723333	6.423333	7.753333	8.906667	-1.0451101263058784	-0.5502440569012986	0.39000147496740184	1.205352708239776	4
transcript_Zm00001d004868_T010	gene_Zm00001d004868		4.016667	0.76	0.683333	1.343333	1.4733938934783877	-0.5985826769004577	-0.6473602239205353	-0.2274509926573947	6
transcript_Zm00001d004875_T002	gene_Zm00001d004875		3.316667	2.766667	2.233333	2.926667	1.1266343614699736	-0.09837129515119765	-1.2862570530937358	0.2579939867749617	1
transcript_Zm00001d004875_T004	gene_Zm00001d004875		5.41	4.216667	3.493333	3.01	1.319883891619794	0.17646392498580185	-0.5166154905212129	-0.9797323260843854	3
transcript_Zm00001d004875_T007	gene_Zm00001d004875		4.143333	3.773333	3.776667	2.926667	0.9469892016680183	0.2294747092680229	0.23594009661305457	-1.4124040075490967	8
transcript_Zm00001d004875_T009	gene_Zm00001d004875		2.133333	1.273333	1.55	1.483333	1.4210616579613726	-0.9141865339828247	-0.16292361361000454	-0.34395151036854393	6
transcript_Zm00001d004877_T001	gene_Zm00001d004877		0.126667	0.063333	0.086667	0.086667	1.3625014376485636	-1.0456547863327421	-0.15842332565791073	-0.15842332565791073	6
transcript_Zm00001d004898_T001	gene_Zm00001d004898		4.41	1.83	1.81	2.773333	1.394806957328526	-0.7168420053728045	-0.7332113771766908	0.055246425220968357	6
transcript_Zm00001d004898_T004	gene_Zm00001d004898		5.55	2.073333	2.453333	2.276667	1.4933317773333343	-0.6157340863974697	-0.3852130073819338	-0.4923846835539302	6
transcript_Zm00001d004898_T006	gene_Zm00001d004898		4.04	0.856667	1.543333	1.636667	1.4523847219411248	-0.8354953958523681	-0.3419845099460595	-0.27490481614269746	6
transcript_Zm00001d004903_T001	gene_Zm00001d004903		1.833333	2.456667	1.313333	0.603333	0.35824675437365816	1.1510544982507245	-0.30313226043393243	-1.2061689921904504	0
transcript_Zm00001d004913_T001	gene_Zm00001d004913		3.956667	2.216667	1.723333	2.763333	1.3452402243608086	-0.4669280747347066	-0.9807236124737797	0.10241146284767753	1
transcript_Zm00001d004917_T001	gene_Zm00001d004917		1.236667	1.13	0.88	2.096667	-0.18753512622522991	-0.3892545507190522	-0.8620329744438735	1.4388226513881563	5
transcript_Zm00001d004918_T001	gene_Zm00001d004918		0.253333	0.81	0.44	0.406667	-0.9494549392132269	1.4082972395062514	-0.1588305157337879	-0.30001178455923716	0
transcript_Zm00001d004924_T001	gene_Zm00001d004924		1.073333	0.423333	0.13	0.483333	1.3808736989394823	-0.26352576611814016	-1.0056128865546747	-0.11173504626666737	6
transcript_Zm00001d004925_T001	gene_Zm00001d004925	DDT-transcription factor 1	4.713333	2.546667	3.803333	3.693333	1.1529407183571414	-1.2861523924602827	0.12852129660784703	0.004690377495295188	6
transcript_Zm00001d004930_T003	gene_Zm00001d004930		1.72	1.213333	1.613333	1.143333	1.037633330824817	-0.7295401987067301	0.6655958804391756	-0.9736890125572639	8
transcript_Zm00001d004931_T001	gene_Zm00001d004931		0.466667	0.4	0.743333	0.39	-0.20110059512752096	-0.6033078184607473	1.4680470138950907	-0.6636386003068222	2
transcript_Zm00001d004934_T001	gene_Zm00001d004934		9.323333	7.483333	7.913333	8.876667	1.089929222384389	-1.0801015774631226	-0.5729748144552805	0.5631471695340142	1
transcript_Zm00001d004957_T001	gene_Zm00001d004957		1.316667	0.993333	0.396667	1.14	0.8893038544583921	0.0793264742242944	-1.41536930028367	0.44673897160098325	1
transcript_Zm00001d004959_T001	gene_Zm00001d004959		6.103333	4.973333	6.373333	5.303333	0.630212143395982	-1.0857871868147637	1.0402296824728852	-0.5846546390541033	8
transcript_Zm00001d004959_T002	gene_Zm00001d004959		7.626667	6.083333	10.843333	6.95	-0.11998036494928019	-0.8631379015684348	1.4289323011920658	-0.4458140346743516	2
transcript_Zm00001d004959_T003	gene_Zm00001d004959		0.346667	0.136667	0.386667	0.076667	0.7190924955066746	-0.6537204504606134	0.9805806756909199	-1.0459527207369816	8
transcript_Zm00001d004960_T003	gene_Zm00001d004960		1.93	0.196667	0.76	0.97	1.3378236301442128	-1.0631020434218597	-0.28280151117156704	0.008079924449213925	6
transcript_Zm00001d004960_T004	gene_Zm00001d004960		2.25	0.906667	1.223333	1.54	1.3396615574093076	-0.9974963372651305	-0.4465544324098373	0.10438921226566042	6
transcript_Zm00001d004976_T001	gene_Zm00001d004976		0.81	0.276667	0.483333	0.49	1.3397312643600847	-1.082380242131295	-0.1438144744016637	-0.1135365478271259	6
transcript_Zm00001d004978_T001	gene_Zm00001d004978		0.366667	0.44	0.423333	0.263333	-0.08357021020512755	0.8357553813902419	0.6268126184442283	-1.3789977896293426	0
transcript_Zm00001d004979_T001	gene_Zm00001d004979		2.45	2.3	1.773333	2.303333	0.8186589113254988	0.3140065034210181	-1.4578852946711711	0.32521987992465573	1
transcript_Zm00001d004979_T003	gene_Zm00001d004979		2.326667	2.55	2.89	2.953333	-1.1989332580512813	-0.44111736958242487	0.7125742124023766	0.9274764152313281	4
transcript_Zm00001d004979_T007	gene_Zm00001d004979		0.34	1.09	1.346667	1.55	-1.4018686201533481	0.01575117352758881	0.5008927996405288	0.88522464698523	4
transcript_Zm00001d004979_T008	gene_Zm00001d004979		0.696667	0.766667	1.186667	1.076667	-0.9915817774470167	-0.6962169926755651	1.0759717159531454	0.611827054169436	4
transcript_Zm00001d004979_T010	gene_Zm00001d004979		3.126667	2.25	2.83	3.14	0.6963347916544287	-1.4086762653888438	-0.016007882656177454	0.7283493563905925	7
transcript_Zm00001d004979_T012	gene_Zm00001d004979		1.95	1.863333	1.716667	1.606667	1.08695149174066	0.5188939704975567	-0.44242607531735484	-1.1634193869208633	3
transcript_Zm00001d004979_T016	gene_Zm00001d004979		1.49	2.18	1.713333	2.083333	-1.1707902061827256	0.973932624932016	-0.4766055916300467	0.673463172880757	0
transcript_Zm00001d004979_T017	gene_Zm00001d004979		4.12	2.64	3.316667	3.926667	0.9265565437595015	-1.2882010129947192	-0.2755973970107952	0.6372418662460124	7
transcript_Zm00001d004979_T019	gene_Zm00001d004979		2.383333	1.803333	2.186667	2.57	0.4495931144676392	-1.3183014507179318	-0.14986335545785318	1.0185716917081478	7
transcript_Zm00001d004982_T003	gene_Zm00001d004982		0.843333	0.163333	0.153333	0.41	1.3951268233075989	-0.7091683675399422	-0.740113885052406	0.054155429284749514	6
transcript_Zm00001d004983_T001	gene_Zm00001d004983		7.393333	3.69	3.24	5.51	1.2836607708459353	-0.6686282564852544	-0.9058551173424969	0.29082260298181617	1
transcript_Zm00001d004986_T001	gene_Zm00001d004986		3.156667	3.463333	1.93	3.526667	0.18484429734175803	0.5971014480640844	-1.464188338506703	0.6822425931008602	5
transcript_Zm00001d004986_T002	gene_Zm00001d004986		4.446667	5.226667	4.15	5.373333	-0.5935491970951468	0.7198371917865866	-1.0930856071340906	0.966797612442648	5
transcript_Zm00001d004986_T006	gene_Zm00001d004986		1.95	0.523333	1.066667	0.46	1.3780394203360353	-0.6914378067087547	0.09670500424793949	-0.7833066178752202	8
transcript_Zm00001d004986_T011	gene_Zm00001d004986		0.586667	0.586667	1.543333	0.576667	-0.4930317746637859	-0.4930317746637859	1.4999276671689423	-0.5138641178413706	2
transcript_Zm00001d004986_T014	gene_Zm00001d004986		7.016667	5.816667	4.476667	5.546667	1.2482417087416378	0.09823015366296958	-1.185949416174876	-0.1605224462297303	3
transcript_Zm00001d004986_T015	gene_Zm00001d004986		3.766667	6.49	5.07	4.133333	-0.9044223733503107	1.3381063454291682	0.16880726203875668	-0.6024912341176142	0
transcript_Zm00001d004992_T001	gene_Zm00001d004992		0.993333	0.593333	0.453333	0.743333	1.287910969361152	-0.44373403146056445	-1.049809781748165	0.2056328438475792	1
transcript_Zm00001d004993_T006	gene_Zm00001d004993		0.336667	0.373333	0.213333	0.196667	0.6428500657775695	1.0588018633281788	-0.7562935277179521	-0.9453584013877946	3
transcript_Zm00001d004997_T001	gene_Zm00001d004997		0.723333	0.463333	0.103333	0.49	1.087353479212694	0.07162178134583685	-1.3347759541621191	0.1758006936035887	1
transcript_Zm00001d005004_T001	gene_Zm00001d005004		22.92	23.906667	25.556667	22.563333	-0.6095570445025155	0.12688755842537644	1.3584414614453688	-0.8757719753682324	2
transcript_Zm00001d005012_T003	gene_Zm00001d005012		1.03	0.566667	2.176667	1.096667	-0.27512727502302825	-0.9549959456954392	1.4074271059382277	-0.1773038852197601	2
transcript_Zm00001d005012_T005	gene_Zm00001d005012		2.863333	1.983333	3.816667	2.226667	0.172086849231536	-0.9032039371874987	1.3369860157997224	-0.6058689278437608	2
transcript_Zm00001d005012_T006	gene_Zm00001d005012		0.313333	0.183333	0.343333	0.273333	0.503436466559653	-1.3664704092333448	0.9349534378964991	-0.07191949522280769	8
transcript_Zm00001d005012_T015	gene_Zm00001d005012		2.503333	1.443333	1.0	1.42	1.4222368604947406	-0.23140629972275695	-0.9230238309951191	-0.26780672977686537	6
transcript_Zm00001d005013_T002	gene_Zm00001d005013		3.24	1.676667	2.683333	2.21	1.1808825586413083	-1.1633875023725235	0.34614179512234816	-0.3636368513911332	8
transcript_Zm00001d005015_T001	gene_Zm00001d005015		0.84	0.83	0.793333	0.476667	0.6055833365561509	0.5479087330746127	0.3364332644888566	-1.4899253341196206	8
transcript_Zm00001d005016_T002	gene_Zm00001d005016	WRI1 transcription factor1	0.22	0.666667	0.876667	0.44	-1.1664702945864796	0.4084118956151146	1.1488410294941223	-0.3907826305227571	2
transcript_Zm00001d005019_T005	gene_Zm00001d005019		2.533333	0.456667	0.603333	0.833333	1.4804638206791545	-0.6745099455335499	-0.5223134043490972	-0.2836404707965076	6
transcript_Zm00001d005019_T012	gene_Zm00001d005019		4.79	3.356667	4.226667	2.03	0.9894935630787425	-0.20316850505750514	0.520749802327126	-1.3070748603483628	8
transcript_Zm00001d005022_T001	gene_Zm00001d005022		0.253333	0.323333	0.336667	0.543333	-0.8872995403427372	-0.32690067335765033	-0.22015269489509096	1.4343529085954794	4
transcript_Zm00001d005027_T004	gene_Zm00001d005027		2.146667	1.01	1.403333	2.963333	0.3084126909433137	-1.0103157556006763	-0.5539820922986827	1.255885156956046	7
transcript_Zm00001d005036_T004	gene_Zm00001d005036		5.4	3.056667	1.37	3.006667	1.321901517107567	-0.0914775019120815	-1.1087890619305736	-0.12163495326491192	3
transcript_Zm00001d005036_T008	gene_Zm00001d005036		2.003333	1.05	0.866667	1.226667	1.4336943867719465	-0.47345300690601777	-0.8402115824773684	-0.12002979738856191	6
transcript_Zm00001d005036_T009	gene_Zm00001d005036		4.713333	2.033333	1.49	2.77	1.3921895240444482	-0.5097993840799047	-0.8954013764000271	0.013011236435484418	6
transcript_Zm00001d005039_T001	gene_Zm00001d005039		1.9	1.386667	0.586667	1.213333	1.1597054927049406	0.212254280013737	-1.264294023237687	-0.10766574948099107	3
transcript_Zm00001d005040_T001	gene_Zm00001d005040		0.23	0.523333	0.293333	0.673333	-0.9735840627238243	0.4543393915353314	-0.6652836801259062	1.184528351314399	5
transcript_Zm00001d005047_T001	gene_Zm00001d005047		4.456667	3.066667	2.73	4.943333	0.615706719213709	-0.6859389299051406	-1.0012059340431947	1.071438144734625	1
transcript_Zm00001d005064_T002	gene_Zm00001d005064		4.55	3.596667	2.233333	1.773333	1.1894994374034298	0.4393413306923284	-0.6334381201972064	-0.9954026478985517	3
transcript_Zm00001d005065_T003	gene_Zm00001d005065		1.78	0.67	0.656667	0.943333	1.452373254542676	-0.6481274784115529	-0.6733580876660383	-0.1308876884650861	6
transcript_Zm00001d005071_T001	gene_Zm00001d005071		1.336667	2.14	1.133333	1.903333	-0.6183209430693548	1.0847133235238298	-1.0493810010570868	0.5829886206026134	0
transcript_Zm00001d005072_T002	gene_Zm00001d005072	umc255a	3.86	0.616667	0.56	1.613333	1.424358206063969	-0.6778797796234354	-0.714609748434824	-0.03186867800570972	6
transcript_Zm00001d005076_T001	gene_Zm00001d005076		0.216667	0.326667	0.22	0.753333	-0.6382003844217154	-0.20618715186973494	-0.6251103834753904	1.469497919766841	5
transcript_Zm00001d005080_T002	gene_Zm00001d005080	multidrug and toxic compound extrusion5	2.063333	1.33	1.393333	1.363333	1.4959328688110602	-0.5903120357928635	-0.4101372058816499	-0.4954836271365475	6
transcript_Zm00001d005080_T003	gene_Zm00001d005080	multidrug and toxic compound extrusion5	0.196667	0.086667	0.08	0.123333	1.4016971814165733	-0.6541184986088006	-0.7787196180517928	0.031140935244020864	6
transcript_Zm00001d005082_T001	gene_Zm00001d005082		1.13	1.64	1.613333	1.273333	-1.1254589882715118	0.8944275360671103	0.788811234215075	-0.5577797820106726	0
transcript_Zm00001d005085_T001	gene_Zm00001d005085		1.79	1.616667	0.91	1.886667	0.5416117760410634	0.14908525591167407	-1.4512190046750306	0.7605219727222938	5
transcript_Zm00001d005085_T004	gene_Zm00001d005085		1.036667	1.276667	1.026667	1.476667	-0.7779486015183459	0.33672402155271697	-0.8243932941463069	1.265617874111936	5
transcript_Zm00001d005085_T005	gene_Zm00001d005085		2.476667	1.656667	1.55	2.533333	0.8079826912228204	-0.7601721366209799	-0.9641603939644121	0.9163498393625724	1
transcript_Zm00001d005085_T007	gene_Zm00001d005085		2.593333	1.726667	1.246667	2.0	1.2486553531443652	-0.293626522730689	-1.1478140648980593	0.19278523448438148	1
transcript_Zm00001d005085_T011	gene_Zm00001d005085		2.256667	2.22	1.96	2.77	-0.13274192526913747	-0.24090359669716654	-1.0078612035722199	1.3815067255385214	5
transcript_Zm00001d005085_T017	gene_Zm00001d005085		2.523333	2.31	1.266667	2.04	0.8893716604127007	0.5008410380078607	-1.399318899111614	0.009106200691051822	3
transcript_Zm00001d005085_T020	gene_Zm00001d005085		3.68	2.656667	2.246667	3.2	1.1725784458080146	-0.4618440165136151	-1.1166779850769941	0.4059435557825955	1
transcript_Zm00001d005085_T021	gene_Zm00001d005085		4.136667	1.956667	1.89	2.483333	1.4510622927448105	-0.6300661795588536	-0.693709570321729	-0.12728654286422897	6
transcript_Zm00001d005085_T022	gene_Zm00001d005085		4.05	1.583333	1.766667	2.613333	1.3754525032026133	-0.8181572706657912	-0.6551181355565974	0.09782290301977575	6
transcript_Zm00001d005085_T023	gene_Zm00001d005085		2.326667	3.38	2.503333	3.53	-1.0007898321106499	0.7320850180562946	-0.7101504348074291	0.9788552488617868	5
transcript_Zm00001d005090_T001	gene_Zm00001d005090		1.51	1.063333	0.806667	1.23	1.2111948733770468	-0.3020940231452051	-1.171667571033857	0.2625667208020175	1
transcript_Zm00001d005090_T004	gene_Zm00001d005090		1.08	0.56	0.636667	1.193333	0.6729228042557659	-0.9737588814524611	-0.7309778337636293	1.0318139109603244	1
transcript_Zm00001d005090_T005	gene_Zm00001d005090		3.566667	2.06	2.386667	2.513333	1.4341933638445035	-0.8768774758943163	-0.37580419427006806	-0.18151169368011902	6
transcript_Zm00001d005090_T008	gene_Zm00001d005090		1.143333	1.073333	0.473333	0.87	0.8416433697548955	0.609083941085968	-1.3842825903619873	-0.06644472047887738	3
transcript_Zm00001d005090_T010	gene_Zm00001d005090		0.6	0.583333	0.73	1.1	-0.6382730108967659	-0.7076519373371588	-0.0971282075577672	1.443053155791691	4
transcript_Zm00001d005090_T015	gene_Zm00001d005090		0.953333	0.82	0.806667	0.76	1.426097078142103	-0.18077337828105058	-0.3414568084557994	-0.9038668914052516	6
transcript_Zm00001d005090_T017	gene_Zm00001d005090		1.736667	0.73	0.806667	1.236667	1.3148416862370067	-0.8579750930096426	-0.6924950047436093	0.2356284115162453	1
transcript_Zm00001d005090_T018	gene_Zm00001d005090		0.46	0.676667	0.46	0.986667	-0.7459516938374628	0.12376832784152196	-0.7459516938374628	1.3681350598334046	5
transcript_Zm00001d005090_T019	gene_Zm00001d005090		0.376667	0.166667	0.256667	0.19	1.371520207062796	-0.8583047555006124	0.09733451416941967	-0.6105499657316028	8
transcript_Zm00001d005090_T023	gene_Zm00001d005090		1.543333	0.863333	0.906667	1.59	0.8049825982346409	-0.919075977558114	-0.8092078094354622	0.9233011887589359	1
transcript_Zm00001d005090_T025	gene_Zm00001d005090		1.693333	1.373333	1.033333	1.356667	1.2212543766565487	0.03400901441556885	-1.2274391829654716	-0.027824208106643607	3
transcript_Zm00001d005090_T026	gene_Zm00001d005090		1.4	1.033333	0.446667	0.813333	1.1933812244571989	0.27539499313720905	-1.1933799726589311	-0.2753962449354779	3
transcript_Zm00001d005090_T027	gene_Zm00001d005090		0.53	0.55	0.426667	0.653333	-0.10764780755280043	0.10764780755280043	-1.2200048973381523	1.2200048973381523	5
transcript_Zm00001d005090_T028	gene_Zm00001d005090		1.406667	0.916667	1.066667	1.046667	1.4221866052137864	-0.920238391608921	-0.2031695150305409	-0.298778698574325	6
transcript_Zm00001d005090_T029	gene_Zm00001d005090		0.683333	0.383333	0.403333	0.94	0.3068816490577665	-0.8320617277992816	-0.756132169342145	1.2813122480836596	5
transcript_Zm00001d005090_T030	gene_Zm00001d005090		1.17	0.843333	1.03	0.926667	1.260405927574467	-1.0592167380197208	0.2662829424453106	-0.46747213200005516	8
transcript_Zm00001d005090_T032	gene_Zm00001d005090		0.98	0.353333	0.406667	0.486667	1.4725026877872602	-0.707266659051381	-0.5217521539884176	-0.24348387474746294	6
transcript_Zm00001d005090_T035	gene_Zm00001d005090		0.756667	0.596667	0.426667	0.893333	0.43809270625643815	-0.3554322078591596	-1.1985524291069818	1.1158919307097026	5
transcript_Zm00001d005090_T037	gene_Zm00001d005090		2.913333	2.106667	1.773333	2.183333	1.393215492815515	-0.2862761863518078	-0.9802829740229874	-0.1266563324407188	6
transcript_Zm00001d005090_T038	gene_Zm00001d005090		5.69	3.343333	3.066667	4.223333	1.3628911398879264	-0.6246292103600397	-0.8589527446415137	0.12069081511362592	1
transcript_Zm00001d005090_T041	gene_Zm00001d005090		0.856667	0.326667	0.35	0.68	1.1725277415454751	-0.8761734504399202	-0.78598034683125	0.48962605572569456	1
transcript_Zm00001d005090_T047	gene_Zm00001d005090		2.806667	2.166667	1.91	2.353333	1.315454934048055	-0.37678774882648747	-1.0554484561473625	0.11678127092579325	1
transcript_Zm00001d005090_T050	gene_Zm00001d005090		1.613333	1.043333	0.91	1.196667	1.3850249708251652	-0.4835305333386698	-0.9206184474381027	0.019124009951606166	6
transcript_Zm00001d005090_T056	gene_Zm00001d005090		1.116667	0.653333	0.86	0.536667	1.276538711952877	-0.5433484652538302	0.26839991334946334	-1.001590160048509	8
transcript_Zm00001d005090_T060	gene_Zm00001d005090		1.463333	1.146667	1.043333	1.456667	0.8646164823513275	-0.6087205622008538	-1.0894978169795646	0.8336018968290898	1
transcript_Zm00001d005090_T065	gene_Zm00001d005090		0.646667	0.433333	0.493333	0.613333	0.99778793928388	-1.1308223400565969	-0.5321525698351196	0.6651869706078348	1
transcript_Zm00001d005090_T070	gene_Zm00001d005090		0.396667	0.156667	0.47	0.86	-0.2540641419219306	-1.0762061340782725	-0.002855230626926441	1.333125506627129	7
transcript_Zm00001d005090_T072	gene_Zm00001d005090		1.573333	1.666667	1.586667	2.083333	-0.640292352459614	-0.2526539705460689	-0.5849130674784153	1.4778593904840982	5
transcript_Zm00001d005090_T073	gene_Zm00001d005090		1.14	0.373333	0.4	0.916667	1.1331584926778953	-0.8755241017865759	-0.8056560381467114	0.5480216472553929	1
transcript_Zm00001d005090_T074	gene_Zm00001d005090		0.47	0.563333	0.366667	0.973333	-0.46407385887631886	-0.11288384750060723	-0.8528915058552694	1.4298492122321966	5
transcript_Zm00001d005090_T078	gene_Zm00001d005090		0.626667	0.84	0.486667	0.97	-0.48291195476817145	0.5060917656847417	-1.131946660432123	1.1087668495155543	5
transcript_Zm00001d005090_T081	gene_Zm00001d005090		2.14	1.666667	1.38	1.733333	1.3083133302279222	-0.20209611742274408	-1.1168528428774944	0.010635630072316347	1
transcript_Zm00001d005090_T082	gene_Zm00001d005090		1.303333	1.15	0.936667	0.91	1.2256263960504825	0.4025786010072398	-0.7425320748417934	-0.8856729222159277	3
transcript_Zm00001d005090_T085	gene_Zm00001d005090		0.863333	0.88	0.853333	1.063333	-0.5192705793930923	-0.3517608609233866	-0.6197744003984957	1.4908058407149756	5
transcript_Zm00001d005090_T090	gene_Zm00001d005090		3.403333	1.93	1.736667	2.403333	1.3898822697226811	-0.5886297193839126	-0.848253075671965	0.047000525333195736	6
transcript_Zm00001d005090_T096	gene_Zm00001d005090		0.5	0.506667	0.65	0.626667	-0.9015408643183626	-0.8166859165547972	1.0076000033184818	0.710626777554678	4
transcript_Zm00001d005090_T100	gene_Zm00001d005090		0.213333	0.476667	0.596667	0.416667	-1.326327952661468	0.31727874513997273	1.0662621796230731	-0.05721297210157766	2
transcript_Zm00001d005090_T107	gene_Zm00001d005090		0.413333	0.43	0.62	0.523333	-0.873394122428347	-0.6987121537301254	1.2926224627372727	0.2794838134211997	2
transcript_Zm00001d005090_T110	gene_Zm00001d005090		1.866667	1.643333	1.113333	1.77	0.7985714502970838	0.1339209682736745	-1.4433791986172007	0.5108867800464417	1
transcript_Zm00001d005090_T114	gene_Zm00001d005090		3.66	2.393333	2.183333	2.83	1.3667184746135956	-0.571166078113218	-0.8924468536229856	0.09689445712260915	1
transcript_Zm00001d005090_T119	gene_Zm00001d005090		9.33	7.936667	5.17	8.563333	0.8720034941987643	0.103021693830127	-1.4239044398941847	0.4488792518652934	1
transcript_Zm00001d005090_T120	gene_Zm00001d005090		1.01	0.493333	0.71	1.386667	0.28388544135583876	-1.049516734362317	-0.4903475805237217	1.2559788735302	7
transcript_Zm00001d005090_T123	gene_Zm00001d005090		0.863333	0.98	0.676667	1.2	-0.3042684860393873	0.22820022352842328	-1.1562129445425198	1.2322812070534848	5
transcript_Zm00001d005090_T124	gene_Zm00001d005090		0.79	0.553333	0.636667	0.353333	1.1356243672528779	-0.1648500057395697	0.2930665242327231	-1.263840885746032	8
transcript_Zm00001d005090_T126	gene_Zm00001d005090		1.723333	1.333333	1.3	1.8	0.7105796533530409	-0.7941786214020622	-0.9227891536390159	1.00638812168804	1
transcript_Zm00001d005090_T131	gene_Zm00001d005090		2.873333	1.776667	1.883333	2.483333	1.1979572594806431	-0.9238613400811859	-0.7174850115172824	0.4433890921178239	1
transcript_Zm00001d005090_T153	gene_Zm00001d005090		3.743333	2.263333	2.1	3.126667	1.215782483739326	-0.7086651708554501	-0.9210474740770231	0.41393016119314896	1
transcript_Zm00001d005090_T154	gene_Zm00001d005090		2.42	1.86	1.96	2.126667	1.3402906980408087	-0.9456879255157533	-0.5374774570235106	0.14287468449845622	6
transcript_Zm00001d005090_T155	gene_Zm00001d005090		1.876667	1.133333	1.086667	1.633333	1.1510373712105662	-0.7752768603542174	-0.8962095500067854	0.5204490391504354	1
transcript_Zm00001d005090_T156	gene_Zm00001d005090		1.17	0.96	1.0	1.293333	0.4149400146738806	-0.9430437242799365	-0.6843801549553996	1.2124838645614584	7
transcript_Zm00001d005090_T157	gene_Zm00001d005090		1.2	0.81	1.066667	1.32	0.4608659309050706	-1.32165831633458	-0.14854254462622243	1.009334930055733	7
transcript_Zm00001d005090_T159	gene_Zm00001d005090		0.85	0.973333	0.48	1.3	-0.15005683821364849	0.21401510342698818	-1.2422756150781984	1.1783173498648583	5
transcript_Zm00001d005090_T160	gene_Zm00001d005090		1.06	0.666667	0.57	1.016667	0.9405348518903356	-0.6563442605345564	-1.0487992876001144	0.764608696244336	1
transcript_Zm00001d005090_T161	gene_Zm00001d005090		0.74	0.906667	0.816667	0.993333	-1.1309122676941261	0.3870927934013532	-0.43262830014801823	1.1764477744407962	4
transcript_Zm00001d005090_T169	gene_Zm00001d005090		0.4	0.546667	0.336667	0.41	-0.2639491789503149	1.3951518658610471	-0.9803737766514886	-0.1508289102592423	0
transcript_Zm00001d005090_T172	gene_Zm00001d005090		3.18	2.3	1.903333	2.763333	1.1602252551214982	-0.4268182060178929	-1.1421906703358229	0.40878362123221756	1
transcript_Zm00001d005090_T174	gene_Zm00001d005090		2.836667	1.876667	1.916667	2.61	1.0827001520913477	-0.8908289267952416	-0.8085985485083008	0.616727323212195	1
transcript_Zm00001d005090_T187	gene_Zm00001d005090		0.6	0.576667	0.366667	0.29	0.9220978994979594	0.7702249423134038	-0.596651199149621	-1.0956716426617437	3
transcript_Zm00001d005094_T001	gene_Zm00001d005094		1.286667	0.983333	3.276667	3.556667	-0.7448220506912822	-0.9732263202701542	0.7536070619764553	0.964441308984981	4
transcript_Zm00001d005099_T001	gene_Zm00001d005099		1.166667	0.446667	0.246667	0.453333	1.4570863843919106	-0.32608964886503566	-0.821416324769743	-0.3095804107571318	6
transcript_Zm00001d005100_T001	gene_Zm00001d005100	prolamin-box binding factor1	0.5	0.493333	0.74	0.64	-0.7850796975621206	-0.8411596727440267	1.2336984700781242	0.3925409002280223	2
transcript_Zm00001d005100_T002	gene_Zm00001d005100	prolamin-box binding factor1	0.763333	1.013333	1.226667	1.446667	-1.1942344881645932	-0.33917481173140135	0.3904783923173925	1.1429309075786012	4
transcript_Zm00001d005100_T004	gene_Zm00001d005100	prolamin-box binding factor1	2.253333	0.806667	1.146667	1.166667	1.4473036544173916	-0.8535382565082629	-0.3127871434560983	-0.28097825445303015	6
transcript_Zm00001d005100_T007	gene_Zm00001d005100	prolamin-box binding factor1	0.573333	0.196667	0.193333	0.273333	1.4680333765591216	-0.6251853313959678	-0.6437131283628358	-0.19913491680031842	6
transcript_Zm00001d005100_T009	gene_Zm00001d005100	prolamin-box binding factor1	0.82	0.186667	0.156667	0.366667	1.4294832219911955	-0.6398640117691662	-0.7378857744324269	-0.051733435789602274	6
transcript_Zm00001d005100_T020	gene_Zm00001d005100	prolamin-box binding factor1	1.023333	0.456667	0.7	0.503333	1.3685474298474969	-0.8314805074261084	0.1132371888192956	-0.6503041112406831	8
transcript_Zm00001d005100_T024	gene_Zm00001d005100	prolamin-box binding factor1	0.33	0.266667	0.33	0.33	0.49999999999999867	-1.5000000000000013	0.49999999999999867	0.49999999999999867	7
transcript_Zm00001d005100_T026	gene_Zm00001d005100	prolamin-box binding factor1	1.203333	0.81	0.62	0.826667	1.3851354858397038	-0.2251700298853018	-1.0030301331254348	-0.15693532282896872	6
transcript_Zm00001d005100_T027	gene_Zm00001d005100	prolamin-box binding factor1	1.263333	0.456667	0.66	0.87	1.30794411817634	-1.0323327693470565	-0.4424287441733232	0.1668173953440399	6
transcript_Zm00001d005100_T030	gene_Zm00001d005100	prolamin-box binding factor1	1.84	1.136667	1.57	1.81	0.7718761838152284	-1.3924540714093712	-0.05898084821745301	0.6795587358115971	7
transcript_Zm00001d005100_T037	gene_Zm00001d005100	prolamin-box binding factor1	0.66	0.55	0.26	0.703333	0.584471589864946	0.033398770187154085	-1.419429572599752	0.8015592125476526	1
transcript_Zm00001d005100_T038	gene_Zm00001d005100	prolamin-box binding factor1	1.526667	0.556667	0.436667	0.546667	1.491438984304232	-0.4121081403998535	-0.647598506342627	-0.4317323375617513	6
transcript_Zm00001d005100_T041	gene_Zm00001d005100	prolamin-box binding factor1	1.853333	0.836667	0.853333	1.03	1.4750230307060819	-0.6370985081195718	-0.6024749271538777	-0.2354495954326322	6
transcript_Zm00001d005100_T043	gene_Zm00001d005100	prolamin-box binding factor1	1.856667	0.826667	1.093333	0.906667	1.4571236162930759	-0.7312170302076684	-0.164657761431195	-0.5612488246542127	6
transcript_Zm00001d005100_T044	gene_Zm00001d005100	prolamin-box binding factor1	2.243333	1.28	1.016667	1.383333	1.4352794228716979	-0.37803531234396764	-0.8737160470105336	-0.18352806351719617	6
transcript_Zm00001d005100_T058	gene_Zm00001d005100	prolamin-box binding factor1	1.096667	0.463333	0.69	0.46	1.3997373996911862	-0.7151745239478828	0.0417416387648354	-0.7263045145081385	8
transcript_Zm00001d005100_T060	gene_Zm00001d005100	prolamin-box binding factor1	0.24	0.076667	0.106667	0.18	1.2114335653966488	-1.007640622072085	-0.6000547354229572	0.3962617920983928	1
transcript_Zm00001d005100_T066	gene_Zm00001d005100	prolamin-box binding factor1	0.74	0.156667	0.666667	0.366667	0.9512956964058481	-1.2037439588618275	0.6803775020987466	-0.42792923964276747	8
transcript_Zm00001d005100_T074	gene_Zm00001d005100	prolamin-box binding factor1	1.986667	0.933333	1.153333	1.313333	1.4090250198717265	-0.9099949813338433	-0.42564300915291553	-0.07338702938496777	6
transcript_Zm00001d005100_T075	gene_Zm00001d005100	prolamin-box binding factor1	1.15	0.49	0.36	0.883333	1.184124350946025	-0.6368975982715612	-0.9955837397841162	0.44835698710965244	1
transcript_Zm00001d005100_T076	gene_Zm00001d005100	prolamin-box binding factor1	1.246667	0.58	0.433333	0.753333	1.3938303391106655	-0.48972352413888964	-0.904106108639431	-7.063323456511401e-07	6
transcript_Zm00001d005100_T077	gene_Zm00001d005100	prolamin-box binding factor1	0.88	0.433333	0.5	0.283333	1.4012632316096407	-0.357700002243786	-0.0951670595564902	-0.9483961698093641	6
transcript_Zm00001d005100_T078	gene_Zm00001d005100	prolamin-box binding factor1	1.2	0.35	0.546667	0.76	1.33249568120129	-0.9988007646905803	-0.4594018492503255	0.12570693273961608	6
transcript_Zm00001d005100_T081	gene_Zm00001d005100	prolamin-box binding factor1	2.193333	1.276667	0.91	1.293333	1.4191170105160327	-0.2594078065070559	-0.9308188319878796	-0.22889037202109602	6
transcript_Zm00001d005100_T082	gene_Zm00001d005100	prolamin-box binding factor1	0.663333	0.446667	0.723333	0.476667	0.6286873109237535	-0.9582916471530474	1.0681597592294783	-0.7385554230001851	8
transcript_Zm00001d005100_T086	gene_Zm00001d005100	prolamin-box binding factor1	1.04	0.61	0.626667	0.576667	1.4932132614346827	-0.47234397328915173	-0.39615806065858866	-0.6247112274869412	6
transcript_Zm00001d005100_T094	gene_Zm00001d005100	prolamin-box binding factor1	1.036667	0.333333	0.823333	0.54	1.1413922889169725	-1.1306239114407062	0.45224843395317854	-0.4630168114294449	8
transcript_Zm00001d005105_T002	gene_Zm00001d005105		7.063333	8.313333	10.89	10.756667	-1.1653903390002824	-0.5009717494241339	0.868616613733791	0.7977454746906255	4
transcript_Zm00001d005105_T006	gene_Zm00001d005105		3.246667	1.533333	1.426667	0.976667	1.455415076835628	-0.2633294484700628	-0.37033228827611175	-0.821753340089454	6
transcript_Zm00001d005106_T007	gene_Zm00001d005106		1.553333	1.163333	0.583333	1.266667	1.011106382923723	0.05321573760706025	-1.3713395810690017	0.3070174605382193	1
transcript_Zm00001d005107_T002	gene_Zm00001d005107		3.71	1.7	1.726667	2.533333	1.368502795070303	-0.7596911067411547	-0.7314560088408532	0.12264432051170461	6
transcript_Zm00001d005108_T001	gene_Zm00001d005108		5.413333	6.47	5.093333	8.4	-0.6241106988903272	0.08436958234616156	-0.8386661737898707	1.3784072903340363	5
transcript_Zm00001d005108_T002	gene_Zm00001d005108		2.693333	0.91	1.906667	1.566667	1.2453294412484663	-1.157741530505751	0.18528388101602328	-0.27287179175873816	8
transcript_Zm00001d005108_T005	gene_Zm00001d005108		1.22	0.433333	0.363333	0.29	1.4862286102462205	-0.33112895334492387	-0.4928429053111054	-0.662256751590191	6
transcript_Zm00001d005108_T006	gene_Zm00001d005108		2.976667	1.226667	1.083333	1.916667	1.360618315499844	-0.6643980257803858	-0.8302572785009915	0.13403698878153333	1
transcript_Zm00001d005114_T001	gene_Zm00001d005114		2.66	5.94	6.516667	4.233333	-1.2474033954921089	0.6315785274535247	0.9619281825020883	-0.3461033144635046	2
transcript_Zm00001d005127_T001	gene_Zm00001d005127		4.21	3.24	3.693333	3.366667	1.3460275958938788	-0.8954260831053694	0.15212538149438928	-0.6027268942828977	8
transcript_Zm00001d005127_T008	gene_Zm00001d005127		0.79	1.76	1.163333	1.7	-1.22060611367446	0.881147919598432	-0.41168432140243066	0.7511425154784591	4
transcript_Zm00001d005127_T009	gene_Zm00001d005127		2.7	1.56	1.763333	1.35	1.4385180628086593	-0.47577427035575	-0.13433672388266335	-0.8284070685702464	6
transcript_Zm00001d005127_T011	gene_Zm00001d005127		1.503333	1.38	1.82	1.303333	0.007320345851563861	-0.5344379589254649	1.3983266223455046	-0.8712090092716035	2
transcript_Zm00001d005127_T016	gene_Zm00001d005127		2.136667	2.06	2.383333	3.773333	-0.5632075759483963	-0.6588078897314956	-0.25562612630745657	1.4776415919873496	5
transcript_Zm00001d005127_T019	gene_Zm00001d005127		3.933333	2.92	2.216667	3.44	1.096702694496074	-0.28239822532452175	-1.2396030012867953	0.42529853211524354	1
transcript_Zm00001d005127_T023	gene_Zm00001d005127		9.573333	7.083333	7.1	9.363333	0.9407007447559118	-0.8703907542388167	-0.8582680787312886	0.7879580882141884	1
transcript_Zm00001d005137_T003	gene_Zm00001d005137		1.223333	0.86	0.956667	1.146667	1.054807256855661	-1.1145164541255697	-0.5373544149784987	0.5970636122484086	1
transcript_Zm00001d005137_T006	gene_Zm00001d005137		1.496667	0.75	0.77	0.953333	1.4473244799624894	-0.696150653237724	-0.638736166372757	-0.11243766035200786	6
transcript_Zm00001d005137_T009	gene_Zm00001d005137		2.133333	1.393333	1.143333	2.18	0.804217307925433	-0.6099314264362665	-1.087684377234138	0.8933984957449705	1
transcript_Zm00001d005137_T010	gene_Zm00001d005137		4.21	2.0	2.16	3.343333	1.2281714020255676	-0.8895856502475796	-0.7362638727074421	0.39767812092945365	1
transcript_Zm00001d005137_T011	gene_Zm00001d005137		2.316667	0.52	0.736667	0.816667	1.4824802470734464	-0.7022277414512634	-0.4387653826782224	-0.3414871229439606	6
transcript_Zm00001d005137_T013	gene_Zm00001d005137		1.606667	0.68	0.413333	0.796667	1.425058837369677	-0.3777460048796555	-0.8965392271138591	-0.15077360537616302	6
transcript_Zm00001d005137_T020	gene_Zm00001d005137		1.166667	1.036667	0.946667	1.366667	0.20573054326815032	-0.5074686733947728	-1.001221977238335	1.3029601073649568	5
transcript_Zm00001d005137_T023	gene_Zm00001d005137		2.243333	1.516667	1.316667	1.573333	1.44281593065055	-0.36225589044451934	-0.8590651043323493	-0.22149493587368016	6
transcript_Zm00001d005137_T027	gene_Zm00001d005137		1.763333	1.026667	1.35	1.493333	1.1572216870450467	-1.2441486556347061	-0.19015366060348068	0.2770806291931393	6
transcript_Zm00001d005137_T028	gene_Zm00001d005137		0.623333	0.63	0.833333	0.713333	-0.7833845964453839	-0.7152608647820311	1.3624056614373434	0.13623979979007048	2
transcript_Zm00001d005137_T069	gene_Zm00001d005137		1.063333	0.59	0.473333	0.62	1.4545469305282188	-0.3732903267476832	-0.8238151988664824	-0.2574414049140542	6
transcript_Zm00001d005140_T001	gene_Zm00001d005140		0.743333	0.36	0.48	0.36	1.4246438822765128	-0.6961854129934922	-0.032273056289528375	-0.6961854129934922	6
transcript_Zm00001d005140_T004	gene_Zm00001d005140		0.326667	0.21	0.203333	0.3	1.0649971408445078	-0.7987438619140719	-0.9052483684616939	0.6389950895312569	1
transcript_Zm00001d005140_T005	gene_Zm00001d005140		0.206667	0.146667	0.083333	0.143333	1.2242976287004441	0.03309556403009134	-1.224297628700444	-0.03309556403009134	3
transcript_Zm00001d005144_T005	gene_Zm00001d005144		2.686667	0.683333	0.476667	1.256667	1.4154311022989	-0.594431331427592	-0.8017708113787729	-0.019228959492535433	6
transcript_Zm00001d005144_T006	gene_Zm00001d005144		0.666667	0.193333	0.226667	0.37	1.4021542222714474	-0.7918514575408279	-0.6373411427718436	0.027038378041224546	6
transcript_Zm00001d005144_T010	gene_Zm00001d005144		0.756667	0.26	0.156667	0.436667	1.347178122426023	-0.5420419032566973	-0.9350995715009587	0.12996335233163292	1
transcript_Zm00001d005149_T001	gene_Zm00001d005149		0.95	0.456667	0.65	0.573333	1.3890277506153508	-0.9537183256045564	-0.03561609616962415	-0.39969332884117004	6
transcript_Zm00001d005151_T002	gene_Zm00001d005151	aspartate kinase2	0.89	0.723333	0.323333	0.34	1.1351390064299187	0.5454555326509798	-0.8697819739434606	-0.8108125651374366	3
transcript_Zm00001d005151_T007	gene_Zm00001d005151	aspartate kinase2	5.22	6.21	5.13	3.446667	0.19046246514787663	1.0540864917054356	0.1119511900062805	-1.3565001468595932	0
transcript_Zm00001d005156_T002	gene_Zm00001d005156		7.53	3.776667	3.393333	4.983333	1.3977212752695234	-0.6129257587965002	-0.8182764085141419	0.0334808920411185	6
transcript_Zm00001d005156_T005	gene_Zm00001d005156		0.633333	0.15	0.256667	0.263333	1.4540787049726898	-0.8314653408698356	-0.32706748941362507	-0.2955458746892295	6
transcript_Zm00001d005157_T003	gene_Zm00001d005157		3.45	2.79	3.996667	3.646667	-0.041085334304387655	-1.3426583124835527	1.0369858706384445	0.34675777614949327	7
transcript_Zm00001d005157_T004	gene_Zm00001d005157		1.3	2.213333	2.666667	3.073333	-1.3308437971951255	-0.13133360859368004	0.46404480414236204	0.9981326016464437	4
transcript_Zm00001d005157_T009	gene_Zm00001d005157		0.356667	0.27	0.516667	0.243333	0.08115212763443323	-0.6221514343458605	1.3795537097458135	-0.8385544030343868	2
transcript_Zm00001d005157_T010	gene_Zm00001d005157		1.506667	1.376667	2.06	2.296667	-0.6903851272096699	-0.9862645487279408	0.5689983185362497	1.107651357401362	4
transcript_Zm00001d005157_T012	gene_Zm00001d005157		1.65	1.64	2.293333	2.753333	-0.8028570130895792	-0.8213489283591724	0.38678891952373506	1.2374170219250178	4
transcript_Zm00001d005159_T007	gene_Zm00001d005159		0.323333	0.126667	0.253333	0.133333	1.191530251003103	-0.8610288477147895	0.46095589188534747	-0.7914572951736615	8
transcript_Zm00001d005159_T009	gene_Zm00001d005159		0.226667	0.046667	0.17	0.25	0.5868538581545407	-1.3937717236620912	-0.03668008542769845	0.8435979509352488	7
transcript_Zm00001d005164_T006	gene_Zm00001d005164		1.083333	1.633333	1.313333	1.293333	-1.0907035550613502	1.33308212285276	-0.07712045338817658	-0.16525811440323523	0
transcript_Zm00001d005164_T009	gene_Zm00001d005164		2.806667	1.666667	1.3	1.553333	1.4599533642590425	-0.24706859317666938	-0.7961112423583184	-0.41677352872405415	6
transcript_Zm00001d005168_T002	gene_Zm00001d005168	poly(ADP-ribose) polymerase2	0.093333	0.203333	0.073333	0.203333	-0.7167277238512446	0.8600732686214941	-1.0034188133917425	0.8600732686214941	5
transcript_Zm00001d005168_T003	gene_Zm00001d005168	poly(ADP-ribose) polymerase2	13.526667	11.666667	11.683333	12.696667	1.2648409776460539	-0.810985968633799	-0.7923861127807357	0.3385311037684848	1
transcript_Zm00001d005168_T006	gene_Zm00001d005168	poly(ADP-ribose) polymerase2	5.46	2.37	3.066667	6.206667	0.6414297568466676	-1.032336515595766	-0.6549715551673995	1.0458783139164978	1
transcript_Zm00001d005168_T007	gene_Zm00001d005168	poly(ADP-ribose) polymerase2	0.596667	0.316667	0.146667	0.15	1.3904534845265606	0.06696272403973846	-0.7365852376844035	-0.7208309708818943	3
transcript_Zm00001d005168_T008	gene_Zm00001d005168	poly(ADP-ribose) polymerase2	6.076667	3.43	3.313333	1.4	1.3123210045913103	-0.06505225534295918	-0.12576786713573535	-1.1215008821126162	6
transcript_Zm00001d005170_T001	gene_Zm00001d005170		9.923333	8.906667	7.403333	8.25	1.223839954760689	0.2685718470725837	-1.1439736943374685	-0.3484381074958058	3
transcript_Zm00001d005170_T005	gene_Zm00001d005170		3.223333	1.493333	0.97	2.716667	1.0723599880278096	-0.5803644596062417	-1.0803212476719477	0.5883257192503798	1
transcript_Zm00001d005170_T008	gene_Zm00001d005170		0.256667	0.2	0.376667	0.21	-0.0513906198584811	-0.7503351189633736	1.4287184364280197	-0.6269926976061654	2
transcript_Zm00001d005173_T007	gene_Zm00001d005173		0.363333	0.266667	0.523333	0.116667	0.2685459084001907	-0.2978420387429777	1.2060220793693726	-1.1767259490265853	8
transcript_Zm00001d005188_T001	gene_Zm00001d005188		1.723333	1.366667	2.656667	1.106667	0.014753083192537939	-0.5114655447338351	1.3917773492482697	-0.8950648877069726	2
transcript_Zm00001d005205_T002	gene_Zm00001d005205		2.266667	1.74	2.623333	2.61	-0.10459107109675317	-1.375785441237607	0.756278911682988	0.7240976006513715	7
transcript_Zm00001d005208_T001	gene_Zm00001d005208	NAC-transcription factor 5	0.666667	1.61	1.123333	1.553333	-1.3030742502021158	0.8471890225832065	-0.2621352310754853	0.7180204586943932	4
transcript_Zm00001d005229_T003	gene_Zm00001d005229		1.703333	0.6	0.6	0.543333	1.4983030300360314	-0.46580885636879127	-0.46580885636879127	-0.5666853172984491	6
transcript_Zm00001d005229_T004	gene_Zm00001d005229		2.116667	0.776667	1.143333	0.933333	1.452522443410573	-0.7740316065251579	-0.1647766309477441	-0.513714205937672	6
transcript_Zm00001d005231_T006	gene_Zm00001d005231		0.67	0.53	0.676667	0.99	-0.24009847619276864	-0.9603926185315333	-0.20579704014296488	1.4062881348672647	7
transcript_Zm00001d005238_T002	gene_Zm00001d005238		1.753333	1.173333	1.046667	2.386667	0.2661099538227706	-0.6788538515148342	-0.8852241711129256	1.2979680688049888	5
transcript_Zm00001d005238_T004	gene_Zm00001d005238		2.843333	1.88	1.76	2.846667	0.8602635427034754	-0.7620283988570097	-0.964113278111907	0.8658781342654409	1
transcript_Zm00001d005238_T005	gene_Zm00001d005238		2.393333	0.626667	0.996667	1.623333	1.2705686552514421	-1.012147824210189	-0.5340692867838709	0.27564845574261804	1
transcript_Zm00001d005240_T007	gene_Zm00001d005240	FHA-transcription factor 7	0.74	0.43	0.226667	0.4	1.3615790266919725	-0.08973198494274055	-1.0416656040676473	-0.2301814376815836	3
transcript_Zm00001d005240_T008	gene_Zm00001d005240	FHA-transcription factor 7	0.113333	0.05	0.053333	0.076667	1.3704909913743237	-0.7994552197072466	-0.6852583441205088	0.11422257245343151	6
transcript_Zm00001d005240_T011	gene_Zm00001d005240	FHA-transcription factor 7	1.78	1.4	0.64	1.126667	1.1329282028186087	0.34057338729595965	-1.2441362437493377	-0.2293653463652299	3
transcript_Zm00001d005241_T003	gene_Zm00001d005241		1.213333	0.27	0.17	0.246667	1.49438325234783	-0.4149192393287379	-0.6173188682695857	-0.46214514474950597	6
transcript_Zm00001d005244_T001	gene_Zm00001d005244	bZIP-transcription factor 86	3.743333	2.036667	1.813333	2.77	1.3243440182080977	-0.6367955900036532	-0.8934299597399479	0.20588153153550448	1
transcript_Zm00001d005244_T004	gene_Zm00001d005244	bZIP-transcription factor 86	0.833333	0.746667	0.55	0.58	1.1526805486589644	0.5116211297292266	-0.9431042844199746	-0.7211973939682164	3
transcript_Zm00001d005244_T006	gene_Zm00001d005244	bZIP-transcription factor 86	0.84	1.516667	0.75	0.933333	-0.49136965192251053	1.4644752201801328	-0.7515065264697218	-0.22159904178790074	0
[truncated: 23,789 more rows]
