# Supplementary material for: Integrated metabolomic and transcriptomic analysis of anthocyanin accumulation mechanisms in maize kernels of different colors
Source: Front Genet. 2026 Jun 1;17:1797093. doi: 10.3389/fgene.2026.1797093 (PMC13265062; doi:10.3389/fgene.2026.1797093)
Supplement: Supplementary file 1 [file DataSheet1.zip › Supplement/Supplementary Table 7.csv]

Number	Pathway ID	Description	Database	Ratio_in_study	Ratio_in_pop	Rich factor	Pvalue	Padjust	First Category	Second Category	Gene_ids	Gene_annotation
79	map00480	Glutathione metabolism	KEGG PATHWAY	79/ 5123	173/ 17638	0.45664739884393	2.40707411652e-06	0.000320140857498	Metabolism	Metabolism of other amino acids	gene_Zm00001d037240|gene_Zm00001d021469|gene_Zm00001d029708|gene_Zm00001d047765|gene_Zm00001d024253|gene_Zm00001d010870|gene_Zm00001d029089|gene_Zm00001d041710|gene_Zm00001d051974|gene_Zm00001d046112|gene_Zm00001d021470|gene_Zm00001d016551|gene_Zm00001d019237|gene_Zm00001d048353|gene_Zm00001d027541|gene_Zm00001d027540|gene_Zm00001d029085|gene_Zm00001d029706|gene_Zm00001d047448|gene_Zm00001d022383…	NA;NA;glutathione transferase30;NA;NA;glutathione transferase15;NA;NA;NA;NA;glutathione transferase16;NA;NA;glutathione transferase13;glutathione transferase9;glutathione S-transferase12;NA;glutathione transferase39;NA;NA;NA;NA;NA;NA;glutathione transferase5;NA;NA;NA;NA;safener induced1;NA;NA;NA;NA;glutathione S-transferase2;NA;NA;glucose-6-phosphate dehydrogenase1;NA;NA;NA;6-phosphogluconate deh…
37	map00941	Flavonoid biosynthesis	KEGG PATHWAY	37/ 5123	68/ 17638	0.54411764705882	1.01903204046e-05	0.000677656306905	Metabolism	Biosynthesis of other secondary metabolites	gene_Zm00001d018181|gene_Zm00001d018184|gene_Zm00001d026370|gene_Zm00001d024946|gene_Zm00001d026371|gene_Zm00001d047425|gene_Zm00001d010521|gene_Zm00001d032148|gene_Zm00001d012972|gene_Zm00001d016471|gene_Zm00001d038074|gene_Zm00001d020528|gene_Zm00001d044683|gene_Zm00001d048087|gene_Zm00001d005607|gene_Zm00001d012510|gene_Zm00001d039956|gene_Zm00001d039837|gene_Zm00001d034635|gene_Zm00001d011438…	flavonol synthase2;flavonol synthase1;NA;flavone synthase typeII1;NA;GRMZM2G119067;NA;hydroxycinnamoyltransferase9;chalcone flavanone isomerase3;NA;NA;NA;NA;NA;NA;NA;hydroxycinnamoyltransferase8;NA;chalcone flavanone isomerase1;anthocyaninless4;GRMZM2G138074;NA;white pollen1;anthocyaninless1;NA;colorless2;NA;red aleurone1;NA;anthocyaninless2;NA;NA;NA;NA;NA;flavanone 3-hydroxylase1;NA
59	map00051	Fructose and mannose metabolism	KEGG PATHWAY	59/ 5123	126/ 17638	0.46825396825397	1.71731406783e-05	0.00076134257007	Metabolism	Carbohydrate metabolism	gene_Zm00001d046553|gene_Zm00001d011714|gene_Zm00001d040375|gene_Zm00001d038775|gene_Zm00001d036206|gene_Zm00001d020070|gene_Zm00001d036537|gene_Zm00001d017830|gene_Zm00001d036091|gene_Zm00001d042146|gene_Zm00001d028572|gene_Zm00001d006857|gene_Zm00001d010375|gene_Zm00001d043564|gene_Zm00001d011421|gene_Zm00001d043443|gene_Zm00001d043965|gene_Zm00001d039499|gene_Zm00001d042727|gene_Zm00001d003638…	NA;NA;NA;NA;NA;NA;NA;NA;root cap protein1;hexokinase4;NA;NA;NA;NA;NA;NA;NA;NA;NA;NA;NA;NA;NA;NA;NA;NA;sorbitol dehydrogenase homolog1;hexokinase7;NA;NA;hexokinase8;NA;triose phosphate isomerase2;NA;NA;NA;NA;NA;aldolase2;NA;NA;NA;NA;hexokinase1;FRK2;NA;NA;NA;NA;phosphofructose kinase2;NA;NA;NA;NA;NA;NA;NA;NA;NA
99	map00940	Phenylpropanoid biosynthesis	KEGG PATHWAY	99/ 5123	246/ 17638	0.40243902439024	9.95812352966e-05	0.00331107607361	Metabolism	Biosynthesis of other secondary metabolites	gene_Zm00001d049071|gene_Zm00001d014608|gene_Zm00001d043174|gene_Zm00001d040702|gene_Zm00001d006936|gene_Zm00001d040705|gene_Zm00001d029747|gene_Zm00001d019387|gene_Zm00001d010409|gene_Zm00001d030002|gene_Zm00001d016471|gene_Zm00001d025774|gene_Zm00001d020528|gene_Zm00001d009138|gene_Zm00001d051529|gene_Zm00001d008898|gene_Zm00001d052335|gene_Zm00001d042019|gene_Zm00001d040364|gene_Zm00001d019534…	NA;NA;GRMZM2G138074;guaiacol peroxidase1;NA;NA;NA;NA;NA;NA;NA;NA;NA;NA;NA;NA;NA;NA;NA;NA;NA;NA;NA;NA;NA;NA;NA;NA;NA;AC210173.4_FG005;NA;NA;peroxidase3;NA;NA;NA;NA;NA;NA;NA;NA;NA;brown midrib3;NA;NA;NA;NA;NA;NA;NA;NA;NA;NA;NA;NA;NA;phenylalanine ammonia lyase3;NA;NA;NA;NA;NA;NA;hydroxycinnamoyltransferase8;peroxidase35;NA;NA;NA;NA;NA;NA;NA;NA;aldehyde dehydrogenase5;NA;phenylalanine ammonia lyase2…
57	map00630	Glyoxylate and dicarboxylate metabolism	KEGG PATHWAY	57/ 5123	130/ 17638	0.43846153846154	0.000223185511813	0.00593673461423	Metabolism	Carbohydrate metabolism	gene_Zm00001d053800|gene_Zm00001d004894|gene_Zm00001d045965|gene_Zm00001d048974|gene_Zm00001d031403|gene_Zm00001d003247|gene_Zm00001d047224|gene_Zm00001d035405|gene_Zm00001d014030|gene_Zm00001d033618|gene_Zm00001d051804|gene_Zm00001d040769|gene_Zm00001d044042|gene_Zm00001d047085|gene_Zm00001d048358|gene_Zm00001d042661|gene_Zm00001d015497|gene_Zm00001d027558|gene_Zm00001d009610|gene_Zm00001d035737…	NA;ribulose bisphosphate carboxylase small subunit2;NA;NA;NA;malate synthase1;NA;NA;NA;NA;glutamine synthetase5;NA;malate dehydrogenase3;NA;aconitase3;NA;NA;NA;NA;NA;NA;NA;NA;NA;NA;glycolate oxidase1;NA;NA;NA;glutamine synthetase6;isocitrate lyase1;NA;aconitase2;catalase3;catalase2;NA;glutamine synthetase2;NA;NA;NA;NA;NA;ribulose bisphosphate carboxylase small subunit1;malate dehydrogenase4;NA;NA…
62	map00561	Glycerolipid metabolism	KEGG PATHWAY	62/ 5123	154/ 17638	0.4025974025974	0.00179760436941	0.0398468968552	Metabolism	Lipid metabolism	gene_Zm00001d049289|gene_Zm00001d030220|gene_Zm00001d036982|gene_Zm00001d035737|gene_Zm00001d018593|gene_Zm00001d008814|gene_Zm00001d005579|gene_Zm00001d037139|gene_Zm00001d031428|gene_Zm00001d044136|gene_Zm00001d053149|gene_Zm00001d013735|gene_Zm00001d010585|gene_Zm00001d020647|gene_Zm00001d040666|gene_Zm00001d043881|gene_Zm00001d053174|gene_Zm00001d039239|gene_Zm00001d011638|gene_Zm00001d009054…	NA;NA;linoleic acid1;NA;NA;NA;NA;NA;NA;NA;NA;NA;NA;NA;NA;NA;NA;NA;NA;NA;NA;NA;NA;NA;NA;NA;NA;NA;NA;NA;NA;NA;NA;NA;NA;NA;NA;NA;NA;NA;alpha-galactosidase1;diacylglycerol kinase2;NA;NA;diacylglycerol kinase7;NA;NA;NA;NA;NA;NA;diacylglycerol kinase4;NA;NA;NA;NA;NA;NA;NA;NA;NA;NA
21	map00073	Cutin, suberine and wax biosynthesis	KEGG PATHWAY	21/ 5123	41/ 17638	0.51219512195122	0.00229039713888	0.0435175456386	Metabolism	Lipid metabolism	gene_Zm00001d017953|gene_Zm00001d013979|gene_Zm00001d012274|gene_Zm00001d000107|gene_Zm00001d028249|gene_Zm00001d031959|gene_Zm00001d030494|gene_Zm00001d020238|gene_Zm00001d003823|gene_Zm00001d014055|gene_Zm00001d042723|gene_Zm00001d025833|gene_Zm00001d037343|gene_Zm00001d032284|gene_Zm00001d014459|gene_Zm00001d017251|gene_Zm00001d019624|gene_Zm00001d049950|gene_Zm00001d051932|gene_Zm00001d017952…	NA;NA;NA;NA;NA;NA;NA;NA;NA;NA;NA;IDP1639;NA;NA;NA;NA;NA;male sterile protein homolog1;NA;NA;NA
107	map00500	Starch and sucrose metabolism	KEGG PATHWAY	107/ 5123	294/ 17638	0.36394557823129	0.00362090886739	0.0601976099204	Metabolism	Carbohydrate metabolism	gene_Zm00001d033399|gene_Zm00001d003317|gene_Zm00001d024000|gene_Zm00001d027619|gene_Zm00001d028199|gene_Zm00001d014150|gene_Zm00001d029983|gene_Zm00001d014844|gene_Zm00001d022870|gene_Zm00001d032298|gene_Zm00001d053982|gene_Zm00001d020527|gene_Zm00001d015231|gene_Zm00001d022367|gene_Zm00001d051976|gene_Zm00001d052844|gene_Zm00001d039512|gene_Zm00001d018082|gene_Zm00001d018159|gene_Zm00001d004907…	NA;NA;NA;beta amylase2;NA;NA;NA;starch branching enzyme1;NA;trehalose-6-phosphate phosphatase1;NA;NA;NA;NA;starch synthase5;NA;hexokinase1;trehalose-6-phosphate phosphatase7;NA;NA;NA;ADP glucose pyrophosphorylase small subunit embryo 1;NA;NA;NA;NA;NA;NA;NA;hexokinase4;NA;NA;NA;trehalose-6-phosphate synthase12;NA;trehalose-6-phosphate phosphatase4;NA;NA;beta-glucosidase2;sucrose synthase1;NA;NA;NA…
16	map00909	Sesquiterpenoid and triterpenoid biosynthesis	KEGG PATHWAY	16/ 5123	32/ 17638	0.5	0.00993414882599	0.0660620896928	Metabolism	Metabolism of terpenoids and polyketides	gene_Zm00001d034516|gene_Zm00001d035682|gene_Zm00001d028299|gene_Zm00001d037092|gene_Zm00001d029523|gene_Zm00001d024477|gene_Zm00001d024207|gene_Zm00001d002350|gene_Zm00001d030813|gene_Zm00001d035392|gene_Zm00001d024481|gene_Zm00001d024211|gene_Zm00001d052971|gene_Zm00001d024210|gene_Zm00001d024478|gene_Zm00001d013798	NA;NA;NA;terpene synthase26;NA;NA;TPS6;kaurene synthase2;NA;NA;terpene synthase5;NA;NA;terpene synthase11;terpene synthase4;NA
23	map01040	Biosynthesis of unsaturated fatty acids	KEGG PATHWAY	23/ 5123	51/ 17638	0.45098039215686	0.010700168031	0.0677677308629	Metabolism	Lipid metabolism	gene_Zm00001d003312|gene_Zm00001d050992|gene_Zm00001d052931|gene_Zm00001d030328|gene_Zm00001d049882|gene_Zm00001d030165|gene_Zm00001d021059|gene_Zm00001d023768|gene_Zm00001d048890|gene_Zm00001d014093|gene_Zm00001d029176|gene_Zm00001d042344|gene_Zm00001d018487|gene_Zm00001d017840|gene_Zm00001d051636|gene_Zm00001d025262|gene_Zm00001d048788|gene_Zm00001d008623|gene_Zm00001d003744|gene_Zm00001d009944…	NA;3-ketoacyl reductase GL8B;NA;stearoyl-acyl-carrier-protein desaturase4;NA;stearoyl-acyl-carrier-protein desaturase3;stearoyl-acyl-carrier-protein desaturase8;NA;NA;NA;NA;stearoyl-acyl-carrier-protein desaturase1;NA;NA;NA;NA;NA;NA;NA;NA;stearoyl-acyl-carrier-protein desaturase2;glossy8;stearoyl-acyl-carrier-protein desaturase9
37	map00330	Arginine and proline metabolism	KEGG PATHWAY	37/ 5123	88/ 17638	0.42045454545455	0.00614240665818	0.0680783404615	Metabolism	Amino acid metabolism	gene_Zm00001d049289|gene_Zm00001d026586|gene_Zm00001d033228|gene_Zm00001d046112|gene_Zm00001d024908|gene_Zm00001d016198|gene_Zm00001d005159|gene_Zm00001d033408|gene_Zm00001d029853|gene_Zm00001d010056|gene_Zm00001d017418|gene_Zm00001d013053|gene_Zm00001d020544|gene_Zm00001d020543|gene_Zm00001d004731|gene_Zm00001d025417|gene_Zm00001d008814|gene_Zm00001d023884|gene_Zm00001d001883|gene_Zm00001d003983…	NA;NA;NA;NA;NA;glutamate-oxaloacetic transaminase3;NA;NA;NA;proline responding1;NA;NA;NA;NA;NA;NA;NA;NA;NA;NA;NA;NA;NA;NA;putative aldehyde dehydrogenase MIS1;NA;NA;NA;NA;NA;NA;NA;NA;NA;NA;NA;NA
50	map00710	Carbon fixation in photosynthetic organisms	KEGG PATHWAY	50/ 5123	127/ 17638	0.39370078740157	0.0078099133276	0.0692478981714	Metabolism	Energy metabolism	gene_Zm00001d046553|gene_Zm00001d020057|gene_Zm00001d040375|gene_Zm00001d050409|gene_Zm00001d032695|gene_Zm00001d000316|gene_Zm00001d037693|gene_Zm00001d000164|gene_Zm00001d014030|gene_Zm00001d006875|gene_Zm00001d021798|gene_Zm00001d008318|gene_Zm00001d044042|gene_Zm00001d016198|gene_Zm00001d004894|gene_Zm00001d040129|gene_Zm00001d042727|gene_Zm00001d043194|gene_Zm00001d013135|gene_Zm00001d012103…	NA;phosphoenolpyruvate carboxylase4;NA;NA;malate dehydrogenase4;NADP malic enzyme3;NA;NA;NA;alanine aminotransferase10;NA;NA;malate dehydrogenase3;glutamate-oxaloacetic transaminase3;ribulose bisphosphate carboxylase small subunit2;NA;NA;NA;NA;aldolase2;NA;phosphoenolpyruvate carboxylase3;NA;NA;NA;ribulose bisphosphate carboxylase small subunit1;triose phosphate isomerase2;NA;malate dehydrogenase…
10	map00402	Benzoxazinoid biosynthesis	KEGG PATHWAY	10/ 5123	17/ 17638	0.58823529411765	0.0099254235817	0.0694779650719	Metabolism	Biosynthesis of other secondary metabolites	gene_Zm00001d049181|gene_Zm00001d049265|gene_Zm00001d049179|gene_Zm00001d048709|gene_Zm00001d007718|gene_Zm00001d048702|gene_Zm00001d048703|gene_Zm00001d048707|gene_Zm00001d048634|gene_Zm00001d048705	NA;NA;benzoxazinone synthesis7;benzoxazinless1;benzoxazinone synthesis13;benzoxazinone synthesis3;benzoxazinone synthesis4;benzoxazinone synthesis8;benzoxazinone synthesis6;benzoxazinone synthesis5
166	map04075	Plant hormone signal transduction	KEGG PATHWAY	166/ 5123	481/ 17638	0.34511434511435	0.00478368799028	0.0706922780785	Environmental Information Processing	Signal transduction	gene_Zm00001d014769|gene_Zm00001d002029|gene_Zm00001d034161|gene_Zm00001d002143|gene_Zm00001d012731|gene_Zm00001d016675|gene_Zm00001d028936|gene_Zm00001d005803|gene_Zm00001d011131|gene_Zm00001d020725|gene_Zm00001d011878|gene_Zm00001d044015|gene_Zm00001d023704|gene_Zm00001d030993|gene_Zm00001d024160|gene_Zm00001d033319|gene_Zm00001d022473|gene_Zm00001d033267|gene_Zm00001d005884|gene_Zm00001d043014…	NA;ZIM-transcription factor 32;SnRK2 serine threonine protein kinase8;bZIP-transcription factor 27;ARF-transcription factor 26;NA;bZIP-transcription factor 52;NA;NA;NA;NA;protein phosphatase homolog8;NA;Aux/IAA-transcription factor 2;bZIP-transcription factor 107;Aux/IAA-transcription factor 3;NA;bHLH-transcription factor 43;bZIP-transcription factor 123;NA;bZIP-transcription factor 28;NA;NA;BZR-…
93	map00520	Amino sugar and nucleotide sugar metabolism	KEGG PATHWAY	93/ 5123	257/ 17638	0.36186770428016	0.00755528091486	0.0717751686912	Metabolism	Carbohydrate metabolism	gene_Zm00001d043988|gene_Zm00001d003188|gene_Zm00001d039361|gene_Zm00001d010657|gene_Zm00001d022870|gene_Zm00001d052685|gene_Zm00001d012433|gene_Zm00001d047774|gene_Zm00001d047062|gene_Zm00001d023810|gene_Zm00001d003190|gene_Zm00001d003191|gene_Zm00001d014000|gene_Zm00001d038196|gene_Zm00001d039512|gene_Zm00001d013751|gene_Zm00001d018966|gene_Zm00001d018965|gene_Zm00001d021249|gene_Zm00001d005546…	chitinase chem5;GRMZM2G051921;NA;NA;NA;NA;NA;NA;NA;NA;chitinase A1;NA;NA;NA;hexokinase1;NA;NA;NA;NA;ADP glucose pyrophosphorylase small subunit embryo 1;hexokinase7;NA;NA;NA;NA;root cap protein1;hexokinase4;NA;NA;GNAT-transcription factor 19;NA;NA;ferric-chelate reductase (NADH)2;NA;NA;NA;NA;NA;NA;ADP glucose pyrophosphorylase small subunit leaf1;NA;NA;NA;NA;NA;NA;dTDP-glucose dehydratase homolog…
44	map00250	Alanine, aspartate and glutamate metabolism	KEGG PATHWAY	44/ 5123	108/ 17638	0.40740740740741	0.00598413871038	0.0723536771346	Metabolism	Amino acid metabolism	gene_Zm00001d002326|gene_Zm00001d029083|gene_Zm00001d033160|gene_Zm00001d031749|gene_Zm00001d031403|gene_Zm00001d038841|gene_Zm00001d008986|gene_Zm00001d003522|gene_Zm00001d028260|gene_Zm00001d047981|gene_Zm00001d033805|gene_Zm00001d051804|gene_Zm00001d015183|gene_Zm00001d038460|gene_Zm00001d004831|gene_Zm00001d016198|gene_Zm00001d011610|gene_Zm00001d026293|gene_Zm00001d031379|gene_Zm00001d004764…	adenosylmethionine aminotransferase1;NA;NA;NA;NA;putative aldehyde dehydrogenase MIS1;NA;NA;glutamine synthetase6;NA;NA;glutamine synthetase5;NA;NA;NA;glutamate-oxaloacetic transaminase3;NA;NA;NA;NA;NA;NA;NA;NA;NA;glutamine synthetase2;asparagine synthetase3;asparagine synthetase2;NA;carbon-nitrogen hydrolase homolog1;NA;alanine aminotransferase10;NA;NA;NA;NA;NA;NA;NA;NA;NA;glutamine synthetase3;…
51	map00260	Glycine, serine and threonine metabolism	KEGG PATHWAY	51/ 5123	131/ 17638	0.38931297709924	0.00931672007015	0.07288963349	Metabolism	Amino acid metabolism	gene_Zm00001d049289|gene_Zm00001d031403|gene_Zm00001d009287|gene_Zm00001d053800|gene_Zm00001d035737|gene_Zm00001d048974|gene_Zm00001d032114|gene_Zm00001d005535|gene_Zm00001d020984|gene_Zm00001d029083|gene_Zm00001d025626|gene_Zm00001d034452|gene_Zm00001d043086|gene_Zm00001d015378|gene_Zm00001d038460|gene_Zm00001d047085|gene_Zm00001d011990|gene_Zm00001d042661|gene_Zm00001d017430|gene_Zm00001d005608…	NA;NA;NA;NA;NA;NA;NA;aspartate kinase homoserine dehydrogenase2;NA;NA;NA;NA;NA;NA;NA;NA;NA;NA;NA;NA;NA;NA;orange pericarp2;NA;NA;NA;NA;NA;NA;NA;NA;NA;NA;orange pericarp1;NA;NA;NA;tryptophan synthase A homolog1;NA;NA;NA;NA;NA;threonine synthase1;NA;NA;NA;NA;NA;NA;NA
26	map00910	Nitrogen metabolism	KEGG PATHWAY	26/ 5123	59/ 17638	0.44067796610169	0.00988162223133	0.0730142087093	Metabolism	Energy metabolism	gene_Zm00001d032085|gene_Zm00001d031769|gene_Zm00001d051804|gene_Zm00001d011610|gene_Zm00001d009610|gene_Zm00001d005920|gene_Zm00001d044099|gene_Zm00001d049240|gene_Zm00001d028260|gene_Zm00001d038948|gene_Zm00001d012706|gene_Zm00001d050011|gene_Zm00001d033747|gene_Zm00001d052165|gene_Zm00001d050328|gene_Zm00001d044095|gene_Zm00001d043348|gene_Zm00001d044096|gene_Zm00001d052164|gene_Zm00001d011454…	NA;NA;glutamine synthetase5;NA;NA;carbonic anhydrase4;carbonic anhydrase1;NA;glutamine synthetase6;NA;NA;NA;glutamine synthetase2;nitrite reductase2;NA;NA;NA;carbonic anhydrase3;NA;carbonic anhydrase6;NA;NA;NA;glutamine synthetase3;NA;NA
35	map00592	alpha-Linolenic acid metabolism	KEGG PATHWAY	35/ 5123	83/ 17638	0.42168674698795	0.00716372071319	0.0732903734504	Metabolism	Lipid metabolism	gene_Zm00001d049059|gene_Zm00001d040842|gene_Zm00001d037939|gene_Zm00001d047340|gene_Zm00001d041204|gene_Zm00001d037139|gene_Zm00001d053586|gene_Zm00001d052931|gene_Zm00001d003312|gene_Zm00001d028282|gene_Zm00001d013014|gene_Zm00001d003533|gene_Zm00001d049882|gene_Zm00001d002319|gene_Zm00001d025166|gene_Zm00001d048890|gene_Zm00001d053675|gene_Zm00001d014093|gene_Zm00001d044908|gene_Zm00001d027519…	alcohol dehydrogenase2;12-oxo-phytodienoic acid reductase6;NA;NA;lipoxygenase12;NA;NA;NA;NA;allene oxide synthesis2;NA;tassel seed1;NA;NA;NA;NA;lipoxygenase10;NA;12-oxo-phytodienoic acid reductase1;NA;NA;NA;NA;NA;NA;12-oxo-phytodienoic acid reductase5;12-oxo-phytodienoic acid reductase2;hydroperoxide lyase1;NA;NA;NA;alcohol dehydrogenase1;NA;NA;NA
88	map00010	Glycolysis / Gluconeogenesis	KEGG PATHWAY	88/ 5123	243/ 17638	0.36213991769547	0.00895594692224	0.0744463087912	Metabolism	Carbohydrate metabolism	gene_Zm00001d049289|gene_Zm00001d040375|gene_Zm00001d008814|gene_Zm00001d029341|gene_Zm00001d043986|gene_Zm00001d016934|gene_Zm00001d017830|gene_Zm00001d008318|gene_Zm00001d041588|gene_Zm00001d011421|gene_Zm00001d015383|gene_Zm00001d049731|gene_Zm00001d035883|gene_Zm00001d039512|gene_Zm00001d015885|gene_Zm00001d047893|gene_Zm00001d004731|gene_Zm00001d018961|gene_Zm00001d042909|gene_Zm00001d029025…	NA;NA;NA;NA;NA;NA;NA;NA;NA;NA;NA;NA;NA;hexokinase1;NA;phosphoenolpyruvate carboxykinase homolog2;NA;NA;NA;NA;pyruvate decarboxylase2;NA;NA;NA;NA;alcohol dehydrogenase2;NA;NA;hexokinase4;NA;NA;triose phosphate isomerase2;NA;NA;NA;NA;lactate dehydrogenase1;NA;NA;NA;NA;NA;NA;NA;NA;phosphoenolpyruvate carboxykinase1;phosphofructose kinase2;NA;NA;NA;NA;NA;NA;NA;NA;NA;dihydrolipoamide S-acetyltransfera…
23	map00650	Butanoate metabolism	KEGG PATHWAY	23/ 5123	49/ 17638	0.46938775510204	0.00596069018432	0.0792771794515	Metabolism	Carbohydrate metabolism	gene_Zm00001d002326|gene_Zm00001d031749|gene_Zm00001d006166|gene_Zm00001d008986|gene_Zm00001d003522|gene_Zm00001d047224|gene_Zm00001d012590|gene_Zm00001d033805|gene_Zm00001d004831|gene_Zm00001d026293|gene_Zm00001d016572|gene_Zm00001d047663|gene_Zm00001d004764|gene_Zm00001d015445|gene_Zm00001d015444|gene_Zm00001d027383|gene_Zm00001d037507|gene_Zm00001d028868|gene_Zm00001d050810|gene_Zm00001d047981…	adenosylmethionine aminotransferase1;NA;NA;NA;NA;NA;NA;NA;NA;NA;acetolactate synthase2;NA;NA;NA;NA;NA;NA;NA;NA;NA;NA;NA;NA
10	map00430	Taurine and hypotaurine metabolism	KEGG PATHWAY	10/ 5123	18/ 17638	0.55555555555556	0.0165837757194	0.0958974856818	Metabolism	Metabolism of other amino acids	gene_Zm00001d037322|gene_Zm00001d031749|gene_Zm00001d021444|gene_Zm00001d003522|gene_Zm00001d027908|gene_Zm00001d008628|gene_Zm00001d047981|gene_Zm00001d033805|gene_Zm00001d004389|gene_Zm00001d050326	NA;NA;NA;NA;NA;NA;NA;NA;NA;NA
66	map04146	Peroxisome	KEGG PATHWAY	66/ 5123	180/ 17638	0.36666666666667	0.0159745802015	0.096573598491	Cellular Processes	Transport and catabolism	gene_Zm00001d024723|gene_Zm00001d003744|gene_Zm00001d029307|gene_Zm00001d020051|gene_Zm00001d003312|gene_Zm00001d000107|gene_Zm00001d031403|gene_Zm00001d025106|gene_Zm00001d046262|gene_Zm00001d002332|gene_Zm00001d045384|gene_Zm00001d052399|gene_Zm00001d039079|gene_Zm00001d038897|gene_Zm00001d052507|gene_Zm00001d051023|gene_Zm00001d052931|gene_Zm00001d040162|gene_Zm00001d049881|gene_Zm00001d009944…	NA;NA;NA;NA;NA;NA;NA;NA;NA;MADS-transcription factor 9;NA;NA;isocitrate dehydrogenase2;NA;NA;NA;NA;NA;NA;NA;NA;NA;male sterile protein homolog1;NA;NA;NA;NA;NA;NA;NA;NA;NA;NA;NA;glycolate oxidase1;NA;NA;NA;NA;NA;NA;catalase3;catalase2;NA;NA;superoxide dismutase9;NA;NA;NA;NA;NA;NA;NA;NA;NA;NA;NA;NA;NA;NA;NA;NA;NA;NA;NA;NA
48	map00020	Citrate cycle (TCA cycle)	KEGG PATHWAY	48/ 5123	127/ 17638	0.37795275590551	0.0204722976833	0.108912623675	Metabolism	Carbohydrate metabolism	gene_Zm00001d033225|gene_Zm00001d029084|gene_Zm00001d008855|gene_Zm00001d040603|gene_Zm00001d020428|gene_Zm00001d046262|gene_Zm00001d006667|gene_Zm00001d048627|gene_Zm00001d039079|gene_Zm00001d014030|gene_Zm00001d008318|gene_Zm00001d044042|gene_Zm00001d014927|gene_Zm00001d048358|gene_Zm00001d015497|gene_Zm00001d032695|gene_Zm00001d021770|gene_Zm00001d040769|gene_Zm00001d029088|gene_Zm00001d050965…	NA;NA;succinate dehydrogenase3;NA;NA;NA;NA;NA;isocitrate dehydrogenase2;NA;NA;malate dehydrogenase3;NA;aconitase3;NA;malate dehydrogenase4;NA;NA;NA;NA;NA;NA;NA;NA;NA;NA;aconitase2;NA;NA;NA;NA;NA;NA;NA;dihydrolipoamide S-acetyltransferase1;NA;phosphoenolpyruvate carboxykinase1;NA;succinate dehydrogenase6;NA;phosphoenolpyruvate carboxykinase homolog2;NA;NA;NA;NA;NA;NA;NA
39	map00052	Galactose metabolism	KEGG PATHWAY	39/ 5123	100/ 17638	0.39	0.0203546112683	0.112798470779	Metabolism	Carbohydrate metabolism	gene_Zm00001d034060|gene_Zm00001d034824|gene_Zm00001d021249|gene_Zm00001d036206|gene_Zm00001d029341|gene_Zm00001d051167|gene_Zm00001d016934|gene_Zm00001d039512|gene_Zm00001d042146|gene_Zm00001d047582|gene_Zm00001d039685|gene_Zm00001d003776|gene_Zm00001d036608|gene_Zm00001d010375|gene_Zm00001d039499|gene_Zm00001d036666|gene_Zm00001d052685|gene_Zm00001d019946|gene_Zm00001d015008|gene_Zm00001d025659…	NA;NA;NA;NA;NA;NA;NA;hexokinase1;hexokinase4;galactinol synthase3;NA;miniature seed1;NA;NA;NA;NA;NA;NA;NA;NA;NA;NA;NA;invertase cell wall5;hexokinase7;NA;hexokinase8;NA;NA;NA;NA;alpha-galactosidase1;NA;NA;NA;NA;NA;NA;NA
32	map00410	beta-Alanine metabolism	KEGG PATHWAY	32/ 5123	80/ 17638	0.4	0.0229516071776	0.117406298255	Metabolism	Metabolism of other amino acids	gene_Zm00001d049289|gene_Zm00001d031749|gene_Zm00001d026586|gene_Zm00001d047981|gene_Zm00001d033805|gene_Zm00001d052931|gene_Zm00001d011990|gene_Zm00001d017418|gene_Zm00001d007740|gene_Zm00001d012129|gene_Zm00001d025103|gene_Zm00001d003983|gene_Zm00001d004731|gene_Zm00001d025417|gene_Zm00001d008814|gene_Zm00001d036513|gene_Zm00001d042467|gene_Zm00001d029176|gene_Zm00001d018313|gene_Zm00001d003309…	NA;NA;NA;NA;NA;NA;NA;NA;NA;NA;NA;NA;NA;NA;NA;NA;NA;NA;NA;NA;NA;NA;NA;NA;NA;NA;NA;NA;NA;NA;NA;NA
32	map00280	Valine, leucine and isoleucine degradation	KEGG PATHWAY	32/ 5123	80/ 17638	0.4	0.0229516071776	0.117406298255	Metabolism	Amino acid metabolism	gene_Zm00001d049289|gene_Zm00001d029083|gene_Zm00001d003312|gene_Zm00001d008814|gene_Zm00001d042467|gene_Zm00001d047224|gene_Zm00001d031013|gene_Zm00001d050336|gene_Zm00001d038460|gene_Zm00001d027383|gene_Zm00001d049882|gene_Zm00001d017418|gene_Zm00001d007740|gene_Zm00001d012129|gene_Zm00001d004731|gene_Zm00001d025417|gene_Zm00001d006166|gene_Zm00001d003983|gene_Zm00001d018487|gene_Zm00001d043490…	NA;NA;NA;NA;NA;NA;NA;NA;NA;NA;NA;NA;NA;NA;NA;NA;NA;NA;NA;NA;NA;NA;NA;NA;NA;NA;NA;NA;NA;NA;NA;NA
33	map00860	Porphyrin metabolism	KEGG PATHWAY	33/ 5123	84/ 17638	0.39285714285714	0.0278290766154	0.127629903098	Metabolism	Metabolism of cofactors and vitamins	gene_Zm00001d016854|gene_Zm00001d018034|gene_Zm00001d023536|gene_Zm00001d046492|gene_Zm00001d026603|gene_Zm00001d040463|gene_Zm00001d044321|gene_Zm00001d026405|gene_Zm00001d026277|gene_Zm00001d008230|gene_Zm00001d013651|gene_Zm00001d011876|gene_Zm00001d021288|gene_Zm00001d013013|gene_Zm00001d003735|gene_Zm00001d011429|gene_Zm00001d011819|gene_Zm00001d030549|gene_Zm00001d027848|gene_Zm00001d002951…	NA;geranylgeranyl hydrogenase1;oil yellow1;elongated mesocotyl2;Mg chelatase subunit H 1;NA;NA;glutamyl-tRNA reductase1;coproporphyrinogen III oxidase2;NA;NA;elongated mesocotyl1;NA;Mg chelataseD1;NA;NA;NA;NA;NA;NA;NA;NA;heme oxygenase2;NA;GRMZM2G036455;NA;protochlorophyllide reductase1;chlorophyllase2;GRMZM2G073351;NA;NA;NA;NA
57	map00620	Pyruvate metabolism	KEGG PATHWAY	57/ 5123	157/ 17638	0.36305732484076	0.0289531815754	0.128359104984	Metabolism	Carbohydrate metabolism	gene_Zm00001d049059|gene_Zm00001d049289|gene_Zm00001d033225|gene_Zm00001d020057|gene_Zm00001d029084|gene_Zm00001d050409|gene_Zm00001d029088|gene_Zm00001d008814|gene_Zm00001d000316|gene_Zm00001d037693|gene_Zm00001d043986|gene_Zm00001d047224|gene_Zm00001d014030|gene_Zm00001d029415|gene_Zm00001d008318|gene_Zm00001d000011|gene_Zm00001d030020|gene_Zm00001d024998|gene_Zm00001d040129|gene_Zm00001d032695…	alcohol dehydrogenase2;NA;NA;phosphoenolpyruvate carboxylase4;NA;NA;NA;NA;NADP malic enzyme3;NA;NA;NA;NA;NA;NA;NA;pyruvate kinase1;acetyl-coenzyme A carboxylase1;NA;malate dehydrogenase4;NA;NA;NA;NA;NA;lactate dehydrogenase1;NA;NA;malate dehydrogenase3;NA;phosphoenolpyruvate carboxylase3;NA;NA;NA;malate synthase1;NA;NA;NA;malate dehydrogenase6;NA;malic enzyme4;NA;phosphoenolpyruvate carboxykinase…
18	map00740	Riboflavin metabolism	KEGG PATHWAY	18/ 5123	41/ 17638	0.4390243902439	0.0302614893565	0.12983155111	Metabolism	Metabolism of cofactors and vitamins	gene_Zm00001d027367|gene_Zm00001d026148|gene_Zm00001d026149|gene_Zm00001d028368|gene_Zm00001d016907|gene_Zm00001d028367|gene_Zm00001d003990|gene_Zm00001d050844|gene_Zm00001d016902|gene_Zm00001d027368|gene_Zm00001d016963|gene_Zm00001d047948|gene_Zm00001d010535|gene_Zm00001d031254|gene_Zm00001d033566|gene_Zm00001d044311|gene_Zm00001d012707|gene_Zm00001d053099	pyrimidine deaminase1;inhibitor of striate1;NA;NA;E2F-DP-transcription factor 28;NA;NA;NA;NA;NA;NA;NA;NA;NA;E2F-DP-transcription factor 23;MYB-related-transcription factor 110;NA;NA
27	map00220	Arginine biosynthesis	KEGG PATHWAY	27/ 5123	67/ 17638	0.40298507462687	0.031504136096	0.130939065649	Metabolism	Amino acid metabolism	gene_Zm00001d029162|gene_Zm00001d004637|gene_Zm00001d051359|gene_Zm00001d007945|gene_Zm00001d029510|gene_Zm00001d051804|gene_Zm00001d018091|gene_Zm00001d024908|gene_Zm00001d024950|gene_Zm00001d016198|gene_Zm00001d035443|gene_Zm00001d047817|gene_Zm00001d015531|gene_Zm00001d023884|gene_Zm00001d028260|gene_Zm00001d017676|gene_Zm00001d027380|gene_Zm00001d033747|gene_Zm00001d020590|gene_Zm00001d048433…	NA;NA;NA;NA;NA;glutamine synthetase5;NA;NA;NA;glutamate-oxaloacetic transaminase3;NA;NA;NA;NA;glutamine synthetase6;NA;NA;glutamine synthetase2;NA;NA;NA;NA;alanine aminotransferase10;NA;NA;NA;glutamine synthetase3
13	map00511	Other glycan degradation	KEGG PATHWAY	13/ 5123	27/ 17638	0.48148148148148	0.027699164825	0.131571032919	Metabolism	Glycan biosynthesis and metabolism	gene_Zm00001d007383|gene_Zm00001d002682|gene_Zm00001d030285|gene_Zm00001d005431|gene_Zm00001d035598|gene_Zm00001d012176|gene_Zm00001d030270|gene_Zm00001d035046|gene_Zm00001d021197|gene_Zm00001d032090|gene_Zm00001d038196|gene_Zm00001d035570|gene_Zm00001d006161	NA;NA;NA;NA;NA;NA;NA;NA;NA;NA;NA;NA;NA
31	map00061	Fatty acid biosynthesis	KEGG PATHWAY	31/ 5123	79/ 17638	0.39240506329114	0.0328073954686	0.132223745373	Metabolism	Lipid metabolism	gene_Zm00001d024723|gene_Zm00001d023351|gene_Zm00001d023538|gene_Zm00001d016550|gene_Zm00001d022144|gene_Zm00001d002103|gene_Zm00001d045387|gene_Zm00001d052399|gene_Zm00001d006854|gene_Zm00001d004042|gene_Zm00001d014294|gene_Zm00001d024998|gene_Zm00001d030328|gene_Zm00001d036919|gene_Zm00001d005019|gene_Zm00001d030165|gene_Zm00001d021059|gene_Zm00001d036137|gene_Zm00001d029901|gene_Zm00001d029902…	NA;NA;NA;NA;NA;NA;fatty acyl-ACP thioesterase2;NA;NA;NA;NA;acetyl-coenzyme A carboxylase1;stearoyl-acyl-carrier-protein desaturase4;NA;NA;stearoyl-acyl-carrier-protein desaturase3;stearoyl-acyl-carrier-protein desaturase8;NA;NA;NA;stearoyl-acyl-carrier-protein desaturase1;NA;NA;NA;NA;NA;NA;NA;stearoyl-acyl-carrier-protein desaturase2;NA;stearoyl-acyl-carrier-protein desaturase9
6	map00944	Flavone and flavonol biosynthesis	KEGG PATHWAY	6/ 5123	10/ 17638	0.6	0.0406464191184	0.158999227728	Metabolism	Biosynthesis of other secondary metabolites	gene_Zm00001d010521|gene_Zm00001d017077|gene_Zm00001d025886|gene_Zm00001d047424|gene_Zm00001d047425|gene_Zm00001d050955	NA;red aleurone1;NA;NA;GRMZM2G119067;NA
40	map00053	Ascorbate and aldarate metabolism	KEGG PATHWAY	40/ 5123	108/ 17638	0.37037037037037	0.0441815764831	0.167889990636	Metabolism	Carbohydrate metabolism	gene_Zm00001d037240|gene_Zm00001d042478|gene_Zm00001d013245|gene_Zm00001d049289|gene_Zm00001d008814|gene_Zm00001d019237|gene_Zm00001d028709|gene_Zm00001d052053|gene_Zm00001d049954|gene_Zm00001d032950|gene_Zm00001d023580|gene_Zm00001d022383|gene_Zm00001d011035|gene_Zm00001d002426|gene_Zm00001d008414|gene_Zm00001d054096|gene_Zm00001d017787|gene_Zm00001d017418|gene_Zm00001d010054|gene_Zm00001d005700…	NA;NA;NA;NA;NA;NA;NA;NA;NA;NA;NA;NA;NA;NA;NA;NA;NA;NA;NA;NA;NA;NA;NA;NA;NA;NA;NA;NA;NA;NA;NA;monodehydroascorbate reductase homolog1;NA;NA;NA;NA;NA;NA;NA;NA
37	map03060	Protein export	KEGG PATHWAY	37/ 5123	101/ 17638	0.36633663366337	0.0598836631463	0.221236866624	Genetic Information Processing	Folding, sorting and degradation	gene_Zm00001d034167|gene_Zm00001d038661|gene_Zm00001d004417|gene_Zm00001d004414|gene_Zm00001d034805|gene_Zm00001d015473|gene_Zm00001d008191|gene_Zm00001d042044|gene_Zm00001d026703|gene_Zm00001d012861|gene_Zm00001d052556|gene_Zm00001d044231|gene_Zm00001d018953|gene_Zm00001d025556|gene_Zm00001d025554|gene_Zm00001d033479|gene_Zm00001d011185|gene_Zm00001d006320|gene_Zm00001d014993|gene_Zm00001d048825…	NA;NA;NA;NA;NA;NA;NA;NA;NA;NA;NA;NA;NA;NA;NA;NA;NA;NA;Binding protein homolog1;NA;Binding protein homolog2;NA;NA;NA;NA;NA;NA;NA;NA;NA;NA;NA;NA;NA;NA;NA;NA
12	map00591	Linoleic acid metabolism	KEGG PATHWAY	12/ 5123	27/ 17638	0.44444444444444	0.064105058645	0.230431697292	Metabolism	Lipid metabolism	gene_Zm00001d017066|gene_Zm00001d002000|gene_Zm00001d029136|gene_Zm00001d042541|gene_Zm00001d041204|gene_Zm00001d013014|gene_Zm00001d003533|gene_Zm00001d013461|gene_Zm00001d037139|gene_Zm00001d013493|gene_Zm00001d042540|gene_Zm00001d053675	NA;lipoxygenase6;NA;lipoxygenase1;lipoxygenase12;NA;tassel seed1;NA;NA;lipoxygenase5;NA;lipoxygenase10
38	map00030	Pentose phosphate pathway	KEGG PATHWAY	38/ 5123	105/ 17638	0.36190476190476	0.0676444102362	0.236755435827	Metabolism	Carbohydrate metabolism	gene_Zm00001d046553|gene_Zm00001d036537|gene_Zm00001d036206|gene_Zm00001d017830|gene_Zm00001d006857|gene_Zm00001d027256|gene_Zm00001d010375|gene_Zm00001d039499|gene_Zm00001d042727|gene_Zm00001d036666|gene_Zm00001d003638|gene_Zm00001d011421|gene_Zm00001d013135|gene_Zm00001d025659|gene_Zm00001d032172|gene_Zm00001d015288|gene_Zm00001d021050|gene_Zm00001d038775|gene_Zm00001d027841|gene_Zm00001d035925…	NA;NA;NA;NA;NA;NA;NA;NA;NA;NA;NA;NA;NA;NA;NA;NA;NA;NA;NA;6-phosphogluconate dehydrogenase1;NA;NA;NA;aldolase2;NA;NA;NA;NA;glyceraldehyde-3-phosphate deHaseN1;NA;phosphofructose kinase2;NA;NA;NA;NA;glucose-6-phosphate dehydrogenase1;NA;NA
30	map00071	Fatty acid degradation	KEGG PATHWAY	30/ 5123	81/ 17638	0.37037037037037	0.0736594502507	0.251197612393	Metabolism	Lipid metabolism	gene_Zm00001d049059|gene_Zm00001d049289|gene_Zm00001d003312|gene_Zm00001d024723|gene_Zm00001d008814|gene_Zm00001d047224|gene_Zm00001d052399|gene_Zm00001d037939|gene_Zm00001d052931|gene_Zm00001d023538|gene_Zm00001d023351|gene_Zm00001d005019|gene_Zm00001d049882|gene_Zm00001d017418|gene_Zm00001d003983|gene_Zm00001d004731|gene_Zm00001d019624|gene_Zm00001d025417|gene_Zm00001d051227|gene_Zm00001d029176…	alcohol dehydrogenase2;NA;NA;NA;NA;NA;NA;NA;NA;NA;NA;NA;NA;NA;NA;NA;NA;NA;NA;NA;NA;alcohol dehydrogenase1;NA;NA;NA;NA;NA;NA;NA;NA
23	map00770	Pantothenate and CoA biosynthesis	KEGG PATHWAY	23/ 5123	60/ 17638	0.38333333333333	0.0767094316799	0.255058860336	Metabolism	Metabolism of cofactors and vitamins	gene_Zm00001d043628|gene_Zm00001d026586|gene_Zm00001d015182|gene_Zm00001d045021|gene_Zm00001d009638|gene_Zm00001d044311|gene_Zm00001d009260|gene_Zm00001d017418|gene_Zm00001d016572|gene_Zm00001d050865|gene_Zm00001d004731|gene_Zm00001d036513|gene_Zm00001d018313|gene_Zm00001d041784|gene_Zm00001d028303|gene_Zm00001d052437|gene_Zm00001d010352|gene_Zm00001d025958|gene_Zm00001d023580|gene_Zm00001d047948…	ketol-acid reductoisomerase1;NA;NA;NA;NA;MYB-related-transcription factor 110;NA;NA;acetolactate synthase2;NA;NA;NA;NA;NA;NA;NA;NA;NA;NA;NA;NA;NA;NA
66	map00564	Glycerophospholipid metabolism	KEGG PATHWAY	66/ 5123	195/ 17638	0.33846153846154	0.0813179836189	0.263787605398	Metabolism	Lipid metabolism	gene_Zm00001d018013|gene_Zm00001d012308|gene_Zm00001d041962|gene_Zm00001d023573|gene_Zm00001d046172|gene_Zm00001d012677|gene_Zm00001d005579|gene_Zm00001d038936|gene_Zm00001d043621|gene_Zm00001d038620|gene_Zm00001d035590|gene_Zm00001d022067|gene_Zm00001d044136|gene_Zm00001d019218|gene_Zm00001d050470|gene_Zm00001d005808|gene_Zm00001d038891|gene_Zm00001d021131|gene_Zm00001d053024|gene_Zm00001d017066…	NA;NA;NA;NA;NA;NA;NA;NA;NA;NA;NA;NA;NA;NA;NA;NA;NA;NA;NA;NA;NA;NA;NA;NA;NA;NA;NA;NA;NA;NA;NA;diacylglycerol kinase2;NA;NA;NA;NA;NA;NA;NA;NA;NA;NA;NA;diacylglycerol kinase7;NA;NA;NA;NA;phospholipase D7;NA;diacylglycerol kinase4;NA;NA;NA;NA;phospholipase D6;NA;NA;NA;NA;NA;NA;NA;NA;NA;NA
17	map00904	Diterpenoid biosynthesis	KEGG PATHWAY	17/ 5123	44/ 17638	0.38636363636364	0.109830587794	0.347796861348	Metabolism	Metabolism of terpenoids and polyketides	gene_Zm00001d042611|gene_Zm00001d046344|gene_Zm00001d037724|gene_Zm00001d043411|gene_Zm00001d012212|gene_Zm00001d037565|gene_Zm00001d045563|gene_Zm00001d002349|gene_Zm00001d024875|gene_Zm00001d041082|gene_Zm00001d007180|gene_Zm00001d032961|gene_Zm00001d018839|gene_Zm00001d034898|gene_Zm00001d008909|gene_Zm00001d029031|gene_Zm00001d024175	gibberellin 20-oxidase3;kaurene oxidase1;gibberellin 2-oxidase6;gibberellin 2-oxidase3;gibberellin 20-oxidase5;gibberellin 2-oxidase1;dwarf plant3;kaurene synthase3;NA;kaurene synthase4;NA;anther ear1;cytochrome P-450 19;gibberellin 20-oxidase1;gibberellin 2-oxidase9;NA;NA
44	map00999	Biosynthesis of various plant secondary metabolites	KEGG PATHWAY	44/ 5123	129/ 17638	0.34108527131783	0.121042716053	0.374387935698	Metabolism	Biosynthesis of other secondary metabolites	gene_Zm00001d003317|gene_Zm00001d049179|gene_Zm00001d041168|gene_Zm00001d041776|gene_Zm00001d043829|gene_Zm00001d049265|gene_Zm00001d028199|gene_Zm00001d037918|gene_Zm00001d048702|gene_Zm00001d013655|gene_Zm00001d035308|gene_Zm00001d048707|gene_Zm00001d043110|gene_Zm00001d048705|gene_Zm00001d008435|gene_Zm00001d024000|gene_Zm00001d028360|gene_Zm00001d025533|gene_Zm00001d053982|gene_Zm00001d050490…	NA;benzoxazinone synthesis7;NA;dhurrinase2;NA;NA;NA;NA;benzoxazinone synthesis3;nicotianamine synthase 4;NA;benzoxazinone synthesis8;NA;benzoxazinone synthesis5;NA;NA;DMAS1;NA;NA;NA;benzoxazinone synthesis13;NA;NA;beta glucosidase1;benzoxazinone synthesis6;NA;NA;NA;beta-glucosidase2;NA;NA;NA;NA;NA;NA;NA;benzoxazinone synthesis4;NA;NA;NA;benzoxazinless1;NA;NA;nicotianamine synthase5
13	map00531	Glycosaminoglycan degradation	KEGG PATHWAY	13/ 5123	33/ 17638	0.39393939393939	0.132575267167	0.375159798578	Metabolism	Glycan biosynthesis and metabolism	gene_Zm00001d018404|gene_Zm00001d052011|gene_Zm00001d028187|gene_Zm00001d035598|gene_Zm00001d012176|gene_Zm00001d045138|gene_Zm00001d025326|gene_Zm00001d011928|gene_Zm00001d027494|gene_Zm00001d030791|gene_Zm00001d041511|gene_Zm00001d038196|gene_Zm00001d037493	NA;NA;NA;NA;NA;NA;NA;NA;NA;NA;NA;NA;NA
15	map00730	Thiamine metabolism	KEGG PATHWAY	15/ 5123	39/ 17638	0.38461538461538	0.132246623546	0.382365237643	Metabolism	Metabolism of cofactors and vitamins	gene_Zm00001d035329|gene_Zm00001d047640|gene_Zm00001d019060|gene_Zm00001d014052|gene_Zm00001d033383|gene_Zm00001d042241|gene_Zm00001d035124|gene_Zm00001d001887|gene_Zm00001d001885|gene_Zm00001d027502|gene_Zm00001d037916|gene_Zm00001d041814|gene_Zm00001d040798|gene_Zm00001d038170|gene_Zm00001d024051	NA;thiaminase3;deoxy xylulose synthase 2;NA;hydroxymethylpyrimidine phosphate synthase1;NA;NA;NA;NA;NA;thiamin diphosphokinase2;NA;thiamin diphosphokinase1;deoxy xylulose synthase 1;NA
19	map00760	Nicotinate and nicotinamide metabolism	KEGG PATHWAY	19/ 5123	51/ 17638	0.37254901960784	0.128375443062	0.388043952893	Metabolism	Metabolism of cofactors and vitamins	gene_Zm00001d003445|gene_Zm00001d005157|gene_Zm00001d042052|gene_Zm00001d009489|gene_Zm00001d043686|gene_Zm00001d003674|gene_Zm00001d019276|gene_Zm00001d047948|gene_Zm00001d034725|gene_Zm00001d022254|gene_Zm00001d037874|gene_Zm00001d033672|gene_Zm00001d041077|gene_Zm00001d041076|gene_Zm00001d004716|gene_Zm00001d044311|gene_Zm00001d015183|gene_Zm00001d021419|gene_Zm00001d048035	NA;NA;NA;NA;NA;NA;NA;NA;NA;NA;NA;NA;NA;NA;NA;MYB-related-transcription factor 110;NA;NA;NA
12	map00590	Arachidonic acid metabolism	KEGG PATHWAY	12/ 5123	30/ 17638	0.4	0.132048219871	0.390275849841	Metabolism	Lipid metabolism	gene_Zm00001d006252|gene_Zm00001d006253|gene_Zm00001d044280|gene_Zm00001d017066|gene_Zm00001d018463|gene_Zm00001d029136|gene_Zm00001d017093|gene_Zm00001d037139|gene_Zm00001d008628|gene_Zm00001d013461|gene_Zm00001d013014|gene_Zm00001d003173	NA;NA;NA;NA;NA;NA;NA;NA;NA;NA;NA;NA
34	map00460	Cyanoamino acid metabolism	KEGG PATHWAY	34/ 5123	99/ 17638	0.34343434343434	0.146322545004	0.405435385117	Metabolism	Metabolism of other amino acids	gene_Zm00001d003317|gene_Zm00001d033160|gene_Zm00001d024000|gene_Zm00001d041168|gene_Zm00001d034848|gene_Zm00001d004413|gene_Zm00001d051214|gene_Zm00001d028199|gene_Zm00001d037918|gene_Zm00001d043110|gene_Zm00001d036701|gene_Zm00001d008435|gene_Zm00001d042661|gene_Zm00001d009610|gene_Zm00001d008628|gene_Zm00001d053982|gene_Zm00001d050490|gene_Zm00001d004365|gene_Zm00001d022367|gene_Zm00001d025847…	NA;NA;NA;NA;NA;NA;nitrilase2;NA;NA;NA;NA;NA;NA;NA;NA;NA;NA;NA;NA;NA;dhurrinase2;NA;beta-glucosidase2;NA;NA;NA;NA;NA;NA;NA;NA;NA;beta glucosidase1;NA
8	map00905	Brassinosteroid biosynthesis	KEGG PATHWAY	8/ 5123	19/ 17638	0.42105263157895	0.157805793586	0.411532755823	Metabolism	Metabolism of terpenoids and polyketides	gene_Zm00001d037745|gene_Zm00001d052475|gene_Zm00001d020628|gene_Zm00001d028325|gene_Zm00001d033180|gene_Zm00001d005823|gene_Zm00001d003349|gene_Zm00001d046422	NA;NA;NA;brassinosteroid synthesis1;brassinosteroid-deficient dwarf1;NA;NA;brassinosteroid catabolism2
8	map00902	Monoterpenoid biosynthesis	KEGG PATHWAY	8/ 5123	19/ 17638	0.42105263157895	0.157805793586	0.411532755823	Metabolism	Metabolism of terpenoids and polyketides	gene_Zm00001d013022|gene_Zm00001d053918|gene_Zm00001d002847|gene_Zm00001d007189|gene_Zm00001d051254|gene_Zm00001d051251|gene_Zm00001d025923|gene_Zm00001d025924	NA;NA;NA;NA;NA;NA;NA;NA
105	map04626	Plant-pathogen interaction	KEGG PATHWAY	105/ 5123	331/ 17638	0.31722054380665	0.153480654521	0.416590347986	Organismal Systems	Environmental adaptation	gene_Zm00001d020609|gene_Zm00001d035172|gene_Zm00001d035174|gene_Zm00001d019620|gene_Zm00001d010399|gene_Zm00001d024568|gene_Zm00001d005219|gene_Zm00001d017281|gene_Zm00001d014168|gene_Zm00001d024323|gene_Zm00001d043144|gene_Zm00001d038618|gene_Zm00001d029758|gene_Zm00001d051502|gene_Zm00001d009985|gene_Zm00001d045075|gene_Zm00001d053659|gene_Zm00001d034562|gene_Zm00001d040673|gene_Zm00001d013109…	NA;NA;NA;NA;WRKY-transcription factor 92;NA;NA;NA;NA;WRKY-transcription factor 33;NA;NA;NA;calcium dependent protein kinase7;NA;NA;NA;NA;NA;NA;WRKY-transcription factor 123;NA;WRKY-transcription factor 59;NA;respiratory burst oxidase2;NA;NA;NA;NA;NA;NA;WRKY-transcription factor 72;NA;heat shock protein%2C 90 kDa;respiratory burst oxidase4;NA;NA;NA;NA;NA;NA;NA;NA;NA;NA;NA;NA;NA;NA;NA;calcium/calmo…
15	map00945	Stilbenoid, diarylheptanoid and gingerol biosynthesis	KEGG PATHWAY	15/ 5123	40/ 17638	0.375	0.157312750275	0.418451915732	Metabolism	Biosynthesis of other secondary metabolites	gene_Zm00001d032148|gene_Zm00001d052675|gene_Zm00001d020530|gene_Zm00001d037849|gene_Zm00001d043174|gene_Zm00001d016471|gene_Zm00001d000438|gene_Zm00001d005184|gene_Zm00001d020528|gene_Zm00001d021562|gene_Zm00001d005998|gene_Zm00001d005607|gene_Zm00001d012510|gene_Zm00001d039956|gene_Zm00001d039837	hydroxycinnamoyltransferase9;NA;NA;NA;GRMZM2G138074;NA;NA;NA;NA;NA;NA;NA;NA;hydroxycinnamoyltransferase8;NA
4	map00903	Limonene and pinene degradation	KEGG PATHWAY	4/ 5123	8/ 17638	0.5	0.177086836413	0.444387721566	Metabolism	Metabolism of terpenoids and polyketides	gene_Zm00001d017418|gene_Zm00001d004731|gene_Zm00001d025958|gene_Zm00001d023580	NA;NA;NA;NA
42	map02010	ABC transporters	KEGG PATHWAY	42/ 5123	127/ 17638	0.33070866141732	0.18209883413	0.448502684061	Environmental Information Processing	Membrane transport	gene_Zm00001d025455|gene_Zm00001d036986|gene_Zm00001d029307|gene_Zm00001d041996|gene_Zm00001d032601|gene_Zm00001d019131|gene_Zm00001d020811|gene_Zm00001d013960|gene_Zm00001d027723|gene_Zm00001d026426|gene_Zm00001d046277|gene_Zm00001d009243|gene_Zm00001d046662|gene_Zm00001d019960|gene_Zm00001d024600|gene_Zm00001d044564|gene_Zm00001d044443|gene_Zm00001d034940|gene_Zm00001d031724|gene_Zm00001d045097…	NA;NA;NA;NA;NA;NA;NA;NA;NA;NA;NA;multidrug resistance associated protein6;NA;NA;NA;NA;NA;NA;NA;NA;NA;NA;glossy13;ABC transporter G family member 11;NA;NA;NA;NA;NA;NA;NA;NA;NA;NA;NA;NA;NA;NA;NA;NA;NA;NA
27	map00130	Ubiquinone and other terpenoid-quinone biosynthesis	KEGG PATHWAY	27/ 5123	79/ 17638	0.34177215189873	0.18761199012	0.453679903382	Metabolism	Metabolism of cofactors and vitamins	gene_Zm00001d012144|gene_Zm00001d017746|gene_Zm00001d033055|gene_Zm00001d015459|gene_Zm00001d006387|gene_Zm00001d010698|gene_Zm00001d016471|gene_Zm00001d039491|gene_Zm00001d051529|gene_Zm00001d012510|gene_Zm00001d031220|gene_Zm00001d038613|gene_Zm00001d024771|gene_Zm00001d024770|gene_Zm00001d037849|gene_Zm00001d000118|gene_Zm00001d050224|gene_Zm00001d045973|gene_Zm00001d043249|gene_Zm00001d006657…	NA;vitamin E synthesis4;NA;coumarate ligase1;NA;NA;NA;NA;NA;NA;NA;NA;NA;NA;NA;NA;NA;NA;NA;NA;NA;NA;NA;NA;NA;NA;NA
12	map00196	Photosynthesis - antenna proteins	KEGG PATHWAY	12/ 5123	32/ 17638	0.375	0.193017477642	0.4584165094	Metabolism	Energy metabolism	gene_Zm00001d020002|gene_Zm00001d007267|gene_Zm00001d026599|gene_Zm00001d005814|gene_Zm00001d048998|gene_Zm00001d050403|gene_Zm00001d021784|gene_Zm00001d018157|gene_Zm00001d021763|gene_Zm00001d024372|gene_Zm00001d015385|gene_Zm00001d021435	NA;light harvesting chlorophyll a/b binding protein5;light harvesting chlorophyll a/b binding protein6;NA;NA;NA;NA;light harvesting complex a/b protein4;photosystem II subunit29;NA;NA;light harvesting chlorophyll a/b binding protein2
2	map00254	Aflatoxin biosynthesis	KEGG PATHWAY	2/ 5123	3/ 17638	0.66666666666667	0.204066499935	0.476155166516	Metabolism	Biosynthesis of other secondary metabolites	gene_Zm00001d024998|gene_Zm00001d014294	acetyl-coenzyme A carboxylase1;NA
4	map00524	Neomycin, kanamycin and gentamicin biosynthesis	KEGG PATHWAY	4/ 5123	9/ 17638	0.44444444444444	0.248771527254	0.570458846978	Metabolism	Biosynthesis of other secondary metabolites	gene_Zm00001d037689|gene_Zm00001d042146|gene_Zm00001d037861|gene_Zm00001d039512	hexokinase7;hexokinase4;hexokinase8;hexokinase1
21	map00100	Steroid biosynthesis	KEGG PATHWAY	21/ 5123	63/ 17638	0.33333333333333	0.266398312385	0.600525009274	Metabolism	Lipid metabolism	gene_Zm00001d044846|gene_Zm00001d049299|gene_Zm00001d014887|gene_Zm00001d013035|gene_Zm00001d037139|gene_Zm00001d013037|gene_Zm00001d035392|gene_Zm00001d047261|gene_Zm00001d029136|gene_Zm00001d039965|gene_Zm00001d036773|gene_Zm00001d034516|gene_Zm00001d011765|gene_Zm00001d008674|gene_Zm00001d029451|gene_Zm00001d008569|gene_Zm00001d013014|gene_Zm00001d049813|gene_Zm00001d007504|gene_Zm00001d028299…	NA;NA;nana plant2;NA;NA;NA;NA;NA;NA;NA;NA;NA;NA;NA;NA;NA;NA;NA;NA;NA;NA
31	map00600	Sphingolipid metabolism	KEGG PATHWAY	31/ 5123	96/ 17638	0.32291666666667	0.274336436959	0.608112435258	Metabolism	Lipid metabolism	gene_Zm00001d037070|gene_Zm00001d005431|gene_Zm00001d049070|gene_Zm00001d035046|gene_Zm00001d021104|gene_Zm00001d032608|gene_Zm00001d035958|gene_Zm00001d005842|gene_Zm00001d023371|gene_Zm00001d049097|gene_Zm00001d004560|gene_Zm00001d035598|gene_Zm00001d049112|gene_Zm00001d008389|gene_Zm00001d036404|gene_Zm00001d009383|gene_Zm00001d000113|gene_Zm00001d051552|gene_Zm00001d019552|gene_Zm00001d012176…	NA;NA;NA;NA;NA;alpha-galactosidase1;NA;NA;NA;NA;NA;NA;NA;NA;NA;NA;NA;NA;NA;NA;NA;NA;NA;NA;NA;NA;NA;NA;NA;NA;NA
26	map00380	Tryptophan metabolism	KEGG PATHWAY	26/ 5123	80/ 17638	0.325	0.284265619266	0.619792251843	Metabolism	Amino acid metabolism	gene_Zm00001d049077|gene_Zm00001d049289|gene_Zm00001d003311|gene_Zm00001d008814|gene_Zm00001d034388|gene_Zm00001d047224|gene_Zm00001d044069|gene_Zm00001d008255|gene_Zm00001d037674|gene_Zm00001d049541|gene_Zm00001d017418|gene_Zm00001d008744|gene_Zm00001d004731|gene_Zm00001d025417|gene_Zm00001d008700|gene_Zm00001d003983|gene_Zm00001d054044|gene_Zm00001d027511|gene_Zm00001d039691|gene_Zm00001d025958…	NA;NA;NA;NA;aldehyde oxidase4;NA;sparse inflorescence1;Yucca6;tryptophan aminotransferase related3;brown midrib3;NA;NA;NA;NA;vanishing tassel2;NA;catalase3;catalase2;tryptophan aminotransferase related2;NA;NA;yucca8;NA;NA;defective18;NA
3	map00604	Glycosphingolipid biosynthesis - ganglio series	KEGG PATHWAY	3/ 5123	7/ 17638	0.42857142857143	0.331359431586	0.638707310159	Metabolism	Glycan biosynthesis and metabolism	gene_Zm00001d012176|gene_Zm00001d038196|gene_Zm00001d035598	NA;NA;NA
19	map00640	Propanoate metabolism	KEGG PATHWAY	19/ 5123	58/ 17638	0.32758620689655	0.31059373466	0.64545260484	Metabolism	Carbohydrate metabolism	gene_Zm00001d024998|gene_Zm00001d042467|gene_Zm00001d029176|gene_Zm00001d037006|gene_Zm00001d023694|gene_Zm00001d003744|gene_Zm00001d007740|gene_Zm00001d043490|gene_Zm00001d006667|gene_Zm00001d007892|gene_Zm00001d004356|gene_Zm00001d012129|gene_Zm00001d014944|gene_Zm00001d014945|gene_Zm00001d048890|gene_Zm00001d048788|gene_Zm00001d014294|gene_Zm00001d040670|gene_Zm00001d052931	acetyl-coenzyme A carboxylase1;NA;NA;NA;NA;NA;NA;NA;NA;NA;NA;NA;lactate dehydrogenase1;NA;NA;NA;NA;NA;NA
10	map00340	Histidine metabolism	KEGG PATHWAY	10/ 5123	29/ 17638	0.3448275862069	0.32165939312	0.648192413409	Metabolism	Amino acid metabolism	gene_Zm00001d049289|gene_Zm00001d025958|gene_Zm00001d003983|gene_Zm00001d008814|gene_Zm00001d016012|gene_Zm00001d034412|gene_Zm00001d017418|gene_Zm00001d004731|gene_Zm00001d023580|gene_Zm00001d025417	NA;NA;NA;NA;NA;NA;NA;NA;NA;NA
5	map00660	C5-Branched dibasic acid metabolism	KEGG PATHWAY	5/ 5123	13/ 17638	0.38461538461538	0.317240465696	0.64912279904	Metabolism	Carbohydrate metabolism	gene_Zm00001d017467|gene_Zm00001d016572|gene_Zm00001d030227|gene_Zm00001d053960|gene_Zm00001d015088	NA;acetolactate synthase2;NA;NA;NA
12	map00290	Valine, leucine and isoleucine biosynthesis	KEGG PATHWAY	12/ 5123	36/ 17638	0.33333333333333	0.34281225022	0.651343275419	Metabolism	Amino acid metabolism	gene_Zm00001d028303|gene_Zm00001d043628|gene_Zm00001d009638|gene_Zm00001d023243|gene_Zm00001d041355|gene_Zm00001d016572|gene_Zm00001d017467|gene_Zm00001d050866|gene_Zm00001d029415|gene_Zm00001d015088|gene_Zm00001d053960|gene_Zm00001d030227	NA;ketol-acid reductoisomerase1;NA;NA;NA;acetolactate synthase2;NA;NA;NA;NA;NA;NA
17	map00350	Tyrosine metabolism	KEGG PATHWAY	17/ 5123	52/ 17638	0.32692307692308	0.328479311265	0.652055946243	Metabolism	Amino acid metabolism	gene_Zm00001d049059|gene_Zm00001d049407|gene_Zm00001d016198|gene_Zm00001d011990|gene_Zm00001d045610|gene_Zm00001d026109|gene_Zm00001d003309|gene_Zm00001d013733|gene_Zm00001d023968|gene_Zm00001d033931|gene_Zm00001d052262|gene_Zm00001d016860|gene_Zm00001d025103|gene_Zm00001d009944|gene_Zm00001d000001|gene_Zm00001d051227|gene_Zm00001d034957	alcohol dehydrogenase2;NA;glutamate-oxaloacetic transaminase3;NA;NA;NA;NA;NA;NA;alcohol dehydrogenase1;NA;glutathione transferase17;NA;NA;polyphenol oxidase1;NA;NA
17	map00790	Folate biosynthesis	KEGG PATHWAY	17/ 5123	52/ 17638	0.32692307692308	0.328479311265	0.652055946243	Metabolism	Metabolism of cofactors and vitamins	gene_Zm00001d003173|gene_Zm00001d001970|gene_Zm00001d025317|gene_Zm00001d010535|gene_Zm00001d016963|gene_Zm00001d050844|gene_Zm00001d032529|gene_Zm00001d016902|gene_Zm00001d031995|gene_Zm00001d031254|gene_Zm00001d018733|gene_Zm00001d015062|gene_Zm00001d039264|gene_Zm00001d042075|gene_Zm00001d050448|gene_Zm00001d020720|gene_Zm00001d010744	NA;NA;NA;NA;NA;NA;folylpolyglutamate synthetase2;NA;NA;NA;NA;NA;NA;NA;NA;NA;NA
30	map00900	Terpenoid backbone biosynthesis	KEGG PATHWAY	30/ 5123	94/ 17638	0.31914893617021	0.304288326946	0.652747540062	Metabolism	Metabolism of terpenoids and polyketides	gene_Zm00001d018034|gene_Zm00001d017608|gene_Zm00001d047224|gene_Zm00001d021929|gene_Zm00001d018377|gene_Zm00001d044088|gene_Zm00001d027694|gene_Zm00001d040163|gene_Zm00001d002350|gene_Zm00001d051626|gene_Zm00001d038170|gene_Zm00001d042442|gene_Zm00001d006166|gene_Zm00001d027383|gene_Zm00001d004576|gene_Zm00001d054008|gene_Zm00001d012312|gene_Zm00001d050059|gene_Zm00001d021358|gene_Zm00001d017826…	geranylgeranyl hydrogenase1;methyl erythritol cyclodiphosphate synthase2;NA;geranylgeranyl pyrophosphate synthase2;NA;NA;GRMZM2G112728;deoxy xylulose reductoisomerase1;kaurene synthase2;NA;deoxy xylulose synthase 1;NA;NA;NA;NA;NA;NA;NA;NA;NA;farnesyl pyrophosphate synthase1;NA;deoxy xylulose synthase 2;NA;NA;deoxy xylulose reductoisomerase2;diphosphocytidyl methyl erythritol synthase2;NA;isopente…
26	map00400	Phenylalanine, tyrosine and tryptophan biosynthesis	KEGG PATHWAY	26/ 5123	81/ 17638	0.32098765432099	0.309677084117	0.653762733136	Metabolism	Amino acid metabolism	gene_Zm00001d024028|gene_Zm00001d025140|gene_Zm00001d050412|gene_Zm00001d002128|gene_Zm00001d012925|gene_Zm00001d043356|gene_Zm00001d013618|gene_Zm00001d034452|gene_Zm00001d016198|gene_Zm00001d052247|gene_Zm00001d025652|gene_Zm00001d046676|gene_Zm00001d012674|gene_Zm00001d036439|gene_Zm00001d024702|gene_Zm00001d014737|gene_Zm00001d014734|gene_Zm00001d035769|gene_Zm00001d015509|gene_Zm00001d034460…	NA;NA;NA;NA;NA;NA;NA;NA;glutamate-oxaloacetic transaminase3;NA;NA;NA;chorismate mutase1;NA;orange pericarp2;NA;GRMZM2G084942;NA;chorismate mutase2;tryptophan synthase A homolog1;orange pericarp1;NA;arogenate dehydratase6;NA;NA;NA
7	map00750	Vitamin B6 metabolism	KEGG PATHWAY	7/ 5123	20/ 17638	0.35	0.355645181584	0.666208579587	Metabolism	Metabolism of cofactors and vitamins	gene_Zm00001d044395|gene_Zm00001d037768|gene_Zm00001d043780|gene_Zm00001d018632|gene_Zm00001d017430|gene_Zm00001d016301|gene_Zm00001d011284	NA;NA;threonine synthase1;NA;NA;NA;NA
44	map00562	Inositol phosphate metabolism	KEGG PATHWAY	44/ 5123	144/ 17638	0.30555555555556	0.374478985087	0.682269931735	Metabolism	Carbohydrate metabolism	gene_Zm00001d029209|gene_Zm00001d040375|gene_Zm00001d014911|gene_Zm00001d002922|gene_Zm00001d033670|gene_Zm00001d033929|gene_Zm00001d032540|gene_Zm00001d013924|gene_Zm00001d014292|gene_Zm00001d033907|gene_Zm00001d013770|gene_Zm00001d048258|gene_Zm00001d028180|gene_Zm00001d026514|gene_Zm00001d050510|gene_Zm00001d037652|gene_Zm00001d037223|gene_Zm00001d015533|gene_Zm00001d009835|gene_Zm00001d033110…	NA;NA;NA;NA;NA;low phytic acid3;NA;NA;NA;NA;NA;NA;low phytic acid1;NA;NA;NA;NA;NA;NA;NA;NA;NA;NA;NA;NA;triose phosphate isomerase2;NA;NA;NA;NA;NA;NA;NA;NA;NA;NA;NA;NA;NA;NA;NA;NA;NA;NA
55	map00230	Purine metabolism	KEGG PATHWAY	55/ 5123	181/ 17638	0.30386740331492	0.371711243323	0.686633268915	Metabolism	Nucleotide metabolism	gene_Zm00001d037818|gene_Zm00001d052938|gene_Zm00001d047506|gene_Zm00001d027502|gene_Zm00001d043705|gene_Zm00001d037169|gene_Zm00001d037874|gene_Zm00001d037813|gene_Zm00001d007945|gene_Zm00001d013296|gene_Zm00001d033672|gene_Zm00001d046952|gene_Zm00001d041814|gene_Zm00001d029510|gene_Zm00001d006645|gene_Zm00001d013718|gene_Zm00001d036799|gene_Zm00001d017204|gene_Zm00001d022122|gene_Zm00001d036666…	NA;NA;NA;NA;p15 (PC4 Sub1)-transcription factor 1;NA;NA;NA;NA;NA;NA;NA;NA;NA;NA;NA;NA;NA;NA;NA;NA;NA;NA;NA;NA;adenine phosphoribosyltransferase1;NA;NA;NA;NA;NA;NA;nucleotide diphosphate kinase1;NA;NA;NA;NA;NA;NA;MYB-related-transcription factor 110;NA;NA;NA;NA;NA;NA;NA;NA;NA;NA;NA;NA;NA;NA;NA
8	map00960	Tropane, piperidine and pyridine alkaloid biosynthesis	KEGG PATHWAY	8/ 5123	24/ 17638	0.33333333333333	0.394620331798	0.709250055799	Metabolism	Biosynthesis of other secondary metabolites	gene_Zm00001d052673|gene_Zm00001d016198|gene_Zm00001d011990|gene_Zm00001d009944|gene_Zm00001d003309|gene_Zm00001d048726|gene_Zm00001d007403|gene_Zm00001d025103	colorless2;glutamate-oxaloacetic transaminase3;NA;NA;NA;NA;white pollen1;NA
63	map00270	Cysteine and methionine metabolism	KEGG PATHWAY	63/ 5123	210/ 17638	0.3	0.405189579699	0.718536187999	Metabolism	Amino acid metabolism	gene_Zm00001d016679|gene_Zm00001d029083|gene_Zm00001d032114|gene_Zm00001d005535|gene_Zm00001d004413|gene_Zm00001d044978|gene_Zm00001d040235|gene_Zm00001d028154|gene_Zm00001d025931|gene_Zm00001d014030|gene_Zm00001d046112|gene_Zm00001d013655|gene_Zm00001d044042|gene_Zm00001d038460|gene_Zm00001d020543|gene_Zm00001d028303|gene_Zm00001d016198|gene_Zm00001d005159|gene_Zm00001d011208|gene_Zm00001d002051…	NA;NA;NA;aspartate kinase homoserine dehydrogenase2;NA;NA;NA;serine acetyltransferase2;NA;NA;NA;nicotianamine synthase 4;malate dehydrogenase3;NA;NA;NA;glutamate-oxaloacetic transaminase3;NA;NA;NA;NA;homocysteine S-methyltransferase 1;NA;1-aminocyclopropane-1-carboxylate oxidase2;NA;lactate dehydrogenase1;NA;NA;NA;NA;NA;NA;NA;NA;NA;NA;NA;NA;homocysteine S-methyltransferase4;1-aminocyclopropane-1-…
27	map03410	Base excision repair	KEGG PATHWAY	27/ 5123	89/ 17638	0.30337078651685	0.433360375079	0.758380656389	Genetic Information Processing	Replication and repair	gene_Zm00001d047408|gene_Zm00001d043196|gene_Zm00001d020505|gene_Zm00001d020034|gene_Zm00001d023430|gene_Zm00001d049358|gene_Zm00001d045381|gene_Zm00001d045626|gene_Zm00001d018241|gene_Zm00001d016694|gene_Zm00001d012578|gene_Zm00001d009034|gene_Zm00001d008890|gene_Zm00001d005767|gene_Zm00001d049469|gene_Zm00001d012571|gene_Zm00001d031275|gene_Zm00001d043188|gene_Zm00001d016801|gene_Zm00001d012918…	NA;NA;NA;NA;NA;NA;NA;NA;NA;NA;NA;NA;NA;NA;NA;NA;NA;NA;NA;NA;NA;NA;poly(ADP-ribose) polymerase1;NA;NA;NA;NA
21	map00906	Carotenoid biosynthesis	KEGG PATHWAY	21/ 5123	69/ 17638	0.30434782608696	0.444331014002	0.767480842368	Metabolism	Metabolism of terpenoids and polyketides	gene_Zm00001d025545|gene_Zm00001d002589|gene_Zm00001d051554|gene_Zm00001d030287|gene_Zm00001d029822|gene_Zm00001d050021|gene_Zm00001d030761|gene_Zm00001d012394|gene_Zm00001d019376|gene_Zm00001d020717|gene_Zm00001d051556|gene_Zm00001d005889|gene_Zm00001d026056|gene_Zm00001d036345|gene_Zm00001d035794|gene_Zm00001d007560|gene_Zm00001d003512|gene_Zm00001d048469|gene_Zm00001d031208|gene_Zm00001d017762…	zeaxanthin epoxidase2;hydroxylase4;abscisic acid 8'-hydroxylase2;NA;cytochrome P450 14;abscisic acid 8'-hydroxylase3;NA;phytoene synthase2;NA;abscisic acid 8'-hydroxylase4;nine-cis-epoxycarotenoid dioxygenase6;abscisic acid 8'-hydroxylase5;hydroxylase3;yellow endosperm1;NA;NA;NA;hydroxylase5;NA;abscisic acid 8'-hydroxylase1;aldehyde oxidase5
2	map00943	Isoflavonoid biosynthesis	KEGG PATHWAY	2/ 5123	5/ 17638	0.4	0.452056241158	0.770813847103	Metabolism	Biosynthesis of other secondary metabolites	gene_Zm00001d004555|gene_Zm00001d024946	NA;flavone synthase typeII1
22	map00310	Lysine degradation	KEGG PATHWAY	22/ 5123	73/ 17638	0.3013698630137	0.462342362403	0.778373850628	Metabolism	Amino acid metabolism	gene_Zm00001d014769|gene_Zm00001d049289|gene_Zm00001d008814|gene_Zm00001d018307|gene_Zm00001d006369|gene_Zm00001d047224|gene_Zm00001d052079|gene_Zm00001d017418|gene_Zm00001d020984|gene_Zm00001d004731|gene_Zm00001d025417|gene_Zm00001d003983|gene_Zm00001d042272|gene_Zm00001d012409|gene_Zm00001d033814|gene_Zm00001d027551|gene_Zm00001d023851|gene_Zm00001d025958|gene_Zm00001d038345|gene_Zm00001d023580…	NA;NA;NA;NA;set domain gene116;NA;lysine-ketoglutarate reductase/saccharopine dehydrogenase1;NA;NA;NA;NA;NA;NA;NA;NA;NA;NA;NA;NA;NA;set domain gene119;NA
16	map00565	Ether lipid metabolism	KEGG PATHWAY	16/ 5123	53/ 17638	0.30188679245283	0.478748813385	0.78609373062	Metabolism	Lipid metabolism	gene_Zm00001d023573|gene_Zm00001d027386|gene_Zm00001d017066|gene_Zm00001d036718|gene_Zm00001d029136|gene_Zm00001d013461|gene_Zm00001d013014|gene_Zm00001d046508|gene_Zm00001d042057|gene_Zm00001d037139|gene_Zm00001d006262|gene_Zm00001d015256|gene_Zm00001d050470|gene_Zm00001d029397|gene_Zm00001d034875|gene_Zm00001d015033	NA;NA;NA;NA;NA;NA;NA;phospholipase D6;NA;NA;NA;NA;NA;phospholipase D7;NA;NA
4	map00440	Phosphonate and phosphinate metabolism	KEGG PATHWAY	4/ 5123	12/ 17638	0.33333333333333	0.477898194558	0.794505748452	Metabolism	Metabolism of other amino acids	gene_Zm00001d024528|gene_Zm00001d049505|gene_Zm00001d052378|gene_Zm00001d015399	NA;NA;NA;NA
83	map04016	MAPK signaling pathway - plant	KEGG PATHWAY	83/ 5123	286/ 17638	0.29020979020979	0.526272911144	0.795389740706	Environmental Information Processing	Signal transduction	gene_Zm00001d029163|gene_Zm00001d009936|gene_Zm00001d053396|gene_Zm00001d020609|gene_Zm00001d003451|gene_Zm00001d027525|gene_Zm00001d027524|gene_Zm00001d024444|gene_Zm00001d007245|gene_Zm00001d016675|gene_Zm00001d037114|gene_Zm00001d002287|gene_Zm00001d052613|gene_Zm00001d046199|gene_Zm00001d011131|gene_Zm00001d038852|gene_Zm00001d045064|gene_Zm00001d018261|gene_Zm00001d046953|gene_Zm00001d007430…	NA;NA;NA;NA;EIL-transcription factor 7;NA;NA;NA;NA;NA;NA;NA;NA;NA;NA;reversion-to-ethylene sensitivity1 like3;NA;NA;NA;NA;SnRK2 serine threonine protein kinase8;respiratory burst oxidase4;NA;WRKY-transcription factor 92;NA;NA;NA;NA;protein phosphatase homolog8;NA;NA;NA;bZIP-transcription factor 23;NA;ethylene insensitive-like3;WRKY-transcription factor 47;GRMZM2G169695;catalase2;EIL-transcription…
8	map00261	Monobactam biosynthesis	KEGG PATHWAY	8/ 5123	26/ 17638	0.30769230769231	0.496635617424	0.79581370021	Metabolism	Biosynthesis of other secondary metabolites	gene_Zm00001d048381|gene_Zm00001d029179|gene_Zm00001d005535|gene_Zm00001d047935|gene_Zm00001d004513|gene_Zm00001d025503|gene_Zm00001d013296|gene_Zm00001d022475	NA;NA;aspartate kinase homoserine dehydrogenase2;NA;NA;NA;NA;NA
14	map00062	Fatty acid elongation	KEGG PATHWAY	14/ 5123	47/ 17638	0.29787234042553	0.510368617083	0.798576777319	Metabolism	Lipid metabolism	gene_Zm00001d044579|gene_Zm00001d032728|gene_Zm00001d016438|gene_Zm00001d000041|gene_Zm00001d020206|gene_Zm00001d017111|gene_Zm00001d039094|gene_Zm00001d051787|gene_Zm00001d050992|gene_Zm00001d008623|gene_Zm00001d044580|gene_Zm00001d032948|gene_Zm00001d018455|gene_Zm00001d014168	NA;NA;NA;NA;NA;glossy8;NA;NA;3-ketoacyl reductase GL8B;NA;NA;NA;NA;NA
21	map00920	Sulfur metabolism	KEGG PATHWAY	21/ 5123	71/ 17638	0.29577464788732	0.505453275519	0.800301019572	Metabolism	Energy metabolism	gene_Zm00001d004513|gene_Zm00001d048150|gene_Zm00001d048381|gene_Zm00001d006645|gene_Zm00001d048785|gene_Zm00001d045342|gene_Zm00001d004413|gene_Zm00001d009019|gene_Zm00001d042367|gene_Zm00001d006467|gene_Zm00001d040235|gene_Zm00001d028154|gene_Zm00001d021596|gene_Zm00001d045341|gene_Zm00001d025931|gene_Zm00001d013296|gene_Zm00001d007634|gene_Zm00001d021552|gene_Zm00001d045340|gene_Zm00001d045350…	NA;NA;NA;NA;NA;NA;NA;NA;NA;adenosine 5'-phosphosulfate reductase-like2;NA;serine acetyltransferase2;adenosine 5'-phosphosulfate reductase-like1;NA;NA;NA;NA;NA;NA;NA;NA
121	map04141	Protein processing in endoplasmic reticulum	KEGG PATHWAY	121/ 5123	417/ 17638	0.29016786570743	0.524034004627	0.80110945535	Genetic Information Processing	Folding, sorting and degradation	gene_Zm00001d019981|gene_Zm00001d006230|gene_Zm00001d012361|gene_Zm00001d051609|gene_Zm00001d032117|gene_Zm00001d034411|gene_Zm00001d015473|gene_Zm00001d012955|gene_Zm00001d033906|gene_Zm00001d003198|gene_Zm00001d010529|gene_Zm00001d008414|gene_Zm00001d021634|gene_Zm00001d028108|gene_Zm00001d027514|gene_Zm00001d035066|gene_Zm00001d030685|gene_Zm00001d020827|gene_Zm00001d049631|gene_Zm00001d033975…	NA;NA;NA;NA;NA;NA;NA;NA;NA;NA;NA;NA;NA;NA;NA;NA;NA;NA;NA;NA;protein disulfide isomerase2;NA;heat shock protein18f;NA;chaperone DNA J homolog1;NA;heat shock protein1;NA;NA;NA;NA;ubiquitin conjugating enzyme4;NA;heat shock protein17.2;NA;NA;NA;protein disulfide isomerase6;heat shock protein%2C 90 kDa;NA;NA;NA;NA;NA;NA;NA;NA;NA;NA;18 kda heat shock protein18a;NA;NA;calreticulin2;NA;derlin2;NA;NA;der…
1	map00942	Anthocyanin biosynthesis	KEGG PATHWAY	1/ 5123	2/ 17638	0.5	0.496553934176	0.80538625909	Metabolism	Biosynthesis of other secondary metabolites	gene_Zm00001d045055	bronze1
9	map00450	Selenocompound metabolism	KEGG PATHWAY	9/ 5123	30/ 17638	0.3	0.522856323577	0.808603384137	Metabolism	Metabolism of other amino acids	gene_Zm00001d011099|gene_Zm00001d048381|gene_Zm00001d004513|gene_Zm00001d025503|gene_Zm00001d051753|gene_Zm00001d000294|gene_Zm00001d013296|gene_Zm00001d053118|gene_Zm00001d022381	NA;NA;NA;NA;NA;NA;NA;NA;NA
8	map00950	Isoquinoline alkaloid biosynthesis	KEGG PATHWAY	8/ 5123	27/ 17638	0.2962962962963	0.545803094393	0.815638332071	Metabolism	Biosynthesis of other secondary metabolites	gene_Zm00001d049407|gene_Zm00001d016198|gene_Zm00001d011990|gene_Zm00001d026109|gene_Zm00001d003309|gene_Zm00001d025103|gene_Zm00001d009944|gene_Zm00001d000001	NA;glutamate-oxaloacetic transaminase3;NA;NA;NA;NA;NA;polyphenol oxidase1
5	map00603	Glycosphingolipid biosynthesis - globo and isoglobo series	KEGG PATHWAY	5/ 5123	17/ 17638	0.29411764705882	0.57768362809	0.853688028178	Metabolism	Glycan biosynthesis and metabolism	gene_Zm00001d012176|gene_Zm00001d019552|gene_Zm00001d038196|gene_Zm00001d032608|gene_Zm00001d035598	NA;NA;NA;alpha-galactosidase1;NA
3	map00966	Glucosinolate biosynthesis	KEGG PATHWAY	3/ 5123	10/ 17638	0.3	0.591394372961	0.86434562202	Metabolism	Biosynthesis of other secondary metabolites	gene_Zm00001d028303|gene_Zm00001d053960|gene_Zm00001d015088	NA;NA;NA
34	map00040	Pentose and glucuronate interconversions	KEGG PATHWAY	34/ 5123	121/ 17638	0.28099173553719	0.624700775355	0.903100033937	Metabolism	Carbohydrate metabolism	gene_Zm00001d042556|gene_Zm00001d034552|gene_Zm00001d038874|gene_Zm00001d020070|gene_Zm00001d047267|gene_Zm00001d022104|gene_Zm00001d034551|gene_Zm00001d015328|gene_Zm00001d048648|gene_Zm00001d053662|gene_Zm00001d028819|gene_Zm00001d011714|gene_Zm00001d013245|gene_Zm00001d010054|gene_Zm00001d022490|gene_Zm00001d015008|gene_Zm00001d030712|gene_Zm00001d017416|gene_Zm00001d025067|gene_Zm00001d021050…	NA;NA;NA;NA;NA;NA;NA;NA;NA;NA;NA;NA;NA;NA;NA;NA;NA;NA;NA;NA;NA;NA;NA;NA;NA;NA;NA;NA;NA;NA;NA;NA;sorbitol dehydrogenase homolog1;NA
2	map00965	Betalain biosynthesis	KEGG PATHWAY	2/ 5123	7/ 17638	0.28571428571429	0.650044859278	0.929634046064	Metabolism	Biosynthesis of other secondary metabolites	gene_Zm00001d012228|gene_Zm00001d042634	NA;NA
24	map03022	Basal transcription factors	KEGG PATHWAY	24/ 5123	87/ 17638	0.27586206896552	0.657215385141	0.929889853444	Genetic Information Processing	Transcription	gene_Zm00001d044810|gene_Zm00001d027788|gene_Zm00001d000165|gene_Zm00001d029473|gene_Zm00001d041969|gene_Zm00001d036724|gene_Zm00001d031927|gene_Zm00001d021309|gene_Zm00001d041530|gene_Zm00001d015415|gene_Zm00001d039731|gene_Zm00001d006220|gene_Zm00001d051713|gene_Zm00001d002110|gene_Zm00001d040759|gene_Zm00001d040757|gene_Zm00001d038109|gene_Zm00001d011092|gene_Zm00001d020896|gene_Zm00001d016330…	NA;NA;NA;NA;NA;NA;NA;NA;NA;NA;NA;NA;NA;NA;NA;NA;NA;NA;NA;NA;NA;NA;NA;NA
14	map00360	Phenylalanine metabolism	KEGG PATHWAY	14/ 5123	52/ 17638	0.26923076923077	0.682054968871	0.95487695642	Metabolism	Amino acid metabolism	gene_Zm00001d016198|gene_Zm00001d011990|gene_Zm00001d051161|gene_Zm00001d003309|gene_Zm00001d017276|gene_Zm00001d017274|gene_Zm00001d017275|gene_Zm00001d012590|gene_Zm00001d025103|gene_Zm00001d009944|gene_Zm00001d003016|gene_Zm00001d041448|gene_Zm00001d008712|gene_Zm00001d003015	glutamate-oxaloacetic transaminase3;NA;phenylalanine ammonia lyase3;NA;NA;phenylalanine ammonia lyase homolog1;NA;NA;NA;NA;phenylalanine ammonia lyase2;NA;NA;NA
14	map00908	Zeatin biosynthesis	KEGG PATHWAY	14/ 5123	53/ 17638	0.26415094339623	0.711882300157	0.986253603343	Metabolism	Metabolism of terpenoids and polyketides	gene_Zm00001d011890|gene_Zm00001d039520|gene_Zm00001d036339|gene_Zm00001d025885|gene_Zm00001d003869|gene_Zm00001d037630|gene_Zm00001d020418|gene_Zm00001d032664|gene_Zm00001d043293|gene_Zm00001d008862|gene_Zm00001d002989|gene_Zm00001d042147|gene_Zm00001d032046|gene_Zm00001d002707	cytokinin oxidase 3;cytokinin oxidase1;isopentenyl transferase10;cytokinin oxidase11;isopentenyl transferase2;NA;NA;cytokinin oxidase6;cytokinin oxidase 4;cytokinin oxidase 5;cytokinin oxidase12;NA;cytokinin oxidase10;NA
26	map04712	Circadian rhythm - plant	KEGG PATHWAY	26/ 5123	97/ 17638	0.2680412371134	0.722175376625	0.990199227744	Organismal Systems	Environmental adaptation	gene_Zm00001d040536|gene_Zm00001d016915|gene_Zm00001d006212|gene_Zm00001d007240|gene_Zm00001d045944|gene_Zm00001d039156|gene_Zm00001d018530|gene_Zm00001d039072|gene_Zm00001d049543|gene_Zm00001d013402|gene_Zm00001d009617|gene_Zm00001d024546|gene_Zm00001d018818|gene_Zm00001d033799|gene_Zm00001d024238|gene_Zm00001d025589|gene_Zm00001d039658|gene_Zm00001d008205|gene_Zm00001d007403|gene_Zm00001d052673…	bHLH-transcription factor 68;NA;NA;GRMZM2G033962;NA;NA;TCP-transcription factor 4;NA;circadian clock associated1;phytochromeA2;NA;late hypocotyl elongation protein ortholog1;NA;phytochromeA1;NA;bZIP-transcription factor 88;bZIP-transcription factor 6;phytochrome interacting factor3;white pollen1;colorless2;NA;NA;NA;NA;NA;phosphatidylethanolamine-binding protein
46	map04145	Phagosome	KEGG PATHWAY	46/ 5123	171/ 17638	0.26900584795322	0.75785193201	0.997963435221	Cellular Processes	Transport and catabolism	gene_Zm00001d015348|gene_Zm00001d048077|gene_Zm00001d031179|gene_Zm00001d043709|gene_Zm00001d027295|gene_Zm00001d002105|gene_Zm00001d015473|gene_Zm00001d017087|gene_Zm00001d034022|gene_Zm00001d037911|gene_Zm00001d027568|gene_Zm00001d013612|gene_Zm00001d052273|gene_Zm00001d032540|gene_Zm00001d044231|gene_Zm00001d000472|gene_Zm00001d036973|gene_Zm00001d037223|gene_Zm00001d011185|gene_Zm00001d010732…	NA;NA;ras-related protein RHN1;NA;beta tubulin1;NA;NA;NA;NA;Rho-related protein from plants 3;NA;beta tubulin4;Rho-related protein from plants 8;NA;NA;NA;NA;NA;NA;Rho-related protein from plants 7;Rho-related protein from plants 9;calreticulin2;Rho-related protein from plants 5;NA;beta tubulin5;NA;NA;NA;NA;NA;NA;NA;Rho-related protein from plants2;beta tubulin2;NA;NA;NA;NA;NA;NA;NA;NA;NA;vacuolar…
36	map03015	mRNA surveillance pathway	KEGG PATHWAY	36/ 5123	239/ 17638	0.15062761506276	0.999999886404	0.999999886404	Genetic Information Processing	Translation	gene_Zm00001d034578|gene_Zm00001d006254|gene_Zm00001d049723|gene_Zm00001d024806|gene_Zm00001d026213|gene_Zm00001d004779|gene_Zm00001d040159|gene_Zm00001d011014|gene_Zm00001d018730|gene_Zm00001d013594|gene_Zm00001d012802|gene_Zm00001d044377|gene_Zm00001d028655|gene_Zm00001d002628|gene_Zm00001d045252|gene_Zm00001d047876|gene_Zm00001d053539|gene_Zm00001d047831|gene_Zm00001d049469|gene_Zm00001d047835…	NA;NA;NA;NA;NA;ribosomal protein L7;NA;NA;NA;NA;NA;NA;NA;NA;NA;NA;NA;NA;NA;NA;NA;NA;NA;NA;NA;NA;NA;NA;NA;NA;NA;NA;NA;NA;NA;NA
31	map00240	Pyrimidine metabolism	KEGG PATHWAY	31/ 5123	116/ 17638	0.26724137931034	0.741080997939	1.0	Metabolism	Nucleotide metabolism	gene_Zm00001d009631|gene_Zm00001d043705|gene_Zm00001d044024|gene_Zm00001d037874|gene_Zm00001d025859|gene_Zm00001d033672|gene_Zm00001d013718|gene_Zm00001d029632|gene_Zm00001d044311|gene_Zm00001d024444|gene_Zm00001d039081|gene_Zm00001d011710|gene_Zm00001d007655|gene_Zm00001d033026|gene_Zm00001d037208|gene_Zm00001d016493|gene_Zm00001d003445|gene_Zm00001d049008|gene_Zm00001d021526|gene_Zm00001d052386…	NA;p15 (PC4 Sub1)-transcription factor 1;ustilago maydis induced8;NA;NA;NA;NA;chloroplast thymidine kinase1;MYB-related-transcription factor 110;NA;NA;NA;NA;NA;NA;NA;NA;NA;nucleotide diphosphate kinase1;NA;NA;NA;NA;NA;NA;NA;NA;NA;NA;NA;NA
1	map00232	Caffeine metabolism	KEGG PATHWAY	1/ 5123	4/ 17638	0.25	0.746565591887	1.0	Metabolism	Biosynthesis of other secondary metabolites	gene_Zm00001d029626
1	map00543	Exopolysaccharide biosynthesis	KEGG PATHWAY	1/ 5123	4/ 17638	0.25	0.746565591887	1.0	Metabolism	Glycan biosynthesis and metabolism	gene_Zm00001d028154	serine acetyltransferase2
6	map00670	One carbon pool by folate	KEGG PATHWAY	6/ 5123	26/ 17638	0.23076923076923	0.810566699288	1.0	Metabolism	Metabolism of cofactors and vitamins	gene_Zm00001d034602|gene_Zm00001d042661|gene_Zm00001d023534|gene_Zm00001d048550|gene_Zm00001d050448|gene_Zm00001d024301	brown midrib2;NA;5-formyltetrahydrofolate cyclo-ligase1;NA;NA;NA
8	map00563	Glycosylphosphatidylinositol (GPI)-anchor biosynthesis	KEGG PATHWAY	8/ 5123	34/ 17638	0.23529411764706	0.814037104204	1.0	Metabolism	Glycan biosynthesis and metabolism	gene_Zm00001d005370|gene_Zm00001d014968|gene_Zm00001d029333|gene_Zm00001d039727|gene_Zm00001d044554|gene_Zm00001d014973|gene_Zm00001d047181|gene_Zm00001d012034	NA;NA;NA;NA;NA;NA;NA;NA
18	map04136	Autophagy - other	KEGG PATHWAY	18/ 5123	75/ 17638	0.24	0.863515144735	1.0	Cellular Processes	Transport and catabolism	gene_Zm00001d049405|gene_Zm00001d037951|gene_Zm00001d010221|gene_Zm00001d005064|gene_Zm00001d029137|gene_Zm00001d035245|gene_Zm00001d025950|gene_Zm00001d018568|gene_Zm00001d018368|gene_Zm00001d013458|gene_Zm00001d031482|gene_Zm00001d010138|gene_Zm00001d011984|gene_Zm00001d017403|gene_Zm00001d051021|gene_Zm00001d000178|gene_Zm00001d047833|gene_Zm00001d051033	autophagy8e;NA;NA;NA;NA;NA;autophagy13d;NA;NA;NA;NA;NA;autophagy6b;autophagy13b;NA;autophagy3;autophagy1c;autophagy101
1	map00785	Lipoic acid metabolism	KEGG PATHWAY	1/ 5123	6/ 17638	0.16666666666667	0.872433139535	1.0	Metabolism	Metabolism of cofactors and vitamins	gene_Zm00001d030944
38	map04070	Phosphatidylinositol signaling system	KEGG PATHWAY	38/ 5123	152/ 17638	0.25	0.884748513998	1.0	Environmental Information Processing	Signal transduction	gene_Zm00001d029163|gene_Zm00001d029209|gene_Zm00001d050510|gene_Zm00001d046199|gene_Zm00001d002922|gene_Zm00001d033670|gene_Zm00001d032540|gene_Zm00001d033907|gene_Zm00001d014911|gene_Zm00001d026514|gene_Zm00001d037223|gene_Zm00001d005219|gene_Zm00001d033551|gene_Zm00001d014389|gene_Zm00001d024212|gene_Zm00001d037731|gene_Zm00001d050737|gene_Zm00001d032539|gene_Zm00001d016647|gene_Zm00001d043144…	NA;NA;NA;NA;NA;NA;NA;NA;NA;NA;NA;NA;NA;NA;diacylglycerol kinase2;NA;NA;NA;NA;NA;NA;NA;NA;diacylglycerol kinase7;NA;NA;NA;NA;NA;NA;diacylglycerol kinase4;NA;NA;NA;calmodulin3;NA;NA;NA
6	map04122	Sulfur relay system	KEGG PATHWAY	6/ 5123	29/ 17638	0.20689655172414	0.887475905962	1.0	Genetic Information Processing	Folding, sorting and degradation	gene_Zm00001d002755|gene_Zm00001d051608|gene_Zm00001d041346|gene_Zm00001d045182|gene_Zm00001d025931|gene_Zm00001d007634	NA;NA;NA;NA;NA;NA
23	map03020	RNA polymerase	KEGG PATHWAY	23/ 5123	99/ 17638	0.23232323232323	0.920053838283	1.0	Genetic Information Processing	Transcription	gene_Zm00001d035954|gene_Zm00001d022141|gene_Zm00001d020152|gene_Zm00001d026421|gene_Zm00001d000270|gene_Zm00001d049964|gene_Zm00001d012857|gene_Zm00001d042567|gene_Zm00001d012236|gene_Zm00001d004409|gene_Zm00001d005423|gene_Zm00001d035960|gene_Zm00001d011165|gene_Zm00001d042827|gene_Zm00001d023587|gene_Zm00001d009215|gene_Zm00001d017237|gene_Zm00001d005163|gene_Zm00001d044983|gene_Zm00001d024470…	NA;NA;NA;NA;NA;NA;NA;NA;NA;NA;NA;NA;NA;NA;NA;NA;NA;NA;NA;NA;NA;NA;NA
6	map00780	Biotin metabolism	KEGG PATHWAY	6/ 5123	31/ 17638	0.19354838709677	0.922469592738	1.0	Metabolism	Metabolism of cofactors and vitamins	gene_Zm00001d045117|gene_Zm00001d006866|gene_Zm00001d022144|gene_Zm00001d016550|gene_Zm00001d004592|gene_Zm00001d004042	NA;NA;NA;NA;NA;NA
13	map00513	Various types of N-glycan biosynthesis	KEGG PATHWAY	13/ 5123	60/ 17638	0.21666666666667	0.923255717582	1.0	Metabolism	Glycan biosynthesis and metabolism	gene_Zm00001d025232|gene_Zm00001d031793|gene_Zm00001d035598|gene_Zm00001d012176|gene_Zm00001d025428|gene_Zm00001d031415|gene_Zm00001d030295|gene_Zm00001d031739|gene_Zm00001d038196|gene_Zm00001d027898|gene_Zm00001d036437|gene_Zm00001d044823|gene_Zm00001d019745	NA;NA;NA;NA;NA;NA;NA;NA;NA;NA;NA;NA;NA
3	map00514	Other types of O-glycan biosynthesis	KEGG PATHWAY	3/ 5123	18/ 17638	0.16666666666667	0.929432177259	1.0	Metabolism	Glycan biosynthesis and metabolism	gene_Zm00001d050343|gene_Zm00001d029611|gene_Zm00001d008258	NA;NA;NA
24	map03030	DNA replication	KEGG PATHWAY	24/ 5123	106/ 17638	0.22641509433962	0.944012287838	1.0	Genetic Information Processing	Replication and repair	gene_Zm00001d047408|gene_Zm00001d020034|gene_Zm00001d027789|gene_Zm00001d044086|gene_Zm00001d018531|gene_Zm00001d045626|gene_Zm00001d051781|gene_Zm00001d009034|gene_Zm00001d008890|gene_Zm00001d023451|gene_Zm00001d047411|gene_Zm00001d047410|gene_Zm00001d015372|gene_Zm00001d012918|gene_Zm00001d003308|gene_Zm00001d052021|gene_Zm00001d029705|gene_Zm00001d030037|gene_Zm00001d009374|gene_Zm00001d037561…	NA;NA;NA;NA;NA;NA;NA;NA;NA;NA;NA;NA;NA;NA;NA;NA;NA;NA;NA;NA;NA;NA;NA;NA
29	map00195	Photosynthesis	KEGG PATHWAY	29/ 5123	128/ 17638	0.2265625	0.95777783988	1.0	Metabolism	Energy metabolism	gene_Zm00001d011833|gene_Zm00001d018779|gene_Zm00001d021368|gene_Zm00001d016134|gene_Zm00001d041819|gene_Zm00001d042049|gene_Zm00001d034099|gene_ZemaCp023|gene_Zm00001d035859|gene_Zm00001d023296|gene_Zm00001d053432|gene_Zm00001d005458|gene_Zm00001d008706|gene_Zm00001d006540|gene_Zm00001d043299|gene_Zm00001d014564|gene_Zm00001d005446|gene_Zm00001d034760|gene_Zm00001d036535|gene_Zm00001d019518|gene…	NA;photosystem II oxygen evolving polypeptide2;pale yellowgreen7;iron-sulfur protein1;photosystem I N subunit1;NA;NA;NA;plastocyanin homolog1;NA;iron-sulfur protein2;NA;NA;NA;NA;oxygen-evolving complex 33 kda protein b;NA;ferredoxin3;oxygen evolving complex%2C 33kDa subunit;NA;NA;NA;photosystem I H subunit1;NA;NA;NA;NA;NA;oxygen evolving complex2
2	map00470	D-Amino acid metabolism	KEGG PATHWAY	2/ 5123	15/ 17638	0.13333333333333	0.95852426674	1.0	Metabolism	Metabolism of other amino acids	gene_Zm00001d002711|gene_Zm00001d003969	NA;NA
81	map04144	Endocytosis	KEGG PATHWAY	81/ 5123	326/ 17638	0.24846625766871	0.961296941926	1.0	Cellular Processes	Transport and catabolism	gene_Zm00001d043584|gene_Zm00001d021067|gene_Zm00001d029209|gene_Zm00001d031179|gene_Zm00001d043709|gene_Zm00001d001906|gene_Zm00001d021246|gene_Zm00001d049629|gene_Zm00001d020058|gene_Zm00001d051188|gene_Zm00001d034801|gene_Zm00001d023802|gene_Zm00001d017979|gene_Zm00001d033670|gene_Zm00001d012827|gene_Zm00001d033591|gene_Zm00001d049546|gene_Zm00001d039016|gene_Zm00001d049871|gene_Zm00001d014911…	NA;NA;NA;ras-related protein RHN1;NA;NA;NA;NA;NA;NA;NA;NA;NA;NA;NA;NA;NA;NA;discolored kernel1;NA;NA;NA;NA;NA;NA;NA;NA;NA;NA;NA;NA;NA;NA;NA;NA;NA;NA;NA;NA;NA;NA;NA;NA;NA;NA;NA;NA;NA;NA;NA;NA;NA;NA;NA;NA;NA;NA;NA;phospholipase D7;NA;NA;physical impedance induced protein2;NA;NA;NA;NA;NA;Discolored-paralog2;NA;NA;phospholipase D6;NA;NA;NA;NA;NA;NA;NA;heat shock protein1;NA;NA
15	map04130	SNARE interactions in vesicular transport	KEGG PATHWAY	15/ 5123	74/ 17638	0.2027027027027	0.967423495319	1.0	Genetic Information Processing	Folding, sorting and degradation	gene_Zm00001d034365|gene_Zm00001d052756|gene_Zm00001d031641|gene_Zm00001d005751|gene_Zm00001d021664|gene_Zm00001d013115|gene_Zm00001d048147|gene_Zm00001d020187|gene_Zm00001d009421|gene_Zm00001d007488|gene_Zm00001d011688|gene_Zm00001d037483|gene_Zm00001d011811|gene_Zm00001d016077|gene_Zm00001d033488	NA;NA;NA;NA;NA;NA;NA;NA;NA;NA;NA;NA;NA;NA;NA
13	map00510	N-Glycan biosynthesis	KEGG PATHWAY	13/ 5123	66/ 17638	0.1969696969697	0.96903978631	1.0	Metabolism	Glycan biosynthesis and metabolism	gene_Zm00001d041299|gene_Zm00001d025232|gene_Zm00001d025428|gene_Zm00001d017085|gene_Zm00001d026064|gene_Zm00001d002600|gene_Zm00001d031739|gene_Zm00001d003292|gene_Zm00001d050961|gene_Zm00001d034252|gene_Zm00001d027898|gene_Zm00001d036437|gene_Zm00001d019745	NA;NA;NA;NA;NA;NA;NA;NA;NA;NA;NA;NA;NA
17	map03430	Mismatch repair	KEGG PATHWAY	17/ 5123	83/ 17638	0.20481927710843	0.970881627069	1.0	Genetic Information Processing	Replication and repair	gene_Zm00001d047408|gene_Zm00001d036420|gene_Zm00001d030037|gene_Zm00001d020034|gene_Zm00001d001806|gene_Zm00001d007488|gene_Zm00001d037561|gene_Zm00001d006300|gene_Zm00001d026635|gene_Zm00001d011829|gene_Zm00001d008890|gene_Zm00001d044086|gene_Zm00001d018531|gene_Zm00001d045626|gene_Zm00001d024262|gene_Zm00001d034246|gene_Zm00001d034247	NA;NA;NA;NA;NA;NA;NA;NA;NA;NA;NA;NA;NA;NA;NA;NA;NA
61	map04120	Ubiquitin mediated proteolysis	KEGG PATHWAY	61/ 5123	258/ 17638	0.23643410852713	0.978628560966	1.0	Genetic Information Processing	Folding, sorting and degradation	gene_Zm00001d017725|gene_Zm00001d019981|gene_Zm00001d029141|gene_Zm00001d012911|gene_Zm00001d001913|gene_Zm00001d029203|gene_Zm00001d015555|gene_Zm00001d035066|gene_Zm00001d039280|gene_Zm00001d006914|gene_Zm00001d038224|gene_Zm00001d049487|gene_Zm00001d023846|gene_Zm00001d015327|gene_Zm00001d045047|gene_Zm00001d027649|gene_Zm00001d012976|gene_Zm00001d000224|gene_Zm00001d045133|gene_Zm00001d035461…	NA;NA;NA;NA;ubiquitin conjugating enzyme4;NA;NA;NA;NA;NA;NA;NA;NA;ubiquitin1;NA;NA;NA;NA;NA;NA;NA;NA;NA;NA;NA;NA;NA;NA;NA;NA;NA;NA;NA;NA;NA;NA;NA;NA;NA;NA;NA;NA;ubiquitin conjugating enzyme3;NA;NA;NA;NA;NA;NA;NA;NA;NA;NA;NA;NA;ubiquitin2;NA;NA;ubiquitin conjugating enzyme1;NA;NA
5	map00300	Lysine biosynthesis	KEGG PATHWAY	5/ 5123	33/ 17638	0.15151515151515	0.980426035666	1.0	Metabolism	Amino acid metabolism	gene_Zm00001d028165|gene_Zm00001d029179|gene_Zm00001d005535|gene_Zm00001d047935|gene_Zm00001d022475	NA;NA;aspartate kinase homoserine dehydrogenase2;NA;NA
42	map03008	Ribosome biogenesis in eukaryotes	KEGG PATHWAY	42/ 5123	186/ 17638	0.2258064516129	0.980973584477	1.0	Genetic Information Processing	Translation	gene_Zm00001d040251|gene_Zm00001d010874|gene_Zm00001d025899|gene_Zm00001d000333|gene_Zm00001d028174|gene_Zm00001d036200|gene_Zm00001d014766|gene_Zm00001d040311|gene_Zm00001d051583|gene_Zm00001d033505|gene_Zm00001d013659|gene_Zm00001d047688|gene_Zm00001d048782|gene_Zm00001d045274|gene_Zm00001d045277|gene_Zm00001d038036|gene_Zm00001d030300|gene_Zm00001d049508|gene_Zm00001d035913|gene_Zm00001d017129…	NA;NA;NA;NA;NA;NA;NA;NA;NA;NA;ameiotic1;NA;NA;NA;NA;NA;NA;NA;NA;GRAS-transcription factor 39;NA;NA;NA;NA;NA;NA;NA;NA;NA;NA;NA;NA;NA;NA;NA;NA;NA;NA;NA;NA;NA;NA
1	map03450	Non-homologous end-joining	KEGG PATHWAY	1/ 5123	12/ 17638	0.083333333333333	0.98374029701	1.0	Genetic Information Processing	Replication and repair	gene_Zm00001d012918
55	map03018	RNA degradation	KEGG PATHWAY	55/ 5123	239/ 17638	0.23012552301255	0.985387550861	1.0	Genetic Information Processing	Folding, sorting and degradation	gene_Zm00001d039874|gene_Zm00001d014880|gene_Zm00001d001911|gene_Zm00001d025899|gene_Zm00001d046611|gene_Zm00001d036206|gene_Zm00001d053906|gene_Zm00001d040311|gene_Zm00001d046017|gene_Zm00001d050145|gene_Zm00001d038242|gene_Zm00001d009522|gene_Zm00001d028554|gene_Zm00001d004168|gene_Zm00001d041265|gene_Zm00001d044733|gene_Zm00001d045431|gene_Zm00001d047086|gene_Zm00001d031820|gene_Zm00001d005674…	NA;NA;NA;NA;NA;NA;NA;NA;NA;NA;NA;RNase PH homolog;NA;NA;NA;NA;enolase1;NA;NA;NA;NA;NA;NA;NA;NA;NA;NA;NA;NA;NA;NA;NA;NA;NA;NA;NA;NA;NA;NA;NA;NA;NA;NA;NA;NA;NA;NA;NA;NA;NA;NA;NA;NA;NA;NA
19	map00970	Aminoacyl-tRNA biosynthesis	KEGG PATHWAY	19/ 5123	98/ 17638	0.19387755102041	0.989294604788	1.0	Genetic Information Processing	Translation	gene_Zm00001d031236|gene_Zm00001d043924|gene_Zm00001d046200|gene_Zm00001d048372|gene_Zm00001d050015|gene_Zm00001d049579|gene_Zm00001d004871|gene_Zm00001d003735|gene_Zm00001d021962|gene_Zm00001d012787|gene_Zm00001d031241|gene_Zm00001d051753|gene_Zm00001d008959|gene_Zm00001d032667|gene_Zm00001d048856|gene_Zm00001d008846|gene_Zm00001d026544|gene_Zm00001d052032|gene_Zm00001d024666	NA;NA;NA;NA;NA;NA;NA;NA;NA;NA;NA;NA;NA;NA;seryl-tRNA synthetase;NA;NA;NA;NA
11	map03250	Viral life cycle - HIV-1	KEGG PATHWAY	11/ 5123	68/ 17638	0.16176470588235	0.995450516121	1.0	Genetic Information Processing	Information processing in viruses	gene_Zm00001d043891|gene_Zm00001d050978|gene_Zm00001d040937|gene_Zm00001d017365|gene_Zm00001d030914|gene_Zm00001d052379|gene_Zm00001d034532|gene_Zm00001d001946|gene_Zm00001d006586|gene_Zm00001d040144|gene_Zm00001d006907	NA;NA;NA;NA;NA;NA;NA;NA;NA;NA;NA
21	map03440	Homologous recombination	KEGG PATHWAY	21/ 5123	115/ 17638	0.18260869565217	0.997206620633	1.0	Genetic Information Processing	Replication and repair	gene_Zm00001d047408|gene_Zm00001d005278|gene_Zm00001d012145|gene_Zm00001d004709|gene_Zm00001d020034|gene_Zm00001d022576|gene_Zm00001d005815|gene_Zm00001d038113|gene_Zm00001d037561|gene_Zm00001d015212|gene_Zm00001d051324|gene_Zm00001d009034|gene_Zm00001d044086|gene_Zm00001d008259|gene_Zm00001d008890|gene_Zm00001d018531|gene_Zm00001d021430|gene_Zm00001d013976|gene_Zm00001d047708|gene_Zm00001d045626…	NA;NA;NA;NA;NA;NA;NA;required to maintain repression1;NA;NA;NA;NA;NA;NA;NA;NA;NA;FHA-transcription factor 14;NA;NA;NA
62	map00190	Oxidative phosphorylation	KEGG PATHWAY	62/ 5123	284/ 17638	0.21830985915493	0.997713981711	1.0	Metabolism	Energy metabolism	gene_Zm00001d004997|gene_Zm00001d013197|gene_Zm00001d047218|gene_Zm00001d005253|gene_Zm00001d008855|gene_Zm00001d035616|gene_Zm00001d002105|gene_Zm00001d017087|gene_Zm00001d012615|gene_Zm00001d053010|gene_Zm00001d009727|gene_Zm00001d016818|gene_Zm00001d049597|gene_Zm00001d041917|gene_Zm00001d028181|gene_Zm00001d014927|gene_Zm00001d027265|gene_Zm00001d012464|gene_Zm00001d019307|gene_Zm00001d053175…	NA;NA;NA;NA;succinate dehydrogenase3;NA;NA;NA;NA;NA;NA;NA;NA;NA;NA;NA;NA;npi414a;NA;NA;NA;NA;NA;NA;NA;NA;membrane H(+)-ATPase1;NA;pyrophosphate-energized proton pump1;NA;NA;NA;NA;NA;NA;NA;NA;NA;NA;NA;NA;NA;NA;NA;NA;NA;succinate dehydrogenase6;NA;NA;NA;NA;NA;NA;NA;NA;NA;NA;vacuolar proton pump4;NA;NA;NA;NA
150	map03010	Ribosome	KEGG PATHWAY	150/ 5123	656/ 17638	0.22865853658537	0.999880832227	1.0	Genetic Information Processing	Translation	gene_Zm00001d005432|gene_Zm00001d042552|gene_Zm00001d049726|gene_Zm00001d029340|gene_ENSRNA049476973|gene_Zm00001d034550|gene_Zm00001d015301|gene_Zm00001d010128|gene_Zm00001d018096|gene_Zm00001d023293|gene_Zm00001d007819|gene_Zm00001d053635|gene_Zm00001d053633|gene_Zm00001d053630|gene_Zm00001d010016|gene_Zm00001d007815|gene_Zm00001d039990|gene_Zm00001d018383|gene_Zm00001d018913|gene_Zm00001d01425…	NA;NA;NA;NA;Plant_SRP;NA;NA;acidic ribosomal protein P2b (rpp2b);NA;NA;NA;rps8;rps8;ribosomal protein S8 homolog;NA;NA;NA;ribosomal protein L39;NA;NA;NA;NA;NA;NA;NA;NA;ribosomal protein L17a;NA;NA;NA;NA;NA;NA;NA;NA;NA;NA;NA;NA;NA;NA;NA;NA;NA;NA;NA;NA;NA;NA;NA;NA;NA;NA;NA;NA;NA;NA;NA;NA;NA;NA;NA;NA;NA;NA;NA;NA;NA;NA;NA;NA;NA;NA;NA;NA;NA;NA;NA;NA;NA;NA;NA;NA;NA;ribosomal protein S10;NA;NA;NA;NA;NA;…
16	map03050	Proteasome	KEGG PATHWAY	16/ 5123	116/ 17638	0.13793103448276	0.99996851808	1.0	Genetic Information Processing	Folding, sorting and degradation	gene_Zm00001d020506|gene_Zm00001d006235|gene_Zm00001d030290|gene_Zm00001d003567|gene_Zm00001d017336|gene_Zm00001d018403|gene_Zm00001d024652|gene_Zm00001d002455|gene_Zm00001d036756|gene_Zm00001d003566|gene_Zm00001d043137|gene_Zm00001d010804|gene_Zm00001d008259|gene_Zm00001d040834|gene_Zm00001d002480|gene_Zm00001d042228	NA;NA;NA;NA;NA;NA;NA;NA;NA;NA;NA;NA;NA;NA;NA;Homeobox-transcription factor 40
14	map03420	Nucleotide excision repair	KEGG PATHWAY	14/ 5123	107/ 17638	0.13084112149533	0.999973766628	1.0	Genetic Information Processing	Replication and repair	gene_Zm00001d047408|gene_Zm00001d038109|gene_Zm00001d030037|gene_Zm00001d020034|gene_Zm00001d032245|gene_Zm00001d037561|gene_Zm00001d032439|gene_Zm00001d009034|gene_Zm00001d008890|gene_Zm00001d018531|gene_Zm00001d016581|gene_Zm00001d045626|gene_Zm00001d029705|gene_Zm00001d041354	NA;NA;NA;NA;NA;NA;NA;NA;NA;NA;NA;NA;NA;NA
40	map03013	Nucleocytoplasmic transport	KEGG PATHWAY	40/ 5123	227/ 17638	0.17621145374449	0.999976979942	1.0	Genetic Information Processing	Translation	gene_Zm00001d020234|gene_Zm00001d031654|gene_Zm00001d047051|gene_Zm00001d049723|gene_Zm00001d027427|gene_Zm00001d012802|gene_Zm00001d019423|gene_Zm00001d046754|gene_Zm00001d011014|gene_Zm00001d034578|gene_Zm00001d040153|gene_Zm00001d010783|gene_Zm00001d022125|gene_Zm00001d053074|gene_Zm00001d045047|gene_Zm00001d028655|gene_Zm00001d030342|gene_Zm00001d037634|gene_Zm00001d045252|gene_Zm00001d047876…	NA;NA;NA;NA;ubiquitin conjugating enzyme3;NA;NA;NA;NA;NA;NA;NA;NA;NA;NA;NA;NA;NA;NA;NA;NA;NA;NA;NA;NA;NA;NA;NA;NA;NA;NA;NA;NA;NA;NA;NA;NA;NA;NA;NA
68	map03040	Spliceosome	KEGG PATHWAY	68/ 5123	377/ 17638	0.18037135278515	0.99999976268	1.0	Genetic Information Processing	Transcription	gene_Zm00001d019443|gene_Zm00001d033226|gene_Zm00001d009821|gene_Zm00001d027974|gene_Zm00001d012301|gene_Zm00001d035019|gene_Zm00001d020058|gene_Zm00001d032446|gene_Zm00001d012306|gene_Zm00001d023802|gene_Zm00001d041639|gene_Zm00001d037504|gene_Zm00001d034578|gene_Zm00001d033591|gene_Zm00001d035552|gene_Zm00001d029380|gene_Zm00001d045047|gene_Zm00001d013489|gene_Zm00001d028655|gene_Zm00001d041513…	NA;NA;NA;NA;NA;NA;NA;NA;NA;NA;C3H-transcription factor 344;NA;NA;NA;NA;NA;NA;NA;NA;NA;NA;NA;NA;NA;NA;NA;NA;NA;NA;NA;NA;NA;NA;NA;NA;NA;NA;NA;NA;NA;NA;NA;NA;NA;NA;NA;NA;NA;NA;NA;NA;NA;C3H-transcription factor 340;NA;NA;NA;NA;NA;NA;NA;NA;NA;NA;NA;heat shock protein1;NA;NA;NA
