# Supplementary material for: Integrated metabolomic and transcriptomic analysis of anthocyanin accumulation mechanisms in maize kernels of different colors
Source: Front Genet. 2026 Jun 1;17:1797093. doi: 10.3389/fgene.2026.1797093 (PMC13265062; doi:10.3389/fgene.2026.1797093)
Supplement: Supplementary file 1 [file DataSheet1.zip › Supplement/Supplementary Table 8.xlsx]

## Sheet: Sheet1
enzyme	gene id	WN2000	HN	CN1	HTN188
PAL	gene_Zm00001d051161	0.79	10.13	2.30333	6.66
	gene_Zm00001d003015	0.86	1.05333	0.793333	3.17
	gene_Zm00001d017276	1.64333	0.15	0.086667	0.236667
	gene_Zm00001d017274	24.24	36.3633	15.5167	32.2633
C4H	gene_Zm00001d037849	0.17	0.41	0.12	0.013333
	gene_Zm00001d046223	0.346667	0.156667	0.043333	0.013333
4CL	gene_Zm00001d053107	11.0967	4.29333	4.84333	7.35333
	gene_Zm00001d028180	10.5467	14.9933	30.2733	12.29
	gene_Zm00001d014995	23.4267	10.9933	9	17.6967
	gene_Zm00001d014994	8.38	0	6.41667	0
CHS	gene_Zm00001d052673	1.03333	1.30333	0	12.4567
	gene_Zm00001d007403	0.333333	1.13	0.026667	0.886667
	gene_Zm00001d052676	0.17	0.03	0.12	0.016667
CHI	gene_Zm00001d000357	3.77333	3.18333	3.79667	0.783333
	gene_Zm00001d012972	0.29	1.84667	3.85	1.09
	gene_Zm00001d034635	49.1367	13.76	3.54667	15.0633
	gene_Zm00001d014723	2.98	1.60333	2.37667	1.49
DFR	gene_Zm00001d044122	5.15667	8.55	0.923333	78.34
	gene_Zm00001d032961	1.30333	1.91333	2.05333	1.90667
	gene_Zm00001d011438	0.396667	0.693333	0.076667	1.29333
F3H	gene_Zm00001d001960	2.81667	1.07667	0.326667	15.35
	gene_Zm00001d029218	0.046667	0.343333	0.083333	0.09
F3'H	gene_Zm00001d050955	0.006667	0.02	0.113333	0
	gene_Zm00001d010521	2.91333	7.52333	0.796667	4.37667
FLS	gene_Zm00001d047107	1.44333	0.593333	1.27333	1.11667
	gene_Zm00001d011990	0	3.48	0	0.013333
ANS	gene_Zm00001d038074	4.45	0.18	0.19	0.123333
	gene_Zm00001d014914	0.23	0.376667	0.383333	19.1267
	gene_Zm00001d050455	4.51667	3.10333	2.25333	2.01667
LAR	gene_Zm00001d026370	1.04667	4.07333	1.05667	5.12333
	gene_Zm00001d026369	0.61	1.06333	0.293333	1.10667
UFGT	gene_Zm00001d045055	0.023333	0.033333	0.02	0.37
	gene_Zm00001d006683	0.25	0.12	0.17	0.443333
ANR	gene_Zm00001d042594	0	0.186667	0	0.163333
	gene_Zm00001d026371	0.02	0	0.056667	0.946667
