# Supplementary material for: Integrated metabolomic and transcriptomic analysis of anthocyanin accumulation mechanisms in maize kernels of different colors
Source: Front Genet. 2026 Jun 1;17:1797093. doi: 10.3389/fgene.2026.1797093 (PMC13265062; doi:10.3389/fgene.2026.1797093)
Supplement: Supplementary file 1 [file DataSheet1.zip › Supplement/Supplementary Table 9.csv]

gene id	name	module	Malvidin	Peonidin	Pelargonidin	Cyanidin	Delphinidin	Petunidin	PAL	CHS	DFR	ANS	UFGT
gene_ENSRNA049454125	snoR26	salmon	-0.014	-0.83	-0.684	-0.852	-0.125	-0.533	0.638	-0.802	-0.26	-0.795	-0.774
gene_ENSRNA049454293	Plant_SRP	pink	0.296	-0.0916	0.128	-0.0752	0.444	0.129	-0.0424	0.00704	0.289	-0.00704	0.00704
gene_ENSRNA049455219	Plant_SRP	brown	-0.465	0.0634	0.355	0.248	-0.203	-0.259	-0.364	0.197	-0.222	0.268	0.232
gene_ENSRNA049455242	Plant_SRP	brown	-0.366	0.275	0.589	0.455	-0.0226	-0.0832	-0.534	0.246	-0.12	0.331	0.366
gene_ENSRNA049455282	Plant_SRP	brown	-0.495	0.249	0.459	0.367	-0.139	-0.103	-0.586	0.164	-0.0909	0.313	0.299
gene_ENSRNA049455313	Plant_SRP	brown	-0.399	0.144	0.494	0.336	-0.0636	-0.166	-0.538	0.203	-0.151	0.336	0.336
gene_ENSRNA049455334	Plant_SRP	brown	-0.648	-0.127	0.078	-0.0413	-0.308	-0.499	-0.269	-0.0141	-0.275	0.00704	0.00704
gene_ENSRNA049455358	Plant_SRP	brown	-0.571	0	0.252	0.152	-0.264	-0.38	-0.336	0.194	-0.194	0.219	0.183
gene_ENSRNA049458208	U2	turquoise	0.0981	0.116	-0.317	-0.0411	-0.301	0.0965	0.186	0.0315	-0.014	-0.014	-0.0666
gene_ENSRNA049458390	snoZ278	turquoise	0.21	0.203	-0.279	0.0131	-0.163	0.211	0.369	0.175	0.0737	-0.0035	-0.0385
gene_ENSRNA049458874	snoZ112	turquoise	0.168	-0.196	-0.387	-0.336	0.258	0.156	0.154	-0.203	0.249	-0.308	-0.301
gene_ENSRNA049459101	snoR2	turquoise	0.259	0.105	-0.324	-0.112	-0.205	0.129	0.27	0.042	0.105	-0.00699	-0.00699
gene_ENSRNA049459267	LSU_rRNA_eukarya	turquoise	0.0909	-0.476	-0.662	-0.627	-0.0299	-0.22	0.554	-0.294	0.144	-0.524	-0.49
gene_ENSRNA049459300	LSU_rRNA_eukarya	turquoise	-0.028	-0.65	-0.88	-0.817	-0.295	-0.441	0.8	-0.608	-0.329	-0.769	-0.706
gene_ENSRNA049460422	LSU_rRNA_eukarya	turquoise	-0.526	-0.396	-0.767	-0.588	-0.76	-0.626	0.588	-0.509	-0.562	-0.593	-0.565
gene_ENSRNA049461590	snoR80	grey	0.266	-0.601	-0.268	-0.321	0.0746	-0.229	0.382	-0.287	-0.175	-0.406	-0.58
gene_ENSRNA049461765	snoR134	turquoise	0.413	-0.245	-0.401	-0.272	0.146	0.0918	0.456	0.021	0.319	-0.259	-0.42
gene_ENSRNA049462250	LSU_rRNA_eukarya	turquoise	-0.217	-0.427	-0.768	-0.724	-0.392	-0.441	0.66	-0.503	-0.116	-0.622	-0.503
gene_ENSRNA049462348	LSU_rRNA_eukarya	turquoise	0.441	0.112	0.113	0.16	0.452	0.505	-0.312	0.014	0.333	0.231	0.0769
gene_ENSRNA049463761	SNOR75	yellow	0.608	0.378	0.739	0.541	0.892	0.661	-0.54	0.531	0.687	0.573	0.552
gene_ENSRNA049463846	U1	yellow	-0.0918	0.165	0.194	0.24	0.274	0.181	-0.387	0.303	0.143	0.266	0.174
gene_ENSRNA049464622	snoR134	yellow	0.231	0.797	0.916	0.829	0.463	0.606	-0.772	0.699	0.564	0.832	0.867
gene_ENSRNA049465110	LSU_rRNA_eukarya	grey	0.28	-0.392	-0.254	-0.347	0.392	0.11	0.0632	-0.259	0.2	-0.126	-0.238
gene_ENSRNA049465449	snoZ112	yellow	0.0112	0.239	0.335	0.283	0.199	0.206	-0.421	0.108	0.125	0.157	0.138
gene_ENSRNA049466676	snoZ112	turquoise	0.0352	-0.373	-0.652	-0.631	-0.0977	-0.25	0.438	-0.324	0.0811	-0.423	-0.352
gene_ENSRNA049466701	U2	yellow	-0.0858	0.373	0.485	0.442	0.139	0.167	-0.24	0.231	0.0467	0.153	0.198
gene_ENSRNA049467439	U2	yellow	-0.058	-0.0725	0.314	0.151	0.201	0.019	-0.0982	0.109	0.142	0.116	0.0943
gene_ENSRNA049468913	snoR12	turquoise	0.616	0.145	-0.0876	0.0348	0.178	0.333	0.342	0.029	0.225	-0.0653	-0.109
gene_ENSRNA049469023	U2	grey	-0.468	0.165	-0.0924	0.0147	-0.529	-0.325	0.161	0.266	-0.152	0.11	0.156
gene_ENSRNA049469049	U2	salmon	-0.0363	-0.21	-0.11	-0.286	0.089	-0.2	-0.0546	0.0653	0.254	0.138	0.16
gene_ENSRNA049469054	U2	pink	-0.231	0.157	-0.0865	-0.0936	-0.0936	-0.0882	-0.245	0.239	0.389	0.25	0.276
gene_ENSRNA049470348	snoZ278	yellow	0.399	0.193	0.473	0.295	0.643	0.386	-0.531	0.378	0.488	0.462	0.434
gene_ENSRNA049470937	Plant_SRP	green	-0.239	0.152	-0.0292	0.201	-0.573	-0.219	0.16	0.232	-0.418	0.0435	-0.00725
gene_ENSRNA049471996	U2	grey	0.248	0.119	-0.074	-0.0147	0.206	0.265	0.134	0.294	0.492	0.147	0.0551
gene_ENSRNA049472011	Plant_SRP	red	-0.317	0.627	0.511	0.594	-0.304	0.074	-0.438	0.437	-0.0952	0.5	0.528
gene_ENSRNA049472630	Plant_U3	cyan	0.035	0.629	0.472	0.653	0.0261	0.422	-0.239	0.685	0.123	0.49	0.538
gene_ENSRNA049472638	Plant_U3	turquoise	-0.327	-0.135	-0.323	-0.095	-0.718	-0.416	0.445	-0.128	-0.676	-0.267	-0.288
gene_ENSRNA049472641	Plant_U3	brown	-0.497	0.154	0.359	0.224	-0.19	-0.211	-0.446	-0.0769	-0.308	0.175	0.21
gene_ENSRNA049473105	Plant_SRP	yellow	-0.0352	0.0352	0.553	0.372	0.293	0.0462	-0.385	0.289	0.0106	0.338	0.254
gene_ENSRNA049473133	Plant_SRP	brown	-0.493	0.21	0.248	0.201	-0.364	-0.2	-0.397	-0.145	-0.443	0.152	0.218
gene_ENSRNA049473160	Plant_SRP	brown	-0.58	0.427	0.272	0.249	-0.296	-0.117	-0.541	0.171	-0.0428	0.324	0.441
gene_ENSRNA049473166	Plant_SRP	red	-0.407	0.534	0.459	0.544	-0.255	0.0147	-0.579	0.526	-0.0692	0.567	0.582
gene_ENSRNA049473170	Plant_SRP	magenta	0.181	0.631	0.767	0.774	0.414	0.59	-0.739	0.653	0.508	0.718	0.602
gene_ENSRNA049473192	Plant_SRP	brown	-0.754	-0.112	0.0865	-0.0458	-0.392	-0.529	-0.318	-0.209	-0.458	-0.0709	-0.00746
gene_ENSRNA049473198	Plant_SRP	brown	-0.196	0.711	0.67	0.666	-0.0224	0.267	-0.685	0.602	0.221	0.722	0.771
gene_ENSRNA049473220	Plant_SRP	red	-0.724	-0.0187	-0.143	-0.0378	-0.735	-0.529	-0.0674	-0.0821	-0.508	0.0187	-0.0597
gene_ENSRNA049473228	Plant_SRP	brown	-0.287	0.466	0.67	0.609	0.015	0.129	-0.707	0.504	0.105	0.63	0.588
gene_ENSRNA049473241	Plant_SRP	purple	0.343	0.101	0.256	0.305	0.185	0.162	0.0787	0.407	-0.0505	0.272	0.164
gene_ENSRNA049473246	Plant_SRP	brown	-0.542	0.0141	0.291	0.12	-0.165	-0.287	-0.42	0.0352	-0.0988	0.19	0.183
gene_ENSRNA049473251	Plant_SRP	pink	0.0363	-0.181	-0.0657	-0.232	0.252	-0.0286	-0.189	-0.116	0.247	-0.029	-0.0435
gene_ENSRNA049473346	Plant_SRP	red	-0.753	0.257	0.259	0.255	-0.529	-0.325	-0.488	0.0734	-0.359	0.266	0.33
gene_ENSRNA049473351	Plant_SRP	brown	-0.506	-0.0535	0.0862	-0.0495	-0.293	-0.417	-0.231	-0.0143	-0.0268	0.0107	0.0321
gene_ENSRNA049473354	Plant_SRP	brown	-0.587	-0.0569	0.133	-0.0114	-0.418	-0.509	-0.205	-0.0249	-0.335	0.0605	0.139
gene_ENSRNA049473363	Plant_SRP	brown	-0.314	-0.0448	0.154	0.0777	-0.217	-0.309	0.0805	0.243	-0.0972	0.146	0.123
gene_ENSRNA049473385	Plant_SRP	salmon	-0.145	-0.515	-0.365	-0.53	0.0271	-0.371	0.0437	-0.297	0.0109	-0.297	-0.283
gene_ENSRNA049473389	Plant_SRP	brown	-0.28	0.58	0.782	0.728	0.108	0.229	-0.804	0.538	0.0666	0.664	0.692
gene_ENSRNA049473651	U2	red	-0.399	0.0634	0.143	0.195	-0.45	-0.26	-0.219	-0.0634	-0.331	0.131	-0.0112
gene_ENSRNA049474911	Plant_U3	magenta	0.204	0.337	0.494	0.562	0.389	0.377	-0.351	0.574	0.248	0.404	0.266
gene_ENSRNA049474917	Plant_U3	lightcyan	-0.783	-0.497	-0.338	-0.399	-0.601	-0.753	-0.0211	-0.427	-0.567	-0.294	-0.35
gene_ENSRNA049474924	Plant_U3	red	-0.717	-0.039	-0.0157	0.0458	-0.599	-0.461	-0.258	-0.172	-0.57	0.0156	-0.078
gene_ENSRNA049475579	U2	purple	0.694	0.265	0.243	0.233	0.541	0.512	0.0274	0.608	0.633	0.476	0.437
gene_ENSRNA049475591	U2	blue	-0.242	-0.678	-0.385	-0.52	-0.0416	-0.461	0.38	-0.499	-0.422	-0.632	-0.554
gene_ENSRNA049475603	U2	brown	-0.403	-0.112	-0.147	-0.141	-0.193	-0.289	-0.0749	-0.0448	-0.138	-0.142	-0.187
gene_ENSRNA049475617	U2	yellow	0.387	0.0499	0.419	0.278	0.344	0.251	-0.246	0.2	0.1	0.316	0.27
gene_ENSRNA049475996	snoZ266	turquoise	0.483	0.028	-0.331	-0.131	-0.0149	0.229	0.425	0.0629	0.179	-0.112	-0.119
gene_ENSRNA049476041	Plant_U3	brown	-0.399	0.0839	0.345	0.31	-0.284	-0.239	-0.368	0.028	-0.389	0.21	0.0909
gene_ENSRNA049476045	Plant_U3	brown	-0.44	-0.515	-0.109	-0.357	-0.0737	-0.529	-0.0974	-0.381	-0.271	-0.272	-0.291
gene_ENSRNA049476322	SNORD24	yellow	0.392	-0.021	0.345	0.146	0.62	0.294	-0.218	0.042	0.301	0.00699	0.0909
gene_ENSRNA049476719	snoZ112	brown	-0.413	0.455	0.528	0.422	0.0411	0.0551	-0.649	0.224	0.0245	0.35	0.469
gene_ENSRNA049476781	snoR77Y	green	-0.133	0.0629	-0.338	-0.119	-0.5	-0.101	0.175	-0.14	-0.161	-0.14	-0.105
gene_ENSRNA049476796	SNORD34	turquoise	-0.028	0.273	-0.0317	0.163	-0.282	0.133	-0.0193	-0.0105	-0.0614	0.0385	0.0876
gene_ENSRNA049476973	Plant_SRP	magenta	0.273	0.699	0.852	0.847	0.448	0.652	-0.811	0.685	0.385	0.874	0.769
gene_ENSRNA049477077	Plant_SRP	yellow	0.296	0.31	0.504	0.519	0.447	0.462	-0.23	0.366	0.0388	0.211	0.261
gene_ENSRNA049477080	Plant_SRP	brown	-0.469	-0.00699	0.401	0.205	-0.0597	-0.257	-0.442	-0.014	-0.27	0.168	0.175
gene_ENSRNA049477082	Plant_SRP	red	-0.549	0.0704	-0.0638	-0.0226	-0.477	-0.333	-0.155	0.183	-0.243	0.183	0.275
gene_ENSRNA049477087	Plant_SRP	turquoise	0.739	0.362	0.143	0.277	0.311	0.529	0.195	0.399	0.473	0.276	0.168
gene_ENSRNA049477136	U1	brown	-0.344	0.0161	0.0162	-0.00287	-0.192	-0.254	0.0189	-0.161	-0.415	-0.231	-0.113
gene_ENSRNA049477405	SSU_rRNA_eukarya	yellow	0.0806	0.613	0.709	0.692	0.327	0.492	-0.728	0.648	0.26	0.774	0.774
gene_ENSRNA049477741	Plant_SRP	brown	-0.347	-0.312	0.0741	-0.189	0.00935	-0.418	-0.195	-0.2	-0.214	-0.119	-0.042
gene_ENSRNA049478109	SSU_rRNA_eukarya	blue	-0.706	-0.203	-0.0352	-0.0858	-0.287	-0.395	-0.225	-0.259	-0.48	-0.252	-0.147
gene_ENSRNA049478113	SSU_rRNA_eukarya	yellow	-0.119	0.427	0.338	0.258	0.362	0.285	-0.533	0.322	0.546	0.343	0.42
gene_ENSRNA049478119	SSU_rRNA_eukarya	black	-0.413	-0.545	-0.613	-0.702	-0.414	-0.661	0.586	-0.434	-0.34	-0.622	-0.448
gene_ENSRNA049478122	SSU_rRNA_eukarya	pink	-0.329	-0.0699	0.183	-0.0149	0.153	-0.184	-0.204	0.112	0.175	0.105	0.112
gene_ENSRNA049478126	SSU_rRNA_eukarya	brown	-0.643	-0.014	-0.148	-0.187	-0.474	-0.486	-0.0246	0.035	-0.172	0	0.0909
gene_ENSRNA049478131	SSU_rRNA_eukarya	brown	-0.51	0.0979	0.246	0.101	-0.056	-0.211	-0.442	0	-0.123	0.0909	0.168
gene_ENSRNA049478136	SSU_rRNA_eukarya	brown	-0.622	-0.413	-0.225	-0.366	-0.235	-0.56	0.0877	-0.336	-0.385	-0.434	-0.315
gene_ENSRNA049478153	SSU_rRNA_eukarya	pink	0.0245	0.701	0.441	0.464	0.136	0.386	-0.448	0.673	0.526	0.683	0.771
gene_ENSRNA049478188	SSU_rRNA_eukarya	yellow	0.245	0.434	0.5	0.414	0.317	0.431	-0.404	0.259	0.28	0.308	0.476
gene_ENSRNA049478193	SSU_rRNA_eukarya	pink	0.296	0.754	0.738	0.767	0.489	0.703	-0.731	0.782	0.705	0.81	0.725
gene_ENSRNA049478207	LSU_rRNA_eukarya	brown	-0.566	0.21	0.317	0.258	-0.0336	-0.0643	-0.712	0.0769	-0.042	0.224	0.245
gene_ENSRNA049478221	LSU_rRNA_eukarya	grey	-0.477	0.174	-0.0832	0.0049	-0.529	-0.325	0.143	0.257	-0.0965	0.129	0.184
gene_ENSRNA049478226	LSU_rRNA_eukarya	brown	-0.373	0.34	0.346	0.255	-0.00996	0.0539	-0.429	0.0299	0.0654	0.183	0.269
gene_ENSRNA049478241	SSU_rRNA_eukarya	salmon	-0.172	-0.273	-0.0157	-0.166	0.191	-0.215	-0.0313	-0.179	-0.164	-0.218	-0.203
gene_ENSRNA049478247	SSU_rRNA_eukarya	salmon	0.0468	-0.367	0.00785	-0.196	0.42	-0.0921	-0.0665	-0.109	0.043	-0.0936	-0.14
gene_ENSRNA049478426	U1	brown	-0.546	-0.273	-0.00785	-0.221	-0.129	-0.461	-0.0509	-0.281	-0.145	-0.218	-0.172
gene_ENSRNA049478482	SSU_rRNA_eukarya	pink	0.21	0.783	0.521	0.634	0.216	0.551	-0.267	0.776	0.452	0.594	0.692
gene_ENSRNA049478501	SSU_rRNA_eukarya	turquoise	0.042	0.343	0.0916	0.194	-0.0597	0.248	-0.13	0.189	0.147	0.378	0.385
gene_ENSRNA049478508	LSU_rRNA_eukarya	brown	-0.28	0.406	0.592	0.474	0.112	0.0918	-0.737	0.322	-0.0245	0.538	0.594
gene_ENSRNA049478530	SSU_rRNA_eukarya	brown	-0.476	-0.238	0.106	-0.123	0	-0.349	-0.168	-0.217	-0.266	-0.154	-0.00699
gene_ENSRNA049478539	SSU_rRNA_eukarya	lightcyan	-0.455	-0.287	-0.324	-0.328	-0.414	-0.532	0.281	-0.182	-0.406	-0.427	-0.329
gene_ENSRNA049478584	SSU_rRNA_eukarya	yellow	-0.371	0.014	0.31	0.116	0.179	-0.11	-0.372	0.00699	-0.0105	0.0629	0.112
gene_ENSRNA049478590	SSU_rRNA_eukarya	brown	-0.266	-0.35	-0.282	-0.489	-0.097	-0.431	0.196	-0.224	0.049	-0.28	-0.161
gene_ENSRNA049478649	SSU_rRNA_eukarya	salmon	-0.196	-0.469	-0.352	-0.564	-0.123	-0.468	0.347	-0.322	-0.028	-0.308	-0.259
gene_ENSRNA049478703	SSU_rRNA_eukarya	turquoise	-0.266	-0.783	-0.93	-0.907	-0.59	-0.753	0.884	-0.685	-0.494	-0.804	-0.776
gene_ENSRNA049478756	SSU_rRNA_eukarya	black	-0.231	-0.238	-0.359	-0.444	-0.228	-0.358	0.361	-0.273	-0.231	-0.392	-0.14
gene_ENSRNA049478813	SSU_rRNA_eukarya	brown	-0.49	-0.147	0.155	-0.0709	-0.00746	-0.33	-0.274	-0.154	-0.242	-0.049	0.0699
gene_ENSRNA049478822	SSU_rRNA_eukarya	yellow	-0.133	0.552	0.718	0.649	0.358	0.422	-0.793	0.448	0.249	0.636	0.629
gene_ENSRNA049478830	SSU_rRNA_eukarya	salmon	-0.0936	-0.25	0.0236	-0.104	0.32	-0.0921	-0.137	-0.039	0.00781	-0.0702	-0.133
gene_ENSRNA049478963	SSU_rRNA_eukarya	brown	-0.455	-0.049	0.218	-0.00746	-0.0299	-0.266	-0.288	-0.21	-0.273	-0.0839	0.0979
gene_ENSRNA049479040	LSU_rRNA_eukarya	grey	-0.0979	0.51	0.0845	0.239	-0.101	0.211	-0.0737	0.455	0.2	0.266	0.469
gene_ENSRNA049479090	SSU_rRNA_eukarya	brown	-0.308	0.014	0.0423	-0.056	-0.0299	-0.202	-0.0421	0.0699	0.0315	-0.00699	0.021
gene_ENSRNA049479257	SSU_rRNA_eukarya	brown	-0.629	-0.322	-0.127	-0.302	-0.284	-0.587	-0.0737	-0.322	-0.417	-0.329	-0.175
gene_ENSRNA049479432	snoR80	black	-0.259	-0.839	-0.951	-0.929	-0.59	-0.753	0.828	-0.804	-0.578	-0.86	-0.839
gene_ENSRNA049479501	snoZ221_snoR21b	yellow	0.636	0.455	0.725	0.579	0.937	0.753	-0.505	0.608	0.75	0.636	0.573
gene_ENSRNA049479579	SSU_rRNA_eukarya	turquoise	0.189	0.224	-0.0211	0.168	0.127	0.294	0.175	0.469	0.242	0.119	0.161
gene_ENSRNA049479581	SSU_rRNA_eukarya	greenyellow	0.357	0.699	0.627	0.739	0.537	0.762	-0.593	0.734	0.473	0.622	0.622
gene_ENSRNA049479585	SSU_rRNA_eukarya	grey	-0.524	-0.259	-0.416	-0.496	-0.437	-0.542	0.379	-0.252	-0.154	-0.385	-0.161
gene_ENSRNA049479884	SSU_rRNA_eukarya	brown	-0.58	-0.042	-0.225	-0.235	-0.396	-0.431	0.102	0.00699	-0.102	-0.168	-0.0559
gene_ENSRNA049479889	SSU_rRNA_eukarya	blue	-0.385	-0.434	-0.204	-0.284	-0.325	-0.395	0.0737	-0.524	-0.511	-0.343	-0.301
gene_ENSRNA049996758	zma-MIR166b	lightcyan	-0.483	-0.678	-0.416	-0.646	-0.239	-0.679	0.175	-0.762	-0.406	-0.58	-0.552
gene_ENSRNA049997360	zma-MIR166e	turquoise	0.566	-0.105	-0.394	-0.216	0.101	0.239	0.519	-0.0979	0.112	-0.245	-0.28
gene_ZeamMp011		greenyellow	0.811	0.357	0.43	0.396	0.836	0.753	-0.204	0.58	0.851	0.552	0.385
gene_ZeamMp020		turquoise	-0.427	0.028	-0.408	-0.213	-0.668	-0.349	0.0947	-0.161	-0.305	-0.0629	-0.0839
gene_ZeamMp030		turquoise	0.189	-0.042	-0.31	-0.246	0.194	0.119	0.109	-0.0559	0.382	-0.196	-0.189
gene_ZeamMp044		turquoise	0.106	-0.303	-0.34	-0.413	0.015	-0.157	0.286	-0.444	-0.0106	-0.303	-0.268
gene_ZeamMp050		brown	-0.366	-0.211	0.0213	-0.162	-0.0489	-0.361	-0.117	-0.0282	-0.0882	0.0845	0.0916
gene_ZeamMp051		turquoise	0.196	-0.336	-0.577	-0.511	0.0858	-0.0184	0.379	-0.231	0.249	-0.28	-0.392
gene_ZeamMp057	rpl16	grey	0.238	-0.049	0.0493	0.0224	-0.0112	0.0826	0.0561	0.028	0.0175	0.203	0.0839
gene_ZeamMp081		purple	0.413	0.517	0.246	0.336	0.459	0.56	-0.144	0.608	0.729	0.343	0.385
gene_ZeamMp091		pink	0.28	-0.154	-0.134	-0.209	0.28	0.0918	0.0491	0.00699	0.364	0.021	-0.119
gene_ZeamMp092		yellow	0.035	0.224	0.261	0.0933	0.44	0.257	-0.382	0.224	0.662	0.28	0.301
gene_ZeamMp093		tan	0.469	-0.259	-0.211	-0.25	0.467	0.165	0.2	0.0629	0.392	0.00699	-0.182
gene_ZeamMp108		purple	0.87	0.481	0.556	0.492	0.815	0.803	-0.187	0.612	0.742	0.552	0.549
gene_ZeamMp137		grey	-0.294	0.196	-0.148	-0.0336	-0.22	0.0184	0.0526	0.0839	0.158	0.049	0.0769
gene_ZeamMp161		salmon	-0.336	-0.35	-0.408	-0.433	-0.175	-0.404	0.158	-0.105	-0.0595	-0.329	-0.294
gene_ZeamMp179		grey	-0.0769	0	-0.317	-0.25	0.0299	0.0184	-0.0632	0.035	0.375	-0.035	-0.0629
gene_ZeamMp182		turquoise	-0.294	-0.532	-0.815	-0.694	-0.413	-0.506	0.67	-0.403	-0.256	-0.63	-0.648
gene_ZeamMr001		turquoise	0.021	-0.308	-0.641	-0.593	-0.0933	-0.138	0.526	-0.371	0.147	-0.531	-0.427
gene_ZemaCr114		turquoise	0.021	-0.42	-0.751	-0.645	-0.166	-0.184	0.566	-0.413	0.00702	-0.55	-0.536
gene_Zm00001d000001	polyphenol oxidase1	turquoise	0.364	-0.322	-0.577	-0.496	-0.00373	-0.0184	0.681	-0.371	-0.014	-0.503	-0.434
gene_Zm00001d000002	dull endosperm1	pink	-0.00699	0.601	0.507	0.567	0.0746	0.34	-0.47	0.699	0.343	0.657	0.622
gene_Zm00001d000005		turquoise	0.531	-0.0839	-0.373	-0.202	0.0784	0.229	0.533	-0.0839	0.186	-0.245	-0.287
gene_Zm00001d000009		purple	0.608	0.42	0.38	0.358	0.623	0.587	-0.105	0.692	0.813	0.503	0.434
gene_Zm00001d000011		black	-0.238	-0.888	-0.873	-0.892	-0.47	-0.716	0.747	-0.867	-0.522	-0.916	-0.937
gene_Zm00001d000019		turquoise	0.315	-0.259	0.00704	0.0112	0.269	0.0734	0.305	0.154	-0.028	-0.0979	-0.168
gene_Zm00001d000027		purple	0.825	0.28	0.183	0.183	0.672	0.652	0.0807	0.441	0.792	0.287	0.231
gene_Zm00001d000034		turquoise	0.448	0.133	-0.166	-0.00935	0.0262	0.216	0.209	0.186	0.314	0.0595	-0.0175
gene_Zm00001d000038		yellow	0.336	-0.0839	0.423	0.168	0.732	0.275	-0.407	0.14	0.371	0.217	0.154
gene_Zm00001d000039		blue	0.664	-0.014	-0.0986	0.0336	0.388	0.496	0.182	-0.021	0.217	-0.021	-0.154
gene_Zm00001d000041		yellow	0.531	0.497	0.761	0.661	0.851	0.753	-0.604	0.503	0.595	0.552	0.476
gene_Zm00001d000042		yellow	0.182	0.816	0.818	0.856	0.393	0.671	-0.865	0.567	0.361	0.736	0.757
gene_Zm00001d000045	Trihelix-transcription factor 28	blue	-0.287	0.483	0.465	0.504	0.0299	0.285	-0.547	0.259	-0.0105	0.336	0.497
gene_Zm00001d000046	calcineurin B-like9	turquoise	0.517	-0.126	-0.416	-0.224	0.123	0.257	0.484	-0.0559	0.161	-0.224	-0.28
gene_Zm00001d000052		turquoise	0.357	-0.378	-0.603	-0.533	-0.0224	-0.069	0.684	-0.389	-0.00877	-0.529	-0.473
gene_Zm00001d000062		brown	-0.545	0.0699	0.373	0.216	-0.123	-0.266	-0.533	-0.028	-0.277	0.147	0.175
gene_Zm00001d000064		magenta	0.0245	0.602	0.776	0.752	0.277	0.395	-0.703	0.476	0.0965	0.557	0.543
gene_Zm00001d000066		green	-0.497	0.58	0.373	0.545	-0.377	0.0734	-0.526	0.322	-0.245	0.385	0.483
gene_Zm00001d000067		turquoise	-0.042	-0.776	-0.838	-0.847	-0.183	-0.505	0.677	-0.622	-0.231	-0.706	-0.797
gene_Zm00001d000072		green	-0.734	-0.406	-0.627	-0.526	-0.881	-0.734	0.326	-0.699	-0.788	-0.587	-0.51
gene_Zm00001d000074		turquoise	0.266	0.14	0.0282	0.153	0.153	0.386	-0.175	-0.147	0.0385	0.028	-0.028
gene_Zm00001d000077		black	-0.203	-0.818	-0.937	-0.922	-0.526	-0.698	0.796	-0.783	-0.501	-0.825	-0.804
gene_Zm00001d000085		turquoise	0.112	-0.825	-0.775	-0.802	-0.16	-0.431	0.712	-0.727	-0.315	-0.797	-0.818
gene_Zm00001d000093		turquoise	0.0979	-0.671	-0.754	-0.773	-0.239	-0.431	0.828	-0.559	-0.189	-0.769	-0.692
gene_Zm00001d000094		brown	-0.49	-0.406	-0.148	-0.314	-0.243	-0.587	0.014	-0.364	-0.424	-0.28	-0.308
gene_Zm00001d000097		lightcyan	-0.608	-0.559	-0.31	-0.537	-0.362	-0.734	0.154	-0.65	-0.532	-0.503	-0.399
gene_Zm00001d000099		turquoise	0.455	-0.573	-0.486	-0.579	0.198	-0.174	0.698	-0.231	0.165	-0.462	-0.51
gene_Zm00001d000101		turquoise	0.238	0.273	-0.176	0.0896	-0.0784	0.312	0.232	0.112	0.105	0	0.021
gene_Zm00001d000112	NAC-transcription factor 125	magenta	-0.014	0.685	0.775	0.758	0.34	0.477	-0.919	0.622	0.312	0.783	0.748
gene_Zm00001d000113		cyan	0.189	0.371	0.0704	0.34	-0.0261	0.395	-0.161	0.21	-0.00701	0.189	0.168
gene_Zm00001d000118		greenyellow	0.538	0.772	0.754	0.703	0.716	0.85	-0.571	0.561	0.742	0.647	0.71
gene_Zm00001d000122		green	-0.112	0.0909	-0.324	-0.0485	-0.567	-0.119	0.253	-0.049	-0.273	-0.105	-0.112
gene_Zm00001d000126		yellow	0.364	0.357	0.676	0.556	0.773	0.624	-0.66	0.455	0.48	0.601	0.49
gene_Zm00001d000128		brown	-0.51	0.217	0.437	0.291	-0.0411	-0.101	-0.656	0.168	-0.021	0.364	0.385
gene_Zm00001d000133		pink	-0.294	0.182	-0.0211	0.056	-0.175	-0.11	-0.239	0.371	0.291	0.28	0.182
gene_Zm00001d000134		pink	-0.0979	0.189	0.176	0.149	0.119	0.0459	-0.386	0.434	0.476	0.371	0.266
gene_Zm00001d000135		turquoise	0.434	0.147	-0.12	0.0896	0.116	0.404	0.105	0.0979	0.217	0.0559	-0.00699
gene_Zm00001d000137		turquoise	0.0699	0.0629	-0.246	-0.0224	-0.399	0	0.323	0.021	-0.126	-0.049	-0.0559
gene_Zm00001d000143		turquoise	-0.161	-0.224	-0.542	-0.377	-0.347	-0.202	0.154	-0.385	-0.165	-0.343	-0.378
gene_Zm00001d000150		turquoise	0.0559	0.154	-0.31	-0.0187	-0.362	0.0918	0.168	0.014	-0.102	-0.00699	-0.042
gene_Zm00001d000156		salmon	0.0595	-0.827	-0.646	-0.759	-0.0841	-0.506	0.761	-0.701	-0.372	-0.837	-0.848
gene_Zm00001d000159		magenta	0.249	0.922	0.806	0.938	0.351	0.766	-0.693	0.833	0.423	0.826	0.847
gene_Zm00001d000161	basal endosperm transfer layer4	purple	0.832	0.308	0.211	0.216	0.758	0.707	-0.0316	0.462	0.795	0.336	0.28
gene_Zm00001d000165		green	-0.462	-0.622	-0.838	-0.761	-0.694	-0.698	0.593	-0.622	-0.441	-0.65	-0.629
gene_Zm00001d000168	cell division cycle201	turquoise	-0.0769	-0.678	-0.514	-0.564	-0.134	-0.395	0.368	-0.783	-0.483	-0.748	-0.741
gene_Zm00001d000169		turquoise	0.385	-0.259	-0.57	-0.414	0.0485	0.101	0.523	-0.245	0.147	-0.364	-0.427
gene_Zm00001d000170		turquoise	-0.434	-0.14	-0.458	-0.239	-0.739	-0.477	0.375	-0.133	-0.508	-0.385	-0.308
gene_Zm00001d000175		blue	-0.021	-0.315	-0.296	-0.34	0.0448	-0.11	0.14	-0.559	-0.109	-0.49	-0.413
gene_Zm00001d000183	monosaccharide transporter4	blue	0.329	0.406	0.282	0.399	0.314	0.569	-0.333	0.126	0.214	0.182	0.231
gene_Zm00001d000184	MYB-related-transcription factor 31	turquoise	0.566	-0.0769	-0.317	-0.16	0.194	0.312	0.449	-0.049	0.196	-0.147	-0.203
gene_Zm00001d000197		blue	0.217	0.308	0.423	0.34	0.485	0.496	-0.442	0.189	0.319	0.287	0.448
gene_Zm00001d000199		turquoise	0.322	-0.196	-0.528	-0.381	-0.0709	0.0734	0.4	-0.273	-0.014	-0.259	-0.266
gene_Zm00001d000204		blue	0.571	0.147	0.201	0.217	0.557	0.579	-0.0949	0.021	0.284	0.0525	0.0841
gene_Zm00001d000213		turquoise	0.497	-0.0979	-0.401	-0.231	0.0336	0.147	0.519	-0.00699	0.238	-0.224	-0.294
gene_Zm00001d000220		turquoise	0.524	-0.266	-0.303	-0.261	0.172	0.0643	0.625	-0.0629	0.109	-0.385	-0.35
gene_Zm00001d000222	sugars will eventually be exported transporter1a	blue	0.203	-0.51	-0.352	-0.429	0.194	-0.0918	0.379	-0.629	-0.221	-0.629	-0.58
gene_Zm00001d000223		turquoise	-0.0699	-0.196	-0.648	-0.414	-0.381	-0.184	0.365	-0.329	-0.238	-0.406	-0.413
gene_Zm00001d000226		green	-0.308	0.028	-0.43	-0.172	-0.679	-0.266	0.239	-0.175	-0.378	-0.182	-0.147
gene_Zm00001d000228		greenyellow	0.692	0.58	0.648	0.679	0.597	0.753	-0.368	0.636	0.396	0.727	0.643
gene_Zm00001d000230		turquoise	0.13	-0.056	-0.293	-0.14	0.0336	0.101	0.336	0.126	0.337	-0.175	-0.214
gene_Zm00001d000240		turquoise	-0.217	-0.00699	-0.451	-0.183	-0.515	-0.165	0.267	-0.0699	-0.284	-0.0839	-0.119
gene_Zm00001d000242		turquoise	0.203	-0.355	-0.387	-0.36	0.0194	-0.0857	0.146	-0.218	-0.0726	-0.087	-0.189
gene_Zm00001d000247	Homeobox-transcription factor 17	turquoise	0.448	-0.112	-0.0704	-0.0336	0.291	0.275	0.105	-0.287	-0.0736	-0.238	-0.217
gene_Zm00001d000255		turquoise	0.545	-0.042	-0.352	-0.16	0.0821	0.239	0.554	0.0629	0.123	-0.168	-0.175
gene_Zm00001d000256		pink	0.552	0.413	0.761	0.634	0.761	0.624	-0.382	0.615	0.508	0.58	0.503
gene_Zm00001d000270		salmon	-0.312	-0.585	-0.409	-0.583	-0.252	-0.57	0.334	-0.683	-0.225	-0.609	-0.567
gene_Zm00001d000288	Aux/IAA-transcription factor 25	yellow	-0.105	0.322	0.528	0.381	0.347	0.22	-0.74	0.252	0.0946	0.455	0.538
gene_Zm00001d000293		turquoise	-0.154	-0.629	-0.81	-0.728	-0.284	-0.441	0.656	-0.65	-0.354	-0.755	-0.797
gene_Zm00001d000294		yellow	-0.165	-0.274	0.00707	-0.243	0.232	-0.134	-0.0229	-0.319	0.00351	-0.284	-0.0772
gene_Zm00001d000299		turquoise	0.287	0.231	-0.225	0.0299	-0.168	0.257	0.235	0.049	0.0385	0.014	0.028
gene_Zm00001d000305		green	-0.545	-0.175	-0.521	-0.317	-0.75	-0.441	0.172	-0.364	-0.536	-0.259	-0.259
gene_Zm00001d000306		grey	0.161	-0.497	-0.401	-0.377	-0.153	-0.33	0.46	-0.161	-0.231	-0.189	-0.441
gene_Zm00001d000307		blue	0.531	0.441	0.261	0.496	0.37	0.67	-0.137	0.503	0.305	0.364	0.273
gene_Zm00001d000311		turquoise	0.503	-0.259	-0.458	-0.336	0.112	0.101	0.547	-0.0909	0.217	-0.238	-0.343
gene_Zm00001d000316	NADP malic enzyme3	yellow	-0.035	0.035	0.451	0.302	0.269	0.00918	-0.358	0.189	0.0666	0.168	0.0699
gene_Zm00001d000328		turquoise	0.231	0.224	-0.218	0.0784	-0.202	0.239	0.211	0.133	0.0385	0.049	0
gene_Zm00001d000339	AP2-EREBP-transcription factor 92	blue	-0.287	-0.049	0.197	0.0672	0.0896	-0.0367	-0.246	-0.0839	-0.179	0.021	0.168
gene_Zm00001d000346		turquoise	-0.112	-0.119	-0.507	-0.265	-0.422	-0.129	0.232	-0.147	-0.123	-0.154	-0.238
gene_Zm00001d000349		turquoise	-0.0285	-0.648	-0.785	-0.659	-0.317	-0.42	0.645	-0.388	-0.303	-0.498	-0.648
gene_Zm00001d000350	chloroplast SecY-1	turquoise	0.545	-0.0979	-0.373	-0.187	0.0858	0.229	0.568	-0.0629	0.0841	-0.28	-0.294
gene_Zm00001d000358	ARF-transcription factor 21	blue	0.531	-0.133	-0.0141	0.0187	0.347	0.349	0.161	-0.217	0.0175	-0.182	-0.231
gene_Zm00001d000361	MYB-transcription factor 115	pink	0.224	0.685	0.641	0.664	0.216	0.459	-0.425	0.706	0.392	0.622	0.65
gene_Zm00001d000364		black	-0.392	-0.727	-0.901	-0.802	-0.709	-0.725	0.688	-0.692	-0.683	-0.748	-0.741
gene_Zm00001d000366		purple	0.811	0.441	0.254	0.355	0.523	0.725	0.00702	0.455	0.599	0.343	0.35
gene_Zm00001d000370		cyan	0.503	0.671	0.359	0.582	0.31	0.753	-0.277	0.545	0.476	0.545	0.49
gene_Zm00001d000381		turquoise	0.692	0	0.127	0.131	0.623	0.56	0.0421	0.189	0.35	0.14	0.0769
gene_Zm00001d000382		brown	-0.224	0.713	0.704	0.698	-0.0149	0.257	-0.744	0.594	0.172	0.741	0.776
gene_Zm00001d000383		grey	-0.21	0.336	0.282	0.373	-0.19	0.0734	-0.246	0.301	-0.112	0.259	0.392
gene_Zm00001d000391		turquoise	0.51	-0.021	-0.324	-0.119	0.0187	0.229	0.523	-0.035	0	-0.231	-0.217
gene_Zm00001d000396		turquoise	0.399	0.154	-0.204	0.0187	0.0597	0.376	0.137	0.035	0.214	0.028	-0.035
gene_Zm00001d000399	chloroplast protein synthesis2	purple	0.636	-0.294	-0.0282	-0.179	0.608	0.211	0.277	0.0559	0.525	-0.112	-0.231
gene_Zm00001d000400		salmon	0.042	-0.196	0.19	-0.0597	0.463	0.0275	-0.263	-0.14	0.126	0.021	-0.035
gene_Zm00001d000402		turquoise	0.545	-0.133	-0.0775	-0.0523	0.37	0.34	0.147	-0.224	0.0806	-0.175	-0.189
gene_Zm00001d000407		green	-0.664	-0.364	-0.683	-0.496	-0.885	-0.679	0.386	-0.573	-0.795	-0.559	-0.517
gene_Zm00001d000408		blue	0.203	0.137	0.0388	0.103	0.0897	0.253	-0.051	-0.231	-0.0667	-0.112	-0.0175
gene_Zm00001d000418	endosperm specific protein1	yellow	0.462	0.538	0.796	0.709	0.825	0.753	-0.618	0.566	0.588	0.58	0.524
gene_Zm00001d000419		yellow	0.273	0.399	0.627	0.429	0.769	0.569	-0.667	0.434	0.739	0.587	0.58
gene_Zm00001d000429		brown	-0.491	0.296	0.416	0.341	-0.254	-0.102	-0.52	0.133	-0.234	0.39	0.452
gene_Zm00001d000436		turquoise	0.252	0.196	-0.211	0.0784	-0.187	0.239	0.218	0.147	0.0315	0.0699	0.00699
gene_Zm00001d000477		pink	0.594	0.217	0.458	0.317	0.732	0.514	-0.175	0.462	0.683	0.322	0.259
gene_Zm00001d000499		yellow	0.042	0.105	0.366	0.179	0.474	0.22	-0.589	0.0979	0.319	0.224	0.224
gene_Zm00001d000506		green	-0.573	-0.0839	-0.31	-0.19	-0.579	-0.349	-0.0526	-0.531	-0.564	-0.371	-0.273
gene_Zm00001d000508		blue	0.217	0.147	0.246	0.138	0.616	0.404	-0.274	-0.00699	0.315	-0.00699	0.0979
gene_Zm00001d000514		turquoise	0.028	-0.042	-0.345	-0.0746	-0.422	-0.0551	0.393	-0.0769	-0.228	-0.259	-0.329
gene_Zm00001d000523		turquoise	0.252	0.238	-0.218	0.0448	-0.183	0.239	0.246	0.0769	0.0771	0.00699	0.00699
gene_Zm00001d000534		magenta	-0.263	0.736	0.624	0.737	-0.135	0.285	-0.668	0.651	0.172	0.704	0.711
gene_Zm00001d000542		turquoise	0.329	-0.587	-0.535	-0.631	0.153	-0.229	0.579	-0.392	0.158	-0.524	-0.601
gene_Zm00001d000545		yellow	0.517	0.21	0.549	0.485	0.537	0.477	-0.502	0.287	0.214	0.483	0.308
gene_Zm00001d000550		turquoise	0.448	-0.294	-0.338	-0.34	-0.0261	-0.0551	0.66	-0.245	-0.182	-0.308	-0.28
gene_Zm00001d000553		blue	-0.476	-0.196	-0.268	-0.295	-0.351	-0.303	0.0632	-0.643	-0.385	-0.476	-0.329
gene_Zm00001d000556		lightcyan	-0.564	-0.112	-0.36	-0.357	-0.677	-0.52	0.121	-0.55	-0.525	-0.378	-0.186
gene_Zm00001d000561		turquoise	0.203	0.259	-0.204	0.0933	-0.194	0.257	0.232	0.14	0.0455	0.0559	0.021
gene_Zm00001d000566		turquoise	0.706	-0.168	-0.0775	-0.131	0.381	0.239	0.432	-0.224	0.0595	-0.21	-0.245
gene_Zm00001d000570		turquoise	0.169	0.218	-0.199	0.0789	-0.252	0.176	0.261	0.127	-0.0141	0.0423	0.0211
gene_Zm00001d000574		yellow	0.049	0.301	0.507	0.321	0.496	0.358	-0.621	0.126	0.469	0.336	0.329
gene_Zm00001d000582		turquoise	-0.19	-0.157	-0.353	-0.313	-0.382	-0.22	0.176	-0.661	-0.422	-0.463	-0.355
gene_Zm00001d000586		turquoise	0.441	-0.161	-0.479	-0.336	0.0411	0.129	0.551	-0.217	0.137	-0.35	-0.35
gene_Zm00001d000599		pink	0.189	-0.182	-0.00704	-0.198	0.321	-0.0367	0.147	0.147	0.501	-0.021	-0.049
gene_Zm00001d000604		pink	-0.294	-0.0629	0.0775	-0.0672	-0.172	-0.34	0.0351	0.0699	-0.179	0.049	0.119
gene_Zm00001d000619		turquoise	-0.525	-0.648	-0.734	-0.658	-0.695	-0.731	0.529	-0.837	-0.898	-0.827	-0.795
gene_Zm00001d000625		purple	0.483	0.126	0.19	0.0823	0.467	0.276	0.0756	0.417	0.674	0.214	0.168
gene_Zm00001d000634		turquoise	0.434	-0.161	-0.486	-0.328	-0.0224	0.101	0.635	-0.273	-0.0666	-0.42	-0.385
gene_Zm00001d000679		turquoise	0.587	-0.0769	-0.31	-0.168	0.179	0.294	0.446	-0.0699	0.193	-0.161	-0.196
gene_Zm00001d000685		magenta	-0.352	0.594	0.588	0.604	-0.141	0.112	-0.693	0.303	-0.0891	0.52	0.562
gene_Zm00001d000719		brown	-0.49	0.224	0.345	0.231	-0.295	-0.285	-0.351	0.189	-0.112	0.252	0.322
gene_Zm00001d000733		yellow	-0.469	0.224	0.458	0.25	-0.0224	-0.11	-0.632	-0.028	-0.119	0.252	0.392
gene_Zm00001d000738		salmon	0.362	-0.493	-0.18	-0.41	0.46	-0.0147	0.208	-0.474	0.0841	-0.317	-0.384
gene_Zm00001d000769		green	-0.368	-0.224	-0.684	-0.441	-0.733	-0.432	0.471	-0.441	-0.553	-0.508	-0.487
gene_Zm00001d000777		turquoise	0.587	-0.0979	-0.127	-0.168	0.425	0.358	0.284	-0.252	0.186	-0.252	-0.154
gene_Zm00001d000788		brown	-0.517	-0.0769	0.176	-0.0149	-0.19	-0.422	-0.161	-0.028	-0.203	0.014	0.0699
gene_Zm00001d000789		red	-0.16	0.341	0.139	0.19	-0.12	0.133	-0.491	0.152	0.214	0.464	0.392
gene_Zm00001d000791		yellow	0.042	0.0909	0.261	0.0187	0.425	0.211	-0.274	-0.0699	0.396	0.0559	0.224
gene_Zm00001d000809		red	-0.343	0.455	0.155	0.269	-0.261	0.0184	-0.333	0.455	0.158	0.42	0.406
gene_Zm00001d000826		grey	-0.0769	-0.371	-0.331	-0.403	-0.0448	-0.229	-0.0667	-0.427	-0.0701	-0.119	-0.231
gene_Zm00001d000842		yellow	-0.176	0.507	0.688	0.594	0.342	0.314	-0.693	0.465	0.328	0.57	0.563
gene_Zm00001d000843		yellow	0.319	-0.0666	0.381	0.101	0.722	0.267	-0.292	0.035	0.335	0.102	0.116
gene_Zm00001d000852		pink	0.601	0.161	0.5	0.276	0.847	0.496	-0.379	0.385	0.669	0.427	0.385
gene_Zm00001d000864		pink	0.594	-0.035	0.352	0.142	0.709	0.34	-0.0596	0.322	0.55	0.238	0.14
gene_Zm00001d000869		turquoise	0.643	0.028	-0.19	-0.056	0.276	0.395	0.33	-0.00699	0.273	-0.0769	-0.119
gene_Zm00001d000888		brown	-0.294	0.357	0.394	0.355	-0.168	0.0184	-0.47	-0.0559	-0.158	0.133	0.224
gene_Zm00001d000895		yellow	-0.049	0.0769	0.359	0.28	0.224	0.0734	-0.505	0.343	0.0666	0.357	0.343
gene_Zm00001d000913		pink	-0.0421	0.0386	0.113	-0.0618	0.0749	-0.0184	-0.148	-0.0105	0.183	0.0632	0.186
gene_Zm00001d000921		red	-0.687	-0.132	-0.122	-0.114	-0.564	-0.533	-0.193	-0.0534	-0.346	0.0925	-0.00356
gene_Zm00001d000923		turquoise	0.268	0.116	-0.263	-0.031	-0.155	0.181	0.349	0.0508	0.0835	-0.0363	-0.058
gene_Zm00001d000924		turquoise	0.347	-0.368	-0.328	-0.34	0.292	0.0368	0.462	-0.112	0.239	-0.452	-0.431
gene_Zm00001d000942		cyan	0.573	0.657	0.387	0.612	0.325	0.734	-0.182	0.685	0.459	0.601	0.531
gene_Zm00001d000943		green	-0.767	-0.35	-0.624	-0.492	-0.89	-0.726	0.452	-0.56	-0.779	-0.609	-0.487
gene_Zm00001d000946		brown	-0.476	0.378	0.528	0.403	-0.0187	0.0184	-0.74	0.112	-0.035	0.392	0.448
gene_Zm00001d000978		lightcyan	-0.867	-0.301	-0.268	-0.302	-0.754	-0.734	0.00702	-0.517	-0.802	-0.399	-0.259
gene_Zm00001d000986		turquoise	0.937	0.273	0.387	0.317	0.84	0.725	-0.0105	0.413	0.708	0.343	0.294
gene_Zm00001d000994		turquoise	0.238	0.252	-0.204	0.108	-0.202	0.239	0.274	0.203	0.035	0.0699	0.00699
gene_Zm00001d000995		turquoise	0.0909	-0.524	-0.641	-0.608	-0.381	-0.404	0.74	-0.601	-0.333	-0.685	-0.636
gene_Zm00001d000998		turquoise	0.42	0.441	0.162	0.418	0.183	0.542	-0.0316	0.483	0.301	0.336	0.266
gene_Zm00001d001005		turquoise	-0.238	-0.315	-0.324	-0.224	-0.321	-0.321	0.0982	-0.51	-0.669	-0.448	-0.503
gene_Zm00001d001010		magenta	0.112	0.692	0.585	0.582	0.295	0.56	-0.649	0.629	0.644	0.72	0.783
gene_Zm00001d001011		turquoise	0.49	0.378	0.141	0.336	0.34	0.542	-0.0632	0.622	0.609	0.35	0.224
gene_Zm00001d001012		cyan	0.245	0.825	0.613	0.784	0.31	0.753	-0.614	0.643	0.431	0.678	0.706
gene_Zm00001d001029		turquoise	0.424	-0.107	-0.437	-0.283	-0.0019	0.131	0.546	-0.185	0.0303	-0.335	-0.274
gene_Zm00001d001078		tan	0.741	0.287	0.472	0.407	0.885	0.725	-0.193	0.371	0.606	0.259	0.231
gene_Zm00001d001080		purple	0.86	0.385	0.479	0.481	0.754	0.725	-0.0772	0.608	0.553	0.476	0.399
gene_Zm00001d001082		magenta	0.117	0.795	0.809	0.882	0.296	0.594	-0.563	0.702	0.258	0.71	0.702
gene_Zm00001d001084		brown	-0.441	-0.252	0.0916	-0.138	-0.0672	-0.422	-0.13	-0.0559	-0.035	-0.014	-0.042
gene_Zm00001d001087		grey	0.503	-0.0699	0.134	0.0634	0.202	0.202	0.0667	-0.021	0.137	0.21	0.028
gene_Zm00001d001115		pink	-0.182	0.0595	-0.00705	-0.0374	0.0374	-0.101	-0.207	0.273	0.33	0.14	0.0911
gene_Zm00001d001127		yellow	0.245	0.0979	0.43	0.16	0.694	0.285	-0.425	0.175	0.557	0.238	0.273
gene_Zm00001d001132		pink	0.259	-0.21	0.134	-0.131	0.444	0	-0.0351	0.028	0.361	-0.028	-0.021
gene_Zm00001d001139		blue	0.00699	0.175	0.155	0.157	0.347	0.33	-0.26	0	0.28	-0.0769	0.014
gene_Zm00001d001140		blue	0.385	0.462	0.627	0.642	0.571	0.661	-0.558	0.503	0.336	0.483	0.51
gene_Zm00001d001146		greenyellow	0.411	0.81	0.789	0.871	0.492	0.784	-0.592	0.69	0.482	0.791	0.724
gene_Zm00001d001155		turquoise	0.042	-0.637	-0.741	-0.748	-0.0916	-0.308	0.506	-0.743	-0.211	-0.704	-0.694
gene_Zm00001d001172		turquoise	-0.371	-0.413	-0.507	-0.496	-0.556	-0.587	0.611	-0.622	-0.567	-0.636	-0.566
gene_Zm00001d001174		salmon	-0.238	-0.86	-0.521	-0.69	-0.213	-0.661	0.512	-0.797	-0.592	-0.818	-0.797
gene_Zm00001d001182		turquoise	0.21	-0.664	-0.683	-0.728	-0.0709	-0.367	0.789	-0.51	-0.0876	-0.713	-0.748
gene_Zm00001d001192		turquoise	0.708	0.0997	0.0143	0.114	0.249	0.336	0.334	0.253	0.198	0.192	0.0392
gene_Zm00001d001197		turquoise	0.623	0.0736	0.0459	0.043	0.234	0.221	0.388	0.21	0.184	0.0385	0.035
gene_Zm00001d001198		brown	-0.133	0.0839	0.43	0.265	0.228	0.0643	-0.537	0.189	0.119	0.35	0.259
gene_Zm00001d001206		brown	-0.671	-0.524	-0.324	-0.56	-0.37	-0.734	0.102	-0.594	-0.392	-0.483	-0.343
gene_Zm00001d001208		yellow	0.0911	-0.0455	0.416	0.131	0.479	0.11	-0.271	0.0981	0.312	0.196	0.168
gene_Zm00001d001223		brown	-0.035	-0.0629	0.331	0.0784	0.37	0.0643	-0.53	-0.0629	0.189	0.196	0.154
gene_Zm00001d001233		yellow	0.168	0.175	0.493	0.332	0.407	0.202	-0.295	0.252	0.0315	0.245	0.294
gene_Zm00001d001237		turquoise	0.101	-0.81	-0.808	-0.861	-0.209	-0.529	0.873	-0.552	-0.202	-0.683	-0.743
gene_Zm00001d001240		turquoise	-0.161	-0.566	-0.69	-0.597	-0.489	-0.496	0.596	-0.615	-0.739	-0.608	-0.573
gene_Zm00001d001249		turquoise	0.217	-0.42	-0.507	-0.366	-0.269	-0.193	0.568	-0.203	-0.189	-0.315	-0.434
gene_Zm00001d001250		turquoise	0.168	0.028	-0.296	-0.138	-0.056	0.147	0.119	-0.308	-0.0946	-0.301	-0.231
gene_Zm00001d001263		turquoise	0.322	-0.0839	-0.31	-0.153	-0.0896	0.101	0.442	-0.00699	0.105	-0.119	-0.147
gene_Zm00001d001267		green	-0.434	0.441	0.254	0.448	-0.496	-0.0643	-0.354	0.28	-0.305	0.371	0.322
gene_Zm00001d001276		turquoise	0.0423	-0.0352	-0.298	-0.0489	-0.15	0.0555	0.417	0.12	-0.141	-0.197	-0.239
gene_Zm00001d001285		turquoise	0.105	-0.35	-0.592	-0.425	-0.347	-0.257	0.498	-0.182	-0.133	-0.329	-0.406
gene_Zm00001d001300		turquoise	0.348	-0.196	-0.336	-0.31	0.143	0.0476	0.422	-0.0725	0.113	-0.268	-0.138
gene_Zm00001d001301		red	-0.612	0.0485	0.132	0.116	-0.41	-0.289	-0.189	-0.0746	-0.52	0.0112	0.164
gene_Zm00001d001302		brown	-0.364	-0.154	0.162	-0.105	0.00373	-0.33	-0.189	-0.133	-0.154	-0.021	0.0909
gene_Zm00001d001307		turquoise	0.196	-0.284	-0.511	-0.346	-0.174	-0.0828	0.429	-0.151	-0.00526	-0.28	-0.343
gene_Zm00001d001313		pink	-0.0841	0.305	0.515	0.415	0.228	0.175	-0.281	0.438	0.209	0.403	0.389
gene_Zm00001d001320		purple	0.699	0.503	0.5	0.452	0.661	0.661	-0.305	0.664	0.816	0.601	0.559
gene_Zm00001d001321		turquoise	-0.399	-0.315	-0.627	-0.407	-0.679	-0.477	0.47	-0.238	-0.55	-0.35	-0.413
gene_Zm00001d001326		turquoise	0.462	-0.154	-0.225	-0.31	0.425	0.174	0.305	0.035	0.606	-0.0769	-0.14
gene_Zm00001d001332		turquoise	0.289	-0.0936	-0.432	-0.196	-0.179	0.0512	0.485	-0.0702	-0.0547	-0.218	-0.265
gene_Zm00001d001335		brown	-0.427	0.273	0.472	0.351	-0.0821	-0.0459	-0.53	0.231	0.014	0.371	0.399
gene_Zm00001d001348		yellow	0.629	0.287	0.662	0.437	0.791	0.56	-0.4	0.413	0.602	0.483	0.462
gene_Zm00001d001349		brown	-0.385	0.21	0.416	0.198	0.0373	-0.119	-0.523	0.014	-0.049	0.231	0.364
gene_Zm00001d001358		blue	0.343	-0.126	0.0141	-0.0709	0.437	0.202	-0.102	-0.196	0.298	-0.168	-0.231
gene_Zm00001d001360		salmon	-0.531	-0.497	-0.331	-0.444	-0.377	-0.67	0.161	-0.434	-0.515	-0.531	-0.441
gene_Zm00001d001370		turquoise	0.622	0	-0.0282	0.0149	0.593	0.477	0.0912	0.0909	0.525	0.028	-0.154
gene_Zm00001d001374		yellow	0.144	0.231	0.536	0.277	0.486	0.239	-0.583	0.0911	0.261	0.347	0.445
gene_Zm00001d001381		purple	0.671	0.0909	0.162	0.0523	0.511	0.33	0.147	0.35	0.609	0.21	0.168
gene_Zm00001d001383		yellow	-0.049	0.322	0.57	0.463	0.276	0.239	-0.663	0.301	0.305	0.434	0.336
gene_Zm00001d001388		turquoise	-0.0184	-0.386	-0.749	-0.529	-0.529	-0.325	0.737	-0.431	-0.391	-0.551	-0.569
gene_Zm00001d001393		yellow	0.392	0.517	0.739	0.537	0.687	0.569	-0.558	0.413	0.616	0.497	0.587
gene_Zm00001d001399		turquoise	0.524	-0.042	-0.359	-0.175	0.164	0.312	0.407	-0.0769	0.175	-0.217	-0.231
gene_Zm00001d001416		turquoise	0.301	-0.462	-0.533	-0.54	0.151	-0.0414	0.525	-0.55	-0.0509	-0.585	-0.536
gene_Zm00001d001437		green	-0.469	0.0839	-0.296	-0.0523	-0.616	-0.248	0.0246	-0.00699	-0.476	-0.021	-0.00699
gene_Zm00001d001440		turquoise	0.497	-0.028	-0.373	-0.287	0.183	0.248	0.46	-0.0909	0.35	-0.224	-0.203
gene_Zm00001d001445		salmon	-0.287	-0.93	-0.761	-0.885	-0.31	-0.753	0.705	-0.727	-0.441	-0.867	-0.86
gene_Zm00001d001448		turquoise	0.254	-0.087	-0.438	-0.221	-0.263	-0.0286	0.451	-0.102	-0.0872	-0.239	-0.268
gene_Zm00001d001456		turquoise	-0.231	-0.319	-0.635	-0.527	-0.434	-0.349	0.26	-0.515	-0.325	-0.41	-0.354
gene_Zm00001d001466		turquoise	0.119	0.0979	-0.317	-0.0448	-0.231	0.101	0.393	0.0769	-0.0666	-0.049	-0.0979
gene_Zm00001d001469		blue	-0.0563	-0.507	-0.333	-0.466	0.0902	-0.268	0.117	-0.577	-0.3	-0.542	-0.416
gene_Zm00001d001471		turquoise	0.028	-0.0699	-0.408	-0.272	-0.392	-0.184	0.474	-0.126	-0.0946	-0.203	-0.133
gene_Zm00001d001472		pink	0.119	0.657	0.662	0.616	0.183	0.358	-0.6	0.58	0.417	0.671	0.713
gene_Zm00001d001490		turquoise	-0.154	0.042	-0.387	-0.157	-0.508	-0.11	0.2	-0.126	-0.291	-0.0839	-0.028
gene_Zm00001d001491		brown	-0.0806	0.599	0.818	0.776	0.28	0.377	-0.703	0.588	0.237	0.687	0.616
gene_Zm00001d001493		yellow	-0.0211	0.373	0.532	0.376	0.278	0.222	-0.636	0.345	0.18	0.592	0.683
gene_Zm00001d001504		greenyellow	0.567	0.425	0.413	0.448	0.651	0.725	-0.225	0.37	0.566	0.216	0.265
gene_Zm00001d001513		blue	-0.063	-0.214	-0.169	-0.0729	-0.0206	-0.0552	0.0281	-0.266	-0.186	-0.249	-0.382
gene_Zm00001d001516		grey	-0.273	-0.117	-0.385	-0.212	-0.241	-0.215	0.278	0.172	-0.0469	-0.164	-0.179
gene_Zm00001d001529		blue	0.343	0.413	0.634	0.59	0.605	0.606	-0.656	0.538	0.623	0.671	0.517
gene_Zm00001d001542		green	-0.455	0.126	-0.113	0.00746	-0.545	-0.358	0.218	0.0979	-0.266	-0.182	-0.0769
gene_Zm00001d001561		turquoise	0.0699	0.203	-0.0704	0.123	-0.25	0.129	0.305	0	-0.109	-0.0769	-0.028
gene_Zm00001d001566		turquoise	0.825	0.28	0.0986	0.216	0.564	0.707	0.0596	0.231	0.473	0.196	0.14
gene_Zm00001d001571		turquoise	0.231	-0.273	-0.5	-0.392	-0.168	-0.0551	0.477	-0.503	-0.224	-0.531	-0.51
gene_Zm00001d001577		turquoise	0.462	-0.182	-0.5	-0.336	0.0411	0.129	0.554	-0.217	0.0736	-0.371	-0.385
gene_Zm00001d001580		black	-0.308	-0.755	-0.923	-0.888	-0.653	-0.734	0.814	-0.811	-0.609	-0.881	-0.804
gene_Zm00001d001585		yellow	-0.049	0.0385	0.374	0.0785	0.411	0.046	-0.313	0.0841	0.358	0.217	0.28
gene_Zm00001d001600		greenyellow	0.818	0.189	0.451	0.388	0.829	0.734	-0.256	0.301	0.574	0.364	0.231
gene_Zm00001d001602		yellow	-0.161	0.28	0.458	0.355	0.258	0.165	-0.681	0.133	-0.021	0.287	0.336
gene_Zm00001d001651		yellow	0.029	0.058	0.241	0.0348	0.526	0.209	-0.331	-0.00725	0.425	0.102	0.123
gene_Zm00001d001666		yellow	0.0841	0.606	0.797	0.695	0.449	0.487	-0.587	0.553	0.47	0.602	0.595
gene_Zm00001d001673		turquoise	-0.0595	-0.662	-0.885	-0.841	-0.378	-0.515	0.731	-0.662	-0.354	-0.708	-0.676
gene_Zm00001d001677		turquoise	0.531	-0.14	-0.387	-0.187	0.101	0.229	0.554	-0.021	0.119	-0.252	-0.322
gene_Zm00001d001700		turquoise	0.364	-0.531	-0.662	-0.601	-0.0411	-0.11	0.772	-0.441	-0.0736	-0.573	-0.594
gene_Zm00001d001703		turquoise	0.228	0.245	-0.201	0.086	-0.194	0.267	0.228	0.126	0.0561	0.0666	0.0245
gene_Zm00001d001709		brown	-0.338	-0.324	0	-0.248	0.00376	-0.397	-0.0495	-0.254	-0.134	-0.218	-0.183
gene_Zm00001d001711		turquoise	-0.357	-0.217	-0.254	-0.228	-0.355	-0.321	-0.0947	-0.203	-0.336	-0.0699	-0.00699
gene_Zm00001d001712		turquoise	0.727	0.217	-0.00704	0.142	0.429	0.542	0.235	0.329	0.494	0.126	0.0629
gene_Zm00001d001742		turquoise	-0.0493	-0.0563	-0.56	-0.383	-0.301	-0.0924	0.488	-0.282	-0.0811	-0.401	-0.275
gene_Zm00001d001747		black	-0.552	-0.517	-0.817	-0.687	-0.877	-0.762	0.607	-0.657	-0.683	-0.727	-0.643
gene_Zm00001d001754		turquoise	0.538	-0.105	-0.345	-0.168	0.228	0.33	0.389	-0.0839	0.165	-0.182	-0.273
gene_Zm00001d001762		grey	-0.239	0.232	0.191	0.165	-0.0113	-0.0185	-0.307	0.0493	-0.141	0.00704	0.239
gene_Zm00001d001767	math-btb10	turquoise	0.727	0.0629	0.0141	0.0933	0.411	0.496	0.246	0.00699	0.256	-0.0839	-0.0979
gene_Zm00001d001770		lightcyan	-0.55	-0.669	-0.42	-0.636	-0.307	-0.731	0.248	-0.718	-0.463	-0.606	-0.564
gene_Zm00001d001771		blue	0.497	-0.021	0.0141	0.0672	0.392	0.431	0.0947	-0.168	0.0876	-0.112	-0.14
gene_Zm00001d001772		yellow	0.273	0.476	0.732	0.627	0.758	0.643	-0.709	0.545	0.637	0.622	0.545
gene_Zm00001d001773		turquoise	0.259	-0.559	-0.676	-0.627	-0.209	-0.285	0.74	-0.497	-0.245	-0.622	-0.587
gene_Zm00001d001784		salmon	-0.38	-0.486	-0.0426	-0.335	0.0639	-0.434	-0.152	-0.43	-0.183	-0.289	-0.225
gene_Zm00001d001786		green	-0.524	-0.147	-0.563	-0.336	-0.802	-0.477	0.253	-0.371	-0.543	-0.35	-0.315
gene_Zm00001d001789		turquoise	0.545	-0.14	-0.401	-0.224	0.116	0.239	0.491	-0.0629	0.189	-0.203	-0.287
gene_Zm00001d001796		greenyellow	0.704	0.514	0.206	0.368	0.492	0.758	-0.102	0.472	0.624	0.359	0.345
gene_Zm00001d001797		turquoise	0.559	0.049	-0.19	-0.0373	0.131	0.33	0.347	-0.028	0.14	-0.126	-0.105
gene_Zm00001d001800		turquoise	0.566	-0.203	-0.416	-0.28	0.101	0.174	0.551	-0.133	0.105	-0.252	-0.294
gene_Zm00001d001804	barley mlo defense gene homolog9	turquoise	0.0595	-0.476	-0.66	-0.621	-0.204	-0.29	0.527	-0.497	-0.161	-0.483	-0.448
gene_Zm00001d001806		brown	-0.462	-0.175	0.141	0.0224	-0.28	-0.395	-0.235	-0.175	-0.473	0.0559	-0.035
gene_Zm00001d001807		turquoise	-0.259	0.035	-0.338	-0.0597	-0.47	-0.0826	0.27	-0.0979	-0.35	-0.168	-0.196
gene_Zm00001d001813		blue	0.326	0.0701	-0.0176	0.0561	0.179	0.303	-0.00703	-0.273	-0.126	-0.172	-0.0911
gene_Zm00001d001819		tan	0.441	0.049	0.211	0.108	0.661	0.413	-0.13	0.203	0.616	0.0839	0.105
gene_Zm00001d001824		red	-0.385	0.483	0.599	0.556	0.0411	0.174	-0.818	0.441	0.0981	0.629	0.643
gene_Zm00001d001825		turquoise	0.357	0.245	-0.0845	0.142	-0.0112	0.376	0.116	0.126	0.105	0.154	0.119
gene_Zm00001d001828		turquoise	-0.0839	0.105	-0.38	-0.123	-0.392	0.0275	0.225	-0.0839	-0.0595	-0.0699	-0.0909
gene_Zm00001d001830		turquoise	0.469	-0.301	-0.486	-0.37	0.0485	0.0459	0.642	-0.203	0.0525	-0.364	-0.399
gene_Zm00001d001831		green	-0.58	-0.238	-0.563	-0.366	-0.78	-0.496	0.214	-0.406	-0.56	-0.315	-0.329
gene_Zm00001d001841		yellow	0.462	0.343	0.725	0.56	0.739	0.532	-0.523	0.413	0.35	0.455	0.469
gene_Zm00001d001843		green	-0.287	0.014	-0.437	-0.134	-0.571	-0.174	0.242	-0.0699	-0.378	-0.14	-0.147
gene_Zm00001d001845		turquoise	0.601	-0.0909	-0.197	-0.119	0.399	0.321	0.305	0.238	0.434	-0.00699	-0.049
gene_Zm00001d001848		turquoise	0.413	0.0559	-0.359	-0.146	-0.0149	0.257	0.354	-0.0699	0.161	-0.154	-0.168
gene_Zm00001d001852	umc2186	red	-0.664	0.0909	0.296	0.246	-0.332	-0.285	-0.396	0.00699	-0.371	0.049	0.147
gene_Zm00001d001855		turquoise	0.336	-0.336	-0.62	-0.504	-0.0112	0.0184	0.642	-0.371	0.0771	-0.476	-0.51
gene_Zm00001d001856		cyan	0.378	0.524	0.19	0.437	0.105	0.569	-0.0842	0.378	0.249	0.273	0.301
gene_Zm00001d001858		turquoise	0.266	0.028	-0.127	0.0187	0.138	0.33	0.0421	-0.0769	0.193	-0.042	-0.133
gene_Zm00001d001860		purple	0.804	0.35	0.176	0.302	0.627	0.753	0.0561	0.483	0.655	0.315	0.245
gene_Zm00001d001861		purple	0.566	0.51	0.817	0.713	0.844	0.762	-0.646	0.608	0.543	0.713	0.615
gene_Zm00001d001865	cytokinin response regulator1	blue	0.354	-0.249	0.0247	-0.161	0.649	0.244	-0.0738	-0.228	0.281	-0.13	-0.116
gene_Zm00001d001866		turquoise	0.35	-0.406	-0.62	-0.511	0.0411	-0.00918	0.628	-0.308	0.063	-0.42	-0.483
gene_Zm00001d001871		brown	-0.769	-0.154	0.0282	-0.0523	-0.422	-0.496	-0.351	-0.203	-0.487	-0.0769	0.028
gene_Zm00001d001877		turquoise	0.448	0.2	0.0317	0.189	0.264	0.441	-0.0492	-0.0245	0.128	-0.014	-0.0771
gene_Zm00001d001879	ARF-transcription factor 3	turquoise	-0.21	-0.273	-0.535	-0.384	-0.493	-0.321	0.351	-0.238	-0.235	-0.238	-0.245
gene_Zm00001d001880		yellow	0.434	-0.00699	0.373	0.22	0.623	0.386	-0.0912	0.119	0.298	0.028	0.0769
gene_Zm00001d001882		lightcyan	-0.93	-0.364	-0.254	-0.314	-0.653	-0.762	-0.0105	-0.42	-0.602	-0.378	-0.315
gene_Zm00001d001887		green	-0.476	0.112	-0.127	0.00373	-0.687	-0.376	0.0105	0.042	-0.27	0	0.0559
gene_Zm00001d001894		brown	0.00699	0.755	0.732	0.739	0.131	0.422	-0.674	0.692	0.336	0.755	0.79
gene_Zm00001d001896		turquoise	0.35	-0.343	-0.592	-0.481	-0.0336	-0.0551	0.688	-0.343	0.014	-0.517	-0.517
gene_Zm00001d001900		turquoise	0.573	-0.147	-0.218	-0.198	0.381	0.321	0.235	-0.315	0.137	-0.245	-0.245
gene_Zm00001d001902		turquoise	0.378	-0.175	-0.416	-0.302	-0.0187	0.0459	0.593	-0.105	0.0841	-0.287	-0.238
gene_Zm00001d001903		turquoise	0.224	-0.336	-0.57	-0.418	-0.198	-0.156	0.572	-0.273	-0.0841	-0.448	-0.49
gene_Zm00001d001908		blue	0.448	0.112	0.0704	0.157	0.336	0.477	-0.14	-0.021	0.172	0.0909	0.0629
gene_Zm00001d001910		tan	0.455	0.147	0.373	0.276	0.732	0.486	-0.235	0.294	0.532	0.112	0.112
gene_Zm00001d001914		turquoise	0.301	0.126	-0.31	-0.0448	-0.101	0.257	0.249	0.042	0.144	-0.035	-0.0979
gene_Zm00001d001915		blue	-0.245	0.224	0.0563	0.142	-0.168	0.0643	-0.312	-0.175	-0.168	-0.00699	0.119
gene_Zm00001d001916		green	-0.427	-0.217	-0.592	-0.411	-0.739	-0.486	0.351	-0.371	-0.518	-0.371	-0.28
gene_Zm00001d001917		purple	0.699	0.538	0.592	0.526	0.776	0.734	-0.281	0.72	0.883	0.601	0.552
gene_Zm00001d001923		purple	0.72	0.448	0.655	0.504	0.892	0.725	-0.393	0.594	0.844	0.573	0.538
gene_Zm00001d001924		turquoise	0.42	-0.259	-0.211	-0.175	0.202	0.147	0.175	-0.294	-0.056	-0.259	-0.28
gene_Zm00001d001928		green	-0.42	0.0839	-0.282	-0.0112	-0.72	-0.266	0.193	-0.112	-0.48	-0.126	-0.126
gene_Zm00001d001929		turquoise	0.378	-0.462	-0.634	-0.496	0.00373	-0.0551	0.653	-0.28	0.0175	-0.469	-0.58
gene_Zm00001d001932		turquoise	-0.238	-0.126	-0.528	-0.351	-0.47	-0.202	0.263	-0.252	-0.165	-0.196	-0.168
gene_Zm00001d001937		turquoise	0.552	-0.0559	-0.317	-0.175	0.187	0.312	0.425	-0.0699	0.207	-0.168	-0.168
gene_Zm00001d001940		turquoise	-0.245	0.049	-0.113	0.0672	-0.377	-0.0459	-0.0877	-0.168	-0.238	-0.0839	-0.133
gene_Zm00001d001941	invertase cell wall4	blue	-0.119	-0.608	-0.423	-0.53	-0.131	-0.386	0.351	-0.755	-0.406	-0.636	-0.573
gene_Zm00001d001946		turquoise	-0.0909	-0.65	-0.88	-0.802	-0.377	-0.45	0.625	-0.636	-0.263	-0.699	-0.706
gene_Zm00001d001947		turquoise	-0.119	-0.846	-0.676	-0.776	-0.175	-0.542	0.439	-0.811	-0.368	-0.699	-0.769
gene_Zm00001d001952		turquoise	-0.168	0.049	-0.416	-0.224	-0.571	-0.165	0.305	-0.273	-0.249	-0.217	-0.126
gene_Zm00001d001959		turquoise	0.147	-0.21	-0.57	-0.414	-0.246	-0.119	0.481	-0.329	-0.0455	-0.434	-0.413
gene_Zm00001d001960	flavanone 3-hydroxylase1	greenyellow	0.559	0.517	0.521	0.537	0.59	0.734	-0.34	0.266	0.382	0.336	0.413
gene_Zm00001d001967		turquoise	-0.028	0.133	-0.246	0.00373	-0.481	-0.0643	0.326	0.0629	-0.189	-0.00699	-0.014
gene_Zm00001d001970		red	-0.594	0.238	0.0634	0.097	-0.485	-0.33	-0.284	0.182	-0.0595	0.189	0.21
gene_Zm00001d001972		blue	0.469	-0.434	-0.282	-0.276	0.205	0.0459	0.54	-0.427	-0.168	-0.51	-0.566
gene_Zm00001d001973		turquoise	0.168	-0.615	-0.775	-0.728	-0.164	-0.321	0.821	-0.559	-0.133	-0.713	-0.72
gene_Zm00001d001974		turquoise	0.385	-0.00699	-0.394	-0.149	-0.0523	0.174	0.477	-0.0699	-0.00701	-0.266	-0.287
gene_Zm00001d001979		turquoise	0.301	-0.413	-0.563	-0.455	-0.123	-0.129	0.537	-0.273	-0.0876	-0.35	-0.406
gene_Zm00001d001980		turquoise	0.671	0.126	-0.12	0.056	0.254	0.422	0.309	0.259	0.438	0.0559	-0.0559
gene_Zm00001d001984		blue	0.545	0.175	0.204	0.235	0.537	0.569	-0.0702	0.028	0.266	0.021	0.0629
gene_Zm00001d001987		turquoise	-0.105	-0.112	-0.384	-0.155	-0.542	-0.198	0.438	-0.0946	-0.237	-0.228	-0.284
gene_Zm00001d001989		green	-0.741	-0.49	-0.577	-0.564	-0.746	-0.734	0.161	-0.762	-0.718	-0.601	-0.517
gene_Zm00001d001994		turquoise	0.755	0.175	-0.0423	0.0933	0.343	0.486	0.33	0.28	0.504	0.0979	0.00699
gene_Zm00001d001995		turquoise	0.133	-0.336	-0.676	-0.523	-0.194	-0.119	0.418	-0.378	-0.0666	-0.406	-0.441
gene_Zm00001d001996		yellow	-0.347	-0.0595	0.24	-0.0224	0.135	-0.166	-0.467	-0.189	0.0333	0.0105	0.0946
gene_Zm00001d001997		turquoise	-0.266	0.0736	-0.441	-0.215	-0.537	-0.175	0.325	-0.21	-0.256	-0.256	-0.137
gene_Zm00001d002000	lipoxygenase6	blue	0.21	-0.517	-0.408	-0.493	0.187	-0.0918	0.372	-0.636	-0.0806	-0.622	-0.58
gene_Zm00001d002001		turquoise	0.28	-0.301	-0.416	-0.358	-0.0485	-0.0918	0.572	-0.378	-0.116	-0.49	-0.448
gene_Zm00001d002004		blue	-0.615	-0.566	-0.31	-0.399	-0.328	-0.597	0.147	-0.552	-0.588	-0.58	-0.51
gene_Zm00001d002007		salmon	-0.259	-0.189	0.218	-0.0858	0.187	-0.239	-0.232	-0.154	0.0105	-0.0559	0.014
gene_Zm00001d002012		black	-0.601	-0.552	-0.852	-0.672	-0.832	-0.734	0.604	-0.58	-0.694	-0.692	-0.685
gene_Zm00001d002026		blue	0.587	0.0979	0.127	0.172	0.552	0.569	-0.0737	0.0559	0.354	0.042	0.021
gene_Zm00001d002028		tan	0.503	0.189	0.549	0.332	0.899	0.597	-0.481	0.28	0.623	0.392	0.392
gene_Zm00001d002029	ZIM-transcription factor 32	turquoise	-0.154	-0.832	-0.859	-0.885	-0.291	-0.569	0.663	-0.811	-0.382	-0.804	-0.818
gene_Zm00001d002031		magenta	0.0078	0.647	0.73	0.766	0.0583	0.379	-0.599	0.546	0.141	0.624	0.6
gene_Zm00001d002032		lightcyan	-0.608	-0.678	-0.394	-0.62	-0.302	-0.753	0.151	-0.643	-0.406	-0.566	-0.517
gene_Zm00001d002035		tan	0.497	-0.0629	0.275	0.0261	0.765	0.376	-0.256	-0.0979	0.389	0.035	0.0769
gene_Zm00001d002038	anti-sigma factor antagonist domain of sulfate transporter91	black	-0.741	-0.538	-0.613	-0.56	-0.773	-0.753	0.281	-0.734	-0.743	-0.636	-0.594
gene_Zm00001d002039		turquoise	0.0839	-0.126	-0.521	-0.28	-0.287	-0.0367	0.302	-0.168	-0.0455	-0.245	-0.322
gene_Zm00001d002046		turquoise	0.531	-0.308	-0.148	-0.269	0.496	0.174	0.179	-0.357	0.109	-0.308	-0.28
gene_Zm00001d002051		purple	0.755	0.217	0.0141	0.119	0.53	0.569	0.154	0.441	0.701	0.231	0.112
gene_Zm00001d002052		yellow	0.42	0.035	0.444	0.194	0.817	0.45	-0.323	0.126	0.494	0.217	0.224
gene_Zm00001d002054	photosynthetic electron transport3	turquoise	0.287	-0.196	-0.507	-0.269	-0.097	0.0734	0.502	-0.112	0.0385	-0.343	-0.448
gene_Zm00001d002063		blue	0.51	0.154	0.232	0.213	0.631	0.569	-0.182	0.0699	0.385	0.028	0.0909
gene_Zm00001d002064		turquoise	0.21	-0.678	-0.817	-0.765	-0.119	-0.285	0.768	-0.566	-0.189	-0.692	-0.706
gene_Zm00001d002065	maize insect resistance3	blue	0.434	-0.266	-0.31	-0.28	0.272	0.165	0.34	-0.35	0.0946	-0.399	-0.392
gene_Zm00001d002066		blue	0.224	-0.203	0.12	-0.0336	0.496	0.202	-0.00702	-0.105	0.179	-0.182	-0.105
gene_Zm00001d002067		tan	0.483	0.014	0.345	0.175	0.728	0.376	-0.246	0.112	0.392	0.0629	0.035
gene_Zm00001d002068		turquoise	0.231	-0.308	-0.521	-0.358	-0.157	-0.0826	0.453	-0.168	0.0035	-0.28	-0.378
gene_Zm00001d002069		yellow	-0.00726	0.116	0.26	0.103	0.512	0.229	-0.386	0.069	0.382	0.145	0.153
gene_Zm00001d002075	AP2-EREBP-transcription factor 197	blue	0.364	-0.441	-0.387	-0.388	0.272	0.0734	0.295	-0.448	0.00701	-0.434	-0.476
gene_Zm00001d002082		turquoise	0.531	-0.014	-0.366	-0.164	0.0261	0.239	0.449	-0.035	0.112	-0.161	-0.196
gene_Zm00001d002084		turquoise	-0.049	0.154	-0.303	-0.0336	-0.411	0.0184	0.172	0.014	-0.0806	0	-0.014
gene_Zm00001d002085		green	-0.371	-0.245	-0.613	-0.452	-0.713	-0.486	0.375	-0.427	-0.49	-0.392	-0.315
gene_Zm00001d002086		turquoise	0.266	0.0979	-0.359	-0.119	-0.153	0.174	0.414	-0.105	-0.123	-0.224	-0.147
gene_Zm00001d002089		brown	-0.413	0.378	0.373	0.392	-0.235	-0.0643	-0.428	0.476	0.00701	0.497	0.455
gene_Zm00001d002090		turquoise	0.517	0.231	-0.134	0.0597	0.149	0.367	0.26	0.28	0.431	0.0559	0.014
gene_Zm00001d002091		turquoise	0.0769	0.161	-0.275	-0.0112	-0.362	0.0643	0.196	0.014	-0.123	-0.00699	0
gene_Zm00001d002094		turquoise	0.266	0.301	0.19	0.351	0.107	0.432	-0.0914	0.028	-0.123	0.119	0.14
gene_Zm00001d002098		turquoise	0.524	0.0559	0.0845	0.157	0.261	0.321	-0.0526	0.175	0.287	0.175	-0.0559
gene_Zm00001d002099		turquoise	0.343	-0.273	-0.592	-0.463	0.0112	0.0367	0.572	-0.315	0.116	-0.434	-0.448
gene_Zm00001d002104		turquoise	0.028	-0.469	-0.739	-0.605	-0.362	-0.294	0.589	-0.497	-0.217	-0.608	-0.629
gene_Zm00001d002105		turquoise	0.622	-0.035	-0.12	-0.0336	0.351	0.404	0.309	-0.0979	0.165	-0.154	-0.154
gene_Zm00001d002111		salmon	-0.182	-0.86	-0.69	-0.847	-0.228	-0.67	0.677	-0.755	-0.301	-0.853	-0.818
gene_Zm00001d002112		turquoise	-0.224	-0.441	-0.423	-0.44	-0.444	-0.496	0.225	-0.266	-0.305	-0.154	-0.196
gene_Zm00001d002113		grey	-0.231	-0.413	-0.514	-0.418	-0.53	-0.532	0.575	-0.531	-0.658	-0.692	-0.657
gene_Zm00001d002119		red	-0.874	-0.196	-0.366	-0.261	-0.858	-0.661	0.00702	-0.413	-0.718	-0.294	-0.273
gene_Zm00001d002126		turquoise	0.615	-0.182	-0.254	-0.16	0.261	0.275	0.411	-0.105	0.154	-0.168	-0.238
gene_Zm00001d002129		turquoise	0.256	0.0946	-0.31	-0.114	-0.189	0.11	0.378	-0.0841	0.0105	-0.161	-0.105
gene_Zm00001d002130		greenyellow	0.399	0.699	0.577	0.705	0.19	0.587	-0.253	0.497	0.214	0.58	0.503
gene_Zm00001d002132		yellow	0.641	0.451	0.773	0.609	0.913	0.758	-0.572	0.507	0.646	0.585	0.549
gene_Zm00001d002135		turquoise	0.357	-0.531	-0.669	-0.623	-0.0187	-0.147	0.726	-0.441	-0.049	-0.538	-0.552
gene_Zm00001d002137	precursor elicitor peptide1	red	-0.734	-0.00699	-0.0352	-0.0634	-0.575	-0.413	-0.172	-0.35	-0.55	-0.175	0.00699
gene_Zm00001d002143	bZIP-transcription factor 27	blue	0.585	0.133	0.317	0.241	0.826	0.644	-0.29	0.2	0.63	0.214	0.151
gene_Zm00001d002147		turquoise	0.119	0.182	-0.246	0.0411	-0.343	0.11	0.239	0.0699	-0.0911	-0.042	-0.042
gene_Zm00001d002148		turquoise	0.231	0.28	-0.141	0.149	-0.138	0.294	0.168	0.168	0.063	0.0909	0.049
gene_Zm00001d002149		turquoise	0.545	-0.0699	-0.359	-0.172	0.0634	0.257	0.435	-0.0629	0.0666	-0.147	-0.189
gene_Zm00001d002153		green	-0.476	-0.357	-0.697	-0.515	-0.698	-0.505	0.354	-0.399	-0.424	-0.392	-0.399
gene_Zm00001d002156		blue	0.608	0.126	0.296	0.291	0.661	0.606	-0.161	0.168	0.403	0.119	0.0839
gene_Zm00001d002157		green	-0.615	-0.273	-0.62	-0.437	-0.907	-0.624	0.481	-0.51	-0.651	-0.531	-0.483
gene_Zm00001d002158		red	-0.74	-0.00725	0.0438	0.108	-0.565	-0.409	-0.302	-0.0798	-0.45	-0.0145	-0.0435
gene_Zm00001d002159		magenta	0.271	0.812	0.864	0.912	0.456	0.738	-0.696	0.744	0.417	0.779	0.822
gene_Zm00001d002160		magenta	0.225	0.747	0.789	0.848	0.557	0.733	-0.808	0.754	0.505	0.805	0.711
gene_Zm00001d002163	diacylglycerol kinase3	turquoise	0.217	-0.594	-0.725	-0.683	-0.131	-0.275	0.698	-0.483	-0.14	-0.594	-0.58
gene_Zm00001d002164		black	-0.531	-0.601	-0.859	-0.69	-0.821	-0.734	0.67	-0.615	-0.669	-0.72	-0.762
gene_Zm00001d002172		turquoise	0.277	0.179	-0.145	0.0336	0.0673	0.34	-0.0422	0.0806	0.156	0.035	0.0701
gene_Zm00001d002174		turquoise	0.531	-0.0909	-0.401	-0.224	0.0933	0.239	0.491	-0.0979	0.179	-0.238	-0.28
gene_Zm00001d002175		blue	0.601	-0.21	-0.183	-0.153	0.362	0.294	0.344	-0.238	0.0806	-0.231	-0.266
gene_Zm00001d002181		turquoise	0.343	-0.042	-0.451	-0.254	-0.0709	0.165	0.344	-0.175	0.063	-0.21	-0.217
gene_Zm00001d002186	divergent spindle1	turquoise	0.371	-0.301	-0.549	-0.47	0.146	0.0367	0.491	-0.154	0.34	-0.315	-0.42
gene_Zm00001d002188		turquoise	-0.238	-0.189	-0.472	-0.373	-0.474	-0.312	0.267	-0.126	-0.0525	-0.14	-0.0979
gene_Zm00001d002193		blue	0.308	0.014	-0.0352	0.0746	0.239	0.34	-0.0702	-0.147	0.0946	-0.0979	-0.161
gene_Zm00001d002195		black	-0.294	-0.755	-0.937	-0.892	-0.627	-0.734	0.891	-0.762	-0.522	-0.867	-0.853
gene_Zm00001d002234	Homeobox-transcription factor 75	purple	0.357	0.776	0.894	0.81	0.657	0.734	-0.842	0.685	0.62	0.797	0.839
gene_Zm00001d002239		black	-0.266	-0.832	-0.93	-0.907	-0.597	-0.734	0.867	-0.79	-0.553	-0.853	-0.853
gene_Zm00001d002240		turquoise	0.413	-0.245	-0.542	-0.399	0.0187	0.0643	0.565	-0.259	0.0981	-0.406	-0.427
gene_Zm00001d002246	polyketide synthesis homolog1	cyan	0.273	0.231	-0.155	0.127	-0.123	0.294	0.14	0.161	0.056	0.112	0.049
gene_Zm00001d002252		green	-0.455	-0.245	-0.669	-0.467	-0.698	-0.45	0.305	-0.399	-0.392	-0.364	-0.357
gene_Zm00001d002253		blue	0.462	0.042	0.282	0.179	0.608	0.413	-0.27	0.0769	0.305	0.0839	0.14
gene_Zm00001d002256		turquoise	0.203	0.0806	-0.332	-0.0561	-0.189	0.179	0.209	0.042	0.0351	-0.0035	-0.0876
gene_Zm00001d002258		blue	0.378	-0.112	-0.0704	-0.0187	0.429	0.349	-0.014	-0.154	0.165	-0.175	-0.231
gene_Zm00001d002260		pink	0.664	0.427	0.62	0.478	0.84	0.679	-0.316	0.545	0.799	0.483	0.448
gene_Zm00001d002261		turquoise	0.531	-0.14	-0.225	-0.175	0.317	0.294	0.281	-0.287	0.109	-0.308	-0.28
gene_Zm00001d002263		black	-0.182	-0.86	-0.746	-0.873	-0.37	-0.753	0.73	-0.643	-0.406	-0.727	-0.734
gene_Zm00001d002266		turquoise	-0.441	-0.385	-0.465	-0.448	-0.489	-0.477	0.0842	-0.664	-0.532	-0.434	-0.371
gene_Zm00001d002274		turquoise	0.364	-0.322	-0.613	-0.478	0.0411	0.0551	0.547	-0.301	0.112	-0.399	-0.455
gene_Zm00001d002275		turquoise	-0.126	-0.462	-0.782	-0.687	-0.444	-0.422	0.523	-0.587	-0.252	-0.601	-0.559
gene_Zm00001d002276		purple	0.895	0.357	0.303	0.28	0.78	0.753	-0.0386	0.448	0.799	0.385	0.35
gene_Zm00001d002277		turquoise	-0.538	-0.552	-0.444	-0.429	-0.612	-0.661	0.333	-0.699	-0.893	-0.615	-0.559
gene_Zm00001d002278		turquoise	0.203	-0.72	-0.739	-0.773	-0.0261	-0.285	0.677	-0.706	-0.207	-0.741	-0.72
gene_Zm00001d002282		turquoise	0.448	0.014	-0.352	-0.153	0.00746	0.257	0.358	-0.0559	0.116	-0.147	-0.14
gene_Zm00001d002283		turquoise	0.748	0.329	0.197	0.276	0.47	0.606	0.00702	0.189	0.333	0.182	0.189
gene_Zm00001d002284		turquoise	0.545	-0.266	-0.458	-0.343	0.0933	0.129	0.575	-0.189	0.0701	-0.287	-0.322
gene_Zm00001d002288	bHLH-transcription factor 148	green	-0.825	-0.364	-0.479	-0.414	-0.851	-0.734	0.0912	-0.524	-0.697	-0.364	-0.35
gene_Zm00001d002296		turquoise	0.664	-0.014	-0.239	-0.0746	0.19	0.33	0.491	0.175	0.357	-0.0559	-0.161
gene_Zm00001d002299		salmon	0.487	-0.431	-0.152	-0.35	0.404	-0.0368	0.367	-0.147	0.249	-0.224	-0.319
gene_Zm00001d002301		brown	-0.571	0.256	0.437	0.277	-0.0486	-0.129	-0.71	0.0701	-0.0684	0.298	0.403
gene_Zm00001d002302		green	-0.599	-0.161	-0.452	-0.219	-0.838	-0.487	0.295	-0.361	-0.674	-0.368	-0.389
gene_Zm00001d002305		magenta	0.196	0.867	0.845	0.907	0.437	0.753	-0.782	0.825	0.564	0.846	0.86
gene_Zm00001d002307		yellow	0.301	0.49	0.81	0.676	0.481	0.459	-0.456	0.497	0.256	0.538	0.545
gene_Zm00001d002312		yellow	0.623	0.459	0.762	0.606	0.924	0.736	-0.569	0.581	0.677	0.616	0.581
gene_Zm00001d002313		turquoise	0.434	0.252	-0.0704	0.131	0.0597	0.404	0.116	0.0559	0.112	0.035	0.0699
gene_Zm00001d002314		brown	-0.392	0.21	0.387	0.299	0.0112	-0.0367	-0.428	0.35	0.0771	0.406	0.371
gene_Zm00001d002316	argonaute2a	turquoise	0.315	-0.28	-0.528	-0.414	0.116	0.0918	0.446	-0.294	0.165	-0.406	-0.434
gene_Zm00001d002318		brown	-0.643	-0.469	-0.141	-0.28	-0.284	-0.569	-0.0421	-0.448	-0.592	-0.343	-0.308
gene_Zm00001d002323		green	-0.28	-0.371	-0.697	-0.56	-0.541	-0.431	0.375	-0.427	-0.273	-0.434	-0.406
gene_Zm00001d002328		green	-0.309	0.632	0.367	0.517	-0.182	0.267	-0.674	0.365	0.0351	0.575	0.614
gene_Zm00001d002330	DNA methyl transferase5	turquoise	0.497	-0.21	-0.43	-0.314	0.0672	0.0826	0.607	-0.042	0.193	-0.308	-0.308
gene_Zm00001d002332	MADS-transcription factor 9	turquoise	0.371	-0.378	-0.556	-0.459	-0.0485	-0.0643	0.579	-0.287	-0.056	-0.406	-0.399
gene_Zm00001d002333		blue	-0.636	-0.154	-0.246	-0.157	-0.556	-0.395	-0.0842	-0.503	-0.602	-0.28	-0.273
gene_Zm00001d002338		turquoise	0.531	-0.0629	-0.373	-0.209	0.108	0.257	0.526	-0.0979	0.161	-0.224	-0.238
gene_Zm00001d002341		blue	0.392	-0.266	-0.239	-0.295	0.328	0.165	0.116	-0.49	0.021	-0.301	-0.294
gene_Zm00001d002342		blue	0.545	0.119	0.197	0.228	0.571	0.587	-0.112	0.0629	0.333	0.042	0.021
gene_Zm00001d002346	cinnamyl alcohol dehydrogenase1	black	-0.42	-0.867	-0.754	-0.821	-0.481	-0.753	0.565	-0.916	-0.669	-0.86	-0.825
gene_Zm00001d002349	kaurene synthase3	turquoise	0.462	-0.00699	-0.303	-0.097	0.0933	0.312	0.277	0.014	0.207	-0.042	-0.14
gene_Zm00001d002352		blue	0.315	0.105	0.352	0.22	0.549	0.404	-0.242	0.112	0.287	0.126	0.266
gene_Zm00001d002353	glossy2	blue	0.455	-0.0699	-0.0141	-0.0112	0.388	0.33	0.0667	-0.224	0.0911	-0.182	-0.147
gene_Zm00001d002356		turquoise	0.27	-0.441	-0.677	-0.604	-0.116	-0.198	0.659	-0.34	-0.00175	-0.476	-0.473
gene_Zm00001d002357		brown	-0.378	0.566	0.662	0.616	-0.0299	0.129	-0.719	0.476	0.151	0.566	0.587
gene_Zm00001d002360		brown	-0.564	0.109	0.374	0.179	-0.101	-0.23	-0.591	-0.042	-0.195	0.186	0.284
gene_Zm00001d002372		turquoise	0.378	0	-0.317	-0.0896	-0.0336	0.229	0.354	0.0559	0.182	-0.0909	-0.168
gene_Zm00001d002379		yellow	0.594	0.462	0.746	0.575	0.914	0.753	-0.646	0.427	0.666	0.573	0.552
gene_Zm00001d002382		turquoise	0.161	0.0105	-0.321	-0.125	-0.239	0.0046	0.501	-0.056	-0.0772	-0.238	-0.182
gene_Zm00001d002384		blue	0.469	-0.014	-0.0282	0.0373	0.366	0.422	0.0526	-0.126	0.2	-0.0629	-0.112
gene_Zm00001d002385		turquoise	0.503	-0.203	-0.408	-0.302	0.0597	0.129	0.561	-0.168	0.0806	-0.245	-0.252
gene_Zm00001d002387		red	-0.483	0.517	0.451	0.53	-0.235	0.0918	-0.642	0.189	-0.298	0.336	0.476
gene_Zm00001d002391		turquoise	0.259	0.21	-0.176	0.101	-0.179	0.239	0.267	0.161	0.00701	0.0769	0.035
gene_Zm00001d002392		turquoise	-0.0858	-0.577	-0.88	-0.749	-0.454	-0.461	0.806	-0.639	-0.336	-0.795	-0.795
gene_Zm00001d002396		turquoise	0.329	0.231	-0.141	0.108	0.0149	0.367	0.119	0.182	0.231	0.154	0.0629
gene_Zm00001d002403		turquoise	0.252	-0.531	-0.5	-0.608	0.213	-0.101	0.554	-0.497	0.0771	-0.622	-0.517
gene_Zm00001d002405	WRKY-transcription factor 50	blue	0.119	-0.154	0.0141	-0.131	0.448	0.156	-0.151	-0.231	0.116	-0.238	-0.0699
gene_Zm00001d002408		turquoise	0.273	-0.035	-0.345	-0.175	-0.101	0.119	0.46	-0.0909	-0.056	-0.126	-0.112
gene_Zm00001d002410		blue	0.399	-0.042	0.275	0.127	0.605	0.33	-0.0947	0.0909	0.217	-0.014	0.105
gene_Zm00001d002415		turquoise	0.273	0.308	-0.00704	0.198	0.00746	0.285	0.0246	0.21	0.119	0.0769	0.112
gene_Zm00001d002416		turquoise	0.497	0.399	0.0211	0.25	0.164	0.542	0.0175	0.147	0.2	0.154	0.133
gene_Zm00001d002419		turquoise	0.524	-0.112	-0.408	-0.224	0.101	0.239	0.484	-0.0769	0.196	-0.224	-0.294
gene_Zm00001d002420		turquoise	0.28	0.245	0.0704	0.187	0.101	0.248	0.175	0.497	0.326	0.266	0.294
gene_Zm00001d002421		greenyellow	0.42	0.825	0.789	0.81	0.526	0.762	-0.691	0.895	0.701	0.951	0.902
gene_Zm00001d002422		turquoise	0.545	-0.119	-0.38	-0.205	0.105	0.257	0.449	-0.0559	0.158	-0.147	-0.224
gene_Zm00001d002424	Trihelix-transcription factor 23	yellow	0.168	0.462	0.711	0.593	0.448	0.386	-0.446	0.378	0.298	0.385	0.385
gene_Zm00001d002426		turquoise	0.678	0.0559	-0.00704	0.0485	0.496	0.514	0.116	-0.042	0.319	-0.028	-0.0559
gene_Zm00001d002429	GRF-transcription factor 8	brown	-0.797	-0.0559	0.106	0.0261	-0.328	-0.404	-0.432	-0.182	-0.434	-0.0769	0.028
gene_Zm00001d002432		tan	0.636	0.357	0.648	0.526	0.929	0.762	-0.421	0.413	0.585	0.434	0.406
gene_Zm00001d002439	G2-like-transcription factor 36	turquoise	0.86	0.266	0.296	0.28	0.81	0.753	-0.0632	0.42	0.658	0.308	0.315
gene_Zm00001d002441		turquoise	-0.245	-0.734	-0.923	-0.862	-0.53	-0.615	0.656	-0.713	-0.403	-0.72	-0.748
gene_Zm00001d002444		black	-0.273	-0.839	-0.937	-0.892	-0.605	-0.762	0.891	-0.762	-0.648	-0.909	-0.874
gene_Zm00001d002446		turquoise	0.0559	-0.336	-0.655	-0.597	-0.246	-0.22	0.572	-0.51	-0.0981	-0.497	-0.406
gene_Zm00001d002447		green	-0.406	-0.0629	-0.528	-0.321	-0.683	-0.34	0.2	-0.371	-0.406	-0.294	-0.224
gene_Zm00001d002450		blue	0	-0.615	-0.451	-0.481	-0.0672	-0.266	0.249	-0.678	-0.354	-0.594	-0.643
gene_Zm00001d002451		blue	0.294	0.329	0.387	0.362	0.605	0.587	-0.361	0.245	0.466	0.182	0.287
gene_Zm00001d002456		brown	-0.14	0.322	0.387	0.44	0.0896	0.156	-0.396	0.357	0.0105	0.182	0.182
gene_Zm00001d002458		magenta	0.0909	0.846	0.746	0.847	0.258	0.661	-0.775	0.629	0.42	0.811	0.755
gene_Zm00001d002465		pink	-0.042	0.406	0.338	0.246	0.246	0.312	-0.561	0.245	0.564	0.399	0.448
gene_Zm00001d002473		tan	0.629	0.392	0.669	0.5	0.907	0.734	-0.568	0.371	0.687	0.483	0.483
gene_Zm00001d002475		turquoise	0.538	-0.0769	-0.408	-0.224	0.101	0.239	0.505	0.021	0.28	-0.168	-0.238
gene_Zm00001d002480		red	-0.343	0.503	0.373	0.515	-0.347	0.0459	-0.523	0.399	-0.154	0.538	0.517
gene_Zm00001d002481		black	-0.231	-0.706	-0.908	-0.862	-0.485	-0.615	0.832	-0.741	-0.434	-0.832	-0.797
gene_Zm00001d002483		turquoise	-0.109	0.172	-0.257	0.0224	-0.497	-0.0644	0.13	0.172	-0.13	0.049	0.0315
gene_Zm00001d002489	PLATZ-transcription factor 5	turquoise	0.406	-0.448	-0.585	-0.537	-0.0336	-0.101	0.765	-0.399	-0.0701	-0.545	-0.503
gene_Zm00001d002490		turquoise	0.144	-0.455	-0.667	-0.52	-0.34	-0.285	0.654	-0.294	-0.189	-0.508	-0.564
gene_Zm00001d002491		turquoise	-0.105	-0.273	-0.606	-0.455	-0.209	-0.174	0.442	-0.462	-0.175	-0.587	-0.552
gene_Zm00001d002497		turquoise	0.305	-0.0175	-0.367	-0.11	-0.155	0.147	0.304	-0.021	-0.116	-0.0841	-0.147
gene_Zm00001d002500		lightcyan	-0.371	-0.538	-0.289	-0.455	-0.276	-0.56	0.2	-0.783	-0.637	-0.545	-0.517
gene_Zm00001d002501		blue	-0.49	-0.336	-0.0986	-0.179	-0.284	-0.404	-0.0877	-0.357	-0.347	-0.343	-0.28
gene_Zm00001d002503		magenta	0.266	0.517	0.69	0.601	0.605	0.643	-0.751	0.462	0.641	0.678	0.636
gene_Zm00001d002506		cyan	0	0.161	-0.162	0.119	-0.392	0.0367	0.295	0.126	-0.175	-0.028	-0.0559
gene_Zm00001d002509		magenta	0	0.811	0.785	0.816	0.258	0.553	-0.646	0.639	0.344	0.749	0.78
gene_Zm00001d002510		turquoise	-0.161	0.14	-0.162	0.00373	-0.455	-0.156	0.0632	0.182	0.0525	0.0909	0.0559
gene_Zm00001d002511		magenta	0.385	0.839	0.944	0.903	0.541	0.734	-0.702	0.685	0.487	0.818	0.825
gene_Zm00001d002522		blue	-0.196	-0.21	0.113	0	0.116	-0.119	-0.386	-0.0769	-0.186	0.028	0.049
gene_Zm00001d002523		blue	0.629	0.28	0.451	0.433	0.769	0.734	-0.407	0.329	0.536	0.357	0.301
gene_Zm00001d002530		blue	0.601	-0.042	-0.141	-0.0634	0.377	0.422	0.218	-0.175	0.179	-0.182	-0.182
gene_Zm00001d002531		turquoise	0.476	-0.49	-0.563	-0.474	0.00373	-0.0459	0.74	-0.294	-0.0245	-0.448	-0.545
gene_Zm00001d002533		cyan	0.28	0.811	0.648	0.81	0.317	0.762	-0.656	0.664	0.403	0.734	0.727
gene_Zm00001d002534		turquoise	0.329	0.119	-0.296	0	-0.108	0.239	0.344	0.0769	-0.0455	-0.112	-0.133
gene_Zm00001d002539		purple	0.469	0.79	0.81	0.765	0.564	0.734	-0.582	0.853	0.774	0.867	0.888
gene_Zm00001d002540	calcium dependent protein kinase5	turquoise	-0.154	-0.559	-0.796	-0.746	-0.444	-0.514	0.709	-0.65	-0.434	-0.678	-0.587
gene_Zm00001d002542		turquoise	0.364	-0.524	-0.662	-0.616	-0.0411	-0.156	0.747	-0.448	-0.0946	-0.587	-0.559
gene_Zm00001d002543	H4C7	blue	0.378	-0.049	-0.0211	0.0746	0.269	0.34	-0.0491	-0.133	0.0736	-0.042	-0.161
gene_Zm00001d002544		turquoise	0.126	0.105	-0.303	-0.0299	-0.258	0.129	0.186	0.0699	0	0	-0.042
gene_Zm00001d002545	MYB-related-transcription factor 20	magenta	0.0839	0.769	0.754	0.761	0.392	0.542	-0.698	0.657	0.511	0.678	0.685
gene_Zm00001d002546	H4C7	blue	0.301	0.161	0.0704	0.175	0.228	0.395	-0.204	-0.0839	0.0841	0.00699	0.014
gene_Zm00001d002548		turquoise	0.42	0.133	-0.134	0.0448	0.198	0.404	0.126	-0.0559	0.2	-0.126	-0.14
gene_Zm00001d002551		turquoise	0.294	0.224	-0.169	0.056	-0.116	0.266	0.189	0.168	0.144	0.182	0.133
gene_Zm00001d002553		turquoise	0.245	0.189	-0.225	0.0597	-0.19	0.239	0.263	0.126	0.0771	-0.00699	-0.049
gene_Zm00001d002555		turquoise	0.196	-0.484	-0.495	-0.412	-0.332	-0.322	0.714	-0.438	-0.497	-0.569	-0.573
gene_Zm00001d002572		turquoise	0.315	0.0839	-0.303	-0.0411	-0.097	0.239	0.34	0.0629	0.154	-0.105	-0.168
gene_Zm00001d002573	GRAS-transcription factor 52	blue	-0.364	0.469	0.43	0.467	-0.0411	0.184	-0.579	0.224	-0.063	0.287	0.483
gene_Zm00001d002579		blue	0.0946	0.455	0.483	0.434	0.37	0.469	-0.475	0.231	0.305	0.291	0.497
gene_Zm00001d002584		magenta	-0.308	0.636	0.507	0.649	-0.228	0.22	-0.604	0.406	-0.154	0.601	0.594
gene_Zm00001d002590		turquoise	0.182	-0.72	-0.69	-0.743	0.00373	-0.321	0.67	-0.657	-0.0771	-0.713	-0.776
gene_Zm00001d002593		blue	0.35	-0.14	-0.0916	-0.0224	0.381	0.33	0.144	-0.126	0.123	-0.196	-0.28
gene_Zm00001d002595		brown	-0.161	0.776	0.768	0.788	0.0896	0.367	-0.695	0.713	0.305	0.783	0.776
gene_Zm00001d002597		turquoise	-0.343	-0.042	-0.472	-0.183	-0.593	-0.239	0.277	-0.0979	-0.375	-0.182	-0.196
gene_Zm00001d002599		turquoise	0.543	0.263	0.0741	0.174	0.376	0.51	0.0721	0.151	0.435	0	0.049
gene_Zm00001d002600		turquoise	0.119	0.245	-0.197	0.0933	-0.272	0.165	0.277	0.21	0.049	0.028	0.028
gene_Zm00001d002601		blue	-0.00699	0.608	0.528	0.616	0.231	0.505	-0.561	0.385	0.221	0.378	0.51
gene_Zm00001d002602		turquoise	0.462	-0.0559	-0.387	-0.172	0.0336	0.239	0.393	-0.035	0.175	-0.161	-0.245
gene_Zm00001d002607		yellow	-0.21	0.0769	0.416	0.194	0.112	-0.0643	-0.47	-0.0769	-0.175	0.126	0.231
gene_Zm00001d002610		blue	-0.28	0.42	0.324	0.418	-0.149	0.165	-0.488	0.119	-0.137	0.245	0.378
gene_Zm00001d002614		green	-0.455	-0.273	-0.627	-0.467	-0.832	-0.569	0.456	-0.497	-0.669	-0.455	-0.357
gene_Zm00001d002621		turquoise	0.49	-0.371	-0.345	-0.358	0.31	0.165	0.372	-0.427	0.00701	-0.385	-0.378
gene_Zm00001d002624		turquoise	0.322	0.14	-0.261	-0.0149	-0.00373	0.312	0.218	0.0559	0.221	-0.014	-0.0839
gene_Zm00001d002625		turquoise	0.545	-0.112	-0.373	-0.209	0.131	0.257	0.526	-0.0629	0.172	-0.189	-0.245
gene_Zm00001d002630		blue	-0.0839	-0.035	0.141	0.00746	0.209	0.0275	-0.147	-0.14	0.137	-0.203	-0.028
gene_Zm00001d002632		turquoise	0.508	-0.2	-0.392	-0.28	0.168	0.202	0.51	-0.144	0.118	-0.245	-0.252
gene_Zm00001d002641		turquoise	0.245	-0.42	-0.627	-0.534	-0.146	-0.156	0.53	-0.371	-0.14	-0.434	-0.413
gene_Zm00001d002642		blue	0.567	0.0035	-0.0176	0.0766	0.451	0.478	0.142	-0.028	0.147	-0.0736	-0.109
gene_Zm00001d002644		turquoise	-0.0909	0.00699	-0.423	-0.179	-0.452	-0.129	0.263	-0.112	-0.179	-0.203	-0.168
gene_Zm00001d002654	naked endosperm1	pink	0.35	0.692	0.845	0.765	0.717	0.753	-0.779	0.699	0.771	0.762	0.713
gene_Zm00001d002658		turquoise	0.252	-0.189	-0.556	-0.396	-0.0784	0.0184	0.498	-0.266	0.116	-0.392	-0.406
gene_Zm00001d002662	cyclin8	turquoise	0.294	-0.028	-0.472	-0.254	-0.0112	0.165	0.498	-0.021	0.2	-0.245	-0.259
gene_Zm00001d002668		turquoise	0.49	-0.0769	-0.408	-0.19	0.0597	0.239	0.449	-0.0559	0.147	-0.217	-0.294
gene_Zm00001d002669		turquoise	0.252	-0.301	-0.627	-0.537	-0.0634	-0.0367	0.547	-0.42	0.0105	-0.434	-0.392
gene_Zm00001d002674		brown	-0.416	-0.113	0.149	-0.105	0	-0.277	-0.47	-0.282	-0.0988	0.0352	0.106
gene_Zm00001d002676		turquoise	0.245	-0.308	-0.585	-0.452	-0.179	-0.147	0.621	-0.21	0.035	-0.448	-0.448
gene_Zm00001d002678		turquoise	0.51	-0.0629	-0.331	-0.16	0.187	0.312	0.428	-0.028	0.228	-0.168	-0.21
gene_Zm00001d002680		green	-0.385	-0.0559	-0.416	-0.153	-0.713	-0.321	0.193	-0.161	-0.459	-0.154	-0.189
gene_Zm00001d002682		turquoise	0	0.0769	-0.324	-0.108	-0.321	0.0459	0.221	-0.021	0.021	-0.021	-0.021
gene_Zm00001d002685		blue	0.245	-0.378	-0.204	-0.168	0.131	0	0.263	-0.378	-0.382	-0.35	-0.413
gene_Zm00001d002687		blue	0.217	0.336	0.345	0.291	0.467	0.496	-0.453	0.0979	0.291	0.161	0.357
gene_Zm00001d002688		turquoise	0.287	0.0909	-0.261	-0.0933	-0.097	0.165	0.291	-0.0699	0.109	-0.0979	-0.0629
gene_Zm00001d002690	plasma membrane intrinsic protein1	blue	-0.28	-0.371	-0.331	-0.306	-0.332	-0.376	0.221	-0.629	-0.743	-0.538	-0.434
gene_Zm00001d002691		salmon	-0.119	-0.123	0.261	-0.00374	0.37	-0.0644	-0.239	-0.028	0.168	0.021	0.028
gene_Zm00001d002693		green	-0.406	-0.0909	-0.507	-0.228	-0.758	-0.386	0.302	-0.203	-0.497	-0.266	-0.28
gene_Zm00001d002694		turquoise	0.538	-0.0699	-0.38	-0.202	0.108	0.257	0.54	-0.0909	0.119	-0.238	-0.259
gene_Zm00001d002695		turquoise	0.392	-0.189	-0.535	-0.373	-0.0224	0.0643	0.53	-0.203	0.13	-0.35	-0.385
gene_Zm00001d002696		blue	0.462	-0.231	-0.0493	-0.0821	0.452	0.285	0.0596	-0.21	0.0841	-0.161	-0.182
gene_Zm00001d002705		pink	0.399	0.65	0.824	0.683	0.69	0.679	-0.67	0.559	0.697	0.629	0.671
gene_Zm00001d002708		purple	0.685	0.608	0.648	0.586	0.754	0.762	-0.326	0.748	0.767	0.692	0.685
gene_Zm00001d002711		turquoise	0.545	-0.14	-0.401	-0.202	0.116	0.239	0.53	-0.042	0.126	-0.224	-0.315
gene_Zm00001d002718	GRAS-transcription factor 31	turquoise	0.448	0.035	-0.0493	0.0672	0.291	0.404	0.151	-0.00699	0.235	-0.035	-0.0979
gene_Zm00001d002725		turquoise	0.182	-0.329	-0.613	-0.493	-0.224	-0.174	0.498	-0.378	-0.126	-0.441	-0.42
gene_Zm00001d002726		black	-0.524	-0.629	-0.873	-0.746	-0.802	-0.753	0.656	-0.65	-0.571	-0.755	-0.755
gene_Zm00001d002727		turquoise	0.287	-0.315	-0.577	-0.463	-0.123	-0.0734	0.537	-0.35	-0.196	-0.413	-0.35
gene_Zm00001d002730		tan	0.462	0.161	0.472	0.358	0.814	0.587	-0.344	0.308	0.55	0.252	0.196
gene_Zm00001d002734		blue	0.49	0.0909	0.169	0.228	0.455	0.496	-0.0316	0.049	0.231	0.028	-0.014
gene_Zm00001d002739		turquoise	0.49	-0.028	-0.338	-0.183	0.0672	0.239	0.484	-0.0699	0.172	-0.203	-0.175
gene_Zm00001d002742		turquoise	0.566	-0.0629	-0.345	-0.172	0.056	0.239	0.449	-0.014	0.14	-0.105	-0.161
gene_Zm00001d002746		yellow	0.308	0.147	0.444	0.209	0.724	0.413	-0.46	0.189	0.56	0.294	0.287
gene_Zm00001d002751		turquoise	0.357	0.0629	-0.317	-0.0784	-0.0672	0.239	0.288	0.028	0.165	-0.0559	-0.126
gene_Zm00001d002758		turquoise	-0.0559	0.147	-0.317	-0.0149	-0.37	0.0367	0.281	0.042	-0.147	-0.0559	-0.0839
gene_Zm00001d002759		turquoise	-0.0839	-0.462	-0.535	-0.437	-0.467	-0.422	0.519	-0.524	-0.757	-0.517	-0.476
gene_Zm00001d002768	oleosin1	brown	-0.599	0.0736	0.367	0.179	-0.0785	-0.239	-0.612	0.014	-0.132	0.228	0.277
gene_Zm00001d002770		turquoise	0.21	0.203	-0.275	-0.0261	-0.19	0.22	0.253	0.0629	0.165	0.028	-0.00699
gene_Zm00001d002775		turquoise	0.441	-0.343	-0.542	-0.399	0.0634	0.0643	0.565	-0.189	0.119	-0.336	-0.441
gene_Zm00001d002778	CK2 regulatory subunit B1	turquoise	0.336	0.0559	-0.296	-0.0261	-0.0373	0.257	0.372	0.105	0.0981	-0.042	-0.147
gene_Zm00001d002782		blue	-0.182	-0.448	-0.141	-0.347	0.179	-0.229	-0.0561	-0.441	-0.21	-0.399	-0.252
gene_Zm00001d002787	SET domain-containing protein SET104	green	-0.105	0.14	-0.331	-0.0634	-0.481	-0.0367	0.168	-0.035	-0.168	-0.0629	-0.028
gene_Zm00001d002789		purple	0.573	0.343	0.401	0.291	0.523	0.422	-0.123	0.538	0.662	0.427	0.448
gene_Zm00001d002790	C2C2-GATA-transcription factor 5	turquoise	0.531	-0.0839	-0.373	-0.202	0.0784	0.229	0.533	-0.0839	0.186	-0.245	-0.287
gene_Zm00001d002796		turquoise	0.497	-0.21	-0.451	-0.328	0.056	0.11	0.586	-0.196	0.0981	-0.329	-0.336
gene_Zm00001d002797		turquoise	0.413	-0.245	-0.542	-0.399	0.0187	0.0643	0.565	-0.259	0.0981	-0.406	-0.427
gene_Zm00001d002801	Trihelix-transcription factor 12	blue	0.315	0.224	0.394	0.34	0.608	0.542	-0.326	0.252	0.357	0.231	0.315
gene_Zm00001d002810		turquoise	0.378	0.028	-0.338	-0.123	-0.00746	0.239	0.375	0	0.231	-0.119	-0.182
gene_Zm00001d002811	C2C2-GATA-transcription factor 11	blue	0.524	0.028	0.113	0.0858	0.545	0.496	-0.0526	-0.0979	0.217	-0.014	0.035
gene_Zm00001d002812	required to maintain repression 2	turquoise	0.469	-0.294	-0.416	-0.302	0.105	0.0826	0.481	-0.196	0.0035	-0.343	-0.371
gene_Zm00001d002814		turquoise	0.147	0.0629	-0.296	-0.112	-0.239	0.0918	0.284	-0.042	0.0666	-0.021	-0.028
gene_Zm00001d002817		turquoise	0.252	0.42	0.155	0.396	0.0299	0.459	-0.211	0.189	0.0595	0.273	0.21
gene_Zm00001d002819	autophagy13c	turquoise	0.573	0.0699	-0.141	0.0187	0.205	0.395	0.249	-0.0629	0.102	-0.147	-0.14
gene_Zm00001d002822		purple	0.86	0.308	0.232	0.254	0.672	0.679	0.0632	0.455	0.774	0.294	0.21
gene_Zm00001d002823		pink	0.203	0.385	0.303	0.355	0.284	0.349	-0.253	0.706	0.641	0.497	0.378
gene_Zm00001d002824		pink	-0.266	0.175	0.261	0.0448	0.0112	-0.0826	-0.407	0.042	0.221	0.273	0.378
gene_Zm00001d002835		brown	-0.273	0.685	0.725	0.72	0.0373	0.257	-0.782	0.545	0.116	0.671	0.685
gene_Zm00001d002836		turquoise	-0.266	0.399	0.0704	0.272	-0.284	0.147	-0.309	0.0629	-0.154	0.182	0.273
gene_Zm00001d002837		blue	0.448	-0.049	-0.0493	-0.0187	0.381	0.349	0.0491	-0.252	0.042	-0.217	-0.175
gene_Zm00001d002839		salmon	0.056	-0.291	-0.0917	-0.271	0.439	-0.0138	0.0685	-0.158	0.186	-0.235	-0.189
gene_Zm00001d002841		salmon	0.549	-0.317	-0.0142	-0.21	0.725	0.24	0.138	-0.0634	0.476	-0.162	-0.204
gene_Zm00001d002850		brown	-0.273	0.706	0.669	0.705	0	0.266	-0.758	0.636	0.165	0.741	0.734
gene_Zm00001d002851		blue	0.503	-0.105	0.0352	0.0448	0.467	0.376	0.0105	-0.0979	0.154	-0.0909	-0.126
gene_Zm00001d002853		turquoise	0.448	-0.322	-0.556	-0.463	0.0261	0.0184	0.618	-0.329	0.014	-0.427	-0.413
gene_Zm00001d002854		turquoise	0.168	0.259	-0.176	0.134	-0.202	0.229	0.186	0.147	-0.0806	0.014	0.014
gene_Zm00001d002856		turquoise	0.105	0.119	-0.0282	0.0336	-0.0634	0.11	0	-0.322	-0.186	-0.182	-0.0769
gene_Zm00001d002859		blue	-0.238	0.42	0.359	0.511	-0.0896	0.239	-0.502	0.238	-0.182	0.231	0.294
gene_Zm00001d002863		brown	-0.322	-0.021	0.289	0.0224	0.0709	-0.202	-0.337	-0.035	0.161	0.0769	0.14
gene_Zm00001d002864		turquoise	0.559	-0.0909	-0.352	-0.183	0.187	0.312	0.4	-0.0629	0.221	-0.154	-0.231
gene_Zm00001d002865		turquoise	0.622	0.028	-0.176	-0.0336	0.269	0.404	0.358	-0.042	0.207	-0.126	-0.154
gene_Zm00001d002868		blue	0.371	-0.441	-0.268	-0.351	0.414	0.0734	0.302	-0.364	-0.0035	-0.441	-0.392
gene_Zm00001d002870		magenta	0.0629	0.706	0.754	0.825	0.25	0.542	-0.8	0.566	0.242	0.741	0.692
gene_Zm00001d002871	ABC transporter G family member 11	turquoise	0.51	-0.0839	-0.338	-0.172	0	0.174	0.495	-0.0839	-0.0315	-0.182	-0.182
gene_Zm00001d002873		turquoise	-0.566	-0.329	-0.472	-0.422	-0.545	-0.486	0.207	-0.755	-0.634	-0.608	-0.524
gene_Zm00001d002874		pink	0.622	0.119	0.416	0.228	0.668	0.386	0	0.385	0.55	0.259	0.231
gene_Zm00001d002876		red	-0.476	0.441	0.352	0.437	-0.302	0.0367	-0.632	0.0769	-0.319	0.336	0.42
gene_Zm00001d002878		midnightblue	0.21	0.329	0.19	0.373	0.0634	0.404	-0.0912	0.014	-0.105	0.042	0.0559
gene_Zm00001d002879		tan	0.51	-0.154	0.141	-0.097	0.698	0.239	-0.0632	0.035	0.55	0.042	-0.021
gene_Zm00001d002882		turquoise	0.014	-0.708	-0.455	-0.529	-0.0505	-0.372	0.582	-0.641	-0.419	-0.718	-0.718
gene_Zm00001d002899		blue	-0.168	0.168	0	0.108	-0.209	0.0918	-0.232	-0.245	-0.172	-0.028	0.028
gene_Zm00001d002900		green	-0.472	-0.359	-0.652	-0.496	-0.891	-0.656	0.548	-0.521	-0.72	-0.535	-0.465
gene_Zm00001d002905		blue	0.42	-0.0699	0.0634	-0.0299	0.444	0.33	-0.0316	-0.238	0.063	-0.112	0.014
gene_Zm00001d002917		magenta	0.266	0.762	0.901	0.899	0.552	0.725	-0.846	0.825	0.571	0.881	0.839
gene_Zm00001d002928		blue	-0.0769	-0.329	-0.324	-0.306	-0.131	-0.174	0.175	-0.58	-0.231	-0.538	-0.524
gene_Zm00001d002930		brown	-0.497	-0.021	0.317	0.123	-0.0821	-0.294	-0.33	0.0629	-0.165	0.147	0.175
gene_Zm00001d002933		pink	0.0839	0.664	0.725	0.657	0.306	0.45	-0.765	0.58	0.543	0.713	0.706
gene_Zm00001d002937		purple	0.608	0.133	0.451	0.224	0.825	0.459	-0.211	0.35	0.599	0.343	0.336
gene_Zm00001d002939		blue	0.49	-0.035	0.0916	0.0448	0.504	0.376	-0.0175	-0.126	0.175	-0.133	-0.0559
gene_Zm00001d002941		turquoise	0.462	-0.0559	-0.387	-0.172	0.0336	0.239	0.393	-0.035	0.175	-0.161	-0.245
gene_Zm00001d002943		turquoise	0.469	-0.049	-0.345	-0.146	0.0224	0.239	0.372	-0.00699	0.119	-0.119	-0.161
gene_Zm00001d002952		brown	-0.65	0.049	0.303	0.123	-0.134	-0.275	-0.558	-0.028	-0.165	0.168	0.245
gene_Zm00001d002954		turquoise	0.182	0.217	-0.0282	0.123	0.0672	0.229	0.109	0.042	-0.116	-0.0839	0.042
gene_Zm00001d002958		midnightblue	0.396	0.627	0.617	0.723	0.426	0.736	-0.612	0.466	0.305	0.599	0.571
gene_Zm00001d002960		brown	-0.601	0.126	0.359	0.168	-0.0746	-0.239	-0.54	-0.00699	-0.126	0.154	0.266
gene_Zm00001d002961		turquoise	0.354	0.0701	-0.272	-0.0486	-0.0748	0.23	0.344	0.056	0.189	-0.0455	-0.116
gene_Zm00001d002962		turquoise	0.364	-0.238	-0.549	-0.392	0.0485	0.101	0.558	-0.224	0.147	-0.364	-0.42
gene_Zm00001d002967		green	-0.399	-0.392	-0.718	-0.605	-0.724	-0.587	0.46	-0.566	-0.515	-0.517	-0.434
gene_Zm00001d002969		blue	0.503	0.224	0.493	0.411	0.717	0.597	-0.389	0.336	0.455	0.301	0.329
gene_Zm00001d002971	GRMZM2G021694	turquoise	0.238	-0.636	-0.782	-0.717	-0.0821	-0.229	0.719	-0.503	-0.147	-0.622	-0.65
gene_Zm00001d002980		turquoise	0.462	-0.028	-0.401	-0.19	0.0523	0.239	0.456	-0.00699	0.182	-0.224	-0.231
gene_Zm00001d002990		turquoise	0.322	0.105	-0.239	-0.00373	-0.105	0.239	0.26	0.105	0.0946	0.028	-0.00699
gene_Zm00001d002991		pink	0.399	0.657	0.627	0.679	0.418	0.643	-0.533	0.818	0.666	0.811	0.678
gene_Zm00001d003002		turquoise	-0.301	-0.287	-0.528	-0.422	-0.452	-0.349	0.27	-0.371	-0.35	-0.287	-0.231
gene_Zm00001d003004		turquoise	0.378	0.014	-0.317	-0.097	-0.0187	0.239	0.34	0.042	0.21	-0.0559	-0.147
gene_Zm00001d003005		blue	0.217	-0.0839	0.0845	-0.0634	0.515	0.229	-0.13	-0.168	0.301	-0.203	-0.0699
gene_Zm00001d003006	plasma membrane intrinsic protein2	blue	0.594	-0.014	-0.0916	0.0149	0.422	0.459	0.211	0.021	0.294	-0.0699	-0.126
gene_Zm00001d003007		greenyellow	0.75	0.417	0.208	0.361	0.507	0.726	-0.0633	0.508	0.647	0.364	0.287
gene_Zm00001d003012		turquoise	0.294	-0.35	-0.634	-0.496	-0.0112	-0.0184	0.632	-0.322	0.0876	-0.483	-0.538
gene_Zm00001d003015		tan	0.469	0.42	0.542	0.474	0.661	0.661	-0.4	0.308	0.532	0.308	0.413
gene_Zm00001d003016	phenylalanine ammonia lyase2	blue	0.531	0.112	0.162	0.164	0.638	0.56	-0.168	0.0979	0.48	0.049	0.042
gene_Zm00001d003024		turquoise	0.427	0.133	-0.0423	0.0523	0.399	0.496	0.0175	-0.014	0.392	-0.035	-0.035
gene_Zm00001d003038		turquoise	-0.483	-0.552	-0.831	-0.739	-0.761	-0.753	0.695	-0.636	-0.683	-0.783	-0.636
gene_Zm00001d003039		turquoise	0.615	0.042	-0.0916	-0.00746	0.541	0.477	0.119	0.294	0.658	0.112	-0.049
gene_Zm00001d003040		turquoise	0.58	0.119	-0.162	-0.0187	0.149	0.303	0.291	0.203	0.34	0.028	0.00699
gene_Zm00001d003044		green	-0.378	0.189	-0.12	0.142	-0.53	-0.101	-0.0316	-0.049	-0.441	-0.028	-0.00699
gene_Zm00001d003047		turquoise	0.538	-0.0909	-0.31	-0.187	0.116	0.202	0.533	-0.049	0.182	-0.294	-0.259
gene_Zm00001d003048		tan	0.736	0.172	0.427	0.376	0.596	0.57	-0.192	0.238	0.182	0.333	0.284
gene_Zm00001d003049		green	-0.14	0.154	-0.317	-0.0373	-0.467	0.00918	0.0947	-0.0629	-0.217	-0.042	-0.028
gene_Zm00001d003050		turquoise	0.49	-0.0839	-0.366	-0.19	0.097	0.257	0.456	-0.035	0.224	-0.14	-0.217
gene_Zm00001d003051		yellow	0.154	-0.329	0.113	-0.149	0.433	-0.0643	-0.2	-0.273	0.0525	-0.112	-0.161
gene_Zm00001d003052	NAC-transcription factor 36	magenta	0.42	0.657	0.894	0.776	0.713	0.725	-0.807	0.713	0.704	0.832	0.804
gene_Zm00001d003058		turquoise	0.315	-0.671	-0.521	-0.657	0.213	-0.202	0.618	-0.587	-0.063	-0.65	-0.608
gene_Zm00001d003059		pink	0.699	0.49	0.606	0.474	0.881	0.753	-0.421	0.608	0.851	0.587	0.601
gene_Zm00001d003062		brown	-0.867	-0.21	-0.0986	-0.164	-0.53	-0.569	-0.288	-0.427	-0.599	-0.245	-0.14
gene_Zm00001d003064	MYB-transcription factor 72	tan	0.476	0.42	0.599	0.47	0.72	0.624	-0.491	0.28	0.406	0.336	0.476
gene_Zm00001d003067		greenyellow	0.517	0.727	0.606	0.724	0.448	0.762	-0.446	0.846	0.522	0.797	0.769
gene_Zm00001d003068	phosphoenolpyruvate carboxylase kinase4	turquoise	0.329	-0.259	-0.324	-0.246	0.101	0.0367	0.446	-0.315	-0.186	-0.434	-0.392
gene_Zm00001d003085		turquoise	-0.566	-0.119	-0.324	-0.127	-0.646	-0.376	0.0526	-0.252	-0.543	-0.196	-0.21
gene_Zm00001d003086		brown	-0.266	0.545	0.69	0.631	0.0597	0.156	-0.744	0.448	0.063	0.531	0.58
gene_Zm00001d003090		turquoise	-0.472	-0.43	-0.681	-0.459	-0.819	-0.61	0.527	-0.373	-0.638	-0.507	-0.556
gene_Zm00001d003099		green	-0.657	-0.035	-0.366	-0.16	-0.724	-0.404	-0.0632	-0.294	-0.571	-0.203	-0.161
gene_Zm00001d003103		blue	0.566	-0.035	-0.176	-0.0336	0.317	0.404	0.302	-0.014	0.249	-0.126	-0.196
gene_Zm00001d003104		blue	0.224	0.133	-0.00704	0.097	0.168	0.312	0.0281	-0.224	-0.0736	-0.182	-0.112
gene_Zm00001d003108	adenine phosphoribosyltransferase1	turquoise	0.545	0.112	-0.162	0.0112	0.299	0.477	0.161	0.049	0.326	-0.042	-0.0699
gene_Zm00001d003109		turquoise	0.483	-0.196	-0.437	-0.254	0.0672	0.174	0.474	-0.0699	0.158	-0.21	-0.322
gene_Zm00001d003110		salmon	-0.154	-0.448	-0.0493	-0.276	0.116	-0.34	0.207	-0.392	-0.21	-0.427	-0.378
gene_Zm00001d003112		brown	-0.504	0.525	0.388	0.396	-0.2	0.0092	-0.647	0.252	-0.0105	0.399	0.476
gene_Zm00001d003114		cyan	0.28	0.224	-0.162	0.134	-0.123	0.294	0.154	0.168	0.014	0.0979	0.028
gene_Zm00001d003115		magenta	-0.336	0.594	0.556	0.56	0.101	0.229	-0.828	0.497	0.308	0.601	0.615
gene_Zm00001d003116		green	-0.231	0.175	-0.246	-0.0187	-0.537	-0.0734	0.0596	-0.119	-0.224	-0.021	0.014
gene_Zm00001d003118		brown	-0.427	-0.301	0.0211	-0.228	-0.134	-0.505	-0.0456	-0.259	-0.144	-0.182	-0.161
gene_Zm00001d003120		black	-0.196	-0.797	-0.859	-0.885	-0.545	-0.753	0.912	-0.685	-0.48	-0.79	-0.783
gene_Zm00001d003125	magnesium transporter3	turquoise	-0.028	-0.242	-0.42	-0.301	-0.488	-0.267	0.367	-0.301	-0.382	-0.228	-0.214
gene_Zm00001d003128		turquoise	0.601	0.105	-0.218	-0.0597	0.168	0.395	0.354	0.147	0.312	0.028	0.021
gene_Zm00001d003129	hydroxycinnamoyltransferase5	turquoise	0.715	0.147	0.00705	0.136	0.484	0.584	0.114	0.228	0.463	0.109	0.042
gene_Zm00001d003136		turquoise	0.049	-0.035	-0.359	-0.198	-0.28	0	0.309	-0.0979	-0.0315	-0.0699	-0.049
gene_Zm00001d003143		greenyellow	0.748	0.427	0.197	0.358	0.504	0.753	-0.119	0.364	0.501	0.329	0.266
gene_Zm00001d003146		turquoise	-0.399	-0.584	-0.86	-0.691	-0.75	-0.673	0.663	-0.626	-0.727	-0.755	-0.726
gene_Zm00001d003149		turquoise	0.294	-0.469	-0.556	-0.508	-0.097	-0.174	0.779	-0.49	-0.123	-0.664	-0.671
gene_Zm00001d003151		red	-0.566	0.308	0.0775	0.272	-0.679	-0.211	-0.218	0.0769	-0.424	0.168	0.175
gene_Zm00001d003153		turquoise	0.72	-0.119	-0.239	-0.153	0.317	0.312	0.47	0.0629	0.273	-0.00699	-0.14
gene_Zm00001d003155		turquoise	0.385	-0.385	-0.444	-0.384	0.239	0.129	0.442	-0.399	0.0315	-0.427	-0.51
gene_Zm00001d003158		brown	-0.105	0.704	0.797	0.729	0.269	0.432	-0.931	0.574	0.4	0.792	0.799
gene_Zm00001d003161		turquoise	0.483	0.21	-0.0916	0.153	0.101	0.367	0.168	0.42	0.298	0.182	0.0839
gene_Zm00001d003164		blue	0.385	-0.189	-0.0845	-0.0858	0.291	0.193	0.189	-0.301	0.028	-0.336	-0.329
gene_Zm00001d003166		turquoise	0.587	-0.0979	-0.366	-0.216	0.116	0.239	0.537	-0.042	0.207	-0.168	-0.217
gene_Zm00001d003167		green	0.049	0.203	-0.232	0.0634	-0.314	0.11	0.253	0.133	-0.0525	-0.00699	-0.014
gene_Zm00001d003173		turquoise	0.273	0.175	-0.275	-0.0112	-0.134	0.257	0.225	0.0559	0.133	0	-0.042
gene_Zm00001d003174		blue	-0.0559	-0.0699	0.106	-0.0187	0.373	0.165	-0.337	-0.0629	0.235	0.014	0.112
gene_Zm00001d003180	bZIP-transcription factor 121	turquoise	0.322	0.231	-0.106	0.149	-0.0261	0.349	0.27	0.14	0.151	-0.014	-0.0559
gene_Zm00001d003181		blue	0.497	-0.147	-0.0282	-0.0261	0.433	0.349	0.0491	-0.196	0.0806	-0.126	-0.147
gene_Zm00001d003190	chitinase A1	brown	-0.476	0.172	0.381	0.208	-0.0654	-0.138	-0.559	-0.0841	-0.151	0.123	0.235
gene_Zm00001d003191		brown	-0.27	0.557	0.656	0.68	0.123	0.276	-0.854	0.504	0.093	0.585	0.585
gene_Zm00001d003193		blue	0.51	0.021	0.0563	0.0933	0.463	0.477	-0.0175	-0.105	0.186	-0.035	-0.049
gene_Zm00001d003194		purple	0.734	0.028	0.254	0.131	0.717	0.477	0.0386	0.392	0.592	0.252	0.189
gene_Zm00001d003195	double B-box zinc finger protein1	blue	0.308	-0.483	-0.19	-0.347	0.418	0.0643	0.2	-0.469	0.0105	-0.413	-0.399
gene_Zm00001d003196		turquoise	0.182	-0.58	-0.761	-0.728	-0.157	-0.321	0.849	-0.455	-0.0666	-0.664	-0.629
gene_Zm00001d003198		pink	-0.182	0.678	0.528	0.537	-0.0261	0.248	-0.467	0.538	0.27	0.587	0.65
gene_Zm00001d003202		turquoise	0.259	0.357	-0.127	0.127	-0.0485	0.367	0.0737	0.21	0.21	0.119	0.175
gene_Zm00001d003210		brown	-0.65	-0.517	-0.254	-0.388	-0.414	-0.67	-0.0246	-0.531	-0.595	-0.392	-0.413
gene_Zm00001d003212		greenyellow	0.371	0.49	0.401	0.523	0.373	0.643	-0.435	0.245	0.13	0.322	0.378
gene_Zm00001d003214		turquoise	0.406	-0.119	-0.493	-0.325	0.00746	0.147	0.477	-0.224	0.116	-0.329	-0.329
gene_Zm00001d003227		turquoise	0.469	-0.231	-0.5	-0.377	-0.00373	0.0643	0.635	-0.287	0.035	-0.434	-0.42
gene_Zm00001d003239		green	-0.161	0.0105	-0.392	-0.129	-0.501	-0.11	0.186	-0.102	-0.374	-0.0911	-0.0771
gene_Zm00001d003245		blue	0.203	0.042	-0.0986	0	0.157	0.257	0.0632	-0.308	-0.0595	-0.287	-0.238
gene_Zm00001d003246		turquoise	0.329	0.14	-0.31	-0.0746	-0.056	0.257	0.375	-0.014	0.154	-0.133	-0.133
gene_Zm00001d003247	malate synthase1	brown	-0.706	-0.252	-0.0704	-0.25	-0.392	-0.56	-0.168	-0.559	-0.55	-0.343	-0.168
gene_Zm00001d003248		cyan	0.392	0.51	0.289	0.511	0.157	0.56	-0.165	0.357	0.119	0.385	0.343
gene_Zm00001d003249		turquoise	-0.0736	-0.827	-0.804	-0.888	-0.215	-0.561	0.647	-0.574	-0.193	-0.63	-0.644
gene_Zm00001d003250		turquoise	0.189	0.175	-0.331	-0.108	-0.202	0.174	0.326	-0.112	0.035	-0.147	-0.0839
gene_Zm00001d003251		turquoise	0.501	-0.123	0.0388	-0.0598	0.452	0.234	0.251	-0.144	0.0211	-0.263	-0.123
gene_Zm00001d003252	glucose-6-phosphate dehydrogenase1	turquoise	0.133	-0.671	-0.824	-0.78	-0.22	-0.386	0.775	-0.608	-0.182	-0.734	-0.748
gene_Zm00001d003261		turquoise	0.503	-0.042	-0.408	-0.19	0.0597	0.239	0.47	0.042	0.231	-0.161	-0.238
gene_Zm00001d003266		turquoise	-0.424	-0.252	-0.621	-0.443	-0.748	-0.51	0.364	-0.41	-0.532	-0.378	-0.319
gene_Zm00001d003267		cyan	0.343	0.287	-0.0775	0.213	0.00746	0.422	0.0526	0.154	0.0666	0.112	0.035
gene_Zm00001d003268		turquoise	0.441	0.392	0.155	0.418	0.0634	0.496	0.0596	0.357	0.0876	0.238	0.182
gene_Zm00001d003271		blue	0.133	-0.336	-0.0845	-0.272	0.411	0.0459	0.0877	-0.371	0.0911	-0.364	-0.231
gene_Zm00001d003273		blue	0.329	-0.385	-0.246	-0.22	0.295	0.129	0.221	-0.364	-0.0806	-0.364	-0.455
gene_Zm00001d003274		turquoise	-0.126	-0.182	-0.563	-0.437	-0.418	-0.229	0.526	-0.462	-0.137	-0.545	-0.455
gene_Zm00001d003275		red	-0.609	0.329	0.0247	0.215	-0.608	-0.152	-0.318	0.0385	-0.353	0.172	0.242
gene_Zm00001d003277		pink	-0.385	-0.175	0.0634	-0.123	-0.213	-0.422	-0.154	0.042	-0.0666	0.126	0.119
gene_Zm00001d003280		brown	-0.448	-0.161	0.176	-0.0523	-0.138	-0.404	-0.204	-0.028	-0.175	0.0979	0.119
gene_Zm00001d003281		turquoise	-0.448	-0.14	-0.254	-0.168	-0.351	-0.239	-0.13	-0.448	-0.452	-0.245	-0.196
gene_Zm00001d003282		brown	-0.456	0.146	0.481	0.339	-0.116	-0.201	-0.549	0.193	-0.138	0.332	0.332
gene_Zm00001d003291	transglutaminase21	turquoise	0.406	0.629	0.254	0.489	0.112	0.569	-0.147	0.678	0.487	0.531	0.49
gene_Zm00001d003292		turquoise	0.559	-0.0909	-0.352	-0.183	0.187	0.312	0.4	-0.0629	0.221	-0.154	-0.231
gene_Zm00001d003294		turquoise	0.329	-0.371	-0.472	-0.44	-0.0597	-0.165	0.702	-0.168	0.0981	-0.455	-0.434
gene_Zm00001d003308		brown	-0.455	0.308	0.324	0.314	-0.258	-0.129	-0.442	0.42	0.0525	0.469	0.42
gene_Zm00001d003310		turquoise	0.448	0.224	-0.0493	0.172	0.0709	0.422	0.112	0.119	0.028	0.105	0.0979
gene_Zm00001d003311		tan	0.587	0.329	0.493	0.463	0.829	0.753	-0.4	0.364	0.515	0.322	0.322
gene_Zm00001d003312		turquoise	0.503	0.273	-0.106	0.153	-0.0448	0.367	0.288	0.196	0.063	0.105	0.042
gene_Zm00001d003313		turquoise	0.469	-0.14	-0.359	-0.19	0.0187	0.101	0.568	-0.014	-0.028	-0.189	-0.245
gene_Zm00001d003322		turquoise	0.196	-0.336	-0.542	-0.373	-0.213	-0.147	0.484	-0.196	-0.165	-0.35	-0.392
gene_Zm00001d003332		green	-0.501	0.308	0.067	0.265	-0.673	-0.211	-0.197	0.161	-0.372	0.242	0.207
gene_Zm00001d003344		yellow	0.444	0.176	0.56	0.353	0.846	0.499	-0.537	0.359	0.638	0.423	0.345
gene_Zm00001d003345		turquoise	-0.154	-0.622	-0.725	-0.687	-0.519	-0.569	0.593	-0.685	-0.508	-0.727	-0.671
gene_Zm00001d003346		turquoise	0.028	0.231	0.0704	0.243	-0.0821	0.266	-0.253	-0.028	-0.158	0.154	0.147
gene_Zm00001d003349		purple	0.364	0.636	0.563	0.616	0.627	0.707	-0.554	0.671	0.694	0.601	0.51
gene_Zm00001d003352		turquoise	0.545	-0.0979	-0.387	-0.209	0.0784	0.229	0.523	-0.0909	0.165	-0.252	-0.301
gene_Zm00001d003354		yellow	-0.0909	0.133	0.451	0.351	0.291	0.101	-0.589	0.336	0.126	0.35	0.259
gene_Zm00001d003368		black	-0.476	-0.685	-0.894	-0.814	-0.728	-0.762	0.716	-0.692	-0.501	-0.797	-0.776
gene_Zm00001d003373		turquoise	-0.0701	-0.291	-0.236	-0.107	-0.183	-0.133	0.35	-0.259	-0.347	-0.336	-0.469
gene_Zm00001d003376		turquoise	-0.0769	-0.608	-0.754	-0.668	-0.388	-0.496	0.856	-0.601	-0.515	-0.825	-0.769
gene_Zm00001d003377	serine-threonine kinase2	turquoise	0.021	-0.706	-0.732	-0.825	-0.22	-0.496	0.789	-0.559	-0.161	-0.699	-0.636
gene_Zm00001d003379	pathogenesis-related protein2	red	-0.664	0.0559	0.0423	0.0597	-0.549	-0.367	-0.323	-0.322	-0.641	-0.0769	0.0559
gene_Zm00001d003380	cl22897_1a	blue	-0.168	0.0559	0.232	0.228	0.261	0.156	-0.47	0.161	-0.0315	0.203	0.182
gene_Zm00001d003386		cyan	0.294	0.511	0.275	0.477	0.136	0.538	-0.318	0.221	0.119	0.326	0.308
gene_Zm00001d003396		turquoise	0.566	-0.0769	-0.352	-0.202	0.101	0.229	0.568	0.035	0.245	-0.175	-0.189
gene_Zm00001d003398	floury endosperm1	brown	-0.545	0.0979	0.373	0.209	-0.0858	-0.229	-0.53	0.0839	-0.147	0.259	0.266
gene_Zm00001d003399		blue	0.441	-0.301	-0.131	-0.118	0.31	0.207	0.16	-0.298	-0.104	-0.235	-0.298
gene_Zm00001d003400		turquoise	0.00699	-0.804	-0.824	-0.84	-0.347	-0.551	0.8	-0.72	-0.378	-0.804	-0.783
gene_Zm00001d003408		turquoise	-0.51	-0.657	-0.782	-0.75	-0.608	-0.679	0.4	-0.797	-0.504	-0.699	-0.706
gene_Zm00001d003411		brown	-0.0876	-0.158	0.286	0.0411	0.391	-0.023	-0.279	-0.0771	0.0456	0.035	-0.0035
gene_Zm00001d003414	NAC-transcription factor 32	tan	0.441	-0.203	0.0634	-0.123	0.571	0.239	0.0281	-0.273	0.165	-0.245	-0.126
gene_Zm00001d003415		turquoise	0.664	0.0629	-0.268	-0.119	0.22	0.386	0.421	0.0769	0.357	-0.028	-0.0769
gene_Zm00001d003422		magenta	0.231	0.762	0.859	0.873	0.496	0.734	-0.793	0.664	0.483	0.741	0.762
gene_Zm00001d003423		turquoise	0.406	0.0699	-0.31	-0.116	0	0.239	0.421	0.0979	0.312	-0.049	-0.0909
gene_Zm00001d003426		turquoise	0.203	0.0385	-0.138	0.114	-0.172	0.115	0.213	0.014	-0.358	-0.112	-0.147
gene_Zm00001d003428		turquoise	0.168	-0.378	-0.57	-0.5	0.0224	-0.174	0.519	-0.161	0.137	-0.434	-0.497
gene_Zm00001d003430		turquoise	0.524	-0.0839	-0.366	-0.187	0.101	0.229	0.572	0.0769	0.266	-0.175	-0.231
gene_Zm00001d003432		blue	0.441	0.147	0.408	0.254	0.687	0.496	-0.34	0.119	0.256	0.196	0.322
gene_Zm00001d003435		black	-0.718	-0.581	-0.603	-0.568	-0.707	-0.745	0.366	-0.644	-0.677	-0.599	-0.574
gene_Zm00001d003445		cyan	-0.284	0.126	-0.243	0.0523	-0.508	-0.092	0.0492	-0.028	-0.432	-0.0525	-0.0525
gene_Zm00001d003446		blue	0.294	-0.357	-0.261	-0.299	0.28	0.0918	0.232	-0.49	-0.0911	-0.406	-0.385
gene_Zm00001d003457		blue	0.497	-0.00699	0.0141	0.0597	0.392	0.422	0.0842	-0.182	0.0771	-0.119	-0.119
gene_Zm00001d003462	LIP1	turquoise	0.503	-0.0909	-0.387	-0.202	0.101	0.239	0.519	-0.0559	0.196	-0.224	-0.287
gene_Zm00001d003464		turquoise	0.35	0.0839	-0.275	-0.0448	-0.0858	0.239	0.27	0.0559	0.147	0	-0.0629
gene_Zm00001d003468		blue	0.531	0.105	0.134	0.164	0.481	0.505	-0.0421	-0.049	0.224	-0.028	0
gene_Zm00001d003470		turquoise	-0.196	-0.0699	-0.507	-0.295	-0.448	-0.147	0.228	-0.21	-0.165	-0.147	-0.154
gene_Zm00001d003472		green	0.133	0.217	-0.204	0.0784	-0.272	0.165	0.246	0.14	0.0245	0.014	0
gene_Zm00001d003474		blue	-0.0979	-0.182	-0.0493	-0.202	-0.056	-0.138	0.0667	-0.483	-0.354	-0.294	-0.0629
gene_Zm00001d003477	cryptochrome2	blue	0.322	-0.427	-0.225	-0.332	0.265	0	0.295	-0.538	-0.137	-0.517	-0.441
gene_Zm00001d003494		turquoise	0.448	-0.559	-0.275	-0.452	0.396	-0.0459	0.481	-0.483	0.0771	-0.524	-0.559
gene_Zm00001d003495		blue	0.301	0.189	0.12	0.198	0.127	0.34	-0.0316	-0.0769	-0.0105	0.042	0.105
gene_Zm00001d003500		blue	0.389	0.249	0.247	0.333	0.436	0.57	-0.295	0.161	0.325	0.193	0.158
gene_Zm00001d003504		turquoise	0.678	-0.315	-0.232	-0.209	0.314	0.229	0.446	-0.196	0.0666	-0.21	-0.301
gene_Zm00001d003508		blue	0.699	0.35	0.465	0.403	0.799	0.762	-0.256	0.196	0.504	0.245	0.287
gene_Zm00001d003509		turquoise	0.448	0.0559	-0.239	-0.056	-0.0373	0.239	0.379	0.021	0.0666	-0.028	-0.035
gene_Zm00001d003511		turquoise	0.594	-0.161	-0.317	-0.179	0.172	0.211	0.537	0.112	0.354	-0.14	-0.301
gene_Zm00001d003512		turquoise	-0.028	-0.725	-0.903	-0.823	-0.346	-0.51	0.805	-0.662	-0.407	-0.813	-0.823
gene_Zm00001d003515		magenta	-0.105	0.671	0.81	0.735	0.213	0.386	-0.842	0.545	0.228	0.741	0.783
gene_Zm00001d003525		turquoise	0.531	-0.259	-0.366	-0.243	0.146	0.138	0.547	-0.147	0.0175	-0.343	-0.378
gene_Zm00001d003533	tassel seed1	blue	0.28	-0.189	0.162	-0.0224	0.59	0.229	-0.133	-0.049	0.259	-0.0699	0.00699
gene_Zm00001d003534		turquoise	0.58	-0.161	-0.0986	-0.0746	0.317	0.22	0.477	0.294	0.417	0.021	-0.112
gene_Zm00001d003540		green	-0.427	-0.308	-0.683	-0.526	-0.631	-0.477	0.372	-0.413	-0.322	-0.427	-0.378
gene_Zm00001d003543		turquoise	0.503	-0.126	-0.394	-0.19	0.0896	0.239	0.456	-0.014	0.14	-0.189	-0.266
gene_Zm00001d003544		brown	-0.245	0.692	0.606	0.582	0.194	0.358	-0.789	0.587	0.445	0.727	0.769
gene_Zm00001d003552		yellow	0.517	0.217	0.669	0.444	0.855	0.542	-0.47	0.434	0.62	0.462	0.42
gene_Zm00001d003566		turquoise	0.559	-0.0979	-0.373	-0.202	0.101	0.229	0.554	0.049	0.28	-0.154	-0.238
gene_Zm00001d003567		pink	0.594	0.497	0.803	0.657	0.847	0.725	-0.642	0.615	0.641	0.671	0.643
gene_Zm00001d003571		black	-0.217	-0.79	-0.887	-0.892	-0.564	-0.734	0.912	-0.692	-0.494	-0.79	-0.776
gene_Zm00001d003578		greenyellow	0.769	0.448	0.507	0.459	0.829	0.762	-0.179	0.678	0.827	0.566	0.497
gene_Zm00001d003584	12-oxo-phytodienoic acid reductase5	purple	0.916	0.273	0.373	0.295	0.858	0.725	-0.0807	0.406	0.76	0.329	0.287
gene_Zm00001d003588		magenta	0.427	0.587	0.894	0.773	0.776	0.734	-0.751	0.636	0.63	0.79	0.72
gene_Zm00001d003589	ypt homolog1	turquoise	-0.0559	-0.259	-0.563	-0.452	-0.414	-0.294	0.544	-0.378	-0.109	-0.455	-0.413
gene_Zm00001d003593		yellow	0.531	0.469	0.824	0.679	0.877	0.734	-0.646	0.573	0.641	0.685	0.601
gene_Zm00001d003598		turquoise	0.112	-0.462	-0.627	-0.523	-0.0634	-0.129	0.323	-0.427	-0.126	-0.441	-0.497
gene_Zm00001d003600		salmon	0.14	-0.0699	0.352	0.0597	0.567	0.101	-0.375	0.028	0.305	0.105	0.161
gene_Zm00001d003607		turquoise	-0.0979	-0.21	-0.486	-0.418	-0.377	-0.257	0.284	-0.517	-0.329	-0.434	-0.28
gene_Zm00001d003617		turquoise	0.308	-0.406	-0.479	-0.407	-0.0187	-0.0734	0.432	-0.28	-0.0806	-0.329	-0.357
gene_Zm00001d003618		turquoise	0.462	-0.315	-0.542	-0.425	-0.0187	0	0.688	-0.322	-0.049	-0.49	-0.483
gene_Zm00001d003619		greenyellow	0.312	0.648	0.272	0.516	0.112	0.543	-0.162	0.718	0.321	0.56	0.56
gene_Zm00001d003620		red	-0.874	-0.266	-0.387	-0.287	-0.907	-0.734	0.137	-0.378	-0.795	-0.336	-0.294
gene_Zm00001d003621		turquoise	0.748	0.126	0.0493	0.112	0.511	0.56	0.119	0.049	0.368	0.049	0.014
gene_Zm00001d003630		green	-0.189	0.245	-0.0493	0.19	-0.347	0.0734	-0.182	-0.035	-0.277	0.0909	0.0769
gene_Zm00001d003632	regulator of chromosome condensation2	turquoise	0.441	-0.021	-0.366	-0.194	-0.0373	0.174	0.428	-0.126	0.0701	-0.21	-0.189
gene_Zm00001d003638		red	-0.441	-0.175	-0.19	-0.22	-0.295	-0.303	-0.232	-0.51	-0.315	-0.196	-0.259
gene_Zm00001d003639		black	-0.336	-0.706	-0.472	-0.605	-0.291	-0.597	0.389	-0.776	-0.585	-0.657	-0.587
gene_Zm00001d003640		red	-0.755	0.00699	-0.261	-0.108	-0.817	-0.542	-0.0737	-0.175	-0.588	-0.0909	-0.0559
gene_Zm00001d003644		turquoise	-0.042	-0.133	-0.528	-0.34	-0.377	-0.156	0.295	-0.182	-0.0105	-0.196	-0.238
gene_Zm00001d003646		brown	-0.848	-0.228	-0.261	-0.31	-0.714	-0.731	0.00879	-0.256	-0.453	-0.182	-0.137
gene_Zm00001d003648		brown	-0.559	0.0909	0.359	0.179	-0.0858	-0.229	-0.586	0.0699	-0.0981	0.259	0.294
gene_Zm00001d003649		turquoise	-0.385	-0.65	-0.923	-0.855	-0.623	-0.698	0.705	-0.615	-0.333	-0.741	-0.706
gene_Zm00001d003655		turquoise	0.028	-0.336	-0.662	-0.481	-0.37	-0.312	0.677	-0.28	-0.172	-0.552	-0.573
gene_Zm00001d003658		turquoise	0.783	-0.042	0.0775	0.00746	0.72	0.45	0.147	0.343	0.616	0.196	0.0979
gene_Zm00001d003659	SnRK2 serine threonine protein kinase7	turquoise	-0.228	-0.231	-0.272	-0.254	-0.305	-0.253	0.00351	-0.588	-0.386	-0.385	-0.329
gene_Zm00001d003660		yellow	-0.14	-0.343	0.0563	-0.235	0.343	-0.147	-0.214	-0.28	0.165	-0.175	-0.105
gene_Zm00001d003664		turquoise	0.378	0.035	-0.366	-0.101	-0.0224	0.239	0.411	0.00699	0.112	-0.182	-0.252
gene_Zm00001d003666	magnesium transporter7	turquoise	0.392	0.119	-0.0634	0.101	0.235	0.395	0.109	0.049	0.277	0.00699	-0.0979
gene_Zm00001d003667		turquoise	-0.042	-0.0629	-0.507	-0.213	-0.381	-0.0918	0.295	0.00699	-0.109	-0.14	-0.238
gene_Zm00001d003670		turquoise	-0.231	-0.049	-0.254	-0.0746	-0.463	-0.193	0.0386	-0.154	-0.354	-0.0979	-0.0909
gene_Zm00001d003671		brown	-0.294	0.462	0.69	0.571	0.0858	0.165	-0.8	0.301	-0.0245	0.573	0.636
gene_Zm00001d003673		turquoise	0.476	-0.273	-0.472	-0.328	0.0784	0.11	0.565	-0.133	0.151	-0.287	-0.378
gene_Zm00001d003674		greenyellow	0.762	0.357	0.549	0.523	0.758	0.725	-0.34	0.685	0.732	0.685	0.49
gene_Zm00001d003677	bHLH-transcription factor 167	yellow	0.538	0.476	0.768	0.634	0.885	0.734	-0.554	0.566	0.69	0.545	0.51
gene_Zm00001d003679	set domain gene102	turquoise	0.538	-0.126	-0.408	-0.231	0.123	0.257	0.477	-0.0769	0.196	-0.196	-0.273
gene_Zm00001d003690		red	-0.86	-0.322	-0.345	-0.314	-0.821	-0.734	0.112	-0.552	-0.788	-0.406	-0.378
gene_Zm00001d003693		magenta	-0.277	0.616	0.727	0.684	0.101	0.257	-0.893	0.42	0.0684	0.655	0.669
gene_Zm00001d003707		turquoise	0.503	-0.259	-0.176	-0.157	0.332	0.229	0.232	-0.322	-0.0736	-0.301	-0.308
gene_Zm00001d003710		turquoise	0.434	0	-0.366	-0.108	-0.0224	0.257	0.418	-0.014	0.0911	-0.175	-0.266
gene_Zm00001d003712	abscisic acid stress ripening3	turquoise	0.559	0.105	-0.0775	0.0448	0.243	0.422	0.196	-0.0979	0.042	-0.0979	-0.042
gene_Zm00001d003713		turquoise	0.378	0.014	-0.324	-0.0709	-0.0299	0.257	0.309	0.0699	0.0806	-0.049	-0.126
gene_Zm00001d003728		blue	0.35	-0.301	-0.0493	-0.194	0.519	0.184	0.0421	-0.28	0.137	-0.28	-0.196
gene_Zm00001d003729		purple	0.909	0.259	0.31	0.302	0.754	0.734	-0.00702	0.266	0.55	0.273	0.217
gene_Zm00001d003730	H3C2	blue	0.168	-0.0839	0.0423	0	0.239	0.119	-0.137	-0.168	-0.014	-0.161	-0.0629
gene_Zm00001d003749		greenyellow	0.357	0.573	0.62	0.679	0.582	0.753	-0.523	0.58	0.522	0.587	0.559
gene_Zm00001d003751		blue	0.503	-0.014	-0.00704	0.0672	0.37	0.404	0.0947	-0.182	0.014	-0.168	-0.175
gene_Zm00001d003755	E2F-DP-transcription factor 217	black	-0.678	-0.497	-0.641	-0.586	-0.81	-0.734	0.368	-0.79	-0.722	-0.678	-0.622
gene_Zm00001d003756		blue	0.497	0.0769	0.275	0.25	0.545	0.496	-0.218	0.126	0.256	0.126	0.14
gene_Zm00001d003757		blue	0.479	0.592	0.305	0.553	0.256	0.675	-0.184	0.535	0.314	0.437	0.416
gene_Zm00001d003760	lipid binding protein1	turquoise	0.466	-0.186	-0.462	-0.344	0.0935	0.166	0.557	-0.203	0.109	-0.305	-0.277
gene_Zm00001d003765		red	-0.776	-0.133	-0.225	-0.172	-0.53	-0.551	-0.0737	0.00699	-0.294	-0.154	-0.126
gene_Zm00001d003770		turquoise	0.294	-0.259	-0.514	-0.321	-0.138	-0.0275	0.481	-0.161	-0.049	-0.35	-0.406
gene_Zm00001d003773		turquoise	0.378	-0.014	-0.31	-0.108	-0.0933	0.174	0.312	0	0.0595	-0.042	-0.0979
gene_Zm00001d003774		turquoise	0.161	-0.622	-0.768	-0.728	-0.179	-0.33	0.821	-0.552	-0.119	-0.734	-0.72
gene_Zm00001d003776	miniature seed1	purple	0.748	0.252	0.254	0.31	0.739	0.734	-0.0702	0.301	0.574	0.189	0.126
gene_Zm00001d003778		greenyellow	0.531	0.685	0.373	0.605	0.28	0.734	-0.211	0.664	0.518	0.552	0.503
gene_Zm00001d003784		yellow	0.329	0.378	0.768	0.608	0.564	0.477	-0.572	0.524	0.308	0.636	0.608
gene_Zm00001d003785		turquoise	0.224	0.224	-0.211	0.101	-0.187	0.266	0.253	0.161	-0.0245	0.035	0
gene_Zm00001d003786		turquoise	0.119	-0.028	-0.394	-0.202	-0.272	-0.0184	0.326	-0.112	0.028	-0.175	-0.182
gene_Zm00001d003789		greenyellow	0.729	0.466	0.522	0.454	0.83	0.754	-0.36	0.697	0.926	0.651	0.56
gene_Zm00001d003792		turquoise	0.228	0.336	0.131	0.37	0.105	0.46	-0.218	0.189	0.0386	0.193	0.137
gene_Zm00001d003793		red	-0.944	-0.238	-0.359	-0.302	-0.847	-0.734	0.0351	-0.483	-0.781	-0.385	-0.287
gene_Zm00001d003794		black	-0.259	-0.559	-0.824	-0.765	-0.593	-0.587	0.614	-0.692	-0.371	-0.692	-0.636
gene_Zm00001d003796		cyan	0.517	0.622	0.359	0.582	0.317	0.734	-0.274	0.58	0.448	0.538	0.483
gene_Zm00001d003797		blue	-0.559	0.00699	-0.113	-0.0336	-0.411	-0.257	-0.119	-0.357	-0.424	-0.224	-0.14
gene_Zm00001d003800		midnightblue	0.357	0.65	0.585	0.661	0.455	0.734	-0.621	0.406	0.438	0.517	0.545
gene_Zm00001d003801		brown	-0.552	0.0909	0.408	0.209	-0.123	-0.257	-0.537	-0.042	-0.217	0.161	0.245
gene_Zm00001d003807		greenyellow	0.783	0.287	0.183	0.325	0.493	0.67	-0.00351	0.434	0.508	0.392	0.238
gene_Zm00001d003811		cyan	-0.252	0.364	0.0282	0.276	-0.489	-0.0551	-0.175	0.287	-0.266	0.287	0.238
gene_Zm00001d003833		blue	0.228	-0.123	-0.131	-0.204	0.353	0.207	0.0264	-0.431	0.109	-0.322	-0.21
gene_Zm00001d003846		red	-0.811	-0.042	-0.289	-0.164	-0.855	-0.597	-0.0526	-0.287	-0.627	-0.182	-0.112
gene_Zm00001d003847		turquoise	0.245	-0.203	-0.458	-0.235	-0.198	-0.0551	0.614	-0.14	-0.319	-0.35	-0.378
gene_Zm00001d003848		turquoise	0	-0.028	-0.42	-0.208	-0.389	-0.0874	0.223	-0.207	-0.149	-0.221	-0.214
gene_Zm00001d003850		turquoise	0.266	-0.636	-0.493	-0.605	0.254	-0.11	0.456	-0.531	0.0175	-0.517	-0.524
gene_Zm00001d003851		turquoise	0.448	-0.252	-0.514	-0.351	0.0858	0.147	0.512	-0.161	0.168	-0.287	-0.385
gene_Zm00001d003861		blue	0.462	-0.112	-0.141	-0.116	0.317	0.294	0.151	-0.322	0.0666	-0.273	-0.238
gene_Zm00001d003869	isopentenyl transferase2	tan	0.608	0.35	0.634	0.481	0.937	0.753	-0.509	0.399	0.683	0.455	0.462
gene_Zm00001d003872		turquoise	-0.0909	-0.273	-0.528	-0.377	-0.489	-0.312	0.498	-0.28	-0.161	-0.406	-0.413
gene_Zm00001d003878		turquoise	0.58	-0.049	-0.282	-0.112	0.213	0.34	0.361	-0.042	0.231	-0.154	-0.231
gene_Zm00001d003888		purple	0.783	0.336	0.366	0.388	0.582	0.606	0.00702	0.65	0.69	0.552	0.378
gene_Zm00001d003889		blue	0.364	-0.266	-0.0493	-0.187	0.504	0.138	0.0175	-0.189	0.308	-0.266	-0.266
gene_Zm00001d003895		turquoise	-0.112	-0.0839	-0.38	-0.19	-0.411	-0.147	0.2	-0.126	-0.284	-0.0909	-0.0699
gene_Zm00001d003904		cyan	0.392	0.371	0.0634	0.355	-0.00746	0.45	0.0842	0.259	0.056	0.175	0.0839
gene_Zm00001d003905		turquoise	0.573	-0.021	-0.183	-0.0485	0.321	0.404	0.253	-0.112	0.179	-0.203	-0.231
gene_Zm00001d003913	high chlorophyll fluorescence106	turquoise	0.524	-0.336	-0.31	-0.314	0.119	0.0643	0.593	-0.392	-0.0806	-0.42	-0.399
gene_Zm00001d003924		purple	0.853	0.224	0.401	0.317	0.873	0.725	-0.0807	0.315	0.637	0.245	0.238
gene_Zm00001d003929		yellow	0.58	0.448	0.739	0.556	0.847	0.679	-0.519	0.49	0.687	0.517	0.524
gene_Zm00001d003931		blue	0.553	0.315	0.42	0.406	0.748	0.703	-0.438	0.284	0.588	0.291	0.242
gene_Zm00001d003937		turquoise	0.361	-0.347	-0.349	-0.348	0.363	0.12	0.299	-0.27	0.186	-0.364	-0.389
gene_Zm00001d003938		brown	-0.518	0.0946	0.374	0.172	-0.0785	-0.239	-0.58	0.042	-0.137	0.266	0.329
gene_Zm00001d003939		red	-0.469	0.469	0.444	0.515	-0.239	0.0918	-0.649	0.203	-0.231	0.406	0.49
gene_Zm00001d003945	mouse DNA EBV homolog1	yellow	-0.224	0.587	0.796	0.739	0.175	0.312	-0.758	0.49	0.154	0.629	0.622
gene_Zm00001d003948		turquoise	0.434	0.00699	-0.373	-0.164	0.0112	0.239	0.404	-0.0629	0.186	-0.189	-0.224
gene_Zm00001d003950		green	-0.462	-0.147	-0.585	-0.381	-0.799	-0.486	0.389	-0.399	-0.487	-0.42	-0.343
gene_Zm00001d003957		midnightblue	0.224	0.357	0.232	0.362	0.291	0.505	-0.396	0.203	0.277	0.189	0.203
gene_Zm00001d003958	CAMTA-transcription factor 1	turquoise	0.259	0.182	-0.268	0.0448	-0.16	0.257	0.235	0.112	0.014	0.00699	-0.0629
gene_Zm00001d003962		grey	0.0999	-0.2	-0.0964	-0.0222	-0.142	-0.0928	0.0104	-0.175	-0.181	-0.0707	-0.316
gene_Zm00001d003969		purple	0.769	0.462	0.521	0.564	0.679	0.725	-0.126	0.615	0.434	0.476	0.427
gene_Zm00001d003975		turquoise	0.559	-0.0769	-0.296	-0.16	0.235	0.33	0.428	-0.0979	0.126	-0.189	-0.189
gene_Zm00001d003983		cyan	0.238	0.273	-0.225	0.0709	-0.194	0.257	0.218	0.217	0.13	0.112	0.0699
gene_Zm00001d003990		black	0.0909	-0.776	-0.648	-0.743	0.0336	-0.422	0.698	-0.573	-0.175	-0.727	-0.783
gene_Zm00001d003999		blue	0.042	0.21	0.183	0.213	0.384	0.386	-0.295	0.0699	0.28	-0.021	0.049
gene_Zm00001d004004		turquoise	0.172	0.116	-0.254	0.00935	-0.213	0.175	0.366	0.0911	0.0614	-0.056	-0.112
gene_Zm00001d004008		cyan	0.427	0.741	0.416	0.601	0.343	0.753	-0.368	0.713	0.669	0.643	0.636
gene_Zm00001d004009		turquoise	0.601	-0.182	-0.408	-0.258	0.0858	0.165	0.618	-0.021	0.133	-0.224	-0.28
gene_Zm00001d004012		turquoise	0.524	-0.0699	-0.387	-0.224	0.101	0.239	0.505	-0.035	0.207	-0.224	-0.21
gene_Zm00001d004015		turquoise	0.594	-0.252	-0.268	-0.172	0.224	0.211	0.53	-0.112	0.035	-0.266	-0.322
gene_Zm00001d004021	violaxanthin de-epoxidase1	pink	0.455	0.517	0.408	0.396	0.56	0.597	-0.439	0.699	0.813	0.643	0.615
gene_Zm00001d004023		turquoise	0.51	-0.035	-0.331	-0.168	0.157	0.294	0.418	-0.0629	0.231	-0.203	-0.21
gene_Zm00001d004036		turquoise	-0.049	0.105	-0.324	-0.0746	-0.485	-0.0551	0.249	-0.0629	-0.161	-0.126	-0.0909
gene_Zm00001d004042		red	-0.804	-0.217	-0.296	-0.325	-0.788	-0.753	0.0351	-0.385	-0.63	-0.259	-0.154
gene_Zm00001d004048		blue	0.294	-0.434	-0.289	-0.276	0.265	0.0643	0.253	-0.42	-0.116	-0.427	-0.503
gene_Zm00001d004051		turquoise	0.706	0.21	0.0775	0.216	0.459	0.606	0.105	0.357	0.504	0.168	0.112
gene_Zm00001d004053		yellow	0.51	0.503	0.782	0.661	0.836	0.753	-0.765	0.531	0.588	0.671	0.629
gene_Zm00001d004055		turquoise	-0.371	-0.263	-0.624	-0.484	-0.673	-0.497	0.397	-0.55	-0.5	-0.546	-0.441
gene_Zm00001d004070		turquoise	0.406	-0.259	-0.408	-0.31	0.108	0.0826	0.418	-0.259	0.0595	-0.385	-0.392
gene_Zm00001d004071		turquoise	0.231	-0.357	-0.592	-0.523	-0.187	-0.211	0.474	-0.392	-0.144	-0.406	-0.42
gene_Zm00001d004075		red	-0.799	-0.0981	-0.169	-0.129	-0.451	-0.423	-0.299	-0.273	-0.354	-0.2	-0.186
gene_Zm00001d004086	WRKY-transcription factor 105	yellow	0.455	0.21	0.444	0.355	0.773	0.624	-0.379	0.273	0.403	0.287	0.315
gene_Zm00001d004088		turquoise	0.378	0.14	-0.261	0.00746	-0.108	0.239	0.382	0.042	-0.0736	-0.0979	-0.0979
gene_Zm00001d004090		turquoise	0.713	0.14	0.113	0.134	0.541	0.532	0.116	0.0979	0.41	0	0.035
gene_Zm00001d004095	bHLH-transcription factor 144	turquoise	-0.305	0.266	0.131	0.295	-0.316	0.0644	-0.169	-0.0806	-0.34	0.021	0.063
gene_Zm00001d004096		purple	0.615	0.294	0.225	0.243	0.627	0.569	0.00702	0.657	0.785	0.371	0.35
gene_Zm00001d004105		pink	0.497	0.615	0.796	0.773	0.687	0.725	-0.663	0.804	0.564	0.783	0.706
gene_Zm00001d004109		turquoise	0.441	-0.587	-0.451	-0.575	0.28	-0.0918	0.516	-0.524	0.0105	-0.49	-0.503
gene_Zm00001d004115		brown	-0.53	-0.256	0.00358	-0.186	-0.19	-0.509	-0.0839	-0.21	-0.207	-0.224	-0.189
gene_Zm00001d004129		purple	0.711	0.312	0.222	0.215	0.647	0.588	0.0141	0.55	0.832	0.41	0.312
gene_Zm00001d004130		purple	0.655	0.448	0.275	0.363	0.656	0.717	-0.0844	0.599	0.719	0.371	0.322
gene_Zm00001d004132		turquoise	0.371	-0.294	-0.542	-0.392	0.056	0.0918	0.558	-0.182	0.172	-0.35	-0.427
gene_Zm00001d004135		turquoise	0.014	-0.594	-0.732	-0.623	-0.448	-0.459	0.768	-0.392	-0.235	-0.594	-0.692
gene_Zm00001d004137		greenyellow	0.566	0.58	0.359	0.564	0.336	0.725	-0.214	0.559	0.501	0.524	0.427
gene_Zm00001d004138		blue	0.28	-0.503	-0.296	-0.381	0.254	-0.0367	0.351	-0.559	-0.21	-0.531	-0.497
gene_Zm00001d004147		brown	-0.329	-0.305	-0.0494	-0.325	0.0262	-0.395	-0.0703	-0.21	0.0667	-0.147	-0.0911
gene_Zm00001d004152		turquoise	0.448	-0.252	-0.514	-0.351	0.0858	0.147	0.512	-0.161	0.168	-0.287	-0.385
gene_Zm00001d004153		turquoise	0.531	-0.0909	-0.387	-0.224	0.101	0.239	0.498	-0.0909	0.161	-0.245	-0.245
gene_Zm00001d004154		turquoise	0.531	0.0699	-0.317	-0.123	0.0821	0.294	0.365	0.0769	0.287	-0.0559	-0.0979
gene_Zm00001d004159		turquoise	0.448	-0.0559	-0.38	-0.205	0.0858	0.229	0.389	-0.112	0.168	-0.252	-0.252
gene_Zm00001d004162		turquoise	-0.049	-0.699	-0.556	-0.653	-0.19	-0.45	0.505	-0.811	-0.361	-0.734	-0.713
gene_Zm00001d004165		turquoise	0.566	-0.014	-0.232	-0.0448	0.175	0.33	0.491	0.0629	0.207	-0.196	-0.245
gene_Zm00001d004166		turquoise	0.021	0.196	-0.232	0.0336	-0.355	0.101	0.26	0.0629	-0.0525	0.028	0.00699
gene_Zm00001d004167		blue	0.58	0.105	0.204	0.261	0.519	0.56	-0.102	0.0839	0.207	0.0699	0.035
gene_Zm00001d004168		brown	-0.459	0.056	0.236	0.0785	-0.015	-0.193	-0.566	0.189	0.144	0.347	0.343
gene_Zm00001d004169		turquoise	0.531	-0.119	-0.416	-0.216	0.101	0.239	0.498	-0.0699	0.154	-0.238	-0.315
gene_Zm00001d004171		red	-0.839	-0.287	-0.211	-0.325	-0.612	-0.725	-0.0947	-0.399	-0.525	-0.245	-0.175
gene_Zm00001d004190		greenyellow	0.518	0.0771	-0.187	0.0131	0.181	0.405	0.192	0.0175	0.235	-0.042	-0.13
gene_Zm00001d004196		turquoise	-0.315	0.105	-0.345	-0.146	-0.582	-0.165	0.0947	-0.259	-0.28	-0.133	-0.0559
gene_Zm00001d004198		blue	0.392	-0.168	0.0493	-0.0672	0.586	0.33	0	-0.161	0.214	-0.147	-0.0769
gene_Zm00001d004200		turquoise	0.308	0.105	-0.338	-0.0784	-0.0746	0.257	0.274	0.021	0.144	-0.0979	-0.126
gene_Zm00001d004208		yellow	0.168	0.294	0.437	0.366	0.623	0.459	-0.488	0.266	0.48	0.21	0.21
gene_Zm00001d004222		turquoise	0.203	-0.0699	-0.394	-0.172	-0.216	0.0367	0.333	-0.049	0.056	-0.154	-0.238
gene_Zm00001d004230	Homeobox-transcription factor 96	cyan	0.175	0.51	0.176	0.407	0.0224	0.496	-0.288	0.315	0.172	0.315	0.35
gene_Zm00001d004231		blue	0.147	-0.322	-0.211	-0.265	0.302	0.0551	0.0912	-0.378	0.0981	-0.392	-0.378
gene_Zm00001d004236		turquoise	0.112	-0.559	-0.775	-0.709	-0.183	-0.312	0.758	-0.483	-0.049	-0.622	-0.657
gene_Zm00001d004243		green	-0.378	0.035	-0.458	-0.194	-0.728	-0.285	0.242	-0.224	-0.441	-0.203	-0.154
gene_Zm00001d004260		turquoise	0.517	-0.0769	-0.373	-0.216	0.101	0.239	0.509	-0.0839	0.182	-0.238	-0.231
gene_Zm00001d004293		green	-0.818	-0.245	-0.416	-0.358	-0.907	-0.725	0.137	-0.503	-0.732	-0.336	-0.259
gene_Zm00001d004298		cyan	0.287	0.371	0.00704	0.265	-0.0336	0.422	-0.0491	0.119	0.049	0.161	0.14
gene_Zm00001d004324		magenta	-0.331	0.718	0.695	0.725	-0.0226	0.259	-0.763	0.613	0.201	0.711	0.711
gene_Zm00001d004325		red	-0.51	0.462	0.225	0.384	-0.508	-0.0734	-0.337	0.385	-0.112	0.371	0.385
gene_Zm00001d004332		magenta	0.25	0.854	0.789	0.878	0.428	0.743	-0.82	0.77	0.53	0.889	0.787
gene_Zm00001d004333		magenta	0.266	0.769	0.93	0.885	0.62	0.762	-0.923	0.685	0.543	0.853	0.825
gene_Zm00001d004339		turquoise	0.524	0.0769	-0.211	-0.127	0.224	0.266	0.347	0.112	0.431	-0.126	-0.0839
gene_Zm00001d004340		turquoise	0.252	-0.58	-0.746	-0.69	-0.123	-0.239	0.856	-0.552	-0.119	-0.713	-0.727
gene_Zm00001d004343		turquoise	-0.231	-0.238	-0.585	-0.358	-0.489	-0.294	0.632	-0.203	-0.238	-0.462	-0.49
gene_Zm00001d004344		turquoise	0.305	-0.613	-0.688	-0.677	-0.105	-0.285	0.777	-0.592	-0.2	-0.715	-0.711
gene_Zm00001d004354		turquoise	0.371	-0.343	-0.577	-0.47	0.0523	0.00918	0.537	-0.336	0.0701	-0.448	-0.476
gene_Zm00001d004356		black	-0.462	-0.615	-0.831	-0.75	-0.784	-0.725	0.604	-0.685	-0.602	-0.643	-0.622
gene_Zm00001d004357	protein phosphatase homolog10	pink	0.434	0.189	0.549	0.325	0.832	0.514	-0.414	0.329	0.571	0.392	0.364
gene_Zm00001d004358	ABI3-VP1-transcription factor 28	turquoise	0.427	-0.133	-0.458	-0.287	0.0933	0.211	0.484	-0.119	0.221	-0.266	-0.301
gene_Zm00001d004363		purple	0.573	0.51	0.394	0.381	0.534	0.624	-0.0737	0.566	0.75	0.357	0.469
gene_Zm00001d004366		turquoise	0.0842	-0.537	-0.71	-0.672	-0.212	-0.336	0.632	-0.579	-0.155	-0.733	-0.695
gene_Zm00001d004372	ethylene receptor homolog40	turquoise	0.503	-0.049	-0.373	-0.202	0.127	0.285	0.502	-0.154	0.126	-0.273	-0.287
gene_Zm00001d004386		turquoise	0.168	0.0559	-0.296	-0.056	-0.224	0.11	0.235	0.0629	0.042	-0.014	-0.0559
gene_Zm00001d004388		blue	-0.127	-0.303	0.0567	-0.162	0.316	-0.102	-0.0742	-0.141	0.162	-0.155	-0.0986
gene_Zm00001d004389		brown	-0.322	-0.245	0.176	-0.0858	0.0299	-0.33	-0.358	-0.28	-0.196	-0.0629	-0.049
gene_Zm00001d004401		yellow	0.483	0.587	0.838	0.672	0.817	0.725	-0.653	0.559	0.722	0.629	0.671
gene_Zm00001d004407		turquoise	0.58	-0.154	-0.394	-0.216	0.123	0.239	0.519	-0.0629	0.123	-0.21	-0.287
gene_Zm00001d004409		turquoise	-0.364	0.161	-0.127	0.105	-0.59	-0.174	0.249	0.133	-0.396	-0.028	0.021
gene_Zm00001d004411		salmon	0.147	-0.028	0.232	0.0597	0.455	0.101	-0.0737	0.0769	0.179	0.021	0.00699
gene_Zm00001d004413		brown	-0.287	0.497	0.5	0.511	-0.198	0.0184	-0.446	0.552	-0.00701	0.58	0.594
gene_Zm00001d004415		red	-0.49	0.35	0.296	0.396	-0.351	-0.0184	-0.558	0.042	-0.34	0.322	0.315
gene_Zm00001d004416		green	-0.441	0.224	-0.0423	0.16	-0.564	-0.119	-0.253	-0.0559	-0.406	0.147	0.133
gene_Zm00001d004426		turquoise	0.692	0.266	0.113	0.19	0.567	0.624	0.112	0.329	0.518	0.119	0.189
gene_Zm00001d004428		turquoise	0.469	0.147	0.0282	0.105	0.228	0.404	0.0561	-0.133	0.116	-0.028	0.00699
gene_Zm00001d004435		turquoise	-0.0769	-0.762	-0.894	-0.892	-0.414	-0.569	0.768	-0.755	-0.361	-0.769	-0.748
gene_Zm00001d004438	pullulanase-type starch debranching enzyme1	brown	-0.51	0.126	0.373	0.183	-0.0746	-0.229	-0.474	0.014	-0.168	0.189	0.266
gene_Zm00001d004448		turquoise	-0.161	-0.238	-0.289	-0.287	-0.134	-0.156	0.109	-0.566	-0.172	-0.462	-0.399
gene_Zm00001d004458		turquoise	0.392	-0.399	-0.641	-0.567	-0.0336	-0.101	0.712	-0.329	0.0385	-0.49	-0.476
gene_Zm00001d004460		green	-0.399	0.189	-0.183	0.0299	-0.698	-0.239	-0.0105	-0.0699	-0.42	0.0769	0.0769
gene_Zm00001d004465		blue	0.287	-0.531	-0.282	-0.384	0.325	-0.0643	0.4	-0.399	-0.0981	-0.559	-0.51
gene_Zm00001d004468		turquoise	0.14	0.0909	-0.331	-0.105	-0.291	0.0459	0.295	-0.0629	-0.0806	-0.154	-0.0909
gene_Zm00001d004469		turquoise	0.469	-0.028	-0.268	-0.0597	0.056	0.275	0.347	0.0559	0.179	-0.0909	-0.182
gene_Zm00001d004471		red	-0.754	0.0508	0.0365	0.116	-0.565	-0.409	-0.266	0.102	-0.352	0.0363	0.0435
gene_Zm00001d004475		magenta	-0.021	0.706	0.873	0.795	0.396	0.505	-0.916	0.657	0.476	0.818	0.832
gene_Zm00001d004478		turquoise	-0.238	-0.797	-0.972	-0.907	-0.549	-0.698	0.804	-0.776	-0.553	-0.881	-0.874
gene_Zm00001d004480		blue	0.566	-0.021	-0.19	-0.0485	0.328	0.431	0.249	-0.112	0.196	-0.189	-0.238
gene_Zm00001d004481		brown	-0.671	-0.0839	0.204	0.0485	-0.291	-0.431	-0.368	-0.0699	-0.301	0.014	0.0769
gene_Zm00001d004489		cyan	0.371	0.748	0.542	0.728	0.31	0.753	-0.582	0.552	0.382	0.664	0.608
gene_Zm00001d004494		red	-0.629	0.14	0.324	0.261	-0.31	-0.266	-0.396	0.021	-0.263	0.0839	0.112
gene_Zm00001d004500		brown	-0.378	0.361	0.575	0.531	-0.00561	0.092	-0.759	0.298	-0.0105	0.522	0.438
gene_Zm00001d004502		black	-0.526	-0.399	-0.259	-0.271	-0.466	-0.529	0.21	-0.44	-0.548	-0.31	-0.388
gene_Zm00001d004510		magenta	-0.259	0.629	0.746	0.75	0.0858	0.275	-0.814	0.476	0.021	0.573	0.608
gene_Zm00001d004513		turquoise	0.42	-0.559	-0.634	-0.579	-0.0709	-0.165	0.828	-0.434	-0.119	-0.594	-0.636
gene_Zm00001d004519		turquoise	0.438	-0.557	-0.356	-0.422	0.0897	-0.152	0.684	-0.298	-0.014	-0.431	-0.501
gene_Zm00001d004521	MYB-related-transcription factor 114	turquoise	0.448	-0.014	-0.387	-0.172	0.0336	0.239	0.407	0.0769	0.266	-0.119	-0.175
gene_Zm00001d004523		blue	0.245	-0.252	-0.0986	-0.168	0.422	0.156	-0.0246	-0.252	0.158	-0.287	-0.252
gene_Zm00001d004525		turquoise	-0.0455	-0.641	-0.78	-0.838	-0.271	-0.51	0.743	-0.63	-0.14	-0.743	-0.641
gene_Zm00001d004531		green	0.14	0.235	-0.226	0.0562	-0.236	0.212	0.21	0.105	0.0316	0.0632	0.0351
gene_Zm00001d004537		yellow	-0.00918	0.22	0.333	0.348	0.0245	0.0361	-0.0507	0.193	-0.184	0.0184	0.0551
gene_Zm00001d004545		turquoise	0.517	-0.105	-0.373	-0.231	0.134	0.229	0.453	-0.133	0.151	-0.266	-0.252
gene_Zm00001d004546		magenta	-0.119	0.769	0.676	0.743	0.108	0.459	-0.863	0.483	0.221	0.664	0.727
gene_Zm00001d004547		green	-0.322	0.0105	-0.388	-0.157	-0.551	-0.188	0.202	-0.147	-0.302	-0.0946	-0.0946
gene_Zm00001d004552		turquoise	0.483	-0.0699	-0.401	-0.198	0.0597	0.239	0.435	-0.0629	0.189	-0.203	-0.273
gene_Zm00001d004554		turquoise	-0.699	-0.252	-0.458	-0.332	-0.761	-0.587	0.0947	-0.455	-0.508	-0.336	-0.392
gene_Zm00001d004557		turquoise	0.287	-0.105	-0.514	-0.347	-0.0485	0.101	0.46	-0.245	0.14	-0.336	-0.329
gene_Zm00001d004559		turquoise	0.161	-0.573	-0.768	-0.72	-0.209	-0.312	0.681	-0.573	-0.221	-0.657	-0.601
gene_Zm00001d004560		cyan	-0.035	0.315	0.0493	0.31	-0.37	0.0459	0.133	0.329	-0.217	0.238	0.147
gene_Zm00001d004561	uncoupling protein2	turquoise	0.371	-0.042	-0.328	-0.11	-0.015	0.207	0.385	0.0525	0.174	-0.0666	-0.179
gene_Zm00001d004564		turquoise	0.455	0.175	-0.12	0.146	0.0896	0.422	0.13	0.112	0.0385	0.0559	-0.035
gene_Zm00001d004568		yellow	0.252	-0.0559	0.408	0.138	0.552	0.156	-0.347	0	0.2	0.0839	0.112
gene_Zm00001d004573		yellow	0.224	-0.0629	0.416	0.112	0.593	0.147	-0.323	0.00699	0.322	0.0909	0.126
gene_Zm00001d004576		greenyellow	0.498	0.418	0.134	0.382	0.172	0.59	0.0106	0.389	0.323	0.27	0.182
gene_Zm00001d004586		turquoise	0.217	-0.413	-0.331	-0.34	-0.0299	-0.165	0.484	-0.462	-0.221	-0.503	-0.49
gene_Zm00001d004588		yellow	-0.0845	0.585	0.773	0.665	0.188	0.324	-0.756	0.394	0.162	0.606	0.655
gene_Zm00001d004591		blue	0.552	-0.042	0.0282	0.0896	0.37	0.395	0.151	-0.168	0.00701	-0.14	-0.189
gene_Zm00001d004595		brown	-0.503	0.322	0.542	0.44	-0.056	-0.0459	-0.695	0.203	-0.021	0.35	0.364
gene_Zm00001d004604		red	-0.156	0.25	0.149	0.104	-0.166	0.0409	-0.223	-0.226	-0.0312	0.109	0.156
gene_Zm00001d004617		turquoise	0.441	-0.531	-0.373	-0.537	0.347	-0.101	0.519	-0.322	0.28	-0.42	-0.49
gene_Zm00001d004626		turquoise	-0.217	-0.385	-0.697	-0.571	-0.53	-0.459	0.618	-0.49	-0.249	-0.615	-0.587
gene_Zm00001d004637		green	0.049	0.224	-0.275	0.00748	-0.292	0.166	0.156	0.0595	0	0.0245	0.035
gene_Zm00001d004640		turquoise	0.469	-0.483	-0.57	-0.489	0.0112	-0.0643	0.712	-0.301	-0.028	-0.448	-0.517
gene_Zm00001d004649		turquoise	0.287	-0.252	-0.57	-0.422	-0.0299	0.0184	0.54	-0.259	0.14	-0.399	-0.441
gene_Zm00001d004650		blue	0.497	0.119	0.183	0.269	0.444	0.505	-0.0316	0.0699	0.0841	0.042	0.021
gene_Zm00001d004661		yellow	-0.214	0.165	0.332	0.123	0.0935	0.0184	-0.299	-0.154	-0.0404	0.0035	0.263
gene_Zm00001d004675		turquoise	0.552	0.0112	-0.158	-0.0159	0.122	0.22	0.395	0.276	0.249	0.0634	-0.00746
gene_Zm00001d004677		blue	0.0909	-0.357	-0.19	-0.123	0.0299	-0.0367	0.193	-0.315	-0.434	-0.287	-0.364
gene_Zm00001d004679		blue	-0.0699	-0.483	-0.0634	-0.332	0.0373	-0.34	0.0877	-0.552	-0.165	-0.315	-0.315
gene_Zm00001d004685		red	-0.587	0.406	0.261	0.299	-0.411	-0.101	-0.491	-0.0979	-0.333	0.147	0.273
gene_Zm00001d004687		turquoise	0.329	-0.357	-0.634	-0.504	-0.0187	-0.0367	0.635	-0.28	0.14	-0.448	-0.524
gene_Zm00001d004689	herbicide safener binding protein1	turquoise	0.259	-0.552	-0.732	-0.679	-0.0597	-0.202	0.702	-0.559	-0.0736	-0.678	-0.685
gene_Zm00001d004691		greenyellow	0.673	0.508	0.342	0.477	0.372	0.68	-0.0387	0.613	0.609	0.546	0.448
gene_Zm00001d004700		blue	0.594	0.168	0.134	0.157	0.56	0.597	-0.0877	-0.014	0.354	0.0559	0.0839
gene_Zm00001d004708		turquoise	0.336	0.245	-0.148	0.0597	0.0187	0.376	0.123	0.049	0.214	0.042	0.0629
gene_Zm00001d004709		pink	-0.0559	0.671	0.831	0.758	0.246	0.376	-0.856	0.601	0.298	0.741	0.776
gene_Zm00001d004716		green	-0.713	-0.441	-0.634	-0.504	-0.922	-0.762	0.393	-0.608	-0.774	-0.566	-0.545
gene_Zm00001d004717		red	-0.51	0.203	0.176	0.108	-0.377	-0.229	-0.361	-0.126	-0.361	0.175	0.287
gene_Zm00001d004721		brown	-0.445	-0.375	-0.0212	-0.28	0.0112	-0.405	-0.0668	-0.406	-0.202	-0.368	-0.242
gene_Zm00001d004723		salmon	-0.189	-0.413	-0.0282	-0.28	0.0523	-0.34	0.158	-0.469	-0.224	-0.378	-0.35
gene_Zm00001d004726		magenta	0.0175	0.725	0.698	0.774	0.271	0.543	-0.847	0.746	0.368	0.841	0.785
gene_Zm00001d004727		magenta	0.168	0.778	0.765	0.826	0.376	0.625	-0.819	0.858	0.502	0.907	0.858
gene_Zm00001d004731		brown	-0.224	0.0909	0.261	0.0821	0.239	-0.00918	-0.579	-0.0629	0.0946	0.168	0.196
gene_Zm00001d004733		turquoise	0.497	-0.182	-0.437	-0.306	0.0187	0.11	0.628	-0.21	0.0841	-0.371	-0.371
gene_Zm00001d004734		turquoise	0.559	-0.0699	-0.31	-0.146	0.179	0.294	0.477	-0.035	0.137	-0.196	-0.21
gene_Zm00001d004740		turquoise	0.266	-0.497	-0.711	-0.612	-0.0672	-0.156	0.621	-0.413	-0.021	-0.531	-0.58
gene_Zm00001d004747		pink	0.448	0.203	0.345	0.224	0.444	0.294	0.0105	0.336	0.389	0.182	0.196
gene_Zm00001d004751		turquoise	0.273	0.207	-0.0847	0.168	-0.118	0.244	0.228	0.144	-0.0947	0.063	0.0385
gene_Zm00001d004755		turquoise	0.224	0.294	-0.106	0.119	0.056	0.395	-0.0211	0.161	0.294	0.182	0.126
gene_Zm00001d004758		blue	0.308	0.021	0.0775	0.131	0.429	0.431	-0.168	0.014	0.249	0.0559	-0.014
gene_Zm00001d004764		brown	-0.0979	0.629	0.768	0.709	0.216	0.376	-0.821	0.531	0.308	0.706	0.671
gene_Zm00001d004768		blue	-0.406	0.371	0.451	0.37	0.0411	0.0643	-0.716	0.105	-0.158	0.315	0.462
gene_Zm00001d004771		magenta	-0.133	0.357	0.606	0.53	0.194	0.156	-0.677	0.483	0.203	0.51	0.503
gene_Zm00001d004772		green	-0.287	0.182	-0.141	0.097	-0.437	-0.00918	-0.144	-0.0769	-0.336	0.049	0.0629
gene_Zm00001d004775		turquoise	0.49	0.0666	-0.289	-0.0823	0.0636	0.313	0.33	-0.049	0.0561	-0.133	-0.119
gene_Zm00001d004785		turquoise	0.427	-0.133	-0.444	-0.22	0.0112	0.174	0.432	-0.0629	0.116	-0.224	-0.329
gene_Zm00001d004798		turquoise	0.448	0.133	-0.169	0.0467	0.0505	0.317	0.308	0.228	0.277	0.13	0.00701
gene_Zm00001d004804		turquoise	0.476	-0.161	-0.479	-0.287	0.0933	0.211	0.495	-0.133	0.151	-0.273	-0.35
gene_Zm00001d004805		purple	0.783	0.427	0.563	0.47	0.873	0.734	-0.309	0.587	0.739	0.531	0.483
gene_Zm00001d004807		turquoise	0.434	-0.217	-0.486	-0.328	0.0485	0.11	0.551	-0.161	0.165	-0.329	-0.392
gene_Zm00001d004810	FHA-transcription factor 6	turquoise	0.203	-0.587	-0.754	-0.728	-0.0411	-0.257	0.744	-0.392	0.0771	-0.643	-0.636
gene_Zm00001d004814		turquoise	0.28	0.483	0.176	0.321	0.31	0.496	-0.102	0.49	0.483	0.196	0.322
gene_Zm00001d004817		red	-0.839	-0.231	-0.183	-0.198	-0.605	-0.56	-0.204	-0.497	-0.641	-0.301	-0.224
gene_Zm00001d004818		turquoise	0.0909	-0.259	-0.585	-0.444	-0.134	-0.0367	0.407	-0.259	0.0771	-0.287	-0.315
gene_Zm00001d004831		magenta	-0.0699	0.699	0.859	0.773	0.246	0.431	-0.842	0.462	0.249	0.713	0.748
gene_Zm00001d004843	abscisic acid stress ripening2	turquoise	0.378	-0.594	-0.5	-0.545	0.153	-0.101	0.565	-0.629	-0.133	-0.65	-0.671
gene_Zm00001d004851		turquoise	0.818	0.301	0.106	0.22	0.463	0.615	0.263	0.413	0.585	0.21	0.161
gene_Zm00001d004855		turquoise	0.315	-0.035	-0.423	-0.172	-0.0448	0.174	0.404	-0.028	0.123	-0.238	-0.294
gene_Zm00001d004857	bZIP-transcription factor 23	turquoise	0.524	-0.21	-0.387	-0.287	0.157	0.184	0.502	-0.154	0.123	-0.252	-0.252
gene_Zm00001d004861		pink	0.476	0.804	0.704	0.698	0.567	0.753	-0.523	0.811	0.855	0.79	0.783
gene_Zm00001d004865		turquoise	0.308	0.238	-0.0563	0.213	-0.00746	0.349	0.246	0.0839	-0.063	-0.0909	-0.112
gene_Zm00001d004868		turquoise	0.182	0.231	-0.197	0.0634	-0.258	0.174	0.242	0.0909	-0.0105	0.035	0.042
gene_Zm00001d004869		turquoise	0.329	0.217	-0.232	0.0523	-0.175	0.239	0.291	0.119	-0.014	0.014	-0.00699
gene_Zm00001d004876		blue	0.343	0.021	0.0211	0.112	0.25	0.349	-0.161	-0.112	-0.028	-0.00699	-0.035
gene_Zm00001d004877		turquoise	-0.119	-0.56	-0.787	-0.753	-0.29	-0.405	0.552	-0.694	-0.175	-0.697	-0.669
gene_Zm00001d004880		pink	-0.224	0.273	0.211	0.205	-0.0112	0.0367	-0.305	0.49	0.459	0.399	0.322
gene_Zm00001d004885		magenta	0.357	0.748	0.901	0.832	0.642	0.725	-0.811	0.657	0.525	0.734	0.776
gene_Zm00001d004898		turquoise	0.35	0.0979	-0.317	-0.0224	-0.0933	0.257	0.305	0.0559	-0.00701	-0.0699	-0.14
gene_Zm00001d004903		blue	-0.462	-0.636	-0.394	-0.56	-0.149	-0.542	0.0982	-0.608	-0.347	-0.587	-0.476
gene_Zm00001d004913		turquoise	0.497	-0.154	-0.486	-0.351	0.056	0.147	0.554	-0.203	0.137	-0.308	-0.308
gene_Zm00001d004917		blue	0.531	0.273	0.408	0.411	0.698	0.67	-0.418	0.308	0.459	0.287	0.266
gene_Zm00001d004927		turquoise	0.524	-0.0839	-0.366	-0.187	0.101	0.229	0.572	0.0769	0.266	-0.175	-0.231
gene_Zm00001d004930		turquoise	0.273	0.119	-0.282	0	-0.101	0.239	0.316	0.112	0.133	-0.035	-0.126
gene_Zm00001d004931		tan	0.573	0.336	0.62	0.463	0.862	0.661	-0.407	0.343	0.595	0.329	0.378
gene_Zm00001d004933		blue	0.573	0.0769	0.134	0.202	0.459	0.514	-0.133	-0.014	0.126	0.0979	0.021
gene_Zm00001d004956		turquoise	0.336	-0.441	-0.641	-0.567	-0.119	-0.184	0.758	-0.329	-0.0315	-0.552	-0.524
gene_Zm00001d004968		green	-0.662	-0.451	-0.723	-0.583	-0.921	-0.749	0.498	-0.599	-0.688	-0.585	-0.556
gene_Zm00001d004977		turquoise	0.399	-0.392	-0.556	-0.437	0.0373	0.0184	0.554	-0.21	0.0525	-0.336	-0.406
gene_Zm00001d004978		turquoise	0.497	0.035	-0.0563	0.0261	0.261	0.257	0.0842	0.35	0.49	0.182	-0.014
gene_Zm00001d004983		turquoise	0.643	0.0629	-0.204	-0.00746	0.168	0.34	0.449	0.21	0.193	0.021	-0.0629
gene_Zm00001d004993		turquoise	0.336	0.217	-0.176	0.108	-0.209	0.239	0.316	0.168	-0.035	0.0629	0.014
gene_Zm00001d004996		green	-0.867	-0.217	-0.38	-0.325	-0.899	-0.734	0.0807	-0.448	-0.732	-0.301	-0.21
gene_Zm00001d004999		blue	0.392	0.154	0.166	0.181	0.57	0.543	-0.163	0.0385	0.386	0.00701	0.0385
gene_Zm00001d005002		turquoise	0.336	-0.371	-0.486	-0.433	0.123	0	0.512	-0.434	0.021	-0.531	-0.545
gene_Zm00001d005006		turquoise	0.58	-0.126	-0.38	-0.224	0.116	0.239	0.512	-0.0909	0.147	-0.21	-0.252
gene_Zm00001d005008		turquoise	-0.438	-0.504	-0.399	-0.366	-0.4	-0.497	0.33	-0.623	-0.663	-0.62	-0.62
gene_Zm00001d005013		red	-0.476	0.406	0.12	0.328	-0.616	-0.165	-0.228	0.273	-0.333	0.301	0.294
gene_Zm00001d005015		green	-0.517	0.00699	-0.19	0	-0.705	-0.367	-0.0351	-0.105	-0.648	-0.00699	-0.00699
gene_Zm00001d005016	WRI1 transcription factor1	brown	-0.469	-0.0629	0.275	0.0784	0.0149	-0.257	-0.512	0.035	-0.0105	0.189	0.14
gene_Zm00001d005019		turquoise	0.112	0.105	-0.275	-0.0821	-0.258	0.0918	0.14	-0.0769	-0.056	0.00699	0.035
gene_Zm00001d005023		blue	0.406	0.014	0.254	0.134	0.567	0.358	-0.14	0.014	0.308	-0.0629	0.035
gene_Zm00001d005026		blue	0.636	0.147	0.00704	0.119	0.489	0.569	0.0912	0.0979	0.368	-0.035	-0.028
gene_Zm00001d005028	NAC-transcription factor 126	yellow	0.252	0.364	0.725	0.612	0.481	0.422	-0.46	0.497	0.27	0.524	0.434
gene_Zm00001d005029	GRAS-transcription factor 37	green	-0.408	0.0423	-0.277	-0.015	-0.583	-0.194	-0.0141	-0.134	-0.494	-0.0845	-0.0916
gene_Zm00001d005030		turquoise	0.517	-0.014	-0.275	-0.0448	-0.0261	0.239	0.495	0.028	-0.0701	-0.126	-0.182
gene_Zm00001d005035		turquoise	0.35	-0.0699	-0.38	-0.16	-0.0411	0.174	0.354	0	0.172	-0.112	-0.224
gene_Zm00001d005039		blue	0.203	-0.434	-0.338	-0.37	0.269	0.0367	0.182	-0.51	-0.021	-0.469	-0.497
gene_Zm00001d005047		blue	0.42	0.189	0.169	0.276	0.302	0.477	-0.112	0	-0.0595	0.0839	0.105
gene_Zm00001d005052		turquoise	-0.144	0.126	-0.339	-0.0916	-0.507	-0.0644	0.227	0.0455	-0.0614	0.0035	0.0105
gene_Zm00001d005059		green	-0.559	0.21	-0.0916	0.119	-0.728	-0.257	-0.119	-0.021	-0.427	0.049	0.0839
gene_Zm00001d005064		turquoise	-0.221	-0.736	-0.907	-0.886	-0.464	-0.625	0.801	-0.736	-0.428	-0.816	-0.746
gene_Zm00001d005071		blue	0.329	-0.119	0.12	-0.0411	0.481	0.239	-0.0175	-0.196	0.158	-0.224	-0.0629
gene_Zm00001d005072	umc255a	turquoise	0.531	-0.217	-0.423	-0.28	0.108	0.174	0.537	-0.0979	0.13	-0.252	-0.294
gene_Zm00001d005080	multidrug and toxic compound extrusion5	turquoise	-0.00699	-0.0769	-0.458	-0.198	-0.425	-0.119	0.337	0	-0.0455	-0.147	-0.252
gene_Zm00001d005081		turquoise	-0.203	-0.0769	-0.5	-0.269	-0.537	-0.285	0.425	-0.175	-0.322	-0.287	-0.259
gene_Zm00001d005082		brown	-0.434	-0.21	-0.0282	-0.146	-0.164	-0.422	-0.0982	-0.00699	-0.126	-0.0699	-0.119
gene_Zm00001d005092		turquoise	0.427	-0.014	-0.38	-0.164	0.0187	0.239	0.396	-0.042	0.203	-0.175	-0.238
gene_Zm00001d005094		blue	0.228	-0.21	0.0882	-0.11	0.413	0.152	-0.0861	-0.27	0.0702	-0.182	-0.063
gene_Zm00001d005099		turquoise	-0.0839	-0.0839	-0.486	-0.336	-0.459	-0.165	0.288	-0.315	-0.175	-0.217	-0.154
gene_Zm00001d005109		blue	-0.0896	-0.31	-0.169	-0.371	0.116	-0.152	0.202	-0.481	-0.0467	-0.463	-0.243
gene_Zm00001d005114		brown	-0.476	0.021	0.317	0.116	-0.101	-0.266	-0.428	-0.154	-0.133	0.042	0.0769
gene_Zm00001d005118		turquoise	0.434	-0.238	-0.514	-0.343	0.0634	0.129	0.519	-0.161	0.168	-0.315	-0.406
gene_Zm00001d005124		cyan	0.49	0.797	0.704	0.799	0.411	0.725	-0.53	0.888	0.623	0.909	0.804
gene_Zm00001d005126		green	-0.378	-0.196	-0.535	-0.317	-0.724	-0.376	0.386	-0.287	-0.466	-0.301	-0.308
gene_Zm00001d005143		purple	0.476	0.657	0.831	0.676	0.773	0.734	-0.691	0.643	0.802	0.748	0.79
gene_Zm00001d005144		turquoise	0.517	-0.0769	-0.387	-0.216	0.0933	0.239	0.502	-0.0909	0.2	-0.231	-0.266
gene_Zm00001d005146	csu337	tan	0.615	0.357	0.641	0.489	0.929	0.762	-0.491	0.392	0.676	0.448	0.455
gene_Zm00001d005149		turquoise	0.126	-0.259	-0.627	-0.452	-0.194	-0.0918	0.407	-0.238	0.014	-0.371	-0.378
gene_Zm00001d005154		brown	-0.301	-0.315	0.0563	-0.216	-0.0336	-0.422	-0.133	-0.168	-0.109	-0.0629	-0.042
gene_Zm00001d005156		turquoise	0.399	0	-0.392	-0.166	-0.0187	0.207	0.388	0.0666	0.265	-0.102	-0.186
gene_Zm00001d005159		green	-0.636	-0.0909	-0.331	-0.175	-0.773	-0.496	-0.00351	-0.196	-0.473	-0.0979	-0.105
gene_Zm00001d005160	BBR/BPC-transcription factor 2	yellow	0.364	0.685	0.852	0.799	0.668	0.725	-0.807	0.594	0.515	0.671	0.664
gene_Zm00001d005164		turquoise	0.413	-0.161	-0.444	-0.332	-0.0336	0.0643	0.544	-0.245	0.028	-0.322	-0.273
gene_Zm00001d005169		turquoise	0.462	-0.035	-0.317	-0.157	0.0709	0.257	0.439	-0.014	0.196	-0.112	-0.126
gene_Zm00001d005173		turquoise	-0.154	0.035	-0.444	-0.224	-0.508	-0.147	0.235	-0.203	-0.196	-0.217	-0.133
gene_Zm00001d005174		tan	0.837	0.245	0.55	0.46	0.909	0.736	-0.278	0.378	0.546	0.396	0.256
gene_Zm00001d005177		blue	0.126	-0.042	0.19	0.0448	0.362	0.229	-0.109	-0.105	0.207	-0.0559	0.0559
gene_Zm00001d005178		turquoise	0.734	0.0839	-0.169	-0.0112	0.261	0.431	0.477	0.189	0.322	0	-0.0699
gene_Zm00001d005179		turquoise	0.378	0.154	-0.148	0.0672	0.0261	0.34	0.14	0.105	0.189	0.0559	0.014
gene_Zm00001d005182		turquoise	0.622	-0.21	-0.246	-0.19	0.411	0.275	0.274	0.049	0.417	-0.021	-0.217
gene_Zm00001d005185	Alfin-like-transcription factor 19	turquoise	0.476	0.0979	-0.0986	0.138	0.142	0.404	0.284	0.154	0.116	-0.00699	-0.112
gene_Zm00001d005193		turquoise	0.58	0.0629	-0.113	0	0.246	0.395	0.305	-0.0699	0.193	-0.14	-0.112
gene_Zm00001d005195		turquoise	0.231	0.252	-0.141	0.134	-0.123	0.294	0.144	0.182	0.0841	0.105	0.0769
gene_Zm00001d005200		turquoise	0.301	-0.154	-0.444	-0.302	-0.164	-0.0184	0.456	-0.217	-0.049	-0.287	-0.259
gene_Zm00001d005208	NAC-transcription factor 5	yellow	0.245	0.196	0.387	0.213	0.601	0.404	-0.526	0.035	0.347	0.175	0.252
gene_Zm00001d005215		tan	0.781	0.308	0.469	0.372	0.931	0.763	-0.265	0.511	0.775	0.42	0.396
gene_Zm00001d005219		green	-0.028	0.126	-0.324	-0.0634	-0.452	0.00918	0.2	-0.0699	-0.242	-0.028	-0.014
gene_Zm00001d005229		turquoise	0.406	0.00699	-0.359	-0.119	0.0187	0.239	0.47	0	0.14	-0.196	-0.259
gene_Zm00001d005230	corn-activated Hageman factor inhibitor1	yellow	0.196	0.14	0.563	0.384	0.567	0.34	-0.379	0.238	0.273	0.322	0.231
gene_Zm00001d005240	FHA-transcription factor 7	turquoise	0.259	-0.147	-0.444	-0.265	-0.149	0.0367	0.358	-0.014	0.014	-0.0839	-0.126
gene_Zm00001d005241		turquoise	0.399	-0.217	-0.521	-0.351	0.0709	0.147	0.498	-0.161	0.182	-0.322	-0.378
gene_Zm00001d005246		red	-0.58	0.329	0.148	0.272	-0.511	-0.184	-0.305	0.308	-0.0876	0.322	0.266
gene_Zm00001d005247		red	-0.956	-0.0245	-0.219	-0.142	-0.737	-0.57	-0.151	-0.259	-0.5	-0.221	-0.116
gene_Zm00001d005250	cellulose synthase9	turquoise	0.573	-0.133	-0.338	-0.205	0.131	0.229	0.439	-0.112	0.0981	-0.182	-0.21
gene_Zm00001d005252		turquoise	0.336	-0.552	-0.486	-0.515	0.153	-0.0734	0.611	-0.608	-0.168	-0.678	-0.664
gene_Zm00001d005253		turquoise	-0.126	-0.545	-0.732	-0.668	-0.452	-0.477	0.547	-0.531	-0.392	-0.497	-0.469
gene_Zm00001d005256		turquoise	0.224	0.294	-0.162	0.142	-0.116	0.312	0.172	0.294	0.0981	0.126	0.119
gene_Zm00001d005257		turquoise	0.413	0.252	-0.0916	0.116	0.0672	0.422	0.0737	0.049	0.196	0.0769	0.0559
gene_Zm00001d005261		red	-0.669	0.126	-0.00705	0.14	-0.574	-0.262	-0.357	-0.0736	-0.44	0.112	0.0666
gene_Zm00001d005271		turquoise	0.448	-0.252	-0.514	-0.351	0.0858	0.147	0.512	-0.161	0.168	-0.287	-0.385
gene_Zm00001d005275		turquoise	0.406	-0.378	-0.606	-0.496	-0.0261	-0.0551	0.681	-0.364	-0.0525	-0.524	-0.524
gene_Zm00001d005283		red	-0.65	0.0726	0.249	0.0795	-0.221	-0.343	-0.532	-0.0835	-0.24	0.156	0.265
gene_Zm00001d005295		blue	0.503	-0.252	-0.261	-0.209	0.28	0.202	0.344	-0.28	0.0876	-0.364	-0.392
gene_Zm00001d005297		turquoise	0.329	0.021	-0.352	-0.179	-0.112	0.184	0.298	-0.203	-0.0175	-0.168	-0.14
gene_Zm00001d005301		magenta	0.322	0.93	0.725	0.858	0.287	0.753	-0.621	0.797	0.504	0.839	0.86
gene_Zm00001d005302		turquoise	0.524	-0.0769	-0.408	-0.231	0.101	0.257	0.477	-0.112	0.186	-0.231	-0.266
gene_Zm00001d005306		turquoise	0.41	-0.385	-0.543	-0.537	0.0561	-0.0644	0.633	-0.466	-0.0211	-0.55	-0.48
gene_Zm00001d005312		blue	0.566	0.0839	0.225	0.235	0.634	0.569	-0.109	0.112	0.28	0.0559	0.0559
gene_Zm00001d005315		yellow	0.119	-0.182	0.0986	-0.0672	0.508	0.174	-0.137	-0.119	0.126	-0.105	0
gene_Zm00001d005317		turquoise	0.154	-0.748	-0.746	-0.78	-0.112	-0.386	0.705	-0.727	-0.249	-0.776	-0.776
gene_Zm00001d005323		turquoise	0.462	-0.161	-0.437	-0.258	0.0784	0.174	0.544	-0.0909	0.179	-0.273	-0.35
gene_Zm00001d005324		blue	0.413	-0.252	-0.211	-0.239	0.194	0.11	0.382	-0.427	-0.0385	-0.42	-0.35
gene_Zm00001d005328		midnightblue	0.0699	0.035	-0.0282	0.0672	0.16	0.275	-0.214	-0.119	0.0841	0.021	-0.035
gene_Zm00001d005329		blue	-0.042	-0.0385	-0.0635	-0.015	-0.142	-0.0184	-0.155	-0.336	-0.214	-0.182	-0.161
gene_Zm00001d005346		purple	0.427	-0.042	0.12	-0.00373	0.452	0.147	0.0246	0.413	0.497	0.259	0.189
gene_Zm00001d005347	monodehydroascorbate reductase homolog1	turquoise	0.566	-0.105	-0.345	-0.175	0.179	0.294	0.414	-0.049	0.214	-0.161	-0.245
gene_Zm00001d005349		turquoise	-0.182	-0.315	-0.606	-0.523	-0.586	-0.431	0.509	-0.434	-0.312	-0.455	-0.336
gene_Zm00001d005359		turquoise	0.399	-0.266	-0.514	-0.362	0.0261	0.0459	0.628	-0.189	0.049	-0.42	-0.434
gene_Zm00001d005361		turquoise	0.552	-0.0839	-0.394	-0.231	0.108	0.257	0.491	-0.119	0.161	-0.224	-0.245
gene_Zm00001d005366		turquoise	-0.511	-0.312	-0.681	-0.503	-0.826	-0.621	0.385	-0.504	-0.6	-0.511	-0.49
gene_Zm00001d005370		turquoise	0.371	0.0629	-0.359	-0.175	-0.0634	0.211	0.361	-0.133	0.0981	-0.168	-0.126
gene_Zm00001d005391		turquoise	0.476	0.105	-0.113	0.00373	0.142	0.33	0.263	-0.0979	0.14	-0.147	-0.0839
gene_Zm00001d005392		turquoise	0.462	0.0559	-0.0563	0.0112	0.216	0.33	0.218	-0.154	0.137	-0.161	-0.105
gene_Zm00001d005393		turquoise	0.301	0.266	-0.148	0.0933	-0.112	0.294	0.182	0.0839	0.0771	0.0559	0.0699
gene_Zm00001d005394		blue	0.245	-0.42	-0.268	-0.314	0.34	0.0734	0.133	-0.413	0.035	-0.392	-0.427
gene_Zm00001d005395		turquoise	0.503	-0.0839	-0.401	-0.202	0.0933	0.239	0.523	-0.0629	0.123	-0.273	-0.294
gene_Zm00001d005396		brown	-0.434	0.357	0.549	0.455	-0.0411	0	-0.632	0.21	-0.0701	0.392	0.385
gene_Zm00001d005399		salmon	0.063	-0.711	-0.286	-0.462	0.0299	-0.372	0.336	-0.602	-0.26	-0.532	-0.662
gene_Zm00001d005406		turquoise	0.385	0.028	-0.373	-0.116	-0.0224	0.239	0.386	-0.00699	0.133	-0.175	-0.245
gene_Zm00001d005421	plasma membrane intrinsic protein2	blue	0.441	-0.105	-0.0916	-0.0187	0.377	0.376	0.0526	-0.217	0.0666	-0.168	-0.231
gene_Zm00001d005423		yellow	-0.336	-0.0629	0.366	0.0746	0.0896	-0.22	-0.439	-0.042	0.014	0.14	0.217
gene_Zm00001d005429		turquoise	0.252	0.196	-0.211	0.0784	-0.187	0.239	0.218	0.147	0.0315	0.0699	0.00699
gene_Zm00001d005431		turquoise	-0.203	0.0559	-0.43	-0.213	-0.575	-0.165	0.228	-0.238	-0.284	-0.168	-0.0909
gene_Zm00001d005432		turquoise	0.573	-0.049	-0.268	-0.101	0.138	0.294	0.533	-0.105	0.102	-0.28	-0.322
gene_Zm00001d005441		magenta	0.35	0.776	0.873	0.885	0.485	0.734	-0.814	0.594	0.361	0.825	0.79
gene_Zm00001d005446		turquoise	0.375	-0.494	-0.511	-0.49	0.015	-0.12	0.756	-0.487	-0.151	-0.666	-0.641
gene_Zm00001d005451		turquoise	0.483	-0.0839	-0.38	-0.239	0.0373	0.174	0.523	-0.14	0.13	-0.252	-0.238
gene_Zm00001d005453		turquoise	0.545	-0.14	-0.401	-0.224	0.116	0.239	0.491	-0.0629	0.189	-0.203	-0.287
gene_Zm00001d005454		green	-0.434	-0.217	-0.535	-0.347	-0.765	-0.496	0.382	-0.301	-0.553	-0.322	-0.259
gene_Zm00001d005459	cytidine deaminase2	turquoise	-0.0559	-0.0559	-0.38	-0.175	-0.489	-0.165	0.274	-0.126	-0.291	-0.105	-0.0979
gene_Zm00001d005460		turquoise	0.343	-0.497	-0.669	-0.616	-0.056	-0.156	0.74	-0.462	-0.0876	-0.608	-0.566
gene_Zm00001d005461		turquoise	0.545	-0.0629	-0.408	-0.231	0.101	0.257	0.491	-0.0699	0.224	-0.196	-0.245
gene_Zm00001d005462		turquoise	0.294	-0.245	-0.585	-0.377	-0.0746	0.0459	0.46	-0.168	0.0841	-0.294	-0.42
gene_Zm00001d005466		turquoise	-0.112	-0.361	-0.571	-0.497	-0.49	-0.451	0.766	-0.487	-0.36	-0.634	-0.578
gene_Zm00001d005470		blue	-0.217	0	-0.0423	0.0634	-0.213	0.0275	-0.0667	-0.252	-0.27	-0.119	-0.147
gene_Zm00001d005476		green	-0.573	-0.427	-0.718	-0.549	-0.862	-0.661	0.54	-0.51	-0.658	-0.517	-0.517
gene_Zm00001d005479		turquoise	0.601	0.503	0.169	0.407	0.396	0.707	-0.0596	0.573	0.494	0.392	0.322
gene_Zm00001d005480		turquoise	0.21	0.224	-0.225	0.0858	-0.202	0.239	0.218	0.154	0.0035	0.021	-0.00699
gene_Zm00001d005482		turquoise	-0.00701	-0.042	-0.483	-0.294	-0.28	-0.0092	0.422	-0.221	0.0596	-0.301	-0.28
gene_Zm00001d005498		turquoise	0.545	-0.14	-0.401	-0.224	0.116	0.239	0.491	-0.0629	0.189	-0.203	-0.287
gene_Zm00001d005501		turquoise	0.042	0.0979	-0.401	-0.172	-0.317	0.0551	0.2	-0.14	-0.0245	-0.112	-0.0839
gene_Zm00001d005503		blue	-0.329	0.28	0.324	0.425	-0.105	0.101	-0.502	0.224	-0.207	0.21	0.266
gene_Zm00001d005516		turquoise	0.042	-0.154	-0.585	-0.343	-0.302	-0.0643	0.319	-0.245	-0.109	-0.308	-0.364
gene_Zm00001d005520		blue	0.109	-0.466	-0.381	-0.35	0.0654	-0.12	0.286	-0.553	-0.284	-0.567	-0.63
gene_Zm00001d005529		brown	-0.53	-0.548	-0.276	-0.538	-0.23	-0.673	0.132	-0.484	-0.282	-0.448	-0.338
gene_Zm00001d005532		turquoise	-0.112	-0.483	-0.761	-0.608	-0.422	-0.395	0.505	-0.448	-0.214	-0.545	-0.608
gene_Zm00001d005535	aspartate kinase homoserine dehydrogenase2	purple	0.755	0.427	0.648	0.496	0.907	0.753	-0.393	0.58	0.816	0.587	0.538
gene_Zm00001d005536		turquoise	-0.00699	-0.734	-0.852	-0.84	-0.287	-0.477	0.754	-0.636	-0.231	-0.72	-0.706
gene_Zm00001d005538		turquoise	0.336	0.014	-0.406	-0.23	-0.0916	0.166	0.357	-0.186	0.0491	-0.196	-0.151
gene_Zm00001d005544		turquoise	-0.566	-0.28	-0.493	-0.321	-0.657	-0.45	0.172	-0.392	-0.48	-0.308	-0.378
gene_Zm00001d005547		blue	0.448	-0.14	-0.232	-0.164	0.34	0.33	0.154	-0.287	0.151	-0.259	-0.287
gene_Zm00001d005550		turquoise	0.65	0.147	0.0493	0.138	0.355	0.496	0.175	0.112	0.273	0.042	0.0769
gene_Zm00001d005551		turquoise	-0.0806	0.249	-0.0988	-0.0561	-0.0879	0.0736	0.172	0.0981	0.142	-0.0876	0.207
gene_Zm00001d005552		green	-0.746	-0.13	-0.466	-0.335	-0.879	-0.63	0.22	-0.217	-0.46	-0.214	-0.179
gene_Zm00001d005554		turquoise	0.501	-0.0455	-0.303	-0.0841	0.133	0.294	0.434	0.035	0.123	-0.133	-0.231
gene_Zm00001d005563	sdg110b	turquoise	0.0455	-0.189	-0.483	-0.325	-0.385	-0.184	0.355	-0.238	-0.161	-0.249	-0.249
gene_Zm00001d005570		turquoise	0.119	0.21	-0.0211	0.0299	0.194	0.229	-0.0351	0.413	0.711	0.217	0.196
gene_Zm00001d005578	bZIP-transcription factor 40	turquoise	0.455	-0.133	-0.289	-0.153	0.265	0.294	0.33	-0.112	0.228	-0.238	-0.315
gene_Zm00001d005579		green	-0.727	-0.413	-0.648	-0.496	-0.907	-0.725	0.404	-0.615	-0.823	-0.573	-0.545
gene_Zm00001d005580		turquoise	0.45	-0.0145	-0.336	-0.089	-0.0155	0.247	0.477	0.029	0.123	-0.152	-0.254
gene_Zm00001d005587		green	-0.343	-0.154	-0.493	-0.254	-0.739	-0.413	0.358	-0.217	-0.448	-0.287	-0.308
gene_Zm00001d005590		black	-0.483	-0.692	-0.908	-0.817	-0.717	-0.734	0.625	-0.678	-0.522	-0.72	-0.72
gene_Zm00001d005594		blue	0.329	-0.168	-0.0986	-0.0896	0.127	0.11	0.249	-0.413	-0.291	-0.378	-0.294
gene_Zm00001d005599		turquoise	0.333	0.186	-0.25	0.00748	-0.15	0.239	0.288	0.0315	0.00351	-0.049	-0.0385
gene_Zm00001d005608		turquoise	-0.0947	0.0211	-0.0742	-0.03	-0.337	-0.0783	0.146	-0.154	-0.244	0.0561	0.0737
gene_Zm00001d005617		brown	-0.394	0.317	0.589	0.492	0.00376	0.0185	-0.714	0.324	0.0176	0.486	0.437
gene_Zm00001d005620		yellow	0.329	0.378	0.599	0.463	0.814	0.597	-0.589	0.427	0.634	0.441	0.42
gene_Zm00001d005621		turquoise	0.389	0.532	0.0811	0.351	0.101	0.57	-0.0457	0.483	0.354	0.389	0.361
gene_Zm00001d005624		blue	0.448	-0.245	-0.113	-0.0858	0.302	0.202	0.228	-0.294	-0.102	-0.315	-0.343
gene_Zm00001d005627		turquoise	0.497	-0.14	-0.444	-0.28	0.0634	0.174	0.523	-0.154	0.144	-0.301	-0.329
gene_Zm00001d005628		yellow	-0.154	0.00699	0.317	0.142	0.164	0.00918	-0.442	0.112	0.259	0.203	0.196
gene_Zm00001d005630		blue	0.392	-0.455	-0.331	-0.358	0.287	0.0918	0.365	-0.42	0.021	-0.392	-0.448
gene_Zm00001d005632		turquoise	0.699	0.273	0.00704	0.131	0.228	0.441	0.305	0.287	0.396	0.168	0.147
gene_Zm00001d005639		turquoise	-0.028	0.147	-0.331	-0.0187	-0.467	-0.0184	0.281	0.021	-0.322	-0.0559	-0.0629
gene_Zm00001d005647		turquoise	-0.133	0.294	-0.0352	0.205	-0.299	0.174	-0.193	-0.042	-0.228	0.0909	0.105
gene_Zm00001d005648	hypersensitive induced response2	turquoise	0.035	-0.699	-0.739	-0.773	-0.198	-0.395	0.751	-0.762	-0.245	-0.825	-0.79
gene_Zm00001d005652		magenta	0.245	0.888	0.732	0.892	0.317	0.762	-0.712	0.79	0.42	0.839	0.818
gene_Zm00001d005654		brown	-0.503	0.021	0.408	0.19	-0.0597	-0.266	-0.474	-0.021	-0.231	0.161	0.231
gene_Zm00001d005657		turquoise	-0.0629	-0.72	-0.5	-0.653	-0.108	-0.45	0.47	-0.755	-0.312	-0.72	-0.643
gene_Zm00001d005658	trehalose-6-phosphate phosphatase2	tan	0.531	0.049	0.345	0.216	0.657	0.486	-0.182	0.0699	0.217	0.0909	0.168
gene_Zm00001d005659		red	-0.507	0.155	0.418	0.229	-0.0714	-0.203	-0.629	0.0352	-0.155	0.268	0.352
gene_Zm00001d005666		brown	-0.406	0.531	0.641	0.567	-0.0112	0.101	-0.691	0.357	0.0245	0.476	0.545
gene_Zm00001d005671		turquoise	0.49	-0.0909	-0.387	-0.224	0.142	0.285	0.449	-0.133	0.224	-0.224	-0.287
gene_Zm00001d005672		green	-0.504	0.14	-0.134	0.0991	-0.684	-0.257	-0.0896	-0.0105	-0.558	0.035	0.063
gene_Zm00001d005674		green	-0.427	0.406	0.12	0.299	-0.515	-0.101	-0.323	0.357	-0.123	0.427	0.406
gene_Zm00001d005679		cyan	0.455	0.587	0.19	0.437	0.149	0.597	-0.0246	0.622	0.473	0.503	0.441
gene_Zm00001d005682		blue	0.119	-0.657	-0.514	-0.56	0.119	-0.184	0.333	-0.657	-0.242	-0.636	-0.671
gene_Zm00001d005684		green	-0.748	-0.399	-0.62	-0.541	-0.862	-0.725	0.281	-0.706	-0.76	-0.615	-0.49
gene_Zm00001d005694	plastid redox insensitive2	yellow	-0.587	-0.049	0.0986	-0.0485	-0.0597	-0.239	-0.551	-0.196	-0.049	-0.021	0.0699
gene_Zm00001d005696		turquoise	0.326	-0.287	-0.607	-0.48	-0.0262	-0.0138	0.62	-0.277	0.104	-0.49	-0.459
gene_Zm00001d005705		turquoise	0.217	-0.343	-0.592	-0.47	-0.108	-0.129	0.646	-0.301	-0.035	-0.503	-0.483
gene_Zm00001d005708		midnightblue	0.613	0.361	0.399	0.458	0.578	0.703	-0.417	0.228	0.393	0.364	0.259
gene_Zm00001d005712		magenta	0.273	0.545	0.732	0.634	0.705	0.661	-0.839	0.629	0.704	0.762	0.685
gene_Zm00001d005713		turquoise	0.329	-0.476	-0.662	-0.575	0.00373	-0.0918	0.649	-0.364	0.042	-0.483	-0.538
gene_Zm00001d005715		red	-0.629	-0.427	-0.232	-0.302	-0.351	-0.532	-0.0807	-0.483	-0.641	-0.434	-0.315
gene_Zm00001d005716		turquoise	-0.406	-0.601	-0.542	-0.556	-0.336	-0.532	0.284	-0.811	-0.658	-0.776	-0.713
gene_Zm00001d005726	ZIM-transcription factor 15	blue	0.189	-0.587	-0.394	-0.504	0.183	-0.119	0.305	-0.685	-0.228	-0.58	-0.545
gene_Zm00001d005727		yellow	0.273	-0.189	0.275	-0.0224	0.616	0.165	-0.312	-0.133	0.294	0.0699	0.021
gene_Zm00001d005736		salmon	-0.294	-0.832	-0.676	-0.855	-0.254	-0.661	0.477	-0.895	-0.392	-0.804	-0.769
gene_Zm00001d005742		turquoise	0.923	0.245	0.303	0.31	0.705	0.734	0.0316	0.259	0.529	0.252	0.189
gene_Zm00001d005748		blue	0.336	0.58	0.648	0.653	0.672	0.762	-0.558	0.51	0.571	0.483	0.517
gene_Zm00001d005750		blue	-0.00725	-0.428	-0.277	-0.441	0.252	-0.114	0.0691	-0.457	-0.0218	-0.464	-0.305
gene_Zm00001d005751		turquoise	0.224	0.231	-0.197	0.0933	-0.179	0.257	0.239	0.154	0.0385	0.0769	0.028
gene_Zm00001d005753		blue	0.559	0.14	0.521	0.328	0.84	0.532	-0.372	0.259	0.529	0.259	0.273
gene_Zm00001d005760	MYB-transcription factor 35	turquoise	-0.629	0.00699	-0.155	-0.0448	-0.526	-0.294	-0.158	-0.399	-0.546	-0.231	-0.133
gene_Zm00001d005762		turquoise	0.203	-0.671	-0.803	-0.754	-0.138	-0.294	0.702	-0.552	-0.161	-0.615	-0.664
gene_Zm00001d005764		turquoise	-0.0699	-0.524	-0.345	-0.411	-0.183	-0.321	0.228	-0.476	-0.231	-0.273	-0.364
gene_Zm00001d005772		turquoise	0.497	-0.196	-0.19	-0.146	0.343	0.239	0.298	-0.112	0.235	-0.266	-0.294
gene_Zm00001d005775		turquoise	0.487	-0.116	-0.102	-0.116	0.553	0.331	0.0773	-0.0385	0.474	-0.168	-0.235
gene_Zm00001d005777		turquoise	-0.538	-0.559	-0.859	-0.717	-0.765	-0.734	0.726	-0.517	-0.567	-0.692	-0.664
gene_Zm00001d005778		turquoise	0.252	0.203	-0.225	0.0784	-0.179	0.257	0.218	0.14	-0.0035	0.0629	0
gene_Zm00001d005779		green	-0.525	-0.34	-0.646	-0.447	-0.852	-0.584	0.525	-0.427	-0.618	-0.462	-0.48
gene_Zm00001d005783		turquoise	0.853	0.217	0.225	0.231	0.679	0.615	0.0667	0.531	0.753	0.343	0.21
gene_Zm00001d005789	histone 2B3	turquoise	0.545	-0.259	-0.232	-0.224	0.332	0.229	0.344	-0.294	0.0736	-0.301	-0.294
gene_Zm00001d005791	H4C7	blue	0.448	0.014	0.134	0.0597	0.534	0.395	-0.0386	-0.119	0.242	-0.168	-0.049
gene_Zm00001d005793	mucronate1	pink	-0.245	0.601	0.754	0.72	0.101	0.257	-0.804	0.545	0.102	0.699	0.671
gene_Zm00001d005798	AP2-EREBP-transcription factor 202	brown	-0.35	-0.0559	0.261	0.0523	0.097	-0.184	-0.502	-0.14	-0.193	0.042	0.112
gene_Zm00001d005805		turquoise	0.224	-0.72	-0.648	-0.705	0.0784	-0.33	0.744	-0.357	0.0175	-0.629	-0.692
gene_Zm00001d005808		turquoise	-0.133	0.168	-0.345	-0.0709	-0.459	-0.00918	0.147	-0.042	-0.168	-0.049	0
gene_Zm00001d005813	ZIM-transcription factor 13	turquoise	0.287	-0.343	-0.275	-0.325	0.0485	-0.0551	0.491	-0.476	-0.165	-0.462	-0.371
gene_Zm00001d005816		turquoise	0.522	0.0946	-0.113	0.0131	0.213	0.372	0.304	-0.0701	0.116	-0.144	-0.0876
gene_Zm00001d005817		turquoise	-0.0699	-0.00699	-0.401	-0.0821	-0.489	-0.0918	0.274	-0.028	-0.357	-0.126	-0.203
gene_Zm00001d005819		yellow	0.476	0.427	0.746	0.549	0.791	0.606	-0.516	0.378	0.564	0.441	0.49
gene_Zm00001d005822	cytochrome P450 12	blue	0.487	-0.0385	-0.0247	0.0411	0.389	0.428	0.0369	-0.179	0.116	-0.116	-0.165
gene_Zm00001d005826		blue	0.622	0.0699	0.0423	0.0746	0.519	0.532	0.0421	-0.042	0.315	0.00699	0.00699
gene_Zm00001d005828		lightcyan	-0.818	-0.336	-0.162	-0.295	-0.627	-0.753	-0.0456	-0.476	-0.634	-0.308	-0.231
gene_Zm00001d005831		turquoise	0.503	-0.035	-0.338	-0.146	0.0149	0.239	0.386	-0.042	0.0946	-0.119	-0.161
gene_Zm00001d005833		turquoise	0.168	-0.517	-0.648	-0.534	-0.164	-0.184	0.554	-0.308	-0.133	-0.385	-0.476
gene_Zm00001d005834		turquoise	0.329	-0.168	-0.254	-0.0448	-0.0336	0.147	0.432	-0.112	-0.196	-0.259	-0.413
gene_Zm00001d005846		turquoise	0.259	-0.566	-0.761	-0.679	-0.0784	-0.202	0.723	-0.49	-0.0385	-0.636	-0.685
gene_Zm00001d005847		turquoise	0.357	0.13	-0.222	-0.00935	0.00187	0.313	0.207	0.0595	0.216	0.042	-0.014
gene_Zm00001d005848		turquoise	0.839	0.217	0.0986	0.134	0.56	0.569	0.232	0.427	0.644	0.273	0.224
gene_Zm00001d005849		yellow	-0.469	-0.112	0.254	-0.0261	0.00746	-0.275	-0.442	-0.217	-0.13	0.049	0.154
gene_Zm00001d005850		green	-0.741	-0.224	-0.387	-0.37	-0.829	-0.734	0.211	-0.301	-0.487	-0.238	-0.21
gene_Zm00001d005851		turquoise	0.438	-0.0385	-0.254	-0.131	0.275	0.276	0.165	0.063	0.447	-0.0385	-0.186
gene_Zm00001d005857		yellow	0.161	0.182	0.451	0.187	0.579	0.239	-0.386	0.189	0.518	0.294	0.357
gene_Zm00001d005873		blue	0.0629	0.0909	0.148	0.198	0.101	0.211	-0.0667	-0.021	0.063	0.014	0.00699
gene_Zm00001d005876		salmon	0.0078	-0.577	-0.33	-0.533	0.312	-0.215	0.196	-0.452	0.0625	-0.515	-0.452
gene_Zm00001d005881		turquoise	0.559	-0.0979	-0.387	-0.224	0.101	0.239	0.505	-0.105	0.154	-0.231	-0.259
gene_Zm00001d005884	bZIP-transcription factor 123	turquoise	0.517	-0.0629	-0.366	-0.175	0.172	0.312	0.4	-0.0559	0.193	-0.203	-0.245
gene_Zm00001d005888	HSF-transcription factor 1	yellow	-0.00699	0.49	0.641	0.537	0.448	0.413	-0.775	0.392	0.2	0.573	0.643
gene_Zm00001d005894		turquoise	0.629	0	-0.197	-0.0411	0.291	0.422	0.347	-0.028	0.151	-0.133	-0.154
gene_Zm00001d005895		turquoise	0.232	0.204	0.0284	0.173	0.0977	0.333	0.0353	-0.148	-0.169	-0.0704	-0.0211
gene_Zm00001d005898		blue	0.322	-0.462	-0.225	-0.343	0.351	0.0184	0.319	-0.448	-0.0455	-0.545	-0.483
gene_Zm00001d005909		turquoise	0.322	0.196	-0.0211	0.119	0.0634	0.34	-0.0421	-0.0769	0.056	0	0.042
gene_Zm00001d005912		green	-0.755	-0.175	-0.38	-0.321	-0.72	-0.56	-0.0175	-0.573	-0.567	-0.357	-0.28
gene_Zm00001d005917		blue	0.028	-0.503	-0.317	-0.351	0.0187	-0.147	0.13	-0.503	-0.238	-0.35	-0.413
gene_Zm00001d005920	carbonic anhydrase4	turquoise	0.462	-0.35	-0.542	-0.418	-0.0187	-0.0184	0.695	-0.287	-0.0385	-0.483	-0.51
gene_Zm00001d005921		turquoise	0.818	0.126	0.0352	0.149	0.414	0.56	0.263	0.14	0.34	0.0559	-0.028
gene_Zm00001d005926		red	-0.748	-0.028	-0.0775	-0.0373	-0.586	-0.431	-0.295	-0.378	-0.595	-0.182	-0.0769
gene_Zm00001d005933		red	-0.517	0.294	0.0493	0.198	-0.362	-0.11	-0.344	0.294	-0.137	0.161	0.294
gene_Zm00001d005934		blue	-0.028	-0.371	-0.261	-0.388	0.0373	-0.156	0.267	-0.657	-0.273	-0.524	-0.364
gene_Zm00001d005937		green	-0.804	-0.245	-0.458	-0.347	-0.914	-0.753	0.267	-0.378	-0.722	-0.35	-0.315
gene_Zm00001d005940		turquoise	0.315	-0.147	-0.282	-0.138	0.134	0.174	0.0386	-0.105	0.126	-0.0839	-0.266
gene_Zm00001d005948		turquoise	0.434	0.161	-0.204	0.00373	-0.0149	0.294	0.242	0.203	0.27	0.14	0.0769
gene_Zm00001d005949		turquoise	0.0876	0.126	-0.272	-0.0112	-0.318	0.0736	0.165	0.168	0.0421	0.0455	-0.0175
gene_Zm00001d005950	dicarboxylic acid transporter1	turquoise	0.378	-0.517	-0.662	-0.579	-0.0933	-0.174	0.811	-0.448	-0.14	-0.643	-0.664
gene_Zm00001d005951	Homeobox-transcription factor 54	blue	0.217	-0.0699	0	0.0597	0.0858	0.184	-0.0772	-0.189	-0.217	-0.014	-0.028
gene_Zm00001d005954		turquoise	0.0946	0.161	-0.279	0.0112	-0.299	0.129	0.172	0.0841	-0.0491	0.0105	-0.0105
gene_Zm00001d005959	empty pericarp6	turquoise	0.503	-0.112	-0.38	-0.228	0.0411	0.184	0.632	-0.133	0.0981	-0.336	-0.322
gene_Zm00001d005961		turquoise	0.133	-0.406	-0.5	-0.459	-0.22	-0.229	0.512	-0.343	-0.175	-0.35	-0.315
gene_Zm00001d005972		green	-0.238	0.035	-0.38	-0.123	-0.612	-0.184	0.207	-0.105	-0.35	-0.0699	-0.0699
gene_Zm00001d005975		turquoise	0.462	-0.315	-0.507	-0.392	0.0485	0.0459	0.6	-0.21	0.0595	-0.378	-0.392
gene_Zm00001d005976		turquoise	0.497	-0.189	-0.444	-0.31	0.0224	0.11	0.54	-0.196	0.0455	-0.308	-0.308
gene_Zm00001d005977		yellow	-0.0569	0.263	0.591	0.458	0.376	0.215	-0.457	0.409	0.358	0.427	0.356
gene_Zm00001d005980		turquoise	0.364	-0.056	-0.462	-0.282	-0.0467	0.147	0.424	-0.207	0.0912	-0.287	-0.27
gene_Zm00001d005995		brown	-0.196	0.608	0.789	0.728	0.142	0.285	-0.835	0.58	0.228	0.72	0.713
gene_Zm00001d005997		turquoise	0.336	0.0559	-0.324	-0.105	-0.0112	0.257	0.326	0.0979	0.27	-0.042	-0.0839
gene_Zm00001d005998		salmon	-0.406	-0.301	0.106	-0.194	0.0858	-0.349	-0.242	-0.336	-0.175	-0.168	-0.049
gene_Zm00001d006001	WRKY-transcription factor 71	turquoise	0.566	-0.105	-0.345	-0.175	0.179	0.294	0.414	-0.049	0.214	-0.161	-0.245
gene_Zm00001d006002		turquoise	0.266	-0.273	-0.416	-0.291	-0.0261	0.0367	0.533	-0.322	-0.319	-0.392	-0.378
gene_Zm00001d006010		blue	0.308	0.021	0.0775	0.153	0.429	0.431	-0.13	0.035	0.186	0.035	-0.042
gene_Zm00001d006019		turquoise	0.594	-0.133	-0.366	-0.209	0.101	0.229	0.544	-0.0839	0.133	-0.224	-0.273
gene_Zm00001d006024		turquoise	0.175	-0.168	-0.521	-0.336	-0.235	-0.0551	0.418	-0.14	-0.196	-0.217	-0.189
gene_Zm00001d006027	bZIP-transcription factor 85	yellow	-0.00699	0.72	0.852	0.75	0.355	0.477	-0.912	0.601	0.431	0.853	0.881
gene_Zm00001d006029		yellow	-0.28	0.119	0.5	0.261	0.0448	-0.101	-0.533	0.00699	-0.0911	0.238	0.329
gene_Zm00001d006031		blue	0.503	-0.357	-0.127	-0.265	0.384	0.119	0.375	-0.378	0.042	-0.392	-0.315
gene_Zm00001d006033		magenta	-0.154	0.552	0.577	0.579	0.101	0.349	-0.73	0.315	0.242	0.462	0.524
gene_Zm00001d006034		turquoise	0.427	0	-0.204	-0.0709	0.28	0.376	0.225	-0.119	0.249	-0.182	-0.217
gene_Zm00001d006035		blue	-0.00712	-0.224	0.0681	-0.144	0.222	-0.0981	-0.264	-0.206	0.00178	-0.0961	0.0249
gene_Zm00001d006036		turquoise	0.636	0.00699	-0.254	-0.0821	0.183	0.321	0.467	0.168	0.371	-0.0699	-0.161
gene_Zm00001d006040		turquoise	0.643	-0.147	-0.0775	-0.0784	0.425	0.34	0.249	-0.0839	0.112	-0.14	-0.0979
gene_Zm00001d006043		blue	-0.238	-0.531	-0.387	-0.455	-0.246	-0.431	0.354	-0.727	-0.595	-0.622	-0.524
gene_Zm00001d006055		turquoise	0.594	-0.0979	-0.31	-0.194	0.138	0.193	0.551	0.0559	0.259	-0.196	-0.203
gene_Zm00001d006056		turquoise	0.21	0.259	-0.183	0.123	-0.224	0.229	0.291	0.161	-0.028	-0.00699	-0.00699
gene_Zm00001d006057		green	-0.294	0.014	-0.394	-0.131	-0.676	-0.239	0.239	-0.126	-0.427	-0.105	-0.105
gene_Zm00001d006059		blue	-0.699	-0.392	-0.289	-0.396	-0.384	-0.569	0.0632	-0.636	-0.557	-0.58	-0.385
gene_Zm00001d006061		cyan	0.301	0.203	-0.162	0.116	-0.134	0.275	0.207	0.14	0.0876	0.042	-0.035
gene_Zm00001d006065	bHLH-transcription factor 121	turquoise	0.441	0.196	-0.141	0.0821	0.153	0.422	0.263	0.042	0.137	-0.0909	-0.0839
gene_Zm00001d006066		grey	0.182	-0.333	-0.293	-0.316	-0.148	-0.129	0.395	-0.266	-0.158	-0.158	-0.221
gene_Zm00001d006070		turquoise	0.301	0.203	-0.254	0	-0.131	0.239	0.344	0.028	0.063	-0.0909	-0.0699
gene_Zm00001d006071		turquoise	0.51	-0.147	-0.416	-0.265	0.056	0.165	0.561	-0.14	0.112	-0.322	-0.315
gene_Zm00001d006080		brown	-0.643	-0.028	0.197	0.0336	-0.269	-0.431	-0.365	0.0629	-0.144	0.147	0.182
gene_Zm00001d006082	PIN-formed protein11	blue	0.476	-0.00699	0.134	0.0858	0.62	0.496	-0.116	-0.021	0.326	0.014	0.035
gene_Zm00001d006088		turquoise	0.224	0.0839	-0.289	-0.0896	-0.213	0.11	0.284	-0.028	0.056	-0.0559	-0.049
gene_Zm00001d006089		greenyellow	0.741	0.308	0.0423	0.183	0.418	0.597	0.267	0.427	0.501	0.217	0.21
gene_Zm00001d006094	Zea mays MADS27	turquoise	0.566	-0.0699	-0.331	-0.183	0.187	0.312	0.414	-0.0769	0.186	-0.175	-0.182
gene_Zm00001d006096		turquoise	-0.455	0	-0.0916	0.0784	-0.481	-0.174	-0.0737	-0.28	-0.578	-0.161	-0.175
gene_Zm00001d006102		black	-0.168	-0.706	-0.845	-0.817	-0.418	-0.587	0.842	-0.734	-0.417	-0.853	-0.818
gene_Zm00001d006103		blue	0.399	0.503	0.176	0.411	0.194	0.587	-0.0667	0.308	0.144	0.203	0.273
gene_Zm00001d006109		yellow	0.483	0.112	0.472	0.235	0.765	0.431	-0.375	0.112	0.508	0.189	0.217
gene_Zm00001d006111		blue	0.287	-0.294	-0.12	-0.209	0.5	0.22	0	-0.28	0.189	-0.259	-0.245
gene_Zm00001d006115		turquoise	-0.517	-0.448	-0.761	-0.601	-0.799	-0.661	0.551	-0.531	-0.476	-0.608	-0.615
gene_Zm00001d006119		blue	-0.154	-0.329	-0.0775	-0.25	0.228	-0.147	0.0211	-0.343	-0.105	-0.406	-0.231
gene_Zm00001d006126		turquoise	0.294	-0.692	-0.606	-0.705	0.105	-0.266	0.681	-0.636	-0.0385	-0.706	-0.741
gene_Zm00001d006130		turquoise	-0.0559	-0.287	-0.373	-0.317	-0.198	-0.184	0.389	-0.252	0.035	-0.329	-0.35
gene_Zm00001d006132		blue	0.615	-0.343	-0.141	-0.16	0.429	0.239	0.33	-0.245	-0.0315	-0.238	-0.315
gene_Zm00001d006133		turquoise	-0.0839	-0.406	-0.479	-0.489	-0.168	-0.239	0.147	-0.594	-0.27	-0.406	-0.336
gene_Zm00001d006142		green	-0.72	-0.28	-0.528	-0.403	-0.81	-0.615	0.13	-0.622	-0.711	-0.469	-0.427
gene_Zm00001d006148		turquoise	-0.427	-0.049	-0.246	-0.0411	-0.676	-0.358	0.119	-0.259	-0.676	-0.224	-0.203
gene_Zm00001d006152		turquoise	0.28	-0.718	-0.571	-0.688	0.17	-0.267	0.719	-0.466	0.0211	-0.634	-0.697
gene_Zm00001d006154		turquoise	0.385	-0.42	-0.61	-0.544	-0.0823	-0.133	0.67	-0.305	-0.0474	-0.417	-0.41
gene_Zm00001d006157	bZIP-transcription factor 46	pink	0.615	0.469	0.704	0.586	0.885	0.725	-0.502	0.601	0.708	0.545	0.51
gene_Zm00001d006158		blue	0.629	0.315	0.613	0.493	0.877	0.734	-0.551	0.413	0.634	0.497	0.448
gene_Zm00001d006159		turquoise	0.42	-0.301	-0.331	-0.269	0.149	0.101	0.421	-0.168	0.0876	-0.231	-0.28
gene_Zm00001d006166		turquoise	0.538	-0.147	-0.394	-0.202	0.101	0.229	0.53	-0.035	0.14	-0.245	-0.315
gene_Zm00001d006176		turquoise	0.203	0.266	-0.19	0.0597	-0.153	0.257	0.0456	0.0559	0.0595	0.0909	0.0839
gene_Zm00001d006177	generative cell specific1	turquoise	-0.182	0.119	-0.352	-0.0858	-0.53	-0.0734	0.165	-0.0559	-0.179	-0.0629	-0.042
gene_Zm00001d006179		green	-0.692	0.126	-0.113	0.0896	-0.728	-0.367	-0.14	0.00699	-0.511	0.0699	0.049
gene_Zm00001d006180		turquoise	0.21	-0.469	-0.662	-0.549	-0.123	-0.184	0.632	-0.343	0.0105	-0.503	-0.58
gene_Zm00001d006181		purple	0.615	0.469	0.528	0.485	0.601	0.615	-0.281	0.79	0.795	0.671	0.608
gene_Zm00001d006182		blue	0.00699	-0.434	0.0704	-0.179	0.243	-0.184	0.0561	-0.287	-0.035	-0.308	-0.287
gene_Zm00001d006183		turquoise	-0.0559	-0.203	-0.57	-0.343	-0.358	-0.174	0.344	-0.196	-0.0841	-0.301	-0.378
gene_Zm00001d006193		brown	-0.637	-0.063	0.187	0.0449	-0.208	-0.34	-0.524	-0.172	-0.302	0.137	0.123
gene_Zm00001d006194		cyan	0.224	0.72	0.563	0.75	0.22	0.643	-0.667	0.587	0.221	0.706	0.636
gene_Zm00001d006195	Homeobox-transcription factor 126	turquoise	0.497	-0.266	-0.349	-0.32	0.251	0.175	0.404	-0.396	-0.0246	-0.413	-0.357
gene_Zm00001d006196		turquoise	-0.0218	-0.319	-0.285	-0.29	-0.0929	-0.0952	0.24	-0.464	-0.196	-0.276	-0.297
gene_Zm00001d006197		magenta	0.028	0.804	0.761	0.773	0.31	0.569	-0.849	0.755	0.487	0.888	0.888
gene_Zm00001d006198		cyan	0.399	0.839	0.556	0.709	0.328	0.734	-0.47	0.79	0.574	0.713	0.776
gene_Zm00001d006199		yellow	-0.28	0.517	0.634	0.504	0.157	0.165	-0.814	0.371	0.291	0.545	0.629
gene_Zm00001d006210		green	-0.224	0.0839	-0.352	-0.0858	-0.593	-0.156	0.211	-0.0629	-0.242	-0.0769	-0.0839
gene_Zm00001d006212		green	-0.608	-0.00699	-0.359	-0.146	-0.773	-0.376	0.0105	-0.287	-0.539	-0.168	-0.161
gene_Zm00001d006213		blue	0.517	0.168	0.296	0.254	0.623	0.56	-0.2	0.105	0.361	0.0559	0.14
gene_Zm00001d006217		blue	0.049	0.182	0.43	0.328	0.258	0.257	-0.344	0.147	0.042	0.308	0.406
gene_Zm00001d006221	triose phosphate isomerase2	turquoise	-0.0559	-0.448	-0.676	-0.541	-0.366	-0.33	0.428	-0.357	-0.207	-0.378	-0.441
gene_Zm00001d006223		greenyellow	0.319	0.928	0.818	0.921	0.426	0.761	-0.662	0.935	0.574	0.921	0.899
gene_Zm00001d006230		green	-0.41	-0.0385	-0.462	-0.228	-0.699	-0.331	0.232	-0.0806	-0.389	-0.112	-0.0736
gene_Zm00001d006232		turquoise	0.503	0.0909	-0.261	-0.0821	0.0485	0.33	0.34	-0.0839	0.123	-0.112	-0.0979
gene_Zm00001d006235		turquoise	0.378	-0.322	-0.535	-0.407	0.0821	0.0551	0.505	-0.231	0.123	-0.392	-0.441
gene_Zm00001d006243		brown	-0.552	0.0629	0.303	0.153	-0.179	-0.294	-0.463	0.042	-0.179	0.182	0.189
gene_Zm00001d006244		blue	0.371	0.203	0.296	0.284	0.47	0.477	-0.102	0.042	0.347	0.00699	-0.028
gene_Zm00001d006246		turquoise	-0.175	-0.804	-0.951	-0.862	-0.493	-0.652	0.835	-0.706	-0.536	-0.867	-0.902
gene_Zm00001d006249		yellow	-0.294	-0.21	0.225	-0.0299	0.101	-0.266	-0.411	-0.133	-0.0595	0.0559	0.014
gene_Zm00001d006250		black	-0.28	-0.517	-0.775	-0.705	-0.638	-0.597	0.558	-0.643	-0.455	-0.615	-0.545
gene_Zm00001d006252		green	-0.51	-0.133	-0.451	-0.164	-0.754	-0.431	0.288	-0.154	-0.595	-0.28	-0.357
gene_Zm00001d006253		green	-0.457	-0.138	-0.555	-0.294	-0.778	-0.428	0.357	-0.261	-0.585	-0.319	-0.276
gene_Zm00001d006254		blue	0.301	0.0839	0.359	0.269	0.523	0.422	-0.249	0.175	0.252	0.168	0.231
gene_Zm00001d006255		turquoise	0.671	0.14	0.0211	0.0896	0.377	0.404	0.228	0.28	0.35	0.0559	0.105
gene_Zm00001d006256		brown	-0.564	0.193	0.282	0.138	-0.0299	-0.11	-0.682	-0.049	0.0298	0.165	0.284
gene_Zm00001d006257	phospholipase D10	turquoise	0.224	-0.601	-0.761	-0.705	-0.116	-0.239	0.818	-0.531	-0.0736	-0.706	-0.72
gene_Zm00001d006262		greenyellow	0.503	0.741	0.514	0.608	0.407	0.734	-0.4	0.559	0.673	0.636	0.608
gene_Zm00001d006269		turquoise	0.0629	-0.497	-0.768	-0.661	-0.246	-0.294	0.589	-0.51	-0.298	-0.594	-0.545
gene_Zm00001d006270		turquoise	0.0769	0.161	-0.275	-0.0112	-0.362	0.0643	0.196	0.014	-0.123	-0.00699	0
gene_Zm00001d006274		salmon	0.014	-0.308	-0.0423	-0.332	0.358	-0.0826	-0.105	-0.259	0.347	-0.0769	-0.0699
gene_Zm00001d006282		turquoise	0.119	0.308	0.0775	0.243	0.0373	0.386	-0.189	-0.042	0.0736	0.0839	0.0909
gene_Zm00001d006288		salmon	-0.021	-0.727	-0.655	-0.802	-0.00746	-0.45	0.635	-0.587	-0.0175	-0.664	-0.664
gene_Zm00001d006293	NLP-transcription factor 17	turquoise	-0.168	-0.72	-0.697	-0.769	-0.287	-0.496	0.491	-0.909	-0.403	-0.783	-0.755
gene_Zm00001d006297		turquoise	0.371	0.35	0.275	0.414	0.25	0.514	-0.014	0.147	0.0595	0.0909	0.126
gene_Zm00001d006298		magenta	-0.308	0.664	0.592	0.683	-0.0858	0.266	-0.768	0.573	0.137	0.727	0.671
gene_Zm00001d006300		turquoise	0.615	0.0699	-0.0845	-0.0112	0.336	0.367	0.344	0.112	0.333	-0.161	-0.0839
gene_Zm00001d006303		turquoise	0.161	-0.252	-0.366	-0.362	0.0411	-0.101	0.358	-0.182	0.172	-0.441	-0.35
gene_Zm00001d006306	HMG-transcription factor 3	red	-0.72	0.119	-0.148	0.056	-0.788	-0.431	-0.0526	0.0559	-0.459	0.035	0.00699
gene_Zm00001d006308		turquoise	0.126	-0.119	-0.204	-0.119	0.0858	0.101	0.172	-0.427	-0.27	-0.392	-0.364
gene_Zm00001d006310		turquoise	0.175	-0.552	-0.768	-0.653	-0.19	-0.285	0.723	-0.49	-0.182	-0.678	-0.713
gene_Zm00001d006311		turquoise	0.424	-0.0771	-0.466	-0.305	0.071	0.188	0.55	-0.0736	0.244	-0.266	-0.249
gene_Zm00001d006312		turquoise	0.301	0.0979	-0.162	-0.0224	0.235	0.266	0.26	0.231	0.319	-0.133	-0.0559
gene_Zm00001d006313		turquoise	0.501	-0.0595	-0.392	-0.176	0.0561	0.257	0.408	0.0105	0.193	-0.105	-0.214
gene_Zm00001d006315		turquoise	0.364	-0.0559	-0.451	-0.28	-0.0373	0.165	0.393	-0.196	0.0595	-0.259	-0.21
gene_Zm00001d006316		turquoise	0.508	-0.0105	-0.328	-0.12	-0.0224	0.239	0.436	-0.0525	0.0596	-0.168	-0.207
gene_Zm00001d006319		pink	0.322	0.664	0.831	0.802	0.638	0.679	-0.66	0.706	0.522	0.657	0.608
gene_Zm00001d006321		turquoise	0.497	-0.14	-0.43	-0.28	0.0709	0.174	0.53	-0.147	0.126	-0.308	-0.294
gene_Zm00001d006322		turquoise	0.105	-0.238	-0.57	-0.437	-0.295	-0.184	0.495	-0.357	-0.0981	-0.441	-0.399
gene_Zm00001d006324	set domain gene106	turquoise	-0.497	0.28	0.134	0.261	-0.243	0.0184	-0.498	0.147	-0.0595	0.182	0.238
gene_Zm00001d006328		turquoise	0.273	-0.476	-0.704	-0.612	-0.0746	-0.156	0.628	-0.434	-0.0385	-0.545	-0.566
gene_Zm00001d006329	proteolipid membrane potential regulator2	turquoise	0.231	0.259	-0.218	0.0933	-0.202	0.257	0.242	0.119	-0.035	0.021	0
gene_Zm00001d006330		blue	-0.102	-0.718	-0.427	-0.58	0.0355	-0.4	0.299	-0.718	-0.432	-0.669	-0.613
gene_Zm00001d006331		salmon	-0.287	-0.937	-0.817	-0.922	-0.358	-0.753	0.705	-0.699	-0.392	-0.783	-0.783
gene_Zm00001d006333		turquoise	0.552	-0.399	-0.458	-0.474	0.0858	-0.0459	0.705	-0.385	0.00701	-0.462	-0.476
gene_Zm00001d006335		turquoise	0.224	-0.189	-0.521	-0.325	-0.157	0	0.372	-0.175	0.00701	-0.294	-0.329
gene_Zm00001d006336		blue	-0.336	-0.797	-0.535	-0.638	-0.239	-0.587	0.368	-0.811	-0.634	-0.762	-0.734
gene_Zm00001d006337		turquoise	0.294	-0.517	-0.676	-0.564	-0.172	-0.22	0.87	-0.455	-0.221	-0.699	-0.734
gene_Zm00001d006340		turquoise	0.392	-0.168	-0.0634	-0.0784	0.235	0.138	0.0667	-0.364	-0.105	-0.266	-0.294
gene_Zm00001d006341		turquoise	0.28	0.224	-0.162	0.134	-0.123	0.294	0.154	0.168	0.014	0.0979	0.028
gene_Zm00001d006345		turquoise	0.0699	-0.0629	-0.373	-0.179	-0.328	-0.0459	0.256	-0.0769	-0.0946	-0.0559	-0.0909
gene_Zm00001d006347		green	-0.0559	0.112	-0.296	-0.0485	-0.452	-0.0459	0.214	-0.014	-0.2	-0.014	0
gene_Zm00001d006348	GRF-transcription factor 2	brown	-0.643	0.217	0.232	0.224	-0.183	-0.147	-0.575	0	-0.154	0.154	0.196
gene_Zm00001d006350		green	-0.343	0.105	-0.303	-0.056	-0.649	-0.202	0.0772	-0.154	-0.385	-0.0839	-0.0559
gene_Zm00001d006351	argonaute18a	turquoise	0.538	-0.0979	-0.394	-0.216	0.101	0.239	0.512	-0.0839	0.119	-0.259	-0.266
gene_Zm00001d006354		brown	-0.42	0.259	0.507	0.347	-0.0187	-0.0367	-0.674	0.0629	-0.137	0.364	0.413
gene_Zm00001d006355		turquoise	0.497	-0.105	-0.43	-0.287	0.0858	0.211	0.519	-0.182	0.154	-0.273	-0.266
gene_Zm00001d006357		green	-0.133	-0.021	-0.451	-0.202	-0.414	-0.0918	0.2	-0.0839	-0.0701	-0.133	-0.161
gene_Zm00001d006360		blue	0.196	0.399	0.458	0.474	0.5	0.587	-0.519	0.364	0.431	0.357	0.413
gene_Zm00001d006364		red	-0.42	0.322	0.542	0.459	0.0149	0.0551	-0.761	0.238	0	0.51	0.448
gene_Zm00001d006368		turquoise	-0.112	-0.0839	-0.387	-0.134	-0.209	0.00918	0.14	-0.161	-0.182	-0.196	-0.315
gene_Zm00001d006369	set domain gene116	black	-0.364	-0.72	-0.852	-0.814	-0.683	-0.762	0.779	-0.58	-0.48	-0.685	-0.664
gene_Zm00001d006370		turquoise	-0.126	-0.413	-0.768	-0.664	-0.351	-0.34	0.498	-0.531	-0.158	-0.538	-0.503
gene_Zm00001d006371		turquoise	0.364	-0.259	-0.472	-0.343	0.131	0.119	0.442	-0.21	0.186	-0.357	-0.413
gene_Zm00001d006373		turquoise	0.294	0.259	-0.12	0.134	-0.123	0.294	0.172	0.14	0.035	0.112	0.0979
gene_Zm00001d006374		blue	0.503	-0.168	0.0916	-0.0746	0.593	0.266	-0.0175	-0.231	0.2	-0.168	-0.112
gene_Zm00001d006382		black	-0.133	-0.86	-0.739	-0.885	-0.272	-0.661	0.674	-0.832	-0.396	-0.86	-0.783
gene_Zm00001d006384		turquoise	0.42	-0.329	-0.528	-0.373	0.0373	0.0643	0.523	-0.161	0.105	-0.294	-0.413
gene_Zm00001d006386		magenta	0.203	0.846	0.824	0.892	0.459	0.762	-0.814	0.825	0.588	0.888	0.853
gene_Zm00001d006387		magenta	0.203	0.818	0.88	0.922	0.478	0.725	-0.782	0.825	0.518	0.832	0.839
gene_Zm00001d006389		turquoise	0.517	-0.259	-0.458	-0.343	0.108	0.147	0.565	-0.175	0.116	-0.259	-0.308
gene_Zm00001d006392		black	-0.392	-0.804	-0.887	-0.907	-0.493	-0.734	0.74	-0.706	-0.357	-0.867	-0.839
gene_Zm00001d006402		turquoise	0.42	-0.217	-0.472	-0.291	0.0336	0.101	0.614	-0.119	0.0946	-0.378	-0.427
gene_Zm00001d006408		green	-0.434	-0.0769	-0.521	-0.25	-0.735	-0.349	0.253	-0.217	-0.424	-0.224	-0.245
gene_Zm00001d006409		black	-0.273	-0.776	-0.916	-0.881	-0.661	-0.753	0.835	-0.811	-0.623	-0.874	-0.832
gene_Zm00001d006419		yellow	0.196	-0.203	0.261	0.0784	0.425	0.0184	-0.168	0	0.0911	-0.00699	-0.147
gene_Zm00001d006437		turquoise	0.378	-0.049	-0.437	-0.228	0.00373	0.22	0.411	-0.112	0.193	-0.217	-0.28
gene_Zm00001d006441		cyan	0.049	0.531	0.0775	0.295	-0.0933	0.34	-0.0912	0.49	0.333	0.441	0.462
gene_Zm00001d006443		yellow	-0.172	0.151	0.459	0.193	0.198	-0.0414	-0.504	0.0771	0.189	0.235	0.35
gene_Zm00001d006449		blue	0.0769	-0.35	-0.275	-0.34	0.0411	-0.11	0.204	-0.587	-0.21	-0.462	-0.371
gene_Zm00001d006453		green	-0.399	0.049	-0.338	-0.0821	-0.69	-0.257	0.182	-0.0979	-0.392	-0.105	-0.0839
gene_Zm00001d006454		yellow	0.00699	0.217	0.57	0.437	0.459	0.285	-0.604	0.315	0.0876	0.462	0.427
gene_Zm00001d006456		turquoise	0.238	-0.28	-0.613	-0.407	-0.131	-0.0184	0.449	-0.196	0.035	-0.315	-0.441
gene_Zm00001d006458		lightcyan	-0.497	-0.706	-0.472	-0.661	-0.336	-0.725	0.242	-0.755	-0.606	-0.664	-0.58
gene_Zm00001d006460		black	-0.664	-0.49	-0.732	-0.657	-0.821	-0.734	0.382	-0.748	-0.662	-0.671	-0.573
gene_Zm00001d006467	adenosine 5'-phosphosulfate reductase-like2	salmon	0.364	-0.119	0.324	0.0261	0.683	0.239	-0.214	-0.0839	0.403	0.00699	0.028
gene_Zm00001d006470		green	-0.608	-0.406	-0.768	-0.586	-0.877	-0.679	0.456	-0.545	-0.63	-0.545	-0.524
gene_Zm00001d006472		turquoise	0.28	0.133	-0.282	0.00373	-0.134	0.239	0.246	0.0979	0.102	-0.00699	-0.0909
gene_Zm00001d006473		turquoise	-0.55	-0.172	-0.487	-0.303	-0.723	-0.487	0.193	-0.0701	-0.282	-0.158	-0.179
gene_Zm00001d006476		brown	-0.573	0.119	0.359	0.179	-0.0933	-0.239	-0.593	0.0559	-0.0701	0.266	0.294
gene_Zm00001d006478		turquoise	0.371	-0.105	-0.451	-0.284	-0.0896	0.101	0.382	-0.0839	0.0595	-0.126	-0.147
gene_Zm00001d006481		tan	0.664	0.266	0.437	0.269	0.795	0.56	-0.207	0.329	0.757	0.315	0.287
gene_Zm00001d006483		green	-0.427	0.615	0.444	0.593	-0.321	0.11	-0.582	0.371	-0.154	0.483	0.538
gene_Zm00001d006488		turquoise	0.469	-0.245	-0.493	-0.358	0.108	0.165	0.519	-0.175	0.133	-0.28	-0.315
gene_Zm00001d006494		turquoise	0.608	-0.035	-0.218	-0.0485	0.284	0.404	0.316	0	0.207	-0.126	-0.196
gene_Zm00001d006499		turquoise	-0.00699	-0.189	-0.458	-0.302	-0.463	-0.266	0.46	-0.112	-0.151	-0.245	-0.231
gene_Zm00001d006502		blue	0.245	0.692	0.697	0.735	0.545	0.753	-0.761	0.559	0.515	0.615	0.664
gene_Zm00001d006504		turquoise	0.273	0.147	-0.289	-0.00373	-0.127	0.257	0.232	0.0839	0.109	0	-0.0769
gene_Zm00001d006509		turquoise	-0.133	0.413	0.0563	0.224	-0.216	0.22	-0.284	-0.021	-0.056	0.252	0.252
gene_Zm00001d006511		turquoise	0.343	-0.685	-0.57	-0.593	0.119	-0.165	0.632	-0.58	-0.175	-0.678	-0.72
gene_Zm00001d006517		turquoise	0.392	-0.42	-0.521	-0.474	0.0336	-0.0551	0.505	-0.392	-0.0911	-0.413	-0.413
gene_Zm00001d006520	PDK regulatory protein1	turquoise	0.287	-0.399	-0.62	-0.545	-0.123	-0.147	0.582	-0.497	-0.21	-0.545	-0.49
gene_Zm00001d006527		turquoise	0.336	-0.494	-0.702	-0.645	-0.071	-0.133	0.761	-0.532	-0.0912	-0.623	-0.609
gene_Zm00001d006534		blue	0.448	0.028	0.183	0.0784	0.437	0.312	-0.014	-0.168	0.14	-0.133	-0.00699
gene_Zm00001d006547		blue	0.399	-0.126	-0.113	-0.0672	0.31	0.275	0.0982	-0.287	0.049	-0.266	-0.28
gene_Zm00001d006548		blue	-0.0979	-0.175	-0.261	-0.202	-0.0709	-0.0367	-0.0947	-0.441	-0.151	-0.287	-0.28
gene_Zm00001d006549		green	-0.343	-0.042	-0.444	-0.205	-0.795	-0.376	0.382	-0.266	-0.543	-0.301	-0.245
gene_Zm00001d006551	GRAS-transcription factor 49	turquoise	0.538	-0.203	-0.324	-0.254	0.164	0.184	0.463	-0.189	0.0806	-0.21	-0.217
gene_Zm00001d006561		blue	0.531	0.287	0.493	0.433	0.773	0.67	-0.404	0.35	0.483	0.301	0.343
gene_Zm00001d006563		turquoise	-0.448	0.119	-0.303	-0.0709	-0.69	-0.285	0.168	0.0559	-0.41	-0.028	0.0769
gene_Zm00001d006564		brown	-0.566	0.0839	0.204	0.146	-0.362	-0.239	-0.351	-0.224	-0.508	0.0839	0.154
gene_Zm00001d006566		brown	-0.371	-0.434	0.0211	-0.269	0.0261	-0.422	-0.126	-0.413	-0.256	-0.308	-0.217
gene_Zm00001d006567		turquoise	0.72	0.35	0.148	0.276	0.474	0.67	-0.0246	0.301	0.476	0.217	0.224
gene_Zm00001d006568		blue	0.105	-0.399	-0.141	-0.272	0.355	-0.0184	0.133	-0.371	-0.126	-0.441	-0.336
gene_Zm00001d006570		turquoise	0.552	-0.049	-0.303	-0.131	0.134	0.312	0.337	-0.035	0.151	-0.0769	-0.14
gene_Zm00001d006576		turquoise	0.014	-0.49	-0.761	-0.608	-0.299	-0.294	0.491	-0.441	-0.291	-0.49	-0.538
gene_Zm00001d006578	bHLH-transcription factor 80	brown	-0.343	-0.406	-0.289	-0.384	-0.246	-0.56	0.26	-0.035	-0.123	-0.21	-0.259
gene_Zm00001d006581		blue	0.413	-0.287	-0.106	-0.123	0.437	0.239	0.109	-0.238	0.0105	-0.224	-0.259
gene_Zm00001d006582		turquoise	0.175	0.21	-0.19	0.0411	-0.224	0.165	0.172	0.035	0	0.021	0.042
gene_Zm00001d006588		turquoise	-0.175	0.0806	-0.42	-0.2	-0.465	-0.12	0.322	-0.189	-0.246	-0.228	-0.102
gene_Zm00001d006589		salmon	-0.231	-0.28	0.106	-0.183	0.108	-0.34	-0.13	-0.147	0.0701	-0.0979	-0.0839
gene_Zm00001d006591		yellow	0.277	0.347	0.737	0.523	0.652	0.474	-0.717	0.417	0.484	0.634	0.634
gene_Zm00001d006593		turquoise	0.357	-0.0769	-0.465	-0.284	-0.0411	0.129	0.453	-0.189	0.123	-0.308	-0.308
gene_Zm00001d006594		tan	0.713	0.189	0.507	0.351	0.907	0.67	-0.368	0.252	0.567	0.315	0.301
gene_Zm00001d006595		turquoise	-0.413	0.238	-0.0493	0.16	-0.511	-0.0734	-0.133	-0.168	-0.466	-0.042	0.035
gene_Zm00001d006601		blue	0.35	0.0839	0.31	0.209	0.582	0.422	-0.172	0.0909	0.182	0.049	0.189
gene_Zm00001d006602		turquoise	0.238	0.182	-0.254	0.0261	-0.127	0.257	0.277	0.112	0.13	0.00699	-0.0559
gene_Zm00001d006604		blue	0.406	0.483	0.521	0.481	0.676	0.716	-0.407	0.301	0.536	0.308	0.42
gene_Zm00001d006608		turquoise	-0.378	-0.42	-0.359	-0.396	-0.366	-0.376	0.0877	-0.685	-0.476	-0.427	-0.385
gene_Zm00001d006612		yellow	0.0699	0.0699	0.458	0.149	0.523	0.174	-0.386	-0.014	0.259	0.189	0.294
gene_Zm00001d006614		blue	0.042	-0.413	-0.232	-0.246	0.0373	-0.0734	0.263	-0.434	-0.193	-0.364	-0.434
gene_Zm00001d006619	C3H-transcription factor 315	turquoise	0.469	-0.483	-0.57	-0.467	0.0112	-0.0643	0.751	-0.28	-0.0911	-0.469	-0.545
gene_Zm00001d006621		turquoise	0.161	-0.566	-0.676	-0.567	-0.138	-0.22	0.611	-0.413	-0.322	-0.476	-0.552
gene_Zm00001d006622		yellow	0.636	0.406	0.718	0.515	0.885	0.698	-0.463	0.517	0.753	0.566	0.559
gene_Zm00001d006623		blue	0.469	0.203	0.331	0.265	0.661	0.587	-0.291	0.14	0.41	0.14	0.245
gene_Zm00001d006629	mTERF-domain protein8	turquoise	0.455	0.119	-0.0845	0.134	0.0411	0.33	0.295	0.161	0.014	0.042	0
gene_Zm00001d006630		green	-0.315	-0.0769	-0.486	-0.22	-0.601	-0.257	0.218	-0.126	-0.319	-0.168	-0.189
gene_Zm00001d006632		magenta	0.021	0.699	0.873	0.817	0.343	0.496	-0.863	0.636	0.406	0.748	0.748
gene_Zm00001d006639		yellow	-0.14	0.329	0.394	0.321	0.362	0.321	-0.737	0.154	0.322	0.427	0.378
gene_Zm00001d006640		turquoise	0.434	-0.0699	-0.338	-0.101	0.0373	0.239	0.432	0.0769	0.0911	-0.112	-0.21
gene_Zm00001d006644	MAP kinase kinase kinase27	turquoise	0.301	-0.483	-0.711	-0.631	-0.056	-0.147	0.688	-0.469	-0.0315	-0.594	-0.601
gene_Zm00001d006645		green	-0.517	0.259	0.00704	0.209	-0.705	-0.257	-0.126	0.161	-0.445	0.203	0.203
gene_Zm00001d006647		tan	0.776	0.322	0.465	0.384	0.892	0.753	-0.196	0.434	0.673	0.308	0.322
gene_Zm00001d006650		turquoise	0.51	-0.378	-0.444	-0.399	0.146	0.0643	0.558	-0.301	-0.00701	-0.378	-0.371
gene_Zm00001d006651	alpha tubulin5	turquoise	0.455	-0.238	-0.507	-0.328	0.0485	0.11	0.554	-0.161	0.102	-0.35	-0.427
gene_Zm00001d006657		turquoise	0.228	0.217	-0.219	0.0654	-0.185	0.239	0.227	0.13	0.086	0.0455	-0.0035
gene_Zm00001d006658		turquoise	0.643	-0.126	-0.324	-0.209	0.153	0.202	0.526	-0.035	0.214	-0.175	-0.245
gene_Zm00001d006659		turquoise	0.308	-0.175	-0.528	-0.358	0	0.0918	0.533	-0.0769	0.277	-0.287	-0.343
gene_Zm00001d006663	light harvesting complex A1	blue	-0.203	-0.0559	-0.239	-0.164	-0.187	-0.0367	-0.144	-0.497	-0.308	-0.266	-0.182
gene_Zm00001d006667		turquoise	0.224	-0.643	-0.803	-0.743	-0.172	-0.33	0.821	-0.462	-0.0666	-0.664	-0.72
gene_Zm00001d006669	subtilisin2	turquoise	0.594	0.0699	-0.134	0.00373	0.216	0.404	0.263	-0.014	0.165	-0.0559	-0.042
gene_Zm00001d006673		turquoise	0.448	-0.0629	-0.373	-0.246	0.0858	0.202	0.474	-0.196	0.112	-0.266	-0.224
gene_Zm00001d006676		turquoise	0.462	-0.455	-0.577	-0.504	0.0187	-0.0551	0.688	-0.329	-0.0315	-0.448	-0.483
gene_Zm00001d006677	BZR-transcription factor 7	blue	0.245	-0.385	-0.113	-0.254	0.437	0.0918	0.182	-0.35	0.0981	-0.413	-0.364
gene_Zm00001d006678	geranylgeranyl pyrophosphate synthase1	blue	-0.595	-0.406	-0.325	-0.325	-0.471	-0.506	0.00527	-0.613	-0.519	-0.424	-0.504
gene_Zm00001d006679		turquoise	0.587	-0.014	-0.197	-0.0261	0.284	0.404	0.351	0.021	0.207	-0.126	-0.189
gene_Zm00001d006682		blue	-0.382	-0.0455	-0.0811	0.0411	-0.447	-0.225	-0.0685	-0.287	-0.484	-0.189	-0.179
gene_Zm00001d006685		cyan	0.231	0.49	0.232	0.459	0.116	0.532	-0.26	0.294	0.137	0.35	0.329
gene_Zm00001d006688		blue	0.266	-0.522	-0.268	-0.445	0.295	-0.069	0.325	-0.648	-0.109	-0.567	-0.508
gene_Zm00001d006693		brown	0.021	-0.147	-0.0282	-0.194	-0.0336	-0.174	0.165	-0.168	-0.116	-0.0699	-0.00699
gene_Zm00001d006697		turquoise	0.406	-0.315	-0.458	-0.336	0.149	0.11	0.435	-0.252	0.144	-0.378	-0.49
gene_Zm00001d006700	mTERF-domain protein9	turquoise	0.147	0.0839	-0.345	-0.146	-0.25	0.0459	0.316	0.035	0.137	-0.0839	-0.049
gene_Zm00001d006701	GRAS-transcription factor 75	brown	-0.462	0.161	0.458	0.299	-0.0261	-0.101	-0.635	0.0629	-0.196	0.308	0.35
gene_Zm00001d006708		blue	0.399	-0.161	-0.12	-0.123	0.302	0.229	0.154	-0.364	-0.00701	-0.301	-0.259
gene_Zm00001d006711		yellow	0.301	-0.021	0.211	0.0634	0.519	0.33	-0.0807	-0.0839	0.224	-0.112	0.035
gene_Zm00001d006713		brown	-0.445	0.221	0.501	0.34	0.0112	-0.046	-0.696	0.147	-0.0895	0.403	0.445
gene_Zm00001d006738		yellow	0.699	0.21	0.542	0.336	0.84	0.542	-0.27	0.455	0.69	0.434	0.392
gene_Zm00001d006741		salmon	-0.359	-0.509	-0.108	-0.372	-0.0722	-0.509	0.0375	-0.523	-0.373	-0.345	-0.342
gene_Zm00001d006749		blue	0.245	-0.0771	0.123	-0.0243	0.561	0.29	-0.195	-0.102	0.244	-0.0946	0.0525
gene_Zm00001d006750		yellow	0.21	0.818	0.894	0.885	0.564	0.762	-0.923	0.664	0.536	0.804	0.804
gene_Zm00001d006751		turquoise	0.413	0.105	-0.317	-0.105	-0.056	0.239	0.358	0	0.182	-0.0909	-0.105
gene_Zm00001d006753		yellow	0.049	0.112	0.451	0.216	0.62	0.285	-0.586	0.161	0.427	0.357	0.35
gene_Zm00001d006757		turquoise	0.329	-0.636	-0.697	-0.631	-0.0896	-0.229	0.754	-0.42	-0.112	-0.566	-0.657
gene_Zm00001d006759		turquoise	0.79	0.105	0.176	0.213	0.608	0.597	0.0281	0.322	0.392	0.343	0.203
gene_Zm00001d006768		blue	0.62	0.343	0.716	0.563	0.774	0.68	-0.492	0.403	0.589	0.585	0.48
gene_Zm00001d006774		blue	0.28	-0.189	-0.0916	-0.153	0.5	0.285	-0.0456	-0.252	0.238	-0.238	-0.21
gene_Zm00001d006776		turquoise	0.291	0.427	0.131	0.4	0.135	0.543	-0.165	0.294	0.0982	0.242	0.214
gene_Zm00001d006777		blue	0.357	0.119	0.0634	0.112	0.321	0.395	-0.0491	-0.14	0.161	-0.0839	-0.035
gene_Zm00001d006778		red	-0.776	0.028	-0.00704	0.0448	-0.493	-0.33	-0.428	-0.245	-0.48	-0.028	0.00699
gene_Zm00001d006779		green	-0.434	-0.035	-0.275	-0.131	-0.597	-0.33	-0.0421	-0.0699	-0.207	0.035	-0.021
gene_Zm00001d006787		greenyellow	0.497	0.615	0.211	0.463	0.198	0.67	-0.151	0.462	0.361	0.462	0.406
gene_Zm00001d006788		turquoise	0.406	-0.294	-0.549	-0.414	-0.0224	-0.0184	0.618	-0.147	0.0595	-0.378	-0.385
gene_Zm00001d006790		turquoise	0.531	-0.126	-0.387	-0.216	0.116	0.239	0.502	-0.0559	0.21	-0.196	-0.273
gene_Zm00001d006791	MYB-related-transcription factor 29	turquoise	-0.0839	-0.00699	-0.493	-0.19	-0.366	-0.0551	0.326	0.014	-0.116	-0.133	-0.21
gene_Zm00001d006793		turquoise	0.455	-0.189	-0.493	-0.362	-0.0187	0.0734	0.663	-0.238	0.112	-0.406	-0.413
gene_Zm00001d006794		turquoise	0.441	0.364	0.0423	0.295	0.269	0.587	-0.014	0.329	0.319	0.161	0.126
gene_Zm00001d006796		brown	-0.573	0.105	0.373	0.187	-0.0858	-0.229	-0.575	0.0769	-0.0771	0.266	0.308
gene_Zm00001d006797		turquoise	0.371	0.028	-0.338	-0.105	-0.0336	0.239	0.323	0.021	0.196	-0.0839	-0.168
gene_Zm00001d006807		turquoise	0.364	0.0629	-0.38	-0.194	-0.0373	0.211	0.407	-0.0839	0.214	-0.161	-0.154
gene_Zm00001d006808		turquoise	0.343	-0.175	-0.31	-0.216	0.194	0.239	0.235	-0.175	0.168	-0.14	-0.203
gene_Zm00001d006810		tan	0.608	0.378	0.634	0.526	0.877	0.734	-0.432	0.399	0.585	0.357	0.364
gene_Zm00001d006821		midnightblue	0.168	0.49	0.423	0.493	0.355	0.569	-0.537	0.294	0.361	0.322	0.399
gene_Zm00001d006822		turquoise	0.573	-0.252	-0.423	-0.314	0.0821	0.0826	0.628	-0.0559	0.172	-0.259	-0.329
gene_Zm00001d006823		turquoise	0.035	-0.308	-0.711	-0.526	-0.284	-0.184	0.519	-0.427	-0.126	-0.552	-0.566
gene_Zm00001d006828		turquoise	0.336	-0.448	-0.683	-0.575	-0.0187	-0.0918	0.653	-0.399	-0.0315	-0.538	-0.566
gene_Zm00001d006834		turquoise	0.517	-0.175	-0.444	-0.287	0.123	0.211	0.53	-0.0629	0.147	-0.231	-0.252
gene_Zm00001d006837		cyan	0.0909	0.287	0.0141	0.246	-0.231	0.211	-0.0667	0.042	-0.116	0.0979	0.0769
gene_Zm00001d006838		turquoise	0.252	-0.622	-0.761	-0.728	-0.0821	-0.257	0.758	-0.608	-0.123	-0.727	-0.734
gene_Zm00001d006843		grey	-0.112	-0.14	-0.275	-0.209	-0.425	-0.303	0.389	-0.245	-0.543	-0.182	-0.175
gene_Zm00001d006844		blue	0.399	-0.238	0.0634	-0.0672	0.504	0.211	0.0456	-0.175	0.0911	-0.245	-0.161
gene_Zm00001d006845		turquoise	0.245	0.217	-0.197	0.0784	-0.179	0.239	0.232	0.21	0.0595	0.0839	0.0769
gene_Zm00001d006853		blue	-0.266	-0.231	-0.246	-0.28	-0.272	-0.285	0.0491	-0.601	-0.375	-0.448	-0.301
gene_Zm00001d006855		cyan	0.531	0.657	0.31	0.571	0.224	0.698	-0.102	0.643	0.431	0.51	0.434
gene_Zm00001d006856		cyan	-0.0699	0.133	-0.296	-0.0112	-0.511	-0.0734	0.284	0.126	-0.123	-0.035	-0.049
gene_Zm00001d006857		turquoise	-0.119	0.126	-0.282	0	-0.549	-0.0918	0.232	0.112	-0.196	-0.035	-0.0699
gene_Zm00001d006860	ZIM-transcription factor 12	yellow	-0.0629	-0.049	0.296	0.0523	0.448	0.0826	-0.34	-0.0839	0.186	0.028	0.049
gene_Zm00001d006861		brown	-0.361	0.606	0.691	0.621	0.071	0.221	-0.882	0.357	0.086	0.585	0.669
gene_Zm00001d006866		turquoise	0.322	-0.28	-0.514	-0.343	-0.108	-0.0184	0.449	-0.175	-0.00701	-0.287	-0.371
gene_Zm00001d006868		turquoise	0.35	0.231	-0.162	0.0523	0.0187	0.376	0.112	0.042	0.193	0.035	0.049
gene_Zm00001d006876		turquoise	0.448	0.028	-0.31	-0.0709	0	0.239	0.502	0.014	-0.0035	-0.175	-0.203
gene_Zm00001d006880		yellow	-0.0839	-0.168	0.239	-0.0709	0.37	-0.0918	-0.351	-0.0769	0.291	0.0699	0.0629
gene_Zm00001d006882		yellow	0.312	0.602	0.825	0.735	0.635	0.647	-0.644	0.674	0.592	0.783	0.747
gene_Zm00001d006884		turquoise	-0.014	0.133	-0.338	-0.0709	-0.314	0.0551	0.291	0.112	0.0315	0.021	-0.021
gene_Zm00001d006885		cyan	-0.175	0.487	0.303	0.454	-0.194	0.257	-0.42	0.263	-0.0386	0.35	0.441
gene_Zm00001d006886		black	-0.28	-0.86	-0.901	-0.907	-0.552	-0.762	0.811	-0.874	-0.662	-0.958	-0.895
gene_Zm00001d006894		turquoise	0.608	-0.196	-0.331	-0.243	0.131	0.138	0.614	0.021	0.203	-0.224	-0.245
gene_Zm00001d006896		black	-0.154	-0.727	-0.901	-0.855	-0.414	-0.587	0.807	-0.692	-0.438	-0.825	-0.769
gene_Zm00001d006897		turquoise	0.469	-0.0839	-0.373	-0.16	0.097	0.257	0.502	0.00699	0.126	-0.189	-0.252
gene_Zm00001d006902		magenta	-0.172	0.704	0.804	0.752	0.284	0.405	-0.924	0.553	0.282	0.725	0.781
gene_Zm00001d006903		blue	0.294	-0.469	-0.366	-0.373	0.261	0.0643	0.316	-0.497	-0.0806	-0.503	-0.559
gene_Zm00001d006904		blue	0.266	-0.14	0.0916	-0.0523	0.5	0.22	-0.151	-0.133	0.196	-0.133	-0.00699
gene_Zm00001d006905		black	-0.203	-0.888	-0.894	-0.914	-0.418	-0.679	0.726	-0.895	-0.62	-0.895	-0.881
gene_Zm00001d006910		blue	0.273	0.189	0.106	0.295	0.164	0.422	-0.144	0.021	-0.105	0.0769	0.014
gene_Zm00001d006914		blue	-0.147	-0.573	-0.155	-0.34	0.0411	-0.404	0.267	-0.503	-0.441	-0.545	-0.503
gene_Zm00001d006920		turquoise	0.0559	-0.301	-0.479	-0.302	-0.28	-0.193	0.649	-0.287	-0.2	-0.538	-0.615
gene_Zm00001d006921		turquoise	-0.452	-0.277	-0.6	-0.404	-0.608	-0.441	0.218	-0.231	-0.3	-0.333	-0.347
gene_Zm00001d006922	MYB-transcription factor 7	turquoise	0.497	-0.14	-0.444	-0.28	0.0634	0.174	0.523	-0.154	0.144	-0.301	-0.329
gene_Zm00001d006923		turquoise	0.151	-0.613	-0.339	-0.421	0.0823	-0.198	0.343	-0.406	-0.0877	-0.487	-0.564
gene_Zm00001d006924		turquoise	0.608	-0.336	-0.12	-0.243	0.437	0.138	0.361	-0.315	0.126	-0.364	-0.357
gene_Zm00001d006928		turquoise	0.406	-0.406	-0.599	-0.452	-0.0485	-0.0734	0.754	-0.245	-0.0035	-0.503	-0.601
gene_Zm00001d006936		magenta	0.275	0.838	0.936	0.891	0.601	0.767	-0.915	0.697	0.575	0.859	0.859
gene_Zm00001d006939		turquoise	0.259	-0.713	-0.662	-0.672	0.0224	-0.266	0.698	-0.643	-0.287	-0.727	-0.755
gene_Zm00001d006941		cyan	-0.273	0.51	0.19	0.403	-0.377	0.101	-0.0596	0.441	-0.0315	0.343	0.378
gene_Zm00001d006944		brown	-0.385	0.455	0.451	0.366	-0.00746	0.0459	-0.628	0.126	0.0595	0.322	0.406
gene_Zm00001d006945	GeBP-transcription factor 6	blue	0.329	0.203	0.155	0.231	0.213	0.376	-0.0246	-0.0909	0.0981	-0.0909	-0.0629
gene_Zm00001d006947		brown	-0.427	0.172	0.374	0.213	-0.015	-0.166	-0.531	0.063	-0.0421	0.161	0.231
gene_Zm00001d007009		turquoise	0.49	-0.231	-0.444	-0.328	0.0709	0.11	0.586	-0.168	0.0981	-0.322	-0.315
gene_Zm00001d007012		salmon	0.231	-0.776	-0.599	-0.758	0.0746	-0.376	0.677	-0.545	-0.0455	-0.678	-0.678
gene_Zm00001d007016		black	-0.523	-0.533	-0.795	-0.637	-0.856	-0.742	0.563	-0.653	-0.756	-0.716	-0.698
gene_Zm00001d007018		blue	-0.259	0.175	0.239	0.355	-0.269	0.00918	-0.168	0.021	-0.459	0	0.049
gene_Zm00001d007025		turquoise	0.392	-0.154	-0.268	-0.105	-0.0634	0.129	0.467	-0.133	-0.277	-0.175	-0.252
gene_Zm00001d007029		black	-0.608	-0.538	-0.796	-0.661	-0.858	-0.753	0.547	-0.566	-0.613	-0.608	-0.587
gene_Zm00001d007042	bZIP-transcription factor 91	brown	-0.238	0.685	0.704	0.713	0.0224	0.266	-0.726	0.65	0.154	0.776	0.776
gene_Zm00001d007045		blue	0.329	-0.0629	0.0211	-0.0336	0.556	0.367	-0.119	-0.133	0.319	-0.161	-0.105
gene_Zm00001d007050		turquoise	0.294	-0.273	-0.535	-0.399	-0.258	-0.101	0.656	-0.28	-0.252	-0.378	-0.364
gene_Zm00001d007053		turquoise	0.266	-0.273	-0.458	-0.291	-0.105	-0.0184	0.607	-0.133	-0.203	-0.287	-0.315
gene_Zm00001d007058		turquoise	0.413	-0.315	-0.549	-0.448	0.0112	0	0.628	-0.301	0.0525	-0.434	-0.434
gene_Zm00001d007062		turquoise	-0.049	-0.252	-0.549	-0.411	-0.34	-0.184	0.312	-0.259	-0.109	-0.224	-0.224
gene_Zm00001d007070		blue	0.427	-0.0769	0.169	0.0112	0.564	0.349	-0.133	-0.161	0.126	-0.0629	0.049
gene_Zm00001d007072		blue	0.161	-0.35	-0.0493	-0.265	0.314	-0.0918	0.00702	-0.28	0.0455	-0.252	-0.133
gene_Zm00001d007077		turquoise	0.399	-0.161	-0.401	-0.228	0.0224	0.174	0.488	-0.0699	0.0771	-0.147	-0.238
gene_Zm00001d007080		turquoise	0.287	-0.273	-0.57	-0.37	-0.0896	0	0.463	-0.196	0.021	-0.35	-0.448
gene_Zm00001d007084		yellow	0.0909	-0.217	0.254	-0.0299	0.418	-0.0367	-0.235	-0.133	0.133	-0.0839	-0.028
gene_Zm00001d007085		green	-0.531	0.371	0.0211	0.172	-0.534	-0.138	-0.316	0.196	-0.116	0.329	0.322
gene_Zm00001d007093		red	-0.266	0.462	0.43	0.564	-0.28	0.11	-0.456	0.336	-0.105	0.413	0.322
gene_Zm00001d007094		green	0.112	0.154	-0.239	0.0336	-0.299	0.11	0.218	0.105	-0.0245	0.042	-0.00699
gene_Zm00001d007095		turquoise	0.452	0.0035	-0.356	-0.146	-0.00748	0.234	0.445	-0.0595	0.168	-0.207	-0.249
gene_Zm00001d007097		yellow	0.133	0.161	0.556	0.422	0.53	0.266	-0.498	0.322	0.109	0.343	0.308
gene_Zm00001d007102		green	-0.622	-0.0839	-0.465	-0.261	-0.795	-0.459	0.144	-0.399	-0.578	-0.308	-0.252
gene_Zm00001d007107		blue	0.525	0.256	0.289	0.305	0.533	0.616	-0.19	0.0911	0.316	0.179	0.221
gene_Zm00001d007108		turquoise	0.371	0.0769	-0.296	0	-0.116	0.229	0.351	0.0769	-0.028	-0.0909	-0.175
gene_Zm00001d007111		turquoise	0.343	-0.315	-0.613	-0.481	-0.0411	-0.00918	0.695	-0.245	0.165	-0.448	-0.51
gene_Zm00001d007121		green	-0.392	0.049	-0.444	-0.187	-0.728	-0.285	0.253	-0.217	-0.42	-0.196	-0.14
gene_Zm00001d007124		turquoise	0.315	-0.413	-0.662	-0.523	-0.0784	-0.101	0.737	-0.385	-0.056	-0.608	-0.65
gene_Zm00001d007125		grey	0.336	0.126	0.232	0.243	0.358	0.349	-0.295	0.385	0.42	0.308	0.252
gene_Zm00001d007127		grey	0.161	0.294	0.211	0.235	0.0709	0.184	-0.309	0.413	0.473	0.441	0.336
gene_Zm00001d007131		turquoise	0.42	-0.441	-0.113	-0.272	0.515	0.0367	0.249	-0.287	0.112	-0.378	-0.434
gene_Zm00001d007132		turquoise	0.678	-0.119	0.113	-0.0485	0.754	0.386	0.0561	-0.028	0.469	-0.028	-0.0559
gene_Zm00001d007146		turquoise	0.462	-0.021	-0.366	-0.183	0.0523	0.239	0.463	-0.0699	0.214	-0.203	-0.231
gene_Zm00001d007147		magenta	0.245	0.86	0.725	0.885	0.325	0.753	-0.737	0.741	0.382	0.825	0.79
gene_Zm00001d007152		turquoise	0.21	-0.657	-0.817	-0.75	-0.164	-0.321	0.789	-0.58	-0.196	-0.734	-0.762
gene_Zm00001d007153		brown	-0.455	0.231	0.528	0.414	-0.0485	-0.101	-0.565	0.301	-0.063	0.378	0.357
gene_Zm00001d007155		turquoise	0.501	0.112	0	0.118	0.286	0.386	0.125	0.417	0.547	0.165	0.035
gene_Zm00001d007156		turquoise	0.21	-0.615	-0.775	-0.698	-0.101	-0.257	0.821	-0.497	-0.123	-0.713	-0.734
gene_Zm00001d007163		cyan	0.063	0.606	0.261	0.436	-0.114	0.317	-0.23	0.543	0.372	0.578	0.525
gene_Zm00001d007164		turquoise	0.629	0.0699	-0.127	-0.00746	0.355	0.477	0.249	0.028	0.305	-0.042	-0.035
gene_Zm00001d007167		tan	0.713	0.266	0.394	0.295	0.844	0.707	-0.351	0.161	0.637	0.287	0.231
gene_Zm00001d007169		pink	-0.035	0.643	0.599	0.608	0.123	0.33	-0.372	0.601	0.329	0.545	0.552
gene_Zm00001d007172		green	-0.126	0.399	0.113	0.347	-0.306	0.184	-0.126	0.028	-0.354	0.161	0.168
gene_Zm00001d007173	ABI3-VP1-transcription factor 39	turquoise	0.35	-0.266	-0.521	-0.392	0.0933	0.0734	0.502	-0.308	0.0385	-0.469	-0.462
gene_Zm00001d007174		blue	0.308	0.336	0.289	0.444	0.351	0.569	-0.274	0.245	0.196	0.224	0.175
gene_Zm00001d007180		blue	0.58	0.224	0.31	0.284	0.668	0.624	-0.168	0.112	0.378	0.105	0.175
gene_Zm00001d007184		turquoise	0.49	-0.322	-0.507	-0.392	0.0485	0.0459	0.607	-0.224	0.0525	-0.364	-0.406
gene_Zm00001d007185		turquoise	-0.049	-0.161	-0.479	-0.299	-0.481	-0.248	0.354	-0.238	-0.28	-0.266	-0.245
gene_Zm00001d007186		turquoise	0.259	-0.203	-0.528	-0.317	-0.157	0	0.393	-0.182	-0.042	-0.294	-0.364
gene_Zm00001d007187		purple	0.392	0.594	0.761	0.683	0.791	0.753	-0.772	0.538	0.651	0.615	0.58
gene_Zm00001d007189		turquoise	-0.21	-0.406	-0.606	-0.467	-0.612	-0.468	0.484	-0.364	-0.336	-0.406	-0.455
gene_Zm00001d007193		turquoise	0.552	-0.126	-0.394	-0.216	0.123	0.266	0.516	-0.0699	0.13	-0.224	-0.266
gene_Zm00001d007194		turquoise	0.385	0.112	-0.268	-0.0299	0.0411	0.294	0.382	0.028	0.102	-0.161	-0.154
gene_Zm00001d007195		green	-0.587	-0.385	-0.704	-0.556	-0.817	-0.652	0.425	-0.545	-0.504	-0.545	-0.524
gene_Zm00001d007200		turquoise	0.846	0.224	0.0986	0.231	0.564	0.67	0.0877	0.343	0.532	0.245	0.105
gene_Zm00001d007204		turquoise	0.231	-0.42	-0.592	-0.485	-0.056	-0.11	0.618	-0.252	0.035	-0.413	-0.462
gene_Zm00001d007207		turquoise	0.308	-0.126	-0.423	-0.22	-0.00746	0.147	0.46	-0.042	0.154	-0.175	-0.28
gene_Zm00001d007210		turquoise	0.189	-0.133	-0.401	-0.228	-0.187	-0.00918	0.54	-0.105	0.0876	-0.266	-0.329
gene_Zm00001d007216		turquoise	0.601	-0.231	-0.204	-0.179	0.254	0.229	0.477	-0.266	0.0315	-0.329	-0.322
gene_Zm00001d007225		turquoise	0.343	0.175	-0.289	-0.0485	-0.112	0.229	0.365	0.105	0.193	-0.0839	-0.0629
gene_Zm00001d007226		turquoise	0.336	-0.34	-0.554	-0.447	-0.112	-0.069	0.504	-0.315	-0.116	-0.343	-0.347
gene_Zm00001d007227		turquoise	0.476	-0.021	-0.303	-0.19	0.258	0.358	0.298	-0.189	0.235	-0.245	-0.21
gene_Zm00001d007229		turquoise	0.357	0.042	-0.324	-0.097	-0.0336	0.239	0.333	0.028	0.217	-0.0769	-0.154
gene_Zm00001d007231		turquoise	0.615	-0.0979	-0.155	-0.0858	0.302	0.34	0.277	-0.154	0.0911	-0.168	-0.161
gene_Zm00001d007233		turquoise	0.538	-0.273	-0.416	-0.355	0.123	0.0367	0.614	-0.238	0.0666	-0.392	-0.434
gene_Zm00001d007236	AP2-EREBP-transcription factor 43	brown	-0.434	0.399	0.549	0.467	0.0411	0.0734	-0.747	0.336	0.0245	0.51	0.524
gene_Zm00001d007240	GRMZM2G033962	green	0.119	0.224	-0.218	0.0634	-0.258	0.174	0.214	0.133	0.0385	0.028	0.021
gene_Zm00001d007241		turquoise	0.392	0.0769	-0.239	0.0112	-0.097	0.239	0.309	0.0979	-0.021	0.021	-0.042
gene_Zm00001d007242		brown	-0.503	-0.371	-0.127	-0.325	-0.134	-0.505	0.00351	-0.259	-0.203	-0.301	-0.245
gene_Zm00001d007245		green	-0.389	-0.119	-0.483	-0.213	-0.766	-0.386	0.334	-0.182	-0.463	-0.249	-0.298
gene_Zm00001d007255		turquoise	0.497	-0.14	-0.19	-0.175	0.467	0.312	0.175	-0.231	0.256	-0.231	-0.287
gene_Zm00001d007267	light harvesting chlorophyll a/b binding protein5	turquoise	0.197	-0.479	-0.426	-0.447	0.0639	-0.129	0.413	-0.577	-0.0917	-0.585	-0.606
gene_Zm00001d007279		turquoise	0.42	-0.014	-0.38	-0.123	-0.00746	0.239	0.382	0	0.105	-0.161	-0.252
gene_Zm00001d007280	Zea mays ARGOS homolog3	blue	0.315	0.329	0.317	0.332	0.411	0.542	-0.239	0.105	0.291	0.196	0.287
gene_Zm00001d007287		turquoise	0.28	0.119	-0.303	-0.0373	-0.108	0.239	0.256	0.0699	0.144	-0.0559	-0.0979
gene_Zm00001d007292		yellow	-0.0841	0.0946	0.317	0.165	0.355	0.12	-0.531	0.105	0.218	0.196	0.161
gene_Zm00001d007293		pink	0.399	0.65	0.542	0.459	0.556	0.597	-0.453	0.58	0.736	0.587	0.706
gene_Zm00001d007294		turquoise	0.564	-0.109	-0.339	-0.17	0.129	0.239	0.485	-0.112	0.111	-0.28	-0.329
gene_Zm00001d007299		brown	-0.532	0.116	0.36	0.179	-0.0935	-0.239	-0.573	0.035	-0.172	0.231	0.301
gene_Zm00001d007301	protein disulfide isomerase2	turquoise	0.601	-0.035	-0.261	-0.097	0.19	0.33	0.4	-0.0559	0.2	-0.182	-0.238
gene_Zm00001d007302		turquoise	0.552	-0.0839	-0.394	-0.231	0.108	0.257	0.491	-0.119	0.161	-0.224	-0.245
gene_Zm00001d007310		pink	0.266	0.524	0.577	0.564	0.638	0.597	-0.621	0.615	0.616	0.587	0.49
gene_Zm00001d007313		turquoise	0.427	-0.238	-0.5	-0.392	0.0336	0.0643	0.596	-0.252	0.0771	-0.399	-0.357
gene_Zm00001d007316		blue	0.329	-0.329	-0.0634	-0.19	0.437	0.11	0.186	-0.322	0.0105	-0.42	-0.329
gene_Zm00001d007319		turquoise	0.488	-0.253	-0.459	-0.324	0.165	0.189	0.489	-0.168	0.0844	-0.277	-0.319
gene_Zm00001d007320		black	-0.0699	-0.832	-0.859	-0.847	-0.265	-0.542	0.688	-0.776	-0.424	-0.846	-0.881
gene_Zm00001d007335		yellow	0.38	0.261	0.645	0.47	0.673	0.462	-0.353	0.352	0.459	0.331	0.275
gene_Zm00001d007340		red	-0.643	0.245	0.246	0.231	-0.377	-0.229	-0.393	0.0909	-0.14	0.154	0.182
gene_Zm00001d007345		turquoise	0.333	-0.427	-0.42	-0.4	0.172	0.0276	0.52	-0.483	-0.0105	-0.585	-0.616
gene_Zm00001d007349		brown	-0.288	-0.435	-0.0742	-0.337	0.109	-0.378	-0.197	-0.442	-0.139	-0.26	-0.242
gene_Zm00001d007354		turquoise	0.608	-0.0769	-0.303	-0.146	0.134	0.275	0.491	-0.0769	0.151	-0.217	-0.259
gene_Zm00001d007357		turquoise	0.392	0.0909	-0.317	-0.105	-0.056	0.239	0.344	-0.042	0.144	-0.126	-0.126
gene_Zm00001d007365	sugars will eventually be exported transporter14a	midnightblue	0.035	0.573	0.472	0.579	0.153	0.496	-0.347	0.252	0.116	0.28	0.371
gene_Zm00001d007366		blue	0.462	0.245	0.416	0.351	0.534	0.542	-0.523	0.147	0.256	0.378	0.371
gene_Zm00001d007372		red	-0.881	-0.294	-0.261	-0.258	-0.661	-0.652	-0.0561	-0.483	-0.666	-0.385	-0.294
gene_Zm00001d007382	bHLH-transcription factor 96	yellow	0.252	-0.049	0.401	0.142	0.616	0.22	-0.256	0	0.175	0.0699	0.0909
gene_Zm00001d007384	E2F-DP-transcription factor 22	tan	0.392	0.392	0.617	0.494	0.716	0.625	-0.576	0.599	0.709	0.711	0.634
gene_Zm00001d007387	GNAT-transcription factor 14	turquoise	0.594	-0.245	-0.338	-0.202	0.183	0.202	0.491	-0.0979	0.0841	-0.245	-0.35
gene_Zm00001d007390		magenta	0.301	0.783	0.761	0.903	0.37	0.725	-0.642	0.72	0.378	0.79	0.664
gene_Zm00001d007391		turquoise	-0.168	-0.14	-0.549	-0.31	-0.44	-0.147	0.358	-0.217	-0.116	-0.266	-0.35
gene_Zm00001d007394		brown	-0.476	-0.168	0.0282	-0.0821	-0.194	-0.349	-0.291	-0.336	-0.578	-0.14	-0.014
gene_Zm00001d007396		black	-0.217	-0.895	-0.887	-0.929	-0.474	-0.734	0.772	-0.888	-0.641	-0.874	-0.853
gene_Zm00001d007405		cyan	0.336	0.713	0.563	0.735	0.336	0.734	-0.611	0.552	0.382	0.629	0.58
gene_Zm00001d007417		turquoise	0.368	-0.175	-0.381	-0.26	-0.0542	0.0736	0.346	-0.179	-0.0491	-0.151	-0.161
gene_Zm00001d007418		turquoise	0.441	-0.196	-0.387	-0.258	0.164	0.138	0.488	0.049	0.27	-0.28	-0.301
gene_Zm00001d007424		cyan	0.126	0.217	-0.148	0.142	-0.28	0.147	0.246	0.147	-0.063	0.021	-0.028
gene_Zm00001d007427		lightcyan	-0.294	-0.699	-0.606	-0.743	-0.276	-0.643	0.295	-0.608	-0.347	-0.587	-0.538
gene_Zm00001d007431		turquoise	0.503	0.294	-0.0493	0.164	0.272	0.532	0.0982	0.147	0.308	0.0629	0.028
gene_Zm00001d007437		brown	-0.637	-0.361	-0.141	-0.284	-0.31	-0.538	-0.153	-0.424	-0.456	-0.294	-0.27
gene_Zm00001d007443		turquoise	0.126	-0.322	-0.655	-0.534	-0.25	-0.22	0.547	-0.322	-0.0946	-0.51	-0.448
gene_Zm00001d007444		purple	0.748	0.182	0.239	0.205	0.758	0.597	-0.0105	0.35	0.753	0.203	0.0979
gene_Zm00001d007445		blue	0.524	-0.035	-0.0775	0.0187	0.362	0.404	0.116	-0.175	0.0701	-0.189	-0.217
gene_Zm00001d007446		turquoise	0.259	-0.231	-0.528	-0.332	-0.127	0.0184	0.365	-0.168	0.0175	-0.238	-0.336
gene_Zm00001d007450		greenyellow	0.504	0.662	0.356	0.585	0.327	0.754	-0.236	0.557	0.472	0.525	0.462
gene_Zm00001d007455		turquoise	0.252	0.0559	-0.261	0.0149	-0.272	0.11	0.312	0.0699	-0.168	-0.028	-0.0979
gene_Zm00001d007456		turquoise	0.324	0	-0.0851	0.0639	0.0564	0.231	-0.0212	-0.0423	0.0776	0	-0.197
gene_Zm00001d007457		turquoise	0.531	-0.119	-0.416	-0.216	0.101	0.239	0.498	-0.0699	0.154	-0.238	-0.315
gene_Zm00001d007465	GRF-transcription factor 15	turquoise	-0.175	-0.0559	-0.239	-0.142	-0.392	-0.193	0.0807	-0.308	-0.284	-0.182	-0.119
gene_Zm00001d007466		turquoise	0.51	0.014	-0.225	-0.105	0.272	0.376	0.312	-0.154	0.2	-0.224	-0.196
gene_Zm00001d007467		purple	0.531	0.196	0.437	0.295	0.78	0.514	-0.274	0.441	0.729	0.322	0.238
gene_Zm00001d007468		purple	0.671	0.441	0.451	0.399	0.657	0.615	-0.179	0.678	0.841	0.524	0.469
gene_Zm00001d007470		turquoise	0.357	-0.35	-0.359	-0.392	0.317	0.0918	0.372	-0.441	0.0245	-0.497	-0.42
gene_Zm00001d007471		turquoise	0.441	-0.161	-0.43	-0.287	0.183	0.239	0.435	-0.217	0.13	-0.287	-0.329
gene_Zm00001d007474		turquoise	0.035	-0.0909	-0.317	-0.295	-0.0672	0.0184	0.165	-0.427	-0.042	-0.259	-0.126
gene_Zm00001d007477		black	-0.552	-0.517	-0.796	-0.623	-0.847	-0.716	0.561	-0.538	-0.595	-0.65	-0.657
gene_Zm00001d007479	BSD-transcription factor 1	turquoise	0.622	0.042	-0.239	-0.0709	0.284	0.431	0.291	-0.028	0.249	-0.0909	-0.147
gene_Zm00001d007483		salmon	0.142	-0.648	-0.559	-0.672	0.218	-0.192	0.452	-0.616	-0.00357	-0.662	-0.648
gene_Zm00001d007485		turquoise	0.273	-0.503	-0.725	-0.657	-0.0933	-0.184	0.625	-0.441	-0.0666	-0.49	-0.51
gene_Zm00001d007487		green	-0.551	-0.326	-0.672	-0.437	-0.871	-0.6	0.506	-0.399	-0.646	-0.471	-0.493
gene_Zm00001d007489		turquoise	0.28	-0.566	-0.754	-0.687	-0.0411	-0.184	0.737	-0.364	0.0455	-0.545	-0.587
gene_Zm00001d007490		purple	0.762	0.245	0.19	0.231	0.709	0.67	-0.0421	0.42	0.799	0.294	0.154
gene_Zm00001d007501		blue	-0.126	-0.571	-0.282	-0.52	0.148	-0.308	0	-0.662	-0.186	-0.483	-0.41
gene_Zm00001d007503		turquoise	0.531	-0.287	-0.352	-0.28	0.202	0.147	0.456	-0.21	0.0701	-0.315	-0.336
gene_Zm00001d007504		tan	0.0839	0.035	0.19	0.0597	0.56	0.294	-0.467	-0.021	0.333	0.049	0.0839
gene_Zm00001d007507		turquoise	0.021	0.014	-0.373	-0.146	-0.392	-0.0918	0.379	-0.0979	-0.123	-0.224	-0.21
gene_Zm00001d007517		blue	0.182	-0.175	-0.176	-0.216	0.175	0.0918	-0.00702	-0.476	-0.13	-0.336	-0.21
gene_Zm00001d007518		turquoise	0.042	-0.0559	-0.416	-0.168	-0.411	-0.147	0.414	-0.0629	-0.277	-0.21	-0.224
gene_Zm00001d007530		turquoise	0.51	-0.21	-0.416	-0.272	0.0597	0.129	0.614	-0.14	-0.0245	-0.28	-0.301
gene_Zm00001d007533		blue	0.035	-0.585	-0.392	-0.473	0.101	-0.23	0.397	-0.599	-0.188	-0.666	-0.651
gene_Zm00001d007534		black	-0.371	-0.678	-0.845	-0.799	-0.705	-0.753	0.582	-0.727	-0.609	-0.692	-0.685
gene_Zm00001d007538		turquoise	0.566	-0.0979	-0.359	-0.175	0.187	0.312	0.414	-0.0559	0.179	-0.168	-0.252
gene_Zm00001d007548		turquoise	-0.14	-0.0946	-0.423	-0.161	-0.563	-0.221	0.364	-0.0946	-0.242	-0.221	-0.305
gene_Zm00001d007549		turquoise	-0.287	-0.573	-0.627	-0.534	-0.564	-0.569	0.484	-0.692	-0.662	-0.748	-0.776
gene_Zm00001d007550		turquoise	-0.245	-0.692	-0.641	-0.664	-0.489	-0.587	0.425	-0.713	-0.476	-0.58	-0.629
gene_Zm00001d007551		yellow	0.361	0.476	0.628	0.477	0.735	0.616	-0.742	0.406	0.649	0.581	0.574
gene_Zm00001d007567		yellow	-0.357	-0.147	0.303	0.00373	0.097	-0.257	-0.439	-0.154	-0.0946	0.0839	0.154
gene_Zm00001d007569		blue	-0.727	0.14	0.141	0.164	-0.366	-0.202	-0.516	-0.0979	-0.34	0.112	0.168
gene_Zm00001d007571		green	-0.273	-0.154	-0.514	-0.287	-0.519	-0.266	0.27	-0.147	-0.231	-0.196	-0.224
gene_Zm00001d007572	CRM family member3	turquoise	0.287	0.231	-0.162	0.101	-0.097	0.33	0.182	0.119	0.123	0.0909	0.028
gene_Zm00001d007575		turquoise	0.315	-0.392	-0.549	-0.47	0.119	0.00918	0.46	-0.378	0.0771	-0.49	-0.517
gene_Zm00001d007578		yellow	0.469	0.441	0.69	0.515	0.78	0.624	-0.667	0.336	0.557	0.497	0.517
gene_Zm00001d007595		brown	0.0769	-0.035	0.324	0.0746	0.437	0.0734	-0.463	0.042	0.224	0.161	0.182
gene_Zm00001d007596		turquoise	0.427	-0.357	-0.528	-0.407	0.097	0.0551	0.519	-0.231	0.109	-0.357	-0.448
gene_Zm00001d007600		turquoise	0.874	0.35	0.218	0.295	0.642	0.725	0.0246	0.434	0.718	0.315	0.217
gene_Zm00001d007605		turquoise	0.51	-0.0559	-0.366	-0.157	0.0336	0.229	0.453	0.0839	0.238	-0.0979	-0.203
gene_Zm00001d007610		turquoise	0.0839	0.182	-0.268	0.0336	-0.392	0.0367	0.288	0.161	-0.0981	0	-0.028
gene_Zm00001d007616		purple	0.678	0.441	0.69	0.534	0.899	0.734	-0.354	0.594	0.799	0.538	0.538
gene_Zm00001d007630		turquoise	0.329	0.0699	-0.317	-0.0784	-0.0672	0.239	0.281	0.042	0.172	-0.0699	-0.112
gene_Zm00001d007637		turquoise	-0.326	-0.785	-0.963	-0.927	-0.609	-0.745	0.812	-0.813	-0.523	-0.879	-0.848
gene_Zm00001d007646		red	-0.476	0.014	-0.127	-0.127	-0.523	-0.45	0.0316	-0.217	-0.308	-0.0979	-0.0629
gene_Zm00001d007652	FHA-transcription factor 8	purple	0.587	0.301	0.275	0.228	0.549	0.441	0.0421	0.538	0.704	0.322	0.287
gene_Zm00001d007655		turquoise	-0.168	-0.685	-0.845	-0.817	-0.418	-0.56	0.846	-0.755	-0.417	-0.853	-0.811
gene_Zm00001d007656		turquoise	0.301	0.259	-0.19	0.101	-0.216	0.229	0.298	0.217	0.0245	0.0699	0.049
gene_Zm00001d007667		green	-0.524	-0.112	-0.592	-0.347	-0.81	-0.431	0.354	-0.294	-0.455	-0.357	-0.301
gene_Zm00001d007675		turquoise	0.168	0.224	-0.254	0.0411	-0.25	0.22	0.189	0.0699	-0.0035	0.035	0
gene_Zm00001d007682		blue	0.322	0.119	0.0634	0.172	0.25	0.431	-0.105	-0.0769	0.133	0.028	-0.028
gene_Zm00001d007686		turquoise	0.343	0.329	0.218	0.425	0.198	0.468	-0.288	0.322	0.193	0.308	0.147
gene_Zm00001d007692		turquoise	0.524	-0.112	-0.394	-0.224	0.123	0.257	0.488	-0.0699	0.217	-0.189	-0.259
gene_Zm00001d007706		turquoise	0.214	-0.546	-0.631	-0.606	0.0523	-0.138	0.429	-0.56	-0.0772	-0.55	-0.588
gene_Zm00001d007710		turquoise	-0.245	-0.552	-0.697	-0.676	-0.459	-0.532	0.698	-0.587	-0.347	-0.643	-0.566
gene_Zm00001d007715		turquoise	0.545	-0.14	-0.401	-0.224	0.116	0.239	0.491	-0.0629	0.189	-0.203	-0.287
gene_Zm00001d007718	benzoxazinone synthesis13	brown	-0.399	0.21	0.504	0.301	-0.0336	-0.133	-0.596	0.0175	-0.139	0.27	0.368
gene_Zm00001d007740		turquoise	0.542	0.0986	-0.234	0.0188	0.12	0.342	0.367	0.261	0.254	0.0423	-0.0986
gene_Zm00001d007745		turquoise	0.552	-0.147	-0.408	-0.216	0.116	0.239	0.505	-0.0559	0.147	-0.217	-0.308
gene_Zm00001d007753		yellow	-0.406	-0.035	0.317	0.0597	-0.00373	-0.257	-0.432	-0.182	-0.168	0.014	0.126
gene_Zm00001d007754		turquoise	0.622	-0.105	-0.31	-0.194	0.138	0.193	0.558	0.042	0.252	-0.182	-0.217
gene_Zm00001d007760		turquoise	-0.035	-0.119	-0.444	-0.235	-0.306	-0.0734	0.414	-0.0979	-0.00701	-0.182	-0.266
gene_Zm00001d007762		turquoise	0.811	0.287	0.0704	0.198	0.455	0.615	0.214	0.399	0.609	0.203	0.133
gene_Zm00001d007763		turquoise	0.462	-0.147	-0.359	-0.216	0.16	0.211	0.421	-0.112	0.207	-0.273	-0.315
gene_Zm00001d007764		turquoise	0.105	-0.699	-0.69	-0.724	-0.123	-0.367	0.568	-0.517	-0.189	-0.524	-0.531
gene_Zm00001d007765		brown	-0.559	0.266	0.444	0.343	-0.0149	-0.0734	-0.667	0.133	-0.0525	0.273	0.301
gene_Zm00001d007768	bHLH-transcription factor 73	turquoise	0.476	-0.035	-0.268	-0.0784	0.0224	0.229	0.498	0.049	0.112	-0.0909	-0.161
gene_Zm00001d007769		green	-0.322	0.0629	-0.416	-0.131	-0.698	-0.239	0.232	-0.0909	-0.357	-0.0979	-0.112
gene_Zm00001d007776		turquoise	0.434	0	-0.331	-0.134	0.0187	0.257	0.46	-0.028	0.224	-0.154	-0.217
gene_Zm00001d007778		turquoise	0.287	0.0769	-0.296	-0.0224	-0.0858	0.239	0.281	0.119	0.133	-0.028	-0.112
gene_Zm00001d007782		turquoise	0.524	-0.112	-0.408	-0.224	0.101	0.239	0.484	-0.0769	0.196	-0.224	-0.294
gene_Zm00001d007783		turquoise	0.587	-0.028	-0.296	-0.127	0.228	0.349	0.344	-0.00699	0.284	-0.105	-0.189
gene_Zm00001d007793		turquoise	0.545	-0.035	-0.155	-0.0933	0.216	0.248	0.316	-0.0979	0.189	-0.126	-0.133
gene_Zm00001d007795		turquoise	0.175	0.021	-0.345	-0.0933	-0.22	0.0734	0.204	0.126	-0.0035	-0.014	-0.0839
gene_Zm00001d007800		blue	-0.266	-0.692	-0.43	-0.549	-0.261	-0.542	0.323	-0.79	-0.666	-0.734	-0.643
gene_Zm00001d007801		turquoise	-0.615	-0.217	-0.606	-0.467	-0.836	-0.643	0.435	-0.35	-0.469	-0.399	-0.308
gene_Zm00001d007816		greenyellow	0.424	0.749	0.819	0.843	0.522	0.742	-0.67	0.551	0.388	0.753	0.675
gene_Zm00001d007820		turquoise	0.161	-0.182	-0.373	-0.213	-0.0299	0.0367	0.4	-0.147	0.102	-0.329	-0.406
gene_Zm00001d007821		green	-0.392	0.049	-0.373	-0.097	-0.705	-0.257	0.154	-0.126	-0.427	-0.14	-0.119
gene_Zm00001d007822		blue	0.189	0.35	0.19	0.347	0.0746	0.422	-0.221	0	-0.0525	0.14	0.175
gene_Zm00001d007825		grey	-0.0839	0.434	0.0704	0.328	-0.392	0.0734	0.0667	0.413	-0.0525	0.329	0.238
gene_Zm00001d007830		blue	0.49	-0.0699	0.134	0.0597	0.601	0.395	-0.0281	-0.0559	0.179	-0.105	-0.028
gene_Zm00001d007835		green	-0.27	0.308	0.0741	0.292	-0.406	0.069	-0.0808	0.035	-0.298	0.0911	0.119
gene_Zm00001d007837		turquoise	0.378	0.336	0	0.254	0.0634	0.459	-0.0246	0.21	0.207	0.21	0.126
gene_Zm00001d007839		black	-0.329	-0.783	-0.979	-0.922	-0.612	-0.725	0.818	-0.811	-0.581	-0.916	-0.867
gene_Zm00001d007849		turquoise	0.559	-0.0979	-0.387	-0.224	0.101	0.239	0.505	-0.105	0.154	-0.231	-0.259
gene_Zm00001d007851		turquoise	0.469	-0.042	-0.289	-0.108	0.127	0.294	0.344	0.035	0.235	-0.0769	-0.147
gene_Zm00001d007858		yellow	-0.105	0.315	0.577	0.493	0.407	0.257	-0.705	0.406	0.287	0.455	0.392
gene_Zm00001d007862	pangloss2	turquoise	0.455	-0.294	-0.5	-0.377	0.0187	0.0367	0.625	-0.217	0.0525	-0.413	-0.42
gene_Zm00001d007864		turquoise	-0.238	-0.566	-0.521	-0.489	-0.172	-0.321	0.133	-0.552	-0.427	-0.483	-0.531
gene_Zm00001d007865		turquoise	0.14	-0.559	-0.648	-0.593	-0.269	-0.321	0.523	-0.566	-0.399	-0.552	-0.552
gene_Zm00001d007871		brown	0.042	0.727	0.782	0.694	0.332	0.477	-0.888	0.559	0.431	0.797	0.853
gene_Zm00001d007872		turquoise	0.0981	0.0944	0.0402	0.134	-0.132	0.172	-0.0146	-0.149	-0.189	-0.0254	0.00363
gene_Zm00001d007875		greenyellow	0.699	0.608	0.437	0.593	0.44	0.762	-0.123	0.65	0.434	0.608	0.538
gene_Zm00001d007877		tan	0.517	0.028	0.352	0.164	0.754	0.413	-0.161	0.259	0.69	0.196	0.147
gene_Zm00001d007883	MYB-related-transcription factor 56	black	-0.434	-0.657	-0.93	-0.81	-0.746	-0.734	0.656	-0.741	-0.662	-0.79	-0.769
gene_Zm00001d007884		blue	-0.0769	-0.161	-0.141	-0.127	-0.0858	-0.0826	0.0596	-0.378	-0.165	-0.28	-0.238
gene_Zm00001d007892		green	-0.692	-0.203	-0.535	-0.381	-0.814	-0.56	0.172	-0.559	-0.687	-0.462	-0.35
gene_Zm00001d007898		blue	0.0175	-0.228	-0.00353	-0.0972	0.0299	-0.0782	0.185	-0.326	-0.119	-0.298	-0.221
gene_Zm00001d007900		turquoise	-0.028	-0.594	-0.662	-0.623	-0.396	-0.468	0.758	-0.462	-0.273	-0.587	-0.58
gene_Zm00001d007901		turquoise	-0.462	-0.455	-0.704	-0.597	-0.728	-0.624	0.526	-0.448	-0.536	-0.462	-0.392
gene_Zm00001d007905		turquoise	0.217	-0.182	-0.486	-0.287	-0.187	-0.0275	0.432	-0.147	0.0455	-0.294	-0.371
gene_Zm00001d007912		turquoise	0.35	0.252	-0.106	0.112	0.0933	0.422	0.123	0.0839	0.259	0.028	0.014
gene_Zm00001d007915		blue	0.014	-0.587	-0.387	-0.53	0.0709	-0.257	0.232	-0.706	-0.28	-0.58	-0.49
gene_Zm00001d007937	alanine amino transferase8	turquoise	0.354	-0.47	-0.481	-0.453	0.197	0	0.438	-0.439	0.0615	-0.498	-0.586
gene_Zm00001d007940		turquoise	0.112	-0.042	-0.373	-0.202	-0.321	-0.0826	0.4	-0.147	-0.13	-0.21	-0.161
gene_Zm00001d007945		turquoise	0.357	-0.322	-0.606	-0.463	0.0112	0.0184	0.568	-0.287	0.105	-0.434	-0.49
gene_Zm00001d007949	zea apetala homolog1	turquoise	0.336	-0.343	-0.542	-0.463	0.0896	0.0184	0.484	-0.434	0.0525	-0.517	-0.531
gene_Zm00001d007952		blue	0.35	-0.238	-0.148	-0.202	0.362	0.174	0.102	-0.385	0.0175	-0.336	-0.266
gene_Zm00001d007954		turquoise	0.434	0	-0.366	-0.138	-0.00746	0.239	0.372	-0.028	0.0911	-0.175	-0.196
gene_Zm00001d007959		turquoise	0.399	0.028	-0.303	-0.108	0.0224	0.257	0.418	0.014	0.207	-0.0839	-0.133
[truncated: 11,956 more rows]
