# Supplementary material for: Integrated metabolomic and transcriptomic analysis of anthocyanin accumulation mechanisms in maize kernels of different colors
Source: Front Genet. 2026 Jun 1;17:1797093. doi: 10.3389/fgene.2026.1797093 (PMC13265062; doi:10.3389/fgene.2026.1797093)
Supplement: Supplementary file 2 [file DataSheet2.zip]

Archive with 20 entries (20 files):
- Peonidin-3,5-O-diglucoside.png
- Peonidin-3-O-arabinoside.png
- Peonidin-3-O-glucoside.png
- Peonidin-3-O-sophoroside.png
- Peonidin-3-O-(6''-O-acetyl)galactoside.png
- Peonidin-3-O-(caffeoyl)rhamnoside.png
- Peonidin-3-O-(6''-O-malonyl)diglucoside.png
- Peonidin-sinapoyl-sambubioside.png
- Cyanidin-3,5-O-diglucosideXIC.pdf
- Malvidin-3-O-glucosideXIC.pdf
- Peonidin-3,5-O-diglucosideXIC.pdf
- Peonidin-3-O-arabinosideXIC.pdf
- Peonidin-3-O-glucosideXIC.pdf
- Peonidin-3-O-sophorosideXIC.pdf
- Peonidin-3-O-(6''-O-acetyl)galactosideXIC.pdf
- Peonidin-3-O-(caffeoyl)rhamnosideXIC.pdf
- Peonidin-3-O-(6''-O-malonyl)diglucosideXIC.pdf
- Peonidin-sinapoyl-sambubiosideXIC.pdf
- Cyanidin-3,5-O-diglucoside.png
- Malvidin-3-O-glucoside.png
